# Supplementary material for: Novel complete methanogenic pathways in longitudinal genomic study of monogastric age-associated archaea
Source: Anim Microbiome. 2023 Jul 17;5:35. doi: 10.1186/s42523-023-00256-6 (PMC10353118; doi:10.1186/s42523-023-00256-6)
Supplement: Supplementary file 1 — Additional file 1: Table S3. Anvi’o results from initial bins and resulting redundant and nonredundant MAGs, including taxonomic classification detailing archaeal MAGs and PATRIC genome IDs [137]. [file 42523_2023_256_MOESM1_ESM.xlsx]

## Sheet: Initial_Bins
Bin ID	Total Length (nucleotides)	Number of contigs	N50	GC content	Percent completion	Percent redundancy
GG03_Bin_208	2283443	313	14092	0.328078	1	0
GG10_Bin_16	2440458	307	18647	0.431516	1	0
GG10_Bin_332	2463876	389	11899	0.325438	1	0
NG01_Bin_104	5282967	428	48597	0.51007	1	0
NG01_Bin_95	2516682	233	19318	0.504965	1	0
NG09_Bin_175	4201300	531	12286	0.50631	1	0
GG05_Bin_180	2056662	174	46825	0.304865	1	0.0131579
GG05_Bin_25	2571383	381	11748	0.325648	1	0.0140845
GG09_Bin_180	3602756	401	18117	0.473253	1	0.0140845
NG02_Bin_321	3023675	165	40942	0.431802	1	0.0140845
NG03_Bin_294	2963360	233	29099	0.416149	1	0.0140845
NG07_Bin_162	2029666	77	70213	0.405903	1	0.0140845
NG07_Bin_165	3274534	424	18598	0.431634	1	0.0140845
NG09_Bin_94	2533036	313	24263	0.427626	1	0.0140845
GG03_Bin_244	3569456	391	27026	0.298738	1	0.0263158
GG07_Bin_45	3488214	549	13740	0.325218	1	0.0263158
GG02_Bin_2	2862132	295	27755	0.471033	1	0.028169
GG03_Bin_204	3535513	479	40808	0.470124	1	0.028169
GG05_Bin_239	2279877	151	26571	0.410218	1	0.028169
GG07_Bin_270	2273751	443	9915	0.436657	1	0.028169
GG10_Bin_122	3179166	342	14994	0.453085	1	0.028169
NG01_Bin_337	4622752	393	23760	0.475339	1	0.028169
NG07_Bin_340	3381064	332	45176	0.473498	1	0.028169
PG05_Bin_91	6265885	569	19694	0.490624	1	0.028169
GG07_Bin_299	3389043	669	8614	0.501637	1	0.0422535
GG07_Bin_37	3186799	690	20094	0.444529	1	0.0422535
GG10_Bin_53	2383780	475	11784	0.436368	1	0.0422535
NG01_Bin_285	1720000	333	7731	0.412674	1	0.0422535
NG03_Bin_319	4660398	927	9085	0.420637	1	0.0422535
NG09_Bin_127	4332445	380	31202	0.403299	1	0.0422535
NG10_Bin_18	4210814	440	19990	0.407907	1	0.0422535
NG10_Bin_378	3251967	369	14932	0.454508	1	0.0422535
PG10_Bin_43	2647940	258	25596	0.673047	1	0.0422535
NG03_Bin_54	2569205	217	20691	0.46379	1	0.056338
NG05_Bin_23	2187379	123	42097	0.411318	1	0.056338
NG05_Bin_9	2590731	561	7179	0.51632	1	0.056338
NG07_Bin_313	2105713	277	12677	0.404851	1	0.056338
NG10_Bin_124	2955432	271	25804	0.470741	1	0.056338
GG03_Bin_103	5288505	917	7348	0.439463	1	0.0704225
GG03_Bin_209	3177401	978	4397	0.457762	1	0.0704225
GG10_Bin_158	2502231	416	16685	0.390808	1	0.0704225
NG02_Bin_276	2204514	113	54130	0.449146	1	0.0704225
NG03_Bin_353	2246444	315	13627	0.418698	1	0.0704225
NG03_Bin_362	2603129	446	7292	0.381404	1	0.0704225
PG05_Bin_93	2732511	441	18461	0.664134	1	0.0704225
GG02_Bin_361	2708158	505	16685	0.376435	1	0.084507
GG09_Bin_31	2603577	303	27484	0.442645	1	0.084507
NG09_Bin_277	3274562	583	13154	0.4289	1	0.084507
PG09_Bin_163	6107712	1342	9175	0.516543	1	0.084507
NG02_Bin_145	2463275	372	11810	0.415476	1	0.0985915
NG03_Bin_155	2168681	463	8261	0.39286	1	0.0985915
GG07_Bin_379	24157488	1773	23207	0.387328	1	0.112676
GG10_Bin_64	5638763	529	25844	0.450099	1	0.112676
NG01_Bin_157	2612161	621	7313	0.460694	1	0.112676
NG01_Bin_267	2312026	209	25169	0.429338	1	0.112676
GG01_Bin_311	13120284	1522	13168	0.51597	1	0.126761
GG02_Bin_342	2690578	669	7371	0.540008	1	0.126761
GG03_Bin_306	4010201	274	33805	0.397926	1	0.126761
NG09_Bin_345	7468353	1994	5377	0.457393	1	0.126761
GG10_Bin_389	2898986	430	15043	0.443656	1	0.140845
NG10_Bin_175	2466137	388	14512	0.38922	1	0.140845
NG10_Bin_182	5605652	243	64862	0.384408	1	0.140845
PG05_Bin_92	2209005	368	16764	0.506049	1	0.140845
PG09_Bin_29	2405853	534	7587	0.469656	1	0.140845
GG05_Bin_322	2677492	390	18406	0.478654	1	0.15493
NG10_Bin_161	11190139	1129	17116	0.409931	1	0.15493
GG02_Bin_255	3475527	366	22773	0.450114	1	0.169014
GG10_Bin_258	2123441	289	21075	0.553636	1	0.169014
NG05_Bin_336	3317106	392	17774	0.432652	1	0.197183
GG02_Bin_97	5728576	1684	4692	0.340051	1	0.225352
GG05_Bin_265	4651900	1358	4720	0.339753	1	0.225352
NG01_Bin_115	3545804	449	26731	0.42488	1	0.225352
NG02_Bin_171	11229503	1633	10183	0.550078	1	0.225352
PG01_Bin_27	9042890	2340	6498	0.509786	1	0.239437
NG01_Bin_146	9008394	2090	6326	0.401057	1	0.253521
PG07_Bin_32	9787709	1755	15387	0.5063	1	0.253521
NG02_Bin_46	2885515	374	15807	0.445746	1	0.267606
NG09_Bin_212	2855417	451	15582	0.446409	1	0.28169
NG03_Bin_232	7042375	1439	8027	0.462448	1	0.295775
NG09_Bin_141	9811535	2089	6294	0.412153	1	0.295775
NG01_Bin_354	4150214	1663	3089	0.343328	1	0.315789
NG01_Bin_106	3000404	298	29047	0.445843	1	0.338028
NG05_Bin_150	4627637	1323	4772	0.462059	1	0.338028
PG01_Bin_23	3516863	711	36556	0.676474	1	0.338028
GG05_Bin_364	3431369	721	12339	0.552364	1	0.380282
NG05_Bin_254	5008261	1246	6135	0.505425	1	0.380282
GG05_Bin_267	3177527	648	15661	0.489412	1	0.394366
GG10_Bin_352	3622857	1059	5726	0.387537	1	0.422535
NG05_Bin_302	4125804	941	8183	0.599272	1	0.422535
NG05_Bin_334	2974271	668	11064	0.332665	1	0.43662
NG09_Bin_106	5805757	1099	9473	0.476776	1	0.450704
NG05_Bin_264	3754401	775	9253	0.382284	1	0.464789
GG07_Bin_90	4700171	1101	6574	0.458446	1	0.492958
NG03_Bin_126	4245910	1862	2599	0.627689	1	0.535211
NG07_Bin_117	3682933	641	9900	0.432504	1	0.535211
NG09_Bin_45	5515908	510	16726	0.47555	1	0.56338
NG03_Bin_186	3818643	955	6717	0.574255	1	0.591549
NG05_Bin_378	3914927	886	6057	0.480254	1	0.591549
NG10_Bin_330	4163931	1346	4259	0.577692	1	0.591549
NG07_Bin_206	5294070	336	34644	0.463408	1	0.605634
NG10_Bin_333	4490163	782	8658	0.509127	1	0.619718
GG01_Bin_117	3414538	757	32578	0.418625	1	0.633803
GG05_Bin_172	4261188	892	8417	0.41494	1	0.647887
GG09_Bin_141	7081144	829	11131	0.466006	1	0.647887
GG07_Bin_107	5440740	308	41877	0.542541	1	0.661972
GG07_Bin_303	4093745	632	9426	0.511707	1	0.661972
GG10_Bin_388	3532956	919	9389	0.447423	1	0.661972
NG03_Bin_184	4317331	461	16169	0.442679	1	0.661972
GG10_Bin_48	3399415	581	7908	0.487995	1	0.676056
GG02_Bin_301	5181200	619	12442	0.427236	1	0.690141
GG02_Bin_362	5467443	1379	6438	0.499593	1	0.690141
NG09_Bin_276	3891573	351	16901	0.607138	1	0.690141
PG05_Bin_173	3427025	351	21166	0.314128	1	0.723684
NG02_Bin_331	6403320	551	19873	0.464907	1	0.732394
NG05_Bin_329	5797850	730	13991	0.450053	1	0.732394
NG02_Bin_80	5719059	516	16835	0.464298	1	0.746479
NG10_Bin_187	5822345	2325	2933	0.538759	1	0.746479
PG01_Bin_142	6427511	807	16615	0.473139	1	0.746479
GG05_Bin_127	7458186	580	19818	0.433794	1	0.760563
NG09_Bin_332	5072102	857	14382	0.502604	1	0.760563
GG05_Bin_78	5594770	718	12805	0.433528	1	0.774648
GG01_Bin_108	7102711	670	19866	0.489941	1	0.788732
GG10_Bin_45	5535760	1776	4002	0.576176	1	0.788732
GG01_Bin_139	5492272	493	19841	0.552095	1	0.802817
GG10_Bin_131	7964450	1047	12375	0.416436	1	0.802817
GG01_Bin_204	4089906	696	8944	0.452252	1	0.816901
GG03_Bin_62	5382857	530	15625	0.520755	1	0.816901
NG05_Bin_136	5177343	733	10645	0.624343	1	0.816901
GG01_Bin_88	5032568	478	16701	0.42113	1	0.830986
GG09_Bin_343	8336538	599	22459	0.4296	1	0.830986
NG02_Bin_227	3661243	1187	4384	0.604168	1	0.830986
NG05_Bin_321	5893813	245	48307	0.477586	1	0.830986
PG01_Bin_30	5770775	1952	3534	0.357261	1	0.830986
GG02_Bin_154	5374094	441	20296	0.470297	1	0.84507
GG07_Bin_304	3263393	329	14466	0.460458	1	0.84507
NG03_Bin_8	3442276	641	6812	0.343271	1	0.84507
NG03_Bin_91	6453125	784	13461	0.449816	1	0.84507
NG05_Bin_141	5572630	528	23450	0.552783	1	0.84507
NG05_Bin_171	5021859	444	17589	0.541523	1	0.84507
NG09_Bin_377	5284094	219	54614	0.442987	1	0.84507
GG02_Bin_349	4203774	1496	3432	0.587097	1	0.859155
GG03_Bin_144	4476501	415	21052	0.445672	1	0.859155
NG01_Bin_12	5227522	645	12645	0.40632	1	0.859155
NG10_Bin_144	4146931	351	19283	0.410913	1	0.859155
GG01_Bin_7	4293357	1388	3832	0.58693	1	0.873239
PG01_Bin_145	7187998	2634	3014	0.567858	1	0.873239
GG09_Bin_63	5957848	524	18973	0.491955	1	0.887324
NG02_Bin_176	3000598	1413	2371	0.467331	1	0.887324
NG03_Bin_134	5008796	420	21430	0.36867	1	0.887324
NG03_Bin_29	4050901	618	10742	0.440805	1	0.887324
NG09_Bin_235	7392246	205	61641	0.404708	1	0.887324
NG09_Bin_41	4693884	636	11538	0.597697	1	0.887324
GG09_Bin_249	5077528	462	24807	0.442292	1	0.901408
NG03_Bin_266	5400963	462	17720	0.452919	1	0.901408
PG02_Bin_66	5164530	715	14187	0.408013	1	0.901408
GG01_Bin_128	5504405	465	18802	0.50913	1	0.915493
NG02_Bin_303	4507593	1659	3152	0.368262	1	0.915493
NG03_Bin_103	5915878	277	45940	0.398835	1	0.915493
NG03_Bin_303	5530538	283	38388	0.526379	1	0.915493
PG02_Bin_60	4649815	388	21760	0.639407	1	0.915493
PG05_Bin_157	4019425	262	31131	0.337581	1	0.915493
GG05_Bin_44	4712825	649	24569	0.368142	1	0.929577
PG01_Bin_41	4439721	576	14055	0.38269	1	0.929577
PG09_Bin_200	4781632	442	15636	0.380451	1	0.929577
GG01_Bin_163	4374619	490	16852	0.32424	1	0.943662
GG01_Bin_87	4949562	573	14959	0.457008	1	0.943662
GG02_Bin_222	3666700	255	27454	0.448482	1	0.943662
GG03_Bin_102	6894786	414	34260	0.34954	1	0.943662
GG05_Bin_319	3935769	1090	5751	0.430704	1	0.943662
NG03_Bin_108	4119360	606	9907	0.364449	1	0.943662
NG03_Bin_30	4188257	929	6708	0.59078	1	0.943662
NG07_Bin_209	6640232	453	32701	0.426148	1	0.943662
NG09_Bin_181	4349317	306	31407	0.469083	1	0.943662
NG09_Bin_194	8124124	517	27081	0.420827	1	0.943662
NG02_Bin_191	6781119	499	24775	0.434949	1	0.957746
NG03_Bin_125	4440887	329	52223	0.426652	1	0.957746
NG09_Bin_271	4791718	703	9403	0.309624	1	0.957746
NG09_Bin_370	6522669	1227	9520	0.494756	1	0.957746
NG10_Bin_289	4724233	332	32441	0.441436	1	0.957746
NG10_Bin_307	4459260	253	35747	0.509152	1	0.957746
GG01_Bin_351	5478800	906	11306	0.501182	1	0.971831
GG05_Bin_50	6265630	321	41753	0.397737	1	0.971831
GG10_Bin_338	6030871	484	18573	0.536804	1	0.971831
NG01_Bin_245	5446646	1780	3985	0.61918	1	0.971831
NG02_Bin_368	5540893	491	16322	0.317483	1	0.971831
NG03_Bin_243	4988148	334	27607	0.339297	1	0.971831
NG03_Bin_366	5856503	832	12413	0.471729	1	0.971831
NG05_Bin_43	4810301	1322	6112	0.376487	1	0.971831
NG09_Bin_197	4356806	318	34194	0.323253	1	0.971831
NG10_Bin_283	9515818	2021	10348	0.421947	1	0.971831
PG10_Bin_54	5468037	259	55400	0.372159	1	0.971831
GG01_Bin_376	4597419	1164	6342	0.460304	1	0.985915
GG05_Bin_326	3068735	568	9874	0.502235	1	0.985915
GG10_Bin_309	5785491	637	13376	0.489602	1	0.985915
NG01_Bin_150	5364260	289	42520	0.378129	1	0.985915
NG03_Bin_111	5107087	416	25226	0.421225	1	0.985915
NG09_Bin_165	3006583	763	5568	0.402291	1	0.985915
NG09_Bin_356	4846632	420	19490	0.518226	1	0.985915
PG10_Bin_70	4349896	502	14396	0.387925	1	0.985915
GG10_Bin_163	5106227	458	26151	0.429146	1	1
GG10_Bin_323	7402991	655	19804	0.387804	1	1
NG02_Bin_23	2974036	393	11602	0.415835	1	1
NG02_Bin_65	4357451	280	40216	0.549079	1	1
NG03_Bin_269	4426026	350	21057	0.430179	1	1
NG09_Bin_88	6127403	757	12637	0.511431	1	1
PG05_Bin_230	4538713	484	16836	0.50713	1	1
PG01_Bin_131	3805001	199	47875	0.310007	1	1.01316
GG05_Bin_342	4949537	736	17184	0.362635	1	1.01408
GG05_Bin_345	5873138	778	15604	0.490951	1	1.01408
GG07_Bin_337	5380082	378	24598	0.527646	1	1.01408
GG09_Bin_74	4408492	852	8818	0.44837	1	1.01408
NG05_Bin_147	5609987	371	30080	0.459133	1	1.01408
NG05_Bin_381	5250940	790	9265	0.605443	1	1.01408
NG07_Bin_327	5255734	381	21815	0.346226	1	1.01408
NG07_Bin_333	5181043	447	26939	0.431434	1	1.01408
NG09_Bin_132	5277686	338	52471	0.410717	1	1.01408
NG10_Bin_58	5745726	338	33910	0.510446	1	1.01408
PG10_Bin_90	17109796	1910	13377	0.478271	1	1.01408
GG02_Bin_104	4351066	1225	4578	0.606477	1	1.02817
GG02_Bin_176	5590067	1129	7653	0.364416	1	1.02817
GG05_Bin_240	6271496	1501	6184	0.364729	1	1.02817
GG10_Bin_43	5874691	910	24915	0.417754	1	1.02817
NG02_Bin_51	5010906	708	13921	0.543686	1	1.02817
NG03_Bin_379	5909365	1283	9484	0.508136	1	1.02817
NG05_Bin_130	4582049	663	20064	0.410016	1	1.02817
NG10_Bin_279	6075258	668	18318	0.352091	1	1.02817
NG10_Bin_91	3839283	341	28260	0.405495	1	1.02817
GG01_Bin_201	4783641	469	18378	0.448938	1	1.04225
GG03_Bin_279	6697176	361	38718	0.490106	1	1.04225
GG10_Bin_44	6507783	493	32419	0.429706	1	1.04225
GG10_Bin_74	6160533	977	10271	0.471255	1	1.04225
NG01_Bin_370	9082141	512	35239	0.426276	1	1.04225
NG01_Bin_83	5733689	397	24912	0.454058	1	1.04225
NG03_Bin_260	4533895	622	12706	0.353596	1	1.04225
NG05_Bin_210	6406175	702	23319	0.579329	1	1.04225
NG09_Bin_281	4763393	516	23949	0.376657	1	1.04225
NG10_Bin_341	4449979	966	6493	0.563382	1	1.04225
PG09_Bin_45	10663889	831	37040	0.429871	1	1.04225
NG05_Bin_90	4252807	460	21899	0.412341	1	1.05634
NG07_Bin_119	4105063	281	26250	0.524091	1	1.05634
NG07_Bin_247	5828980	1826	3918	0.575012	1	1.05634
NG09_Bin_174	5501995	589	17339	0.481999	1	1.05634
NG10_Bin_51	5698305	859	14877	0.332114	1	1.05634
PG02_Bin_126	4983334	688	18331	0.503406	1	1.05634
GG05_Bin_238	3723905	576	10872	0.457483	1	1.07042
NG02_Bin_342	4863795	1200	6009	0.361191	1	1.07042
NG03_Bin_144	5825680	326	30604	0.383508	1	1.07042
PG02_Bin_37	6599721	521	33159	0.277278	1	1.07042
GG02_Bin_24	4069926	325	27824	0.463357	1	1.08451
GG05_Bin_1	6054404	927	11847	0.466786	1	1.08451
GG10_Bin_374	5423638	504	14990	0.510606	1	1.08451
GG10_Bin_375	6344871	599	21379	0.492224	1	1.08451
NG03_Bin_371	4424206	260	50127	0.40374	1	1.08451
NG05_Bin_245	6920999	591	34413	0.43167	1	1.08451
NG09_Bin_77	5321156	714	13544	0.518506	1	1.08451
PG05_Bin_6	9334175	549	41052	0.41961	1	1.08451
NG01_Bin_224	5449235	460	22442	0.517397	1	1.09859
NG01_Bin_273	6286924	352	36626	0.284695	1	1.09859
NG01_Bin_324	5226444	331	45176	0.493739	1	1.09859
NG03_Bin_45	5354036	734	21004	0.54677	1	1.09859
NG09_Bin_313	6504219	662	20366	0.451592	1	1.09859
GG01_Bin_133	6721269	613	19756	0.436203	1	1.11268
GG09_Bin_66	6418375	840	12332	0.285459	1	1.11268
NG01_Bin_42	5770542	1270	6718	0.645634	1	1.11268
NG01_Bin_61	10768452	354	72837	0.428995	1	1.11268
NG03_Bin_291	4746838	453	17206	0.482045	1	1.11268
NG07_Bin_337	4037320	445	19048	0.414791	1	1.11268
GG01_Bin_150	4761295	1014	7790	0.524145	1	1.12676
NG03_Bin_267	6356289	1095	10328	0.472854	1	1.12676
NG07_Bin_226	4769764	1286	9012	0.386205	1	1.12676
NG07_Bin_295	10657141	979	20855	0.399277	1	1.12676
NG07_Bin_359	5725577	735	19193	0.596928	1	1.12676
NG07_Bin_48	4819405	456	21707	0.479693	1	1.12676
NG07_Bin_75	27764920	3647	9654	0.401597	1	1.12676
NG09_Bin_217	6556933	525	24614	0.460838	1	1.12676
NG09_Bin_74	6563663	3282	1971	0.600804	1	1.12676
NG10_Bin_305	6598063	452	39215	0.444598	1	1.12676
PG01_Bin_14	6120995	951	9967	0.412065	1	1.12676
GG05_Bin_248	5996461	401	30249	0.401907	1	1.14085
NG09_Bin_245	8813728	574	34631	0.413102	1	1.14085
PG10_Bin_22	10215473	383	67775	0.430967	1	1.14085
GG02_Bin_282	5919745	434	23289	0.48343	1	1.15493
GG09_Bin_36	5396797	737	14676	0.507924	1	1.15493
NG03_Bin_226	6273012	622	24164	0.288182	1	1.15493
NG05_Bin_294	4694261	536	18530	0.589079	1	1.15493
NG10_Bin_190	4545799	580	15653	0.401236	1	1.15493
GG02_Bin_115	4071706	874	7561	0.520184	1	1.16901
GG03_Bin_243	6301882	700	13154	0.49417	1	1.16901
NG09_Bin_238	4871239	530	18359	0.346083	1	1.16901
GG01_Bin_314	5823213	1412	6547	0.512182	1	1.1831
GG10_Bin_381	7053486	1133	7629	0.449433	1	1.1831
PG02_Bin_48	4911765	1059	6913	0.485521	1	1.1831
PG10_Bin_3	7779035	1150	10916	0.536623	1	1.1831
NG07_Bin_148	5362387	1511	5259	0.622882	1	1.19718
NG10_Bin_61	4562278	803	9988	0.586108	1	1.19718
NG05_Bin_187	5627366	1373	5299	0.422941	1	1.21127
NG05_Bin_342	7109088	1021	17785	0.459187	1	1.21127
PG02_Bin_119	11676890	718	28817	0.489864	1	1.21127
NG02_Bin_30	6191893	749	12434	0.599332	1	1.22535
NG03_Bin_117	4687860	448	21871	0.407701	1	1.22535
NG09_Bin_346	4986863	709	8444	0.448902	1	1.22535
NG10_Bin_146	5372389	342	32560	0.438353	1	1.22535
GG01_Bin_15	7164266	1065	10080	0.464689	1	1.25352
NG05_Bin_365	5906037	1295	8562	0.555111	1	1.25352
PG02_Bin_111	10107561	779	24814	0.48371	1	1.25352
GG03_Bin_72	15068740	1939	11215	0.419179	1	1.26761
PG09_Bin_106	6232427	299	32100	0.405999	1	1.26761
PG09_Bin_30	15745201	1360	22368	0.41887	1	1.26761
NG10_Bin_21	4002360	554	12113	0.611305	1	1.28169
PG02_Bin_85	6397798	2243	3300	0.627478	1	1.28169
PG03_Bin_98	6862325	3263	2194	0.589354	1	1.28169
PG09_Bin_172	11298689	950	27411	0.417362	1	1.28169
GG01_Bin_234	7108304	1525	7508	0.501373	1	1.29577
GG03_Bin_163	6993502	1242	8349	0.457979	1	1.29577
GG10_Bin_14	6326097	546	21999	0.487502	1	1.29577
GG03_Bin_35	4824656	619	16923	0.518439	1	1.30986
NG03_Bin_109	6675104	1185	11713	0.56481	1	1.30986
PG09_Bin_97	6914162	1208	16508	0.60963	1	1.32394
GG07_Bin_4	6530890	1118	8851	0.539143	1	1.33803
GG09_Bin_64	7115209	1281	8172	0.502392	1	1.33803
NG03_Bin_76	6411828	1083	8354	0.521415	1	1.33803
GG07_Bin_293	7257529	978	10713	0.336198	1	1.35211
PG09_Bin_110	7340073	296	63991	0.504367	1	1.3662
NG01_Bin_188	5466815	381	33286	0.330305	1	1.38028
NG02_Bin_258	6555125	1068	7587	0.611849	1	1.38028
NG05_Bin_198	6201174	521	38109	0.488062	1	1.38028
NG10_Bin_216	5438049	565	23951	0.294656	1	1.38028
PG01_Bin_37	6623360	1079	7442	0.441113	1	1.38028
GG05_Bin_102	8558032	1212	9189	0.519455	1	1.40845
GG01_Bin_205	8447247	2435	4574	0.351905	1	1.42254
GG07_Bin_330	9214237	2274	5894	0.346091	1	1.42254
GG10_Bin_226	6067502	1657	7748	0.594201	1	1.42254
NG03_Bin_259	5721409	1497	5055	0.61211	1	1.42254
NG03_Bin_305	16086912	1758	14105	0.454849	1	1.43662
NG01_Bin_317	6396020	533	20500	0.509062	1	1.46479
NG01_Bin_81	7324674	751	15656	0.47175	1	1.46479
NG07_Bin_158	5549136	1704	4218	0.606141	1	1.46479
GG02_Bin_239	6586128	1526	5543	0.58565	1	1.47887
GG09_Bin_77	6041698	881	19420	0.541167	1	1.47887
GG10_Bin_314	8100937	1539	6748	0.563361	1	1.47887
GG10_Bin_334	7715520	2028	5421	0.3503	1	1.47887
PG09_Bin_195	7922127	1178	7887	0.433555	1	1.47887
GG05_Bin_378	8249697	610	25781	0.487124	1	1.49296
GG10_Bin_151	6168127	1299	6558	0.575349	1	1.49296
NG05_Bin_221	4834080	531	16385	0.314791	1	1.49296
NG05_Bin_291	5033504	530	11853	0.483649	1	1.49296
NG07_Bin_374	8202934	1004	11974	0.288085	1	1.49296
NG09_Bin_255	6682198	503	27667	0.436923	1	1.49296
NG05_Bin_125	6470618	388	29993	0.589651	1	1.50704
NG10_Bin_97	7406766	1711	6498	0.500881	1	1.50704
NG05_Bin_331	6913404	998	12940	0.469311	1	1.52113
PG03_Bin_107	8569010	3270	2956	0.43805	1	1.52113
GG02_Bin_182	10605598	830	22102	0.468207	1	1.53521
GG09_Bin_42	17564342	1834	15588	0.551182	1	1.53521
NG09_Bin_168	5248137	486	16186	0.41821	1	1.53521
GG09_Bin_347	6567257	1267	9939	0.37625	1	1.5493
NG05_Bin_168	5937384	630	14009	0.600613	1	1.5493
NG09_Bin_385	5863751	679	13426	0.525248	1	1.5493
PG01_Bin_156	6594253	1815	11501	0.305224	1	1.5493
GG02_Bin_110	5171437	751	9224	0.448403	1	1.56338
GG02_Bin_367	5425918	657	13423	0.446974	1	1.56338
NG01_Bin_136	6576822	1043	11827	0.471588	1	1.56338
NG02_Bin_116	6258402	675	17060	0.581654	1	1.56338
NG05_Bin_30	7090002	1811	6013	0.638121	1	1.57746
NG07_Bin_176	6599182	731	15824	0.559723	1	1.57746
NG07_Bin_7	7007116	748	18815	0.436106	1	1.57746
NG09_Bin_136	8959455	399	40710	0.520877	1	1.59155
GG02_Bin_283	8197696	372	50435	0.519606	1	1.60563
GG01_Bin_97	10099122	625	29461	0.410882	1	1.61972
GG05_Bin_155	6991521	686	16910	0.552074	1	1.61972
NG05_Bin_224	6057756	638	14852	0.596569	1	1.61972
NG09_Bin_242	5608278	537	19232	0.405808	1	1.61972
NG02_Bin_309	10256933	660	25805	0.393906	1	1.6338
PG09_Bin_188	6939343	1943	4552	0.64812	1	1.6338
GG09_Bin_107	6716282	424	30775	0.431095	1	1.66197
NG07_Bin_38	9547260	713	19998	0.450901	1	1.66197
GG02_Bin_175	5571217	1052	9986	0.512395	1	1.67606
GG07_Bin_185	8671645	856	14964	0.382167	1	1.67606
GG07_Bin_26	5943038	1291	6867	0.570574	1	1.67606
NG05_Bin_87	6647275	984	9158	0.487462	1	1.67606
NG10_Bin_218	7356663	526	24151	0.481972	1	1.67606
GG01_Bin_60	6136214	1304	5467	0.608737	1	1.69014
GG05_Bin_120	6876147	766	15564	0.534054	1	1.69014
PG09_Bin_159	9831793	284	87484	0.440241	1	1.69014
GG03_Bin_185	8077724	561	22749	0.479642	1	1.70423
GG05_Bin_126	5181319	752	30616	0.416	1	1.70423
NG07_Bin_139	5880240	1764	6566	0.582444	1	1.70423
NG10_Bin_252	8619141	827	15904	0.444239	1	1.70423
GG07_Bin_38	7502051	653	22305	0.585185	1	1.71831
NG02_Bin_54	8457346	573	23952	0.511984	1	1.71831
NG05_Bin_157	5872266	937	10838	0.49761	1	1.71831
NG07_Bin_131	7507530	1279	7554	0.627594	1	1.71831
PG01_Bin_127	6208648	2420	2972	0.53131	1	1.71831
GG03_Bin_100	7218364	1005	11380	0.529896	1	1.73239
GG05_Bin_163	7274303	806	13694	0.52431	1	1.73239
GG09_Bin_325	6279620	745	14416	0.43159	1	1.73239
PG07_Bin_40	8190553	2022	5189	0.509905	1	1.73239
NG01_Bin_275	7728626	555	21710	0.527105	1	1.74648
NG01_Bin_340	5642224	620	14667	0.55709	1	1.74648
NG07_Bin_354	6045524	3802	1582	0.631871	1	1.74648
NG09_Bin_43	9813284	647	22979	0.53207	1	1.74648
NG05_Bin_81	7827214	427	32899	0.503039	1	1.76056
NG10_Bin_87	7716659	1330	7935	0.605893	1	1.76056
NG07_Bin_287	8894464	526	32860	0.508676	1	1.77465
NG09_Bin_305	6969160	739	13832	0.448844	1	1.77465
PG05_Bin_40	7517471	429	48257	0.582737	1	1.77465
GG03_Bin_136	5467521	756	11311	0.442071	1	1.78873
GG05_Bin_39	8488545	1662	6613	0.438107	1	1.78873
GG07_Bin_333	7515313	633	19948	0.495263	1	1.78873
NG02_Bin_112	7881049	914	12846	0.447843	1	1.78873
NG05_Bin_269	6828767	499	37670	0.561007	1	1.78873
PG02_Bin_77	12655542	1706	9752	0.431107	1	1.78873
NG01_Bin_132	6512994	512	21876	0.555804	1	1.80282
NG02_Bin_221	6157899	1085	13000	0.516558	1	1.80282
NG09_Bin_240	6328829	318	36674	0.454001	1	1.80282
NG09_Bin_388	6142225	165	60549	0.463419	1	1.80282
NG10_Bin_117	6963991	637	16451	0.449734	1	1.80282
PG02_Bin_58	8664396	333	52106	0.382014	1	1.80282
GG02_Bin_146	6779226	626	33397	0.562892	1	1.8169
GG03_Bin_14	8625995	678	22344	0.485551	1	1.8169
NG05_Bin_5	6411120	968	11080	0.444433	1	1.8169
GG07_Bin_309	11355899	572	33367	0.409795	1	1.83099
GG09_Bin_50	9622058	822	19405	0.456261	1	1.83099
NG05_Bin_112	11403319	1370	14904	0.461436	1	1.83099
NG10_Bin_336	7062460	997	9785	0.589121	1	1.83099
NG07_Bin_47	5837110	907	8481	0.444303	1	1.84507
NG10_Bin_152	8465863	864	16924	0.59587	1	1.84507
PG01_Bin_109	8062368	300	67101	0.386211	1	1.84507
GG09_Bin_214	5998493	1906	3877	0.386339	1	1.85915
NG02_Bin_288	5781331	628	19895	0.527065	1	1.85915
NG02_Bin_360	5513053	473	20784	0.452549	1	1.85915
NG05_Bin_213	20148835	2385	11504	0.519372	1	1.85915
NG02_Bin_139	9584422	648	24038	0.498348	1	1.88732
NG05_Bin_295	5990959	607	18364	0.500843	1	1.88732
NG10_Bin_274	6367289	347	31627	0.431716	1	1.88732
PG03_Bin_82	7045357	2333	3720	0.499808	1	1.88732
GG10_Bin_229	5868625	640	15336	0.59564	1	1.90141
NG03_Bin_202	5028170	817	9702	0.601169	1	1.90141
NG03_Bin_79	6928219	486	27301	0.54874	1	1.90141
NG07_Bin_114	9337429	244	69026	0.549414	1	1.90141
PG01_Bin_77	13196292	892	70058	0.429494	1	1.90141
PG09_Bin_149	10909914	191	98685	0.285615	1	1.90141
GG10_Bin_211	5506186	490	16930	0.424566	1	1.91549
GG10_Bin_312	5667195	569	19595	0.438648	1	1.91549
NG01_Bin_226	8222658	481	36884	0.417187	1	1.91549
NG03_Bin_124	5491007	535	19691	0.533457	1	1.91549
NG05_Bin_7	6529865	540	27285	0.475379	1	1.91549
NG07_Bin_127	6526445	431	28534	0.528751	1	1.91549
NG07_Bin_19	6524888	332	32347	0.47172	1	1.91549
NG10_Bin_206	6021300	705	13493	0.587871	1	1.91549
NG03_Bin_214	5731835	580	13541	0.48231	1	1.92958
NG09_Bin_256	6995366	539	25724	0.609812	1	1.92958
GG03_Bin_387	6990022	577	18911	0.519788	1	1.94366
GG05_Bin_296	6754510	413	31026	0.431374	1	1.94366
NG05_Bin_316	7441692	1591	20856	0.589628	1	1.94366
GG02_Bin_271	7433644	671	19244	0.503253	1	1.95775
GG03_Bin_320	6765098	518	22804	0.439533	1	1.95775
GG03_Bin_84	8119901	700	29788	0.496415	1	1.95775
GG09_Bin_220	7892758	438	33154	0.511563	1	1.95775
NG03_Bin_284	6564039	419	25797	0.475998	1	1.95775
NG09_Bin_161	5848029	429	21708	0.496264	1	1.95775
GG01_Bin_22	17553276	3071	6947	0.383102	1	1.97183
GG02_Bin_211	8498389	818	15290	0.511315	1	1.97183
GG07_Bin_177	8585523	703	21904	0.549105	1	1.97183
NG09_Bin_367	6434718	489	30087	0.565342	1	1.97183
GG07_Bin_166	6428897	387	38582	0.456804	1	1.98592
GG10_Bin_220	7467597	428	26574	0.497118	1	1.98592
NG01_Bin_24	7303642	741	16709	0.613796	1	1.98592
NG02_Bin_323	8851321	701	29773	0.363311	1	1.98592
NG07_Bin_181	7466084	895	15410	0.522963	1	1.98592
PG01_Bin_87	9106916	947	13682	0.619084	1	1.98592
GG10_Bin_241	6718624	419	31924	0.549771	1	2
NG07_Bin_188	6806799	1078	11750	0.641588	1	2
PG07_Bin_53	4674082	1788	3180	0.424947	1	2
NG01_Bin_57	7522732	284	48963	0.509611	1	2.01408
NG02_Bin_318	7565725	965	11916	0.606763	1	2.01408
NG03_Bin_385	8788196	552	41692	0.428428	1	2.01408
NG01_Bin_333	9703719	626	23240	0.58376	1	2.02817
NG02_Bin_77	5399234	288	36415	0.402299	1	2.02817
PG09_Bin_173	6316277	195	73263	0.370721	1	2.02817
GG05_Bin_348	10033146	773	19355	0.456905	1	2.04225
GG07_Bin_212	6530358	2863	2594	0.598569	1	2.04225
GG09_Bin_318	6411002	359	34337	0.404787	1	2.04225
NG03_Bin_308	8527013	864	15870	0.499245	1	2.04225
PG01_Bin_113	7024419	2725	2901	0.545408	1	2.04225
PG05_Bin_224	17558890	1305	22446	0.529567	1	2.04225
GG05_Bin_29	6740717	790	12923	0.582085	1	2.05634
NG05_Bin_13	6099906	637	36664	0.510014	1	2.05634
NG07_Bin_298	8175655	385	38674	0.43773	1	2.05634
NG01_Bin_212	8638318	728	21269	0.462053	1	2.07042
NG03_Bin_288	9036229	913	16269	0.450412	1	2.07042
NG10_Bin_26	18190940	1404	20648	0.376569	1	2.07042
PG03_Bin_38	12987359	1739	19339	0.512972	1	2.07042
GG01_Bin_168	6255097	485	27742	0.47219	1	2.08451
GG02_Bin_304	15300535	1362	18189	0.454234	1	2.08451
GG03_Bin_33	7627527	1130	8776	0.360588	1	2.08451
GG09_Bin_283	9292459	631	24957	0.537166	1	2.08451
NG10_Bin_176	9778438	724	37239	0.473504	1	2.12676
GG07_Bin_40	8155456	1663	6676	0.572768	1	2.14085
GG09_Bin_284	14281193	801	37194	0.454346	1	2.14085
PG03_Bin_74	6725753	1890	5397	0.492828	1	2.14085
GG05_Bin_16	6674725	611	23828	0.541784	1	2.15493
NG05_Bin_249	6958712	355	34905	0.318571	1	2.15493
NG07_Bin_171	9565403	906	19905	0.449451	1	2.15493
NG02_Bin_86	9429060	783	21052	0.467985	1	2.16901
NG10_Bin_86	7998028	553	27003	0.427046	1	2.16901
PG09_Bin_113	12395892	439	49143	0.321646	1	2.16901
NG05_Bin_290	8912815	1005	15248	0.603115	1	2.19718
NG05_Bin_72	6647634	805	16593	0.540038	1	2.19718
PG07_Bin_23	9034303	4346	1945	0.494652	1	2.19718
GG01_Bin_329	7550284	1422	8206	0.597321	1	2.21127
NG03_Bin_322	8789244	621	22070	0.421831	1	2.21127
NG10_Bin_285	6994897	1005	19214	0.569901	1	2.21127
NG10_Bin_71	10382261	1054	14075	0.48331	1	2.22535
GG09_Bin_282	6991021	818	14642	0.603289	1	2.23944
NG01_Bin_265	7785646	694	17669	0.597626	1	2.23944
NG07_Bin_270	8946394	921	13452	0.551611	1	2.23944
GG03_Bin_295	7195153	763	13062	0.527952	1	2.25352
GG09_Bin_112	7261515	866	11718	0.589769	1	2.25352
NG09_Bin_249	10127594	484	35989	0.450094	1	2.25352
NG10_Bin_151	7746995	2215	4891	0.62781	1	2.26761
GG03_Bin_34	7742048	458	29090	0.489289	1	2.28169
GG10_Bin_49	10539739	700	24639	0.488705	1	2.28169
NG10_Bin_89	6046641	451	20456	0.471519	1	2.29577
NG05_Bin_143	9905197	814	18653	0.440675	1	2.30986
PG07_Bin_83	8612459	994	20901	0.383265	1	2.30986
GG02_Bin_275	8534508	956	14393	0.28807	1	2.32394
PG03_Bin_46	9067837	2986	3863	0.6016	1	2.32394
GG02_Bin_54	8157414	648	20026	0.577139	1	2.33803
NG10_Bin_276	9774941	970	13393	0.545602	1	2.33803
NG01_Bin_192	8469396	740	18381	0.575222	1	2.35211
NG02_Bin_184	8507065	1263	10062	0.595733	1	2.35211
NG07_Bin_107	7813089	611	22771	0.459406	1	2.35211
PG01_Bin_111	6940334	1010	14248	0.522095	1	2.3662
GG02_Bin_26	10531057	1167	12917	0.424457	1	2.38028
GG03_Bin_309	6720153	772	13949	0.533996	1	2.38028
NG01_Bin_290	9836633	657	23625	0.57974	1	2.38028
NG03_Bin_101	10540558	716	27684	0.517354	1	2.39437
NG03_Bin_64	9428711	1752	7086	0.616095	1	2.40845
NG09_Bin_311	9005834	657	19982	0.488251	1	2.40845
GG09_Bin_176	11920173	2978	6052	0.350302	1	2.43662
GG10_Bin_152	9638070	1634	13733	0.504502	1	2.43662
NG05_Bin_324	8600088	637	25399	0.518728	1	2.43662
NG09_Bin_336	22414023	2612	11475	0.494645	1	2.4507
NG10_Bin_292	9960812	2553	5899	0.455109	1	2.4507
GG07_Bin_71	10441908	657	33203	0.471839	1	2.46479
GG05_Bin_271	8464042	1835	7506	0.595464	1	2.47887
GG07_Bin_208	8783510	711	22175	0.586647	1	2.47887
NG01_Bin_158	8343497	774	16636	0.578773	1	2.47887
GG07_Bin_364	8062878	574	20661	0.510543	1	2.49296
NG03_Bin_87	5802804	441	26357	0.454884	1	2.50704
NG03_Bin_337	8383740	655	25542	0.467481	1	2.52113
NG09_Bin_146	9485017	384	40264	0.474449	1	2.52113
PG07_Bin_22	24701901	2513	24928	0.468779	1	2.52113
NG02_Bin_179	9928943	773	19866	0.581316	1	2.5493
NG05_Bin_228	5791087	347	36142	0.474437	1	2.5493
NG07_Bin_264	10564576	1756	10728	0.451416	1	2.5493
PG01_Bin_55	8460904	850	25625	0.542217	1	2.5493
GG02_Bin_341	9607620	704	27174	0.518638	1	2.56338
NG10_Bin_204	10232120	785	18787	0.440919	1	2.56338
PG09_Bin_71	10381498	732	29353	0.512533	1	2.56338
NG01_Bin_360	11071821	649	30327	0.437585	1	2.57746
GG05_Bin_94	7014502	719	20426	0.533953	1	2.59155
NG09_Bin_293	13319292	1128	18707	0.434933	1	2.59155
GG01_Bin_191	11055954	944	27317	0.493754	1	2.60563
GG02_Bin_251	9768191	444	41603	0.498874	1	2.60563
GG10_Bin_150	10693230	830	19981	0.515102	1	2.64789
GG07_Bin_127	10692165	823	20400	0.504767	1	2.67606
GG10_Bin_103	11029842	3007	4391	0.286308	1	2.67606
PG03_Bin_5	12367157	2342	9315	0.583767	1	2.67606
GG05_Bin_376	9530900	1315	18917	0.592793	1	2.69014
PG09_Bin_128	11294780	498	35720	0.281062	1	2.69014
NG03_Bin_265	7154515	417	35299	0.547401	1	2.73239
NG03_Bin_363	9571718	836	21928	0.538181	1	2.73239
NG10_Bin_88	9801990	758	19495	0.601768	1	2.73239
PG09_Bin_183	8203808	691	17141	0.544362	1	2.73239
GG03_Bin_343	11052752	746	21261	0.52611	1	2.74648
NG01_Bin_6	10862247	363	70638	0.329115	1	2.74648
NG05_Bin_339	11170492	2654	6544	0.451689	1	2.74648
NG07_Bin_68	8882910	623	24237	0.497468	1	2.74648
NG09_Bin_55	7014886	669	15156	0.599992	1	2.74648
GG03_Bin_75	9202854	2409	5512	0.597992	1	2.76056
GG05_Bin_313	6817752	520	23213	0.516113	1	2.76056
GG07_Bin_105	8389514	772	14373	0.483609	1	2.76056
NG10_Bin_227	9462046	827	15918	0.278669	1	2.76056
GG09_Bin_354	10865112	599	31730	0.404595	1	2.77465
NG05_Bin_372	9372524	5072	1908	0.597649	1	2.77465
GG01_Bin_65	9860150	1167	11564	0.555687	1	2.78873
NG02_Bin_27	9267813	509	35992	0.524502	1	2.78873
NG07_Bin_166	11815894	542	42793	0.40179	1	2.78873
NG07_Bin_190	13151181	976	20556	0.459234	1	2.78873
GG03_Bin_68	9273736	617	27980	0.487006	1	2.80282
GG10_Bin_137	7575126	899	17994	0.548815	1	2.80282
NG07_Bin_143	11124549	341	70281	0.379983	1	2.80282
NG10_Bin_319	8984759	1333	9556	0.593585	1	2.80282
NG07_Bin_103	12124835	440	47069	0.424872	1	2.8169
NG03_Bin_279	13631192	1190	18619	0.463772	1	2.83099
NG05_Bin_91	10272426	773	20121	0.576898	1	2.83099
PG05_Bin_226	11233343	743	29122	0.5056	1	2.83099
GG07_Bin_139	8702998	575	24776	0.309342	1	2.84507
NG05_Bin_10	9768442	417	42486	0.40443	1	2.84507
GG07_Bin_367	8018032	671	21111	0.502228	1	2.85915
GG09_Bin_248	12410939	1408	12608	0.588664	1	2.85915
PG01_Bin_73	12305030	1296	37377	0.590981	1	2.87324
GG07_Bin_282	10128645	1542	8843	0.276536	1	2.88732
GG07_Bin_385	8731263	558	27131	0.345027	1	2.90141
NG01_Bin_241	10929487	544	27245	0.489037	1	2.90141
NG02_Bin_89	8162987	523	27952	0.492151	1	2.90141
NG05_Bin_366	11055778	482	38773	0.50737	1	2.90141
NG10_Bin_382	8858916	373	47115	0.54418	1	2.90141
GG02_Bin_236	10714597	661	28107	0.535162	1	2.91549
GG03_Bin_289	11042921	639	30267	0.380741	1	2.91549
GG09_Bin_235	12669612	2328	6377	0.568261	1	2.91549
NG05_Bin_202	9547443	3253	3707	0.630219	1	2.91549
GG09_Bin_114	12998323	1701	10700	0.455788	1	2.92958
PG02_Bin_29	9842419	1849	6789	0.472109	1	2.92958
PG07_Bin_67	10305108	3451	3820	0.592561	1	2.92958
GG02_Bin_141	12858632	1218	15320	0.490605	1	2.94366
GG07_Bin_94	6454059	602	14954	0.519602	1	2.94366
NG10_Bin_33	8407196	548	27286	0.479293	1	2.94366
PG03_Bin_14	10474618	683	35074	0.328817	1	2.94366
NG05_Bin_364	9619036	970	21507	0.275424	1	2.95775
GG01_Bin_85	9671296	528	35453	0.398814	1	2.97183
NG05_Bin_358	11970322	627	38740	0.452457	1	2.97183
PG03_Bin_32	9560803	6181	1527	0.589226	1	2.97183
NG02_Bin_177	13399225	909	23798	0.441668	1	2.98592
NG09_Bin_312	10060336	492	36665	0.50056	1	2.98592
GG01_Bin_366	10325960	856	17580	0.540162	1	3
NG02_Bin_22	9966177	338	47045	0.439922	1	3
NG05_Bin_208	10920502	397	66657	0.421905	1	3
NG09_Bin_229	10340300	486	39626	0.472574	1	3
PG05_Bin_200	11531936	273	86218	0.581228	1	3
PG09_Bin_87	12919451	416	50607	0.426155	1	3
GG10_Bin_248	9765838	1192	13295	0.502093	1	3.01408
PG02_Bin_105	10328371	606	40296	0.527784	1	3.01408
NG05_Bin_21	18979754	546	65039	0.435195	1	3.02817
NG07_Bin_248	12115584	503	64120	0.515801	1	3.04225
PG01_Bin_60	12965553	1169	20466	0.465688	1	3.04225
PG09_Bin_35	16292615	421	75419	0.467311	1	3.04225
NG07_Bin_314	11056086	2166	8336	0.458318	1	3.07042
GG05_Bin_227	12307881	829	24071	0.559559	1	3.08451
NG02_Bin_32	7822299	721	14822	0.29606	1	3.08451
NG09_Bin_278	10737063	806	20751	0.588144	1	3.09859
NG09_Bin_89	11890502	524	33004	0.538957	1	3.09859
PG09_Bin_3	10591219	370	49111	0.56554	1	3.09859
NG09_Bin_282	11256869	2070	8875	0.455933	1	3.11268
NG02_Bin_109	10979640	465	46822	0.526139	1	3.12676
PG09_Bin_181	9186291	792	16009	0.500933	1	3.14085
NG03_Bin_152	12473146	649	35427	0.427292	1	3.16901
NG10_Bin_69	17856597	1210	22054	0.458319	1	3.16901
NG10_Bin_294	9382127	477	32995	0.533786	1	3.1831
GG02_Bin_130	10029240	895	15658	0.582605	1	3.19718
GG05_Bin_77	11500256	546	37138	0.536013	1	3.21127
NG02_Bin_199	15413242	1034	22956	0.437254	1	3.21127
PG01_Bin_31	22189333	1770	21959	0.476643	1	3.21127
NG07_Bin_290	16537475	1566	16303	0.486629	1	3.22535
NG01_Bin_160	10770192	543	35738	0.493945	1	3.25352
NG09_Bin_329	13850730	970	22340	0.603174	1	3.25352
NG05_Bin_231	10130221	2042	11087	0.620399	1	3.26761
NG01_Bin_377	9847453	1044	13348	0.616771	1	3.29577
NG02_Bin_129	13246477	777	30167	0.403149	1	3.29577
GG05_Bin_257	3332945	255	26069	0.438377	1	3.30986
NG05_Bin_102	12319692	746	27506	0.41448	1	3.30986
GG02_Bin_206	16255723	2777	7238	0.44966	1	3.38028
PG01_Bin_148	14770709	1051	32624	0.601402	1	3.38028
PG07_Bin_64	12059395	2058	9716	0.647496	1	3.38028
NG05_Bin_320	9729266	1772	11503	0.593787	1	3.40845
NG03_Bin_384	11567493	534	35364	0.438558	1	3.42254
NG01_Bin_299	11802865	1205	13519	0.606965	1	3.43662
NG05_Bin_240	14537028	1327	19525	0.444417	1	3.43662
PG09_Bin_165	12857181	1247	18921	0.593815	1	3.43662
GG01_Bin_112	16140061	1633	13203	0.454501	1	3.4507
NG07_Bin_70	16234396	1185	19717	0.495885	1	3.46479
PG09_Bin_7	13971736	690	50405	0.56601	1	3.46479
GG10_Bin_91	13732604	2184	9274	0.460217	1	3.49296
PG09_Bin_20	11569159	837	23679	0.573626	1	3.50704
PG09_Bin_54	12111283	1299	28096	0.622037	1	3.50704
NG05_Bin_28	13154451	453	54732	0.498164	1	3.52113
GG02_Bin_120	14268461	789	28717	0.40744	1	3.5493
PG10_Bin_47	16749153	751	35569	0.479672	1	3.5493
GG02_Bin_226	12392695	2601	7173	0.457033	1	3.57746
NG10_Bin_130	12449030	1102	26619	0.462506	1	3.57746
GG02_Bin_162	10608460	1216	12941	0.588936	1	3.59155
GG03_Bin_199	14538251	1557	11804	0.29665	1	3.64789
NG09_Bin_90	10633523	1020	17604	0.277997	1	3.64789
GG05_Bin_42	16388960	1644	14845	0.598001	1	3.66197
NG03_Bin_246	11112316	764	29573	0.512214	1	3.66197
GG10_Bin_313	13056142	670	27553	0.407398	1	3.67606
NG02_Bin_256	8708255	842	15462	0.276293	1	3.67606
NG09_Bin_200	11392426	517	43152	0.544556	1	3.67606
PG01_Bin_135	11671435	1448	16430	0.613638	1	3.67606
GG05_Bin_96	13911357	1377	15280	0.295587	1	3.69014
PG02_Bin_127	14538988	1004	23554	0.478893	1	3.73239
GG10_Bin_263	11341051	1344	12235	0.580365	1	3.74648
PG07_Bin_107	14204203	1045	30964	0.397908	1	3.74648
GG09_Bin_13	9738232	728	20456	0.499026	1	3.76056
GG01_Bin_267	13890217	1841	9434	0.437502	1	3.77465
NG07_Bin_214	12305701	1181	18936	0.600577	1	3.77465
NG01_Bin_145	11525407	263	66308	0.410396	1	3.78873
NG09_Bin_379	10704361	443	39577	0.523151	1	3.78873
PG02_Bin_123	17451810	523	92659	0.440921	1	3.78873
GG09_Bin_365	10761474	709	27489	0.543522	1	3.80282
NG01_Bin_251	10841201	283	83476	0.491225	1	3.8169
NG05_Bin_6	15633810	495	57062	0.539864	1	3.8169
GG03_Bin_293	11714883	1227	14198	0.562912	1	3.83099
NG02_Bin_198	10904771	738	22731	0.586434	1	3.83099
GG03_Bin_224	21552408	1622	17728	0.418885	1	3.85915
GG02_Bin_192	15960330	1174	22360	0.473376	1	3.87324
GG03_Bin_73	7943391	690	17881	0.449668	1	3.87324
NG05_Bin_62	13543733	1563	13182	0.610004	1	3.88732
GG03_Bin_359	14846407	1077	20783	0.482909	1	3.90141
GG02_Bin_147	11247565	509	44234	0.40162	1	3.91549
GG03_Bin_380	11410707	7062	1638	0.561856	1	3.91549
PG10_Bin_53	11522346	1942	7205	0.619921	1	3.91549
GG07_Bin_34	12867159	597	38684	0.537885	1	3.94366
GG03_Bin_329	8645953	760	17294	0.313984	1	3.95775
PG07_Bin_86	13192498	4539	3522	0.594252	1	3.97183
GG01_Bin_175	13907271	1597	12777	0.489782	1	3.98592
NG01_Bin_303	12799105	763	24633	0.528477	1	3.98592
PG01_Bin_15	11928826	1221	22726	0.465527	1	4.07042
GG02_Bin_36	16780924	1722	13865	0.473979	1	4.08451
NG07_Bin_41	13010876	1356	14290	0.577924	1	4.08451
PG10_Bin_119	14906877	967	19551	0.436708	1	4.09859
GG09_Bin_247	14660087	981	23398	0.484954	1	4.11268
GG10_Bin_198	13217872	1309	15755	0.593425	1	4.12676
GG01_Bin_257	11385532	1107	17050	0.570593	1	4.16901
PG07_Bin_65	16860470	1240	22697	0.500784	1	4.16901
GG10_Bin_326	19035275	1983	11966	0.294147	1	4.1831
PG05_Bin_146	11340366	688	35665	0.588886	1	4.1831
NG05_Bin_214	8911644	577	26589	0.300997	1	4.19718
NG05_Bin_144	13467486	903	23956	0.563556	1	4.21127
PG10_Bin_24	18196506	476	61426	0.425355	1	4.21127
GG03_Bin_82	16177774	1620	13528	0.484802	1	4.22535
NG05_Bin_101	10377247	1394	10770	0.608566	1	4.22535
GG10_Bin_322	10205510	974	16499	0.480311	1	4.23944
NG07_Bin_15	13201256	822	24390	0.490494	1	4.28169
GG01_Bin_363	13023098	1153	15869	0.294538	1	4.29577
NG09_Bin_16	13402230	892	32780	0.561904	1	4.29577
PG05_Bin_23	28761929	1069	46811	0.473421	1	4.29577
NG07_Bin_44	16921980	832	33336	0.505858	1	4.30986
PG09_Bin_168	18127761	442	70481	0.499773	1	4.30986
NG10_Bin_296	13781124	782	26888	0.444468	1	4.33803
NG03_Bin_40	9063283	719	18717	0.448529	1	4.3662
PG01_Bin_7	13777902	618	37234	0.48525	1	4.38028
NG07_Bin_321	13784989	1130	18823	0.508745	1	4.42254
NG10_Bin_11	11462126	678	22687	0.51967	1	4.42254
NG10_Bin_265	13410758	1181	18241	0.60684	1	4.46479
NG09_Bin_187	16765677	847	33851	0.422787	1	4.47887
NG10_Bin_314	15892400	1113	19855	0.598334	1	4.49296
PG03_Bin_90	31911423	1788	27804	0.499646	1	4.49296
NG05_Bin_305	14536391	635	36110	0.593515	1	4.53521
NG10_Bin_53	17553991	1517	20049	0.43266	1	4.61972
PG07_Bin_47	19990507	585	71255	0.28321	1	4.61972
GG01_Bin_70	16491836	732	37628	0.527796	1	4.6338
NG02_Bin_186	15862909	734	35234	0.511983	1	4.66197
GG09_Bin_14	12893179	1016	18751	0.544613	1	4.71831
PG01_Bin_107	16168204	997	29121	0.503012	1	4.74648
NG02_Bin_206	15304335	595	42377	0.405235	1	4.76056
GG02_Bin_253	14725654	1302	16134	0.507333	1	4.8169
NG02_Bin_49	16193978	993	24000	0.48799	1	4.8169
GG02_Bin_75	17343964	1265	19840	0.417375	1	4.83099
NG01_Bin_261	14323151	455	54112	0.572863	1	4.84507
PG05_Bin_199	18052858	569	138062	0.446027	1	4.84507
GG09_Bin_231	24072927	1749	20608	0.436348	1	4.85915
NG09_Bin_108	14799293	1097	22183	0.596929	1	4.97183
GG09_Bin_131	14265410	1648	11677	0.57555	1	5.04225
NG02_Bin_155	13333658	401	50944	0.478812	1	5.04225
NG10_Bin_106	18904139	454	67672	0.428626	1	5.07042
NG09_Bin_184	17465238	1248	21187	0.593132	1	5.16901
GG03_Bin_311	11298075	581	30929	0.494751	1	5.1831
GG05_Bin_352	12647185	930	21882	0.546576	1	5.23944
NG03_Bin_324	16136669	1322	18979	0.579832	1	5.23944
GG10_Bin_234	20129520	2894	8357	0.598805	1	5.26761
GG01_Bin_301	17372457	914	31932	0.442263	1	5.28169
NG05_Bin_88	3529157	846	7089	0.583161	1	5.38028
GG01_Bin_170	17059555	1790	12307	0.602518	1	5.47887
GG01_Bin_303	17753724	1441	18280	0.486375	1	5.49296
NG05_Bin_274	26958543	11604	2626	0.452195	1	5.49296
PG02_Bin_50	27924113	1429	31507	0.400391	1	5.5493
GG05_Bin_118	18095223	1485	20545	0.491517	1	5.56338
PG07_Bin_104	35512551	1732	39689	0.478706	1	5.60563
NG07_Bin_319	18771549	771	39779	0.550236	1	5.61972
NG10_Bin_316	15590269	1139	23374	0.582637	1	5.64789
GG07_Bin_319	17711187	954	30404	0.430775	1	5.66197
NG02_Bin_174	18990258	12861	1442	0.51663	1	5.71831
NG01_Bin_379	16508316	1300	17666	0.596686	1	5.78873
PG03_Bin_19	19717247	2950	8642	0.60568	1	5.78873
NG03_Bin_328	18202022	816	31141	0.594058	1	5.80282
GG02_Bin_308	19551521	2152	12373	0.59967	1	5.83099
GG01_Bin_103	22634415	1935	16028	0.613398	1	5.87324
PG02_Bin_83	18748709	790	44798	0.568221	1	5.87324
NG03_Bin_236	19949858	1194	26560	0.593515	1	5.90141
NG10_Bin_357	28426735	15036	1947	0.481128	1	5.92958
GG02_Bin_39	19368253	1826	14226	0.60738	1	6.01408
NG07_Bin_164	13358347	1068	16628	0.27822	1	6.04225
GG05_Bin_171	22567340	1470	23406	0.489319	1	6.14085
PG03_Bin_47	16557933	1553	19759	0.615409	1	6.15493
NG05_Bin_338	20343603	785	40315	0.599516	1	6.22535
GG10_Bin_96	15952678	1995	10384	0.603726	1	6.30986
NG05_Bin_78	18464180	1177	25652	0.585923	1	6.43662
NG02_Bin_90	18484286	1135	27498	0.54633	1	6.60563
PG02_Bin_133	30869165	1641	39710	0.440229	1	6.64789
GG07_Bin_258	18006992	1756	13496	0.598968	1	6.69014
PG09_Bin_162	24580358	816	44999	0.4792	1	6.69014
GG02_Bin_355	18492246	1813	13264	0.597115	1	6.73239
PG10_Bin_1	18932625	1113	25389	0.57882	1	6.77465
GG05_Bin_225	20848203	2384	10939	0.610802	1	6.83099
PG02_Bin_132	20201096	904	37084	0.506181	1	6.85915
PG05_Bin_202	18595675	575	62520	0.599862	1	6.87324
PG09_Bin_16	20625474	1000	34306	0.595683	1	6.87324
PG09_Bin_80	16699257	524	49631	0.507322	1	6.91549
PG02_Bin_39	23468022	1152	35523	0.401046	1	6.92958
GG01_Bin_346	25761154	4229	7242	0.602038	1	6.95775
NG03_Bin_156	20699326	1829	15803	0.593134	1	7.01408
GG03_Bin_389	23379179	2633	10997	0.601915	1	7.05634
NG07_Bin_352	20922116	1562	18865	0.604096	1	7.25352
PG01_Bin_33	19292643	716	56165	0.415983	1	7.26761
NG10_Bin_7	19628415	790	37658	0.563001	1	7.30986
GG03_Bin_360	22793732	1028	34396	0.527937	1	7.35211
PG05_Bin_183	20670627	682	59075	0.585736	1	7.39437
NG05_Bin_179	26133582	1346	32272	0.435911	1	7.71831
NG03_Bin_80	24731791	612	71067	0.49945	1	7.78873
PG05_Bin_209	29416319	1175	50891	0.478114	1	7.83099
GG05_Bin_318	22538580	1913	15297	0.592837	1	7.85915
PG01_Bin_20	23759206	1032	41301	0.494353	1	7.85915
PG02_Bin_54	25972704	1249	40623	0.530099	1	7.92958
NG07_Bin_215	20631805	2126	14262	0.600459	1	8.01408
GG01_Bin_26	13214207	8445	1572	0.599941	1	8.11268
PG09_Bin_133	24207830	555	71642	0.591377	1	8.23944
GG09_Bin_116	19250819	1981	12703	0.59403	1	8.25352
GG09_Bin_65	21178839	1554	19730	0.513053	1	8.60563
NG07_Bin_51	21768727	1080	32076	0.584583	1	8.64789
GG07_Bin_369	24104284	1601	22645	0.506205	1	8.73239
GG01_Bin_95	24082552	1690	20027	0.584906	1	8.95775
PG03_Bin_67	52695856	2022	64200	0.434457	1	9.15493
GG05_Bin_105	31348891	1828	24316	0.438766	1	9.21127
GG03_Bin_308	26166804	2397	14264	0.595185	1	9.23944
GG07_Bin_335	30843760	1624	27858	0.482871	1	9.23944
PG10_Bin_67	43343256	1101	63059	0.472534	1	9.38028
PG10_Bin_72	26883715	1505	27736	0.547207	1	9.52113
PG05_Bin_80	34160343	706	94463	0.433779	1	9.64789
PG10_Bin_64	27214848	1397	29609	0.593362	1	10.1127
PG07_Bin_82	28948762	1430	37430	0.532403	1	10.6479
NG10_Bin_324	38233141	19691	2015	0.291223	1	10.7606
PG03_Bin_55	29550622	1512	33098	0.540224	1	11.3803
PG07_Bin_100	60394806	1581	76076	0.447446	1	12.1127
PG03_Bin_99	45161861	1213	64564	0.475995	1	12.3662
PG03_Bin_9	45132963	1429	48163	0.460655	1	13.7746
PG01_Bin_137	75682348	2510	49173	0.456409	1	14.4225
PG02_Bin_73	44253000	1434	55500	0.590015	1	15.2394
PG01_Bin_16	56019345	1645	53845	0.589165	1	18.7746
PG07_Bin_105	73814777	2246	58337	0.582592	1	24.8169
GG03_Bin_157	2072301	329	28725	0.503634	0.986842	0
GG10_Bin_138	1853779	176	44867	0.536788	0.986842	0
PG09_Bin_4	3003788	837	5631	0.548902	0.986842	0.828947
GG07_Bin_181	2832461	793	6363	0.556259	0.986842	0.907895
PG05_Bin_141	4169281	415	20864	0.530653	0.986842	1.01316
GG05_Bin_45	3296641	781	8255	0.546646	0.986842	1.02632
GG01_Bin_143	3290417	1084	3999	0.561376	0.986842	1.09211
PG01_Bin_54	5122033	1490	4590	0.553611	0.986842	1.73684
GG03_Bin_257	4776675	1321	6032	0.540993	0.986842	1.78947
GG02_Bin_292	2419178	359	9748	0.586787	0.985915	0
GG05_Bin_17	1991634	272	21062	0.44146	0.985915	0
GG07_Bin_109	2483510	353	16416	0.378012	0.985915	0
GG10_Bin_188	2017275	159	29491	0.309817	0.985915	0
GG02_Bin_32	4399066	1141	5126	0.51086	0.985915	0.0140845
GG09_Bin_38	1930946	245	52527	0.333078	0.985915	0.0140845
NG01_Bin_311	2899605	541	9105	0.44175	0.985915	0.0140845
NG05_Bin_252	3702498	702	9965	0.442367	0.985915	0.0140845
PG02_Bin_56	3202783	284	36180	0.600434	0.985915	0.0140845
PG07_Bin_28	3329826	153	55237	0.295877	0.985915	0.0140845
PG09_Bin_139	4224600	91	115049	0.440732	0.985915	0.0140845
GG01_Bin_210	3702698	647	10959	0.489112	0.985915	0.028169
GG01_Bin_273	2509217	476	18135	0.395875	0.985915	0.028169
GG03_Bin_38	2080973	428	7076	0.504672	0.985915	0.028169
GG05_Bin_22	5241264	625	12037	0.461857	0.985915	0.028169
GG05_Bin_275	3084261	770	7755	0.396746	0.985915	0.028169
GG05_Bin_387	3297911	556	10232	0.407001	0.985915	0.028169
GG07_Bin_25	1832540	478	4964	0.403136	0.985915	0.028169
GG09_Bin_133	3386733	301	32435	0.513722	0.985915	0.028169
GG10_Bin_370	1976419	189	53557	0.35278	0.985915	0.028169
GG10_Bin_82	2167265	299	10527	0.488577	0.985915	0.028169
NG01_Bin_108	2398526	60	120645	0.451745	0.985915	0.028169
NG02_Bin_158	6025457	384	42642	0.413452	0.985915	0.028169
NG02_Bin_345	3381403	570	10977	0.442195	0.985915	0.028169
NG09_Bin_152	2043668	312	12351	0.42077	0.985915	0.028169
PG02_Bin_27	7551621	904	13351	0.491795	0.985915	0.028169
PG05_Bin_192	2408835	306	15576	0.37242	0.985915	0.028169
PG05_Bin_223	2968760	855	4284	0.614914	0.985915	0.028169
GG01_Bin_91	3615461	523	13494	0.364075	0.985915	0.0422535
GG05_Bin_143	2639315	318	20475	0.370746	0.985915	0.0422535
GG09_Bin_126	2409273	539	6859	0.444409	0.985915	0.0422535
GG10_Bin_20	4651160	524	14638	0.502861	0.985915	0.0422535
GG10_Bin_218	2845623	495	9164	0.517886	0.985915	0.0422535
GG10_Bin_297	3092700	432	10327	0.490171	0.985915	0.0422535
NG01_Bin_236	2193680	319	13480	0.411637	0.985915	0.0422535
NG03_Bin_258	2935742	324	19755	0.437541	0.985915	0.0422535
NG05_Bin_133	3061647	301	20842	0.399565	0.985915	0.0422535
NG10_Bin_84	3155257	522	10125	0.501255	0.985915	0.0422535
PG10_Bin_93	7247637	665	18418	0.493903	0.985915	0.0422535
GG01_Bin_294	3632579	619	9155	0.507336	0.985915	0.056338
GG09_Bin_377	2139960	403	12582	0.439336	0.985915	0.056338
NG01_Bin_240	3824866	965	5479	0.464768	0.985915	0.056338
NG03_Bin_127	3825141	746	8722	0.36202	0.985915	0.056338
NG03_Bin_255	3296126	637	15154	0.453199	0.985915	0.056338
NG05_Bin_76	3514804	361	26898	0.53097	0.985915	0.056338
NG09_Bin_65	2316279	441	9365	0.429468	0.985915	0.056338
GG09_Bin_299	3577528	454	12789	0.487335	0.985915	0.0704225
NG01_Bin_43	1562323	352	5727	0.546628	0.985915	0.0704225
NG02_Bin_340	3677091	858	7059	0.369156	0.985915	0.0704225
NG03_Bin_295	3411208	334	17699	0.504909	0.985915	0.0704225
NG03_Bin_85	3897581	629	10711	0.482255	0.985915	0.0704225
PG09_Bin_186	2345399	436	8530	0.669902	0.985915	0.0704225
GG01_Bin_268	3322694	581	9607	0.503377	0.985915	0.084507
NG01_Bin_301	3784747	222	35496	0.510353	0.985915	0.084507
NG05_Bin_119	3278592	809	6088	0.476182	0.985915	0.084507
NG10_Bin_118	2425796	288	11826	0.464685	0.985915	0.084507
GG05_Bin_149	2846801	519	9312	0.520102	0.985915	0.0985915
NG03_Bin_252	3295366	534	12884	0.410838	0.985915	0.0985915
NG05_Bin_104	2076583	453	8420	0.383873	0.985915	0.0985915
NG07_Bin_58	4222814	769	9796	0.364916	0.985915	0.0985915
NG10_Bin_371	2032833	546	4792	0.357144	0.985915	0.0985915
PG09_Bin_96	2231014	254	34598	0.302328	0.985915	0.0985915
GG02_Bin_20	4650146	1008	7375	0.360979	0.985915	0.112676
GG03_Bin_294	2338762	293	20924	0.481283	0.985915	0.112676
GG05_Bin_129	3192946	686	6591	0.462474	0.985915	0.112676
GG10_Bin_302	4082332	866	8111	0.365217	0.985915	0.112676
GG10_Bin_303	3569339	590	42565	0.471647	0.985915	0.112676
GG10_Bin_68	2321453	587	7179	0.645313	0.985915	0.112676
NG01_Bin_183	3924005	1042	5830	0.566671	0.985915	0.112676
GG02_Bin_44	3764940	981	5239	0.468226	0.985915	0.126761
GG10_Bin_385	9547951	1446	8902	0.43571	0.985915	0.126761
NG01_Bin_262	3714816	641	10625	0.510189	0.985915	0.126761
NG02_Bin_173	2885900	581	11436	0.38758	0.985915	0.126761
NG07_Bin_231	4018019	637	15606	0.476743	0.985915	0.126761
NG09_Bin_83	2966833	594	10251	0.532235	0.985915	0.126761
NG10_Bin_191	4080424	1102	5149	0.464685	0.985915	0.126761
PG05_Bin_101	2908069	413	61169	0.565424	0.985915	0.126761
PG01_Bin_34	2632890	400	106638	0.344573	0.985915	0.15493
GG05_Bin_58	3821319	477	10107	0.293511	0.985915	0.169014
GG07_Bin_308	3316622	502	14091	0.44413	0.985915	0.169014
GG09_Bin_0	4183545	1077	5594	0.463597	0.985915	0.169014
NG01_Bin_181	5582972	1255	7499	0.36083	0.985915	0.169014
NG02_Bin_137	2811717	535	19679	0.534197	0.985915	0.183099
NG03_Bin_159	2877548	686	17599	0.657045	0.985915	0.183099
GG03_Bin_323	3823534	899	7009	0.385907	0.985915	0.197183
NG05_Bin_11	3492533	832	10599	0.630217	0.985915	0.197183
NG07_Bin_152	12183887	1620	9571	0.419657	0.985915	0.225352
GG09_Bin_15	3044375	552	9138	0.489239	0.985915	0.239437
NG03_Bin_207	2961623	206	48196	0.455519	0.985915	0.239437
NG05_Bin_151	3118716	716	9118	0.576263	0.985915	0.239437
PG05_Bin_2	2415408	371	12781	0.469355	0.985915	0.239437
PG05_Bin_78	4169232	914	10873	0.457618	0.985915	0.239437
GG05_Bin_204	2464000	728	6440	0.591669	0.985915	0.253521
GG10_Bin_210	3004584	1047	3556	0.543713	0.985915	0.253521
NG02_Bin_38	5757741	563	27070	0.465078	0.985915	0.267606
PG10_Bin_29	2825906	533	12681	0.310632	0.985915	0.267606
GG05_Bin_66	3121915	654	48323	0.540535	0.985915	0.28169
NG03_Bin_106	8375470	1311	9280	0.412011	0.985915	0.309859
PG05_Bin_31	2720466	835	5865	0.508526	0.985915	0.309859
NG10_Bin_311	3665405	1349	3176	0.548571	0.985915	0.323944
NG02_Bin_238	3386512	831	6470	0.631495	0.985915	0.338028
NG03_Bin_172	12243314	1979	9045	0.399047	0.985915	0.338028
NG07_Bin_256	3821581	979	5994	0.483573	0.985915	0.366197
NG10_Bin_246	3798244	1136	4382	0.494823	0.985915	0.366197
PG01_Bin_144	4600690	1416	4846	0.583876	0.985915	0.380282
GG02_Bin_52	5506037	1266	6346	0.552258	0.985915	0.394366
GG09_Bin_252	4855024	1807	2945	0.583349	0.985915	0.394366
PG03_Bin_88	6581556	2217	6354	0.478355	0.985915	0.394366
NG07_Bin_257	4028226	1088	5104	0.461955	0.985915	0.422535
NG09_Bin_57	4070176	516	14466	0.454868	0.985915	0.422535
NG09_Bin_84	5846916	1810	4183	0.507608	0.985915	0.422535
NG10_Bin_122	3632158	827	6415	0.534579	0.985915	0.43662
GG07_Bin_219	3568794	1394	2522	0.541915	0.985915	0.464789
GG09_Bin_271	2359096	201	26595	0.46278	0.985915	0.464789
NG02_Bin_12	3464333	192	39810	0.349933	0.985915	0.464789
NG10_Bin_361	3434785	1039	7224	0.492612	0.985915	0.464789
PG01_Bin_65	5288971	1159	5923	0.464791	0.985915	0.464789
GG03_Bin_130	4580601	966	6841	0.499952	0.985915	0.492958
GG10_Bin_366	3250393	1101	3679	0.524974	0.985915	0.492958
NG10_Bin_247	5182527	859	11915	0.366121	0.985915	0.507042
GG03_Bin_379	6236601	405	24926	0.29893	0.985915	0.521127
NG02_Bin_167	5282584	378	39919	0.432416	0.985915	0.521127
PG02_Bin_109	2959696	1054	3987	0.600138	0.985915	0.521127
NG01_Bin_3	3445339	735	6431	0.542274	0.985915	0.549296
NG10_Bin_201	4748281	391	20359	0.44474	0.985915	0.549296
GG07_Bin_54	3202778	929	4605	0.567082	0.985915	0.56338
NG02_Bin_131	4913679	647	10455	0.550612	0.985915	0.56338
NG10_Bin_150	4941261	1044	7155	0.495347	0.985915	0.56338
NG10_Bin_262	4782686	1408	4629	0.501356	0.985915	0.577465
NG10_Bin_287	5390003	1976	3228	0.517266	0.985915	0.591549
PG01_Bin_10	4513510	1792	2678	0.403824	0.985915	0.591549
GG02_Bin_64	3526414	1072	12294	0.593492	0.985915	0.605634
PG09_Bin_190	4360898	299	32793	0.443108	0.985915	0.605634
GG01_Bin_82	3598354	748	6095	0.539493	0.985915	0.647887
GG02_Bin_155	4281808	459	14700	0.439394	0.985915	0.647887
NG02_Bin_231	4683201	1159	6730	0.599216	0.985915	0.647887
NG05_Bin_315	6247161	552	18695	0.45118	0.985915	0.647887
PG09_Bin_57	3547395	159	41486	0.377228	0.985915	0.647887
NG09_Bin_383	4645945	469	16395	0.464594	0.985915	0.661972
GG09_Bin_71	3523060	1053	4491	0.603714	0.985915	0.690141
NG03_Bin_171	3621089	1012	5020	0.554043	0.985915	0.690141
NG09_Bin_343	3803897	1107	9504	0.647772	0.985915	0.690141
GG03_Bin_12	4290094	1503	4423	0.597	0.985915	0.704225
GG09_Bin_227	5062921	410	23760	0.45964	0.985915	0.704225
NG07_Bin_372	4061694	1076	7085	0.605339	0.985915	0.704225
NG09_Bin_162	7155784	838	12809	0.377127	0.985915	0.704225
NG09_Bin_306	3975865	953	5016	0.496433	0.985915	0.704225
NG01_Bin_369	5430982	847	9169	0.448912	0.985915	0.71831
NG02_Bin_328	3353389	980	8283	0.651737	0.985915	0.71831
GG02_Bin_357	3544872	1052	5114	0.454692	0.985915	0.732394
NG02_Bin_338	2840788	463	8359	0.32696	0.985915	0.732394
NG03_Bin_51	4450136	840	7418	0.591701	0.985915	0.732394
NG09_Bin_183	5164131	880	10137	0.551657	0.985915	0.732394
NG01_Bin_99	4345332	468	19652	0.55398	0.985915	0.746479
NG07_Bin_371	4219246	650	9178	0.578629	0.985915	0.746479
NG07_Bin_50	4072895	1161	5855	0.570951	0.985915	0.746479
GG03_Bin_220	3898452	1176	3971	0.596231	0.985915	0.760563
NG03_Bin_137	5685383	1527	5721	0.547821	0.985915	0.760563
NG03_Bin_94	4081322	1484	3355	0.607369	0.985915	0.802817
NG07_Bin_161	3697998	827	18563	0.539476	0.985915	0.802817
NG07_Bin_9	4783416	476	17243	0.526244	0.985915	0.802817
GG05_Bin_41	3546537	617	15418	0.457686	0.985915	0.816901
GG09_Bin_278	5107137	482	17229	0.516991	0.985915	0.816901
NG01_Bin_336	3802659	761	6802	0.585745	0.985915	0.816901
NG03_Bin_163	4366376	334	25812	0.495863	0.985915	0.816901
NG05_Bin_167	4932551	881	9160	0.51902	0.985915	0.816901
NG10_Bin_165	3084815	211	32242	0.423391	0.985915	0.830986
GG02_Bin_191	4132796	694	8134	0.46849	0.985915	0.859155
NG05_Bin_226	4241641	1281	3846	0.536698	0.985915	0.859155
GG03_Bin_111	3189448	911	4172	0.466975	0.985915	0.873239
NG01_Bin_326	4645465	742	11495	0.565243	0.985915	0.873239
NG07_Bin_356	4577413	444	17063	0.496437	0.985915	0.873239
GG02_Bin_50	4672735	1002	6854	0.553748	0.985915	0.887324
GG10_Bin_222	4345484	1472	3537	0.590651	0.985915	0.887324
NG02_Bin_353	4210784	551	12293	0.344881	0.985915	0.887324
PG07_Bin_24	7420207	371	39721	0.312333	0.985915	0.887324
NG01_Bin_286	5393333	331	27749	0.540947	0.985915	0.901408
NG03_Bin_227	5848442	373	34195	0.387927	0.985915	0.901408
GG10_Bin_186	4985841	1478	4333	0.51148	0.985915	0.915493
NG09_Bin_288	5303290	596	15644	0.442471	0.985915	0.915493
NG10_Bin_345	3386130	498	9828	0.482098	0.985915	0.915493
GG02_Bin_84	4414691	731	8858	0.593584	0.985915	0.929577
GG10_Bin_351	5518845	709	13884	0.498242	0.985915	0.929577
NG09_Bin_148	3201616	181	34228	0.365949	0.985915	0.943662
NG10_Bin_306	5930517	1181	9679	0.320097	0.985915	0.943662
NG02_Bin_286	5741666	853	8492	0.591768	0.985915	0.957746
PG07_Bin_35	5689927	866	11032	0.486455	0.985915	0.957746
GG02_Bin_289	3575971	422	17927	0.356639	0.985915	0.971831
NG05_Bin_34	3414139	602	22027	0.419198	0.985915	0.971831
GG01_Bin_57	4715671	985	10060	0.599164	0.985915	0.985915
GG09_Bin_224	4783482	931	7465	0.520465	0.985915	0.985915
NG01_Bin_221	3914971	550	11728	0.614	0.985915	0.985915
NG01_Bin_302	5097059	1357	5072	0.60303	0.985915	0.985915
NG03_Bin_61	4826100	728	13406	0.533709	0.985915	0.985915
NG05_Bin_278	5481196	862	12950	0.357949	0.985915	0.985915
PG10_Bin_5	6460803	162	162532	0.286441	0.985915	0.985915
GG09_Bin_259	5420112	591	14898	0.527743	0.985915	1
NG07_Bin_303	4688014	1665	3239	0.60113	0.985915	1
NG10_Bin_22	3748056	815	6312	0.411676	0.985915	1
NG10_Bin_261	4951829	1477	4901	0.617885	0.985915	1
NG01_Bin_147	5350712	465	26434	0.508441	0.985915	1.01408
PG01_Bin_120	6328012	1017	13429	0.477981	0.985915	1.01408
PG09_Bin_119	4593520	248	38031	0.282954	0.985915	1.01408
PG10_Bin_25	4972455	329	36136	0.282363	0.985915	1.01408
NG01_Bin_304	6195580	518	18663	0.483577	0.985915	1.02817
NG05_Bin_299	6003772	857	13849	0.510218	0.985915	1.04225
GG10_Bin_201	3716165	1865	2054	0.589648	0.985915	1.05634
GG10_Bin_66	5136300	882	9373	0.587452	0.985915	1.05634
NG10_Bin_32	5143963	1320	6120	0.59507	0.985915	1.05634
NG10_Bin_344	4575856	131	62679	0.280614	0.985915	1.05634
PG05_Bin_195	8222781	438	45056	0.599486	0.985915	1.05634
GG01_Bin_200	5500450	947	7875	0.58467	0.985915	1.07042
NG03_Bin_35	7040016	293	69914	0.53386	0.985915	1.08451
NG05_Bin_212	5767897	844	10886	0.528794	0.985915	1.08451
GG02_Bin_233	4405621	1276	5486	0.367155	0.985915	1.09859
NG01_Bin_33	6223508	779	15051	0.437319	0.985915	1.09859
NG02_Bin_225	3783453	1149	4070	0.595087	0.985915	1.09859
NG02_Bin_377	4278942	520	9548	0.321074	0.985915	1.09859
GG05_Bin_132	4371126	985	9468	0.368829	0.985915	1.12676
GG07_Bin_322	4510401	1208	6549	0.36761	0.985915	1.12676
NG03_Bin_146	4675464	1240	5679	0.601835	0.985915	1.12676
NG07_Bin_138	4718685	363	30460	0.45224	0.985915	1.12676
NG09_Bin_64	5638776	1206	7703	0.54705	0.985915	1.12676
GG07_Bin_86	4624826	466	23299	0.460533	0.985915	1.15493
NG10_Bin_54	8000843	698	17841	0.433124	0.985915	1.15493
GG10_Bin_157	10010025	1448	8044	0.46081	0.985915	1.16901
PG09_Bin_167	4244941	454	11697	0.328392	0.985915	1.16901
GG02_Bin_11	5071518	866	12644	0.607295	0.985915	1.21127
NG09_Bin_80	6387885	1368	10016	0.497235	0.985915	1.21127
GG05_Bin_304	4706911	1337	4549	0.482003	0.985915	1.22535
GG10_Bin_372	6779017	2877	2633	0.610913	0.985915	1.22535
NG01_Bin_289	6377033	1478	8051	0.517088	0.985915	1.22535
NG09_Bin_26	4200584	1465	3658	0.600601	0.985915	1.22535
PG09_Bin_34	7090858	2285	3711	0.615845	0.985915	1.22535
GG01_Bin_247	5990993	1323	7250	0.5743	0.985915	1.23944
NG01_Bin_67	5709217	528	17166	0.456992	0.985915	1.23944
NG09_Bin_376	6443060	995	10367	0.492304	0.985915	1.23944
GG03_Bin_78	7253785	1877	5565	0.511559	0.985915	1.25352
NG07_Bin_34	5244250	437	23395	0.522992	0.985915	1.25352
GG02_Bin_331	7252816	1048	9291	0.306702	0.985915	1.26761
NG09_Bin_236	5521119	983	6900	0.299972	0.985915	1.26761
GG02_Bin_60	4620207	832	17702	0.429942	0.985915	1.28169
GG07_Bin_1	7152018	1358	9616	0.589023	0.985915	1.28169
GG10_Bin_316	8497600	891	16098	0.465399	0.985915	1.30986
PG02_Bin_57	9566054	652	34959	0.310555	0.985915	1.32394
NG03_Bin_335	5629691	1788	3690	0.554253	0.985915	1.33803
GG01_Bin_213	7205869	992	9922	0.496133	0.985915	1.35211
GG10_Bin_195	5479268	1649	8670	0.533107	0.985915	1.3662
GG07_Bin_183	7754241	4711	1653	0.513018	0.985915	1.38028
NG03_Bin_311	4952726	1050	8259	0.594435	0.985915	1.38028
NG07_Bin_379	7475191	1760	6939	0.591416	0.985915	1.38028
GG05_Bin_106	4759460	1024	8222	0.328745	0.985915	1.39437
PG10_Bin_11	7234853	339	48912	0.332122	0.985915	1.39437
NG09_Bin_261	5427105	1504	6594	0.287467	0.985915	1.40845
GG09_Bin_195	6075237	531	18766	0.535156	0.985915	1.4507
NG07_Bin_324	6843682	1056	9329	0.585467	0.985915	1.4507
NG03_Bin_382	5310349	581	15192	0.596355	0.985915	1.49296
NG05_Bin_14	6739506	715	15201	0.413242	0.985915	1.49296
PG09_Bin_23	5433547	736	17932	0.363491	0.985915	1.50704
GG01_Bin_337	7636707	728	15851	0.525609	0.985915	1.53521
NG03_Bin_38	6753075	985	13441	0.472253	0.985915	1.5493
GG03_Bin_227	5552264	1755	3598	0.50504	0.985915	1.57746
PG01_Bin_106	8150014	901	18047	0.532588	0.985915	1.60563
PG10_Bin_15	6413359	2162	3541	0.5066	0.985915	1.60563
GG01_Bin_104	5253945	718	12123	0.533435	0.985915	1.6338
PG03_Bin_36	7199062	1241	18854	0.487383	0.985915	1.6338
NG09_Bin_390	8413302	582	24238	0.513431	0.985915	1.64789
GG09_Bin_156	6894390	704	14110	0.299182	0.985915	1.66197
NG09_Bin_95	6859467	1709	4985	0.627044	0.985915	1.66197
PG02_Bin_107	7437187	2510	3306	0.592381	0.985915	1.67606
GG05_Bin_290	5993621	2287	3037	0.626483	0.985915	1.71831
GG09_Bin_198	8453041	1491	7063	0.494636	0.985915	1.8169
PG05_Bin_145	7725092	1174	8424	0.589098	0.985915	1.8169
GG03_Bin_138	6925372	686	16726	0.517826	0.985915	1.83099
NG09_Bin_342	6018609	705	15687	0.53301	0.985915	1.84507
GG09_Bin_263	5112059	748	11322	0.532313	0.985915	1.88732
NG02_Bin_28	6784948	2070	3833	0.583424	0.985915	1.91549
NG07_Bin_262	7447188	520	23615	0.504743	0.985915	1.91549
NG10_Bin_224	8218158	803	14383	0.30822	0.985915	1.91549
GG10_Bin_25	6164678	692	12055	0.536667	0.985915	1.92958
GG07_Bin_226	6219793	971	20902	0.518941	0.985915	1.94366
NG10_Bin_379	5529615	282	32263	0.265615	0.985915	1.94366
GG01_Bin_300	6260043	853	10551	0.537732	0.985915	1.95775
NG02_Bin_102	6576098	1065	11317	0.53482	0.985915	1.95775
PG10_Bin_97	5839127	291	37321	0.362641	0.985915	1.95775
PG10_Bin_116	5179776	3171	1646	0.619195	0.985915	1.97183
GG10_Bin_61	8147760	2326	5645	0.594213	0.985915	2.01408
NG01_Bin_59	7351593	769	14334	0.58871	0.985915	2.02817
PG03_Bin_54	7657013	531	20345	0.282662	0.985915	2.05634
PG01_Bin_70	8093436	577	30206	0.282499	0.985915	2.08451
NG10_Bin_234	7820797	1255	10913	0.520438	0.985915	2.11268
GG10_Bin_191	45427296	2525	29979	0.310687	0.985915	2.12676
NG02_Bin_232	6539391	636	18347	0.592416	0.985915	2.12676
NG03_Bin_145	14056096	9535	1429	0.489374	0.985915	2.12676
PG09_Bin_108	8639527	811	23076	0.488641	0.985915	2.19718
GG01_Bin_374	9234943	1306	10346	0.58773	0.985915	2.25352
GG05_Bin_148	7739388	1403	6703	0.265308	0.985915	2.26761
NG03_Bin_208	9566445	2405	6025	0.45561	0.985915	2.26761
GG01_Bin_132	9525141	2769	4650	0.602066	0.985915	2.38028
GG07_Bin_324	9065056	883	14425	0.504342	0.985915	2.40845
PG01_Bin_53	7911619	719	20004	0.571244	0.985915	2.40845
NG03_Bin_345	10934118	934	17220	0.509239	0.985915	2.53521
PG07_Bin_15	9976735	3616	3778	0.619949	0.985915	2.53521
NG09_Bin_331	6402848	660	12236	0.271323	0.985915	2.5493
GG10_Bin_283	11476659	913	22066	0.538583	0.985915	2.59155
PG05_Bin_117	11194897	335	65727	0.307316	0.985915	2.69014
NG05_Bin_111	9806498	5470	1799	0.316764	0.985915	2.70423
NG09_Bin_353	10749034	6312	1716	0.286249	0.985915	2.78873
NG02_Bin_222	10613456	6225	1721	0.285986	0.985915	2.8169
GG10_Bin_240	7101987	763	15004	0.542371	0.985915	2.83099
GG01_Bin_71	6801423	3922	1807	0.615039	0.985915	2.87324
GG01_Bin_354	25941161	2412	13699	0.421593	0.985915	2.95775
NG07_Bin_57	10028571	693	23750	0.589947	0.985915	3.05634
GG01_Bin_380	9522952	824	22094	0.48355	0.985915	3.07042
GG10_Bin_182	8867346	6171	1418	0.581147	0.985915	3.12676
NG02_Bin_282	12078670	919	21991	0.586508	0.985915	3.22535
NG09_Bin_295	13818430	1748	11433	0.598218	0.985915	3.22535
GG07_Bin_377	12231063	1508	9752	0.509681	0.985915	3.35211
GG02_Bin_56	8082912	1067	10865	0.494396	0.985915	3.40845
GG10_Bin_172	14690716	2573	6505	0.432505	0.985915	3.43662
GG09_Bin_165	15663425	1362	16239	0.607277	0.985915	3.49296
GG09_Bin_370	8035506	5192	1534	0.574165	0.985915	3.52113
NG03_Bin_65	13607455	864	26027	0.5144	0.985915	3.80282
NG05_Bin_65	10660471	929	16951	0.586165	0.985915	3.83099
NG10_Bin_370	10125737	706	23131	0.330286	0.985915	3.84507
NG09_Bin_120	6577883	543	21618	0.297785	0.985915	3.94366
NG03_Bin_359	13580679	1099	21506	0.59549	0.985915	4.09859
PG10_Bin_112	17310675	10663	1620	0.581531	0.985915	4.09859
PG02_Bin_19	15796534	584	55068	0.290196	0.985915	4.38028
GG03_Bin_250	12383586	9083	1337	0.275487	0.985915	4.53521
GG10_Bin_369	7437494	5326	1377	0.275854	0.985915	4.71831
GG05_Bin_366	8883511	718	17979	0.27958	0.985915	4.84507
GG10_Bin_51	9730778	5829	1705	0.605348	0.985915	4.84507
NG01_Bin_367	23347711	12629	1854	0.491469	0.985915	4.90141
NG03_Bin_4	9833542	552	32415	0.275206	0.985915	4.91549
NG02_Bin_151	16291856	1247	20404	0.58694	0.985915	4.97183
NG05_Bin_300	15921784	860	28767	0.530681	0.985915	5.04225
GG05_Bin_253	10154970	6540	1542	0.602038	0.985915	5.87324
GG03_Bin_200	23798023	1825	17671	0.600722	0.985915	5.90141
NG10_Bin_346	28846390	19587	1433	0.452669	0.985915	6.73239
NG10_Bin_213	23825501	12165	2076	0.280989	0.985915	9.92958
NG02_Bin_41	26114878	2374	14783	0.277832	0.985915	13.0986
GG09_Bin_203	2157507	393	19617	0.469952	0.973684	0
PG05_Bin_231	1753352	224	31429	0.463037	0.973684	0
GG02_Bin_263	3015641	1338	2535	0.559687	0.973684	1
GG10_Bin_92	4117754	2073	2107	0.560465	0.973684	1.34211
GG07_Bin_145	3067080	337	45755	0.417587	0.971831	0
NG01_Bin_44	3692945	487	13320	0.321468	0.971831	0
PG05_Bin_121	2272235	234	20989	0.421005	0.971831	0
GG02_Bin_170	2594131	508	7896	0.457401	0.971831	0.0140845
GG03_Bin_158	3164582	236	47850	0.368847	0.971831	0.0140845
NG01_Bin_293	4108730	285	24651	0.348918	0.971831	0.0140845
NG05_Bin_45	2807272	471	8340	0.489968	0.971831	0.0140845
PG02_Bin_9	3287563	360	13916	0.314906	0.971831	0.0140845
GG02_Bin_250	3347109	474	16231	0.334613	0.971831	0.028169
NG01_Bin_162	2367798	320	17862	0.32204	0.971831	0.028169
NG03_Bin_34	2581013	277	15975	0.502125	0.971831	0.028169
NG05_Bin_38	1962554	190	30938	0.377504	0.971831	0.028169
NG07_Bin_220	2720171	272	18245	0.431852	0.971831	0.028169
NG09_Bin_135	4263741	297	36108	0.487969	0.971831	0.028169
NG09_Bin_294	4747651	312	41653	0.4744	0.971831	0.028169
NG10_Bin_339	2754175	517	8260	0.453421	0.971831	0.028169
PG05_Bin_126	2093779	299	10304	0.505598	0.971831	0.028169
PG09_Bin_83	2485536	379	10770	0.345099	0.971831	0.028169
GG07_Bin_133	4575558	863	9311	0.485594	0.971831	0.0422535
NG05_Bin_134	2890554	251	26556	0.51088	0.971831	0.0422535
NG07_Bin_191	2979717	446	10581	0.504773	0.971831	0.0422535
NG09_Bin_31	1911796	259	12122	0.323177	0.971831	0.0422535
NG02_Bin_363	3647165	325	25400	0.506486	0.971831	0.056338
NG05_Bin_117	2020139	384	8674	0.423935	0.971831	0.056338
NG07_Bin_49	2125106	474	5969	0.413981	0.971831	0.056338
NG10_Bin_301	2304051	372	14869	0.389366	0.971831	0.056338
PG01_Bin_64	1588735	509	3953	0.467611	0.971831	0.056338
PG09_Bin_58	3027393	374	11762	0.47743	0.971831	0.056338
GG07_Bin_307	2766400	655	5597	0.44949	0.971831	0.0704225
NG01_Bin_113	1670448	365	7145	0.46424	0.971831	0.0704225
NG01_Bin_295	1841768	355	8372	0.417017	0.971831	0.0704225
NG01_Bin_307	2928872	447	11346	0.401085	0.971831	0.0704225
NG01_Bin_313	3268815	546	11916	0.374517	0.971831	0.0704225
NG07_Bin_163	3026479	538	9290	0.495656	0.971831	0.0704225
NG10_Bin_104	2688467	307	15657	0.531598	0.971831	0.0704225
PG05_Bin_197	1628223	382	5937	0.342244	0.971831	0.0704225
GG01_Bin_113	2923437	464	14991	0.450772	0.971831	0.084507
GG09_Bin_117	2810382	524	10252	0.519949	0.971831	0.084507
NG01_Bin_234	1771146	251	15990	0.480781	0.971831	0.084507
NG03_Bin_339	3086986	454	16012	0.45305	0.971831	0.084507
NG09_Bin_131	2780244	787	5396	0.536086	0.971831	0.084507
PG09_Bin_22	4037749	390	23695	0.275551	0.971831	0.084507
GG01_Bin_34	2288850	518	6415	0.442021	0.971831	0.0985915
NG02_Bin_201	3586373	874	6059	0.466934	0.971831	0.0985915
GG01_Bin_343	3880622	970	5541	0.468046	0.971831	0.112676
NG03_Bin_248	3530409	829	7399	0.378904	0.971831	0.112676
NG07_Bin_263	5823048	746	18836	0.501105	0.971831	0.112676
NG05_Bin_149	2248940	886	3043	0.505673	0.971831	0.126761
NG07_Bin_334	1894915	247	15832	0.597947	0.971831	0.126761
PG09_Bin_31	2302940	620	5184	0.346129	0.971831	0.126761
GG01_Bin_275	3265840	826	20862	0.529126	0.971831	0.140845
NG01_Bin_117	3109740	758	8604	0.380706	0.971831	0.140845
NG01_Bin_71	3183179	464	17147	0.434001	0.971831	0.140845
NG09_Bin_266	2410077	414	56422	0.52234	0.971831	0.140845
NG09_Bin_30	2429360	621	5419	0.538866	0.971831	0.140845
NG09_Bin_79	4351854	1167	5195	0.4576	0.971831	0.140845
NG09_Bin_92	3290976	227	36979	0.511612	0.971831	0.140845
NG02_Bin_249	4541555	883	19781	0.530392	0.971831	0.15493
GG03_Bin_314	2849547	478	10737	0.477677	0.971831	0.169014
GG05_Bin_31	3312039	543	13845	0.3894	0.971831	0.169014
NG02_Bin_274	4620402	509	23502	0.450915	0.971831	0.169014
NG05_Bin_66	3720045	509	19758	0.499543	0.971831	0.183099
GG02_Bin_181	2970367	1153	3008	0.385858	0.971831	0.211268
PG05_Bin_125	2280918	368	40850	0.384768	0.971831	0.225352
GG03_Bin_176	2612556	416	32972	0.431393	0.971831	0.239437
NG03_Bin_316	23097530	2807	10898	0.36657	0.971831	0.239437
GG03_Bin_229	3972160	1150	4810	0.463919	0.971831	0.253521
NG02_Bin_275	3114459	886	4738	0.546411	0.971831	0.253521
NG03_Bin_62	2962412	625	6706	0.546075	0.971831	0.253521
NG10_Bin_380	2247637	528	10897	0.479636	0.971831	0.253521
GG09_Bin_280	2963841	1013	3907	0.4284	0.971831	0.28169
GG03_Bin_76	3539957	889	7510	0.543306	0.971831	0.295775
GG01_Bin_92	2641368	334	25920	0.421239	0.971831	0.309859
GG03_Bin_44	3591593	1012	5458	0.549458	0.971831	0.338028
NG07_Bin_160	4369121	1247	4989	0.504925	0.971831	0.338028
PG01_Bin_114	4508663	1691	3213	0.502	0.971831	0.338028
NG09_Bin_178	2472987	609	11898	0.586634	0.971831	0.352113
GG03_Bin_5	2538152	788	4958	0.455227	0.971831	0.366197
GG07_Bin_162	2377684	908	3280	0.446917	0.971831	0.366197
NG10_Bin_114	3190479	870	5699	0.531431	0.971831	0.366197
NG10_Bin_131	2785221	1295	2335	0.604339	0.971831	0.380282
GG05_Bin_177	3690042	724	9284	0.591844	0.971831	0.394366
GG01_Bin_178	4187233	772	7206	0.473806	0.971831	0.408451
GG02_Bin_295	3472464	980	4221	0.479813	0.971831	0.422535
NG01_Bin_218	4085426	514	15411	0.498737	0.971831	0.492958
GG07_Bin_146	4689963	682	10136	0.423074	0.971831	0.507042
NG09_Bin_247	3281927	784	8016	0.547258	0.971831	0.507042
NG09_Bin_355	4915035	608	13816	0.591759	0.971831	0.535211
GG05_Bin_8	3536407	586	11174	0.449229	0.971831	0.549296
NG05_Bin_24	5497879	724	11179	0.490065	0.971831	0.577465
GG03_Bin_47	7527405	1845	4639	0.416551	0.971831	0.591549
GG01_Bin_146	3724554	523	11892	0.36266	0.971831	0.605634
NG07_Bin_294	3567316	668	9803	0.53531	0.971831	0.633803
PG09_Bin_197	11944750	1215	17427	0.450511	0.971831	0.633803
PG05_Bin_7	4110131	740	8608	0.530864	0.971831	0.647887
GG01_Bin_183	2885974	1154	2793	0.504389	0.971831	0.661972
NG02_Bin_117	4713961	509	14003	0.542557	0.971831	0.661972
NG09_Bin_334	3393675	1227	3476	0.602324	0.971831	0.690141
NG10_Bin_214	4904447	1326	6384	0.520601	0.971831	0.704225
NG10_Bin_140	6862640	873	10653	0.435285	0.971831	0.732394
GG01_Bin_20	5213403	1500	6338	0.546958	0.971831	0.746479
GG07_Bin_174	3142754	801	5184	0.353046	0.971831	0.746479
GG01_Bin_279	5062385	734	17093	0.521996	0.971831	0.760563
GG09_Bin_269	2672397	1197	2433	0.464941	0.971831	0.760563
GG10_Bin_170	3423469	504	10741	0.434046	0.971831	0.760563
NG03_Bin_164	3657211	882	7382	0.323979	0.971831	0.760563
NG09_Bin_216	5164968	959	7341	0.430809	0.971831	0.760563
GG03_Bin_149	3936827	1444	3218	0.531454	0.971831	0.774648
NG10_Bin_326	5396153	1641	5965	0.56139	0.971831	0.774648
GG07_Bin_253	3792035	812	5816	0.570939	0.971831	0.788732
GG02_Bin_91	3511201	1477	2758	0.643901	0.971831	0.802817
GG07_Bin_98	4293773	1416	3637	0.594319	0.971831	0.802817
GG10_Bin_55	4078489	1881	2541	0.636551	0.971831	0.802817
NG02_Bin_104	4629862	508	15438	0.460031	0.971831	0.816901
NG07_Bin_187	5386512	318	30589	0.518929	0.971831	0.816901
NG05_Bin_169	5891227	634	11268	0.409467	0.971831	0.84507
GG03_Bin_325	3104502	636	8235	0.51568	0.971831	0.859155
GG10_Bin_269	4277618	391	19084	0.443977	0.971831	0.859155
NG10_Bin_17	5857456	492	22080	0.508033	0.971831	0.859155
NG02_Bin_279	3422103	290	28198	0.478915	0.971831	0.873239
GG09_Bin_286	3568021	470	10596	0.430377	0.971831	0.887324
NG10_Bin_249	5006103	1092	7105	0.495092	0.971831	0.887324
GG02_Bin_248	5320340	699	12180	0.516403	0.971831	0.915493
GG03_Bin_251	4359967	984	8305	0.361298	0.971831	0.915493
NG02_Bin_235	7712493	703	15753	0.463618	0.971831	0.915493
PG09_Bin_182	4912029	784	13032	0.344364	0.971831	0.915493
GG02_Bin_377	4000517	876	6437	0.545986	0.971831	0.929577
NG02_Bin_172	3610028	197	34778	0.420094	0.971831	0.929577
NG07_Bin_144	2909230	501	9359	0.316557	0.971831	0.929577
GG07_Bin_273	4981314	669	21108	0.515204	0.971831	0.943662
GG10_Bin_73	4142584	730	9199	0.51665	0.971831	0.943662
NG01_Bin_124	3790384	809	7057	0.3262	0.971831	0.943662
NG03_Bin_285	4649722	1433	3948	0.603542	0.971831	0.957746
NG05_Bin_172	4441204	502	13019	0.524497	0.971831	0.957746
NG05_Bin_388	5745101	1309	5818	0.580694	0.971831	0.985915
GG02_Bin_114	5452852	264	59764	0.391608	0.971831	1
GG10_Bin_1	5097373	447	24684	0.484997	0.971831	1
PG03_Bin_78	5713545	2291	2886	0.426264	0.971831	1
NG10_Bin_13	6000321	439	28107	0.524834	0.971831	1.04225
GG05_Bin_34	5317137	1507	4155	0.583823	0.971831	1.05634
NG05_Bin_241	3644235	692	8503	0.593794	0.971831	1.05634
NG07_Bin_309	5329849	1799	3710	0.308956	0.971831	1.08451
GG02_Bin_324	6027269	1487	6460	0.600745	0.971831	1.11268
NG02_Bin_325	4147171	571	9714	0.614111	0.971831	1.12676
GG03_Bin_246	3088478	1923	1587	0.468725	0.971831	1.14085
GG10_Bin_39	4637446	1154	6563	0.525917	0.971831	1.23944
NG03_Bin_326	4105824	1296	4269	0.272307	0.971831	1.29577
NG10_Bin_286	7640745	540	23592	0.482184	0.971831	1.30986
NG03_Bin_356	4289549	670	11009	0.309884	0.971831	1.32394
GG01_Bin_162	7019595	826	12123	0.495554	0.971831	1.3662
GG05_Bin_324	3233726	1773	1882	0.457428	0.971831	1.38028
PG05_Bin_174	7639931	323	44680	0.500678	0.971831	1.38028
NG01_Bin_187	7408052	492	24363	0.406008	0.971831	1.49296
GG01_Bin_233	5227124	2581	2162	0.467901	0.971831	1.53521
GG01_Bin_244	7378441	2843	2934	0.282312	0.971831	1.5493
GG03_Bin_381	8451571	2044	5940	0.307148	0.971831	1.5493
NG09_Bin_113	4955131	833	11739	0.593946	0.971831	1.6338
NG09_Bin_315	4958938	897	11527	0.462097	0.971831	1.69014
GG10_Bin_99	4513857	2137	2220	0.467068	0.971831	1.70423
NG03_Bin_312	7285710	1230	7864	0.609824	0.971831	1.71831
GG10_Bin_200	4983303	845	8939	0.322955	0.971831	1.73239
NG03_Bin_219	9322420	1486	10549	0.443449	0.971831	1.73239
GG01_Bin_274	7728071	832	16314	0.485659	0.971831	1.76056
GG07_Bin_356	8470218	1539	6644	0.492419	0.971831	1.78873
NG03_Bin_222	6311628	1887	4388	0.625934	0.971831	1.83099
PG05_Bin_170	13014896	372	72566	0.459886	0.971831	1.85915
GG09_Bin_90	6442555	1253	7168	0.312523	0.971831	1.87324
GG05_Bin_317	5363225	796	12064	0.289881	0.971831	1.88732
GG01_Bin_341	5155373	771	10529	0.293102	0.971831	1.92958
NG05_Bin_80	4842230	1121	7691	0.306047	0.971831	1.95775
NG07_Bin_207	7229523	979	12471	0.54537	0.971831	1.98592
NG10_Bin_323	5567727	1154	8584	0.298315	0.971831	2
GG10_Bin_245	7406237	1675	6984	0.295195	0.971831	2.05634
NG03_Bin_2	10289750	6066	1685	0.42958	0.971831	2.05634
GG05_Bin_372	7452777	4071	1898	0.617279	0.971831	2.07042
PG10_Bin_69	8410649	3743	2588	0.303098	0.971831	2.08451
GG01_Bin_64	8133920	4262	1993	0.431054	0.971831	2.11268
GG07_Bin_117	7909671	3594	2375	0.302012	0.971831	2.14085
NG07_Bin_345	13947923	9214	1482	0.483724	0.971831	2.14085
PG03_Bin_37	6083063	2982	2178	0.36057	0.971831	2.16901
NG03_Bin_318	6740813	1449	7043	0.594368	0.971831	2.22535
PG03_Bin_105	5940311	3669	1587	0.405864	0.971831	2.23944
PG03_Bin_53	8804597	3429	2970	0.420037	0.971831	2.23944
NG05_Bin_267	8987895	1197	12835	0.495008	0.971831	2.30986
GG10_Bin_46	5902969	675	13095	0.301318	0.971831	2.3662
GG03_Bin_382	9052595	1138	10245	0.432098	0.971831	2.39437
GG02_Bin_318	8472016	5042	1720	0.297293	0.971831	2.43662
NG07_Bin_196	5509152	422	19486	0.281086	0.971831	2.5493
GG02_Bin_134	5253428	2149	2797	0.292469	0.971831	2.64789
GG07_Bin_242	6341232	1050	8580	0.30243	0.971831	2.8169
PG10_Bin_126	14691871	9450	1544	0.446857	0.971831	2.91549
GG03_Bin_46	14182972	2423	6895	0.568224	0.971831	3.22535
NG03_Bin_142	10972459	1118	17382	0.50368	0.971831	3.25352
NG09_Bin_307	20086688	9633	2301	0.489833	0.971831	3.59155
NG10_Bin_63	9202335	357	42566	0.275442	0.971831	3.70423
GG05_Bin_173	11901129	814	23287	0.273318	0.971831	5.33803
NG10_Bin_354	17282993	1638	13358	0.285217	0.971831	7.70423
GG09_Bin_255	1934048	741	3045	0.534835	0.960526	0.0131579
GG07_Bin_188	1826449	488	5942	0.501719	0.960526	0.0789474
NG03_Bin_161	3836720	442	11186	0.519056	0.960526	0.289474
GG03_Bin_88	3388210	285	31951	0.380587	0.957746	0
NG01_Bin_161	2533478	564	7934	0.369861	0.957746	0
NG02_Bin_70	2044300	353	11389	0.372656	0.957746	0
NG07_Bin_178	2298753	497	10016	0.36806	0.957746	0
NG10_Bin_179	3103313	813	6300	0.364489	0.957746	0
GG01_Bin_322	1980999	284	13665	0.366832	0.957746	0.0140845
GG02_Bin_177	1708777	414	6976	0.335858	0.957746	0.0140845
GG02_Bin_265	2514937	314	15311	0.333048	0.957746	0.0140845
GG03_Bin_45	2910241	184	32584	0.439017	0.957746	0.0140845
NG01_Bin_45	2491934	253	26366	0.525656	0.957746	0.0140845
NG02_Bin_40	1391076	270	9373	0.336551	0.957746	0.0140845
NG07_Bin_246	1892049	440	5779	0.541473	0.957746	0.0140845
GG02_Bin_137	2875281	761	12874	0.50137	0.957746	0.028169
GG02_Bin_71	3856667	562	17639	0.523054	0.957746	0.028169
GG03_Bin_345	4449710	267	35545	0.331839	0.957746	0.028169
GG07_Bin_164	2215863	155	40776	0.409275	0.957746	0.028169
GG09_Bin_171	1704770	379	7985	0.337528	0.957746	0.028169
GG10_Bin_327	3199319	459	12016	0.502225	0.957746	0.028169
NG01_Bin_328	1890016	300	10410	0.377783	0.957746	0.028169
NG07_Bin_104	3128784	472	23425	0.436354	0.957746	0.028169
NG07_Bin_275	2593321	288	12814	0.447171	0.957746	0.028169
NG07_Bin_60	2721724	371	10487	0.357096	0.957746	0.028169
PG01_Bin_123	2981732	874	4816	0.484813	0.957746	0.028169
PG05_Bin_17	2287040	365	8962	0.494532	0.957746	0.028169
PG10_Bin_89	2588007	389	9100	0.280761	0.957746	0.028169
GG01_Bin_137	3434718	341	21389	0.321411	0.957746	0.0422535
GG01_Bin_283	3127956	856	5605	0.44986	0.957746	0.0422535
GG01_Bin_6	2633733	259	16121	0.527864	0.957746	0.0422535
PG05_Bin_90	2833430	414	13260	0.586768	0.957746	0.0422535
PG09_Bin_115	4102045	335	46233	0.474822	0.957746	0.0422535
GG01_Bin_123	4111709	456	20841	0.36254	0.957746	0.056338
GG07_Bin_343	2983679	639	6595	0.50019	0.957746	0.056338
GG09_Bin_75	2498387	300	36629	0.502476	0.957746	0.056338
NG01_Bin_279	1411882	282	9474	0.342092	0.957746	0.056338
NG01_Bin_84	3090024	470	17144	0.597487	0.957746	0.056338
NG01_Bin_94	2440632	65	65932	0.355676	0.957746	0.056338
NG05_Bin_317	4150853	316	20668	0.389086	0.957746	0.056338
NG07_Bin_153	1738042	421	5436	0.456492	0.957746	0.056338
NG07_Bin_169	2285315	628	5524	0.452877	0.957746	0.056338
PG05_Bin_49	1988194	299	15057	0.309918	0.957746	0.056338
GG02_Bin_131	12043768	1167	16490	0.528892	0.957746	0.0704225
GG03_Bin_71	2536150	626	6136	0.424321	0.957746	0.0704225
GG05_Bin_295	4186832	328	25940	0.460862	0.957746	0.0704225
GG07_Bin_88	2351894	785	3751	0.590046	0.957746	0.0704225
GG10_Bin_299	3143736	942	5081	0.3717	0.957746	0.0704225
NG05_Bin_32	3292469	715	7632	0.499547	0.957746	0.0704225
NG05_Bin_35	3414583	907	8190	0.525481	0.957746	0.0704225
NG05_Bin_350	3207499	821	5885	0.496798	0.957746	0.0704225
NG07_Bin_84	3103793	711	6225	0.633336	0.957746	0.0704225
NG09_Bin_386	3755151	946	6493	0.471011	0.957746	0.0704225
GG02_Bin_312	2198144	446	6696	0.502921	0.957746	0.084507
GG07_Bin_391	2774174	762	6377	0.366164	0.957746	0.084507
NG03_Bin_190	2861946	715	7027	0.368064	0.957746	0.084507
PG05_Bin_36	2856100	742	6521	0.617264	0.957746	0.084507
GG05_Bin_4	3837459	964	5027	0.349257	0.957746	0.0985915
GG07_Bin_48	3494519	773	9047	0.50375	0.957746	0.0985915
NG07_Bin_23	1942823	758	2927	0.357691	0.957746	0.0985915
GG09_Bin_314	4576619	539	12275	0.362041	0.957746	0.112676
NG02_Bin_329	3136147	335	69637	0.465594	0.957746	0.112676
NG07_Bin_236	3447932	583	10605	0.487297	0.957746	0.112676
NG10_Bin_239	3001852	737	18609	0.499817	0.957746	0.112676
GG02_Bin_350	2873230	717	7317	0.367636	0.957746	0.126761
GG07_Bin_284	2570659	473	40387	0.515593	0.957746	0.126761
NG01_Bin_310	3120089	1088	3757	0.504717	0.957746	0.126761
NG02_Bin_190	2941099	591	9178	0.446212	0.957746	0.126761
GG07_Bin_111	2733645	666	6536	0.512527	0.957746	0.140845
NG10_Bin_222	1983390	495	5638	0.500026	0.957746	0.140845
GG09_Bin_257	2646542	814	4690	0.373266	0.957746	0.15493
NG03_Bin_376	3573035	1379	3138	0.538211	0.957746	0.169014
PG05_Bin_211	4753887	1050	5504	0.453832	0.957746	0.169014
NG02_Bin_84	2833923	1311	2313	0.457243	0.957746	0.183099
NG03_Bin_287	2703113	688	9906	0.450179	0.957746	0.183099
GG02_Bin_17	5222529	544	13942	0.329303	0.957746	0.197183
PG09_Bin_33	3564185	1347	3349	0.562087	0.957746	0.225352
GG02_Bin_249	19371629	2408	10378	0.296933	0.957746	0.239437
GG09_Bin_153	3142052	733	10824	0.509166	0.957746	0.253521
NG01_Bin_335	2989681	932	4238	0.589853	0.957746	0.267606
NG02_Bin_348	2323388	1111	2259	0.515227	0.957746	0.267606
NG07_Bin_151	3424680	402	16570	0.464877	0.957746	0.295775
GG02_Bin_326	3714850	1204	4373	0.519973	0.957746	0.309859
GG09_Bin_144	3295318	1033	4208	0.475903	0.957746	0.338028
NG10_Bin_237	4144597	1375	3845	0.290347	0.957746	0.338028
GG07_Bin_9	4409197	532	12869	0.310609	0.957746	0.352113
NG05_Bin_387	3167442	724	6742	0.457239	0.957746	0.352113
GG02_Bin_178	4244481	1296	5812	0.548061	0.957746	0.394366
NG03_Bin_32	3159850	1544	2192	0.330365	0.957746	0.408451
GG07_Bin_77	3413609	864	6742	0.585309	0.957746	0.422535
GG10_Bin_156	4256907	1325	4376	0.502435	0.957746	0.422535
NG01_Bin_339	4959067	822	7678	0.493142	0.957746	0.422535
NG07_Bin_316	4558515	841	9392	0.474618	0.957746	0.422535
GG02_Bin_261	3086096	1001	5052	0.571121	0.957746	0.43662
NG10_Bin_308	2880868	591	8063	0.514193	0.957746	0.464789
GG07_Bin_341	4515595	1407	4043	0.506642	0.957746	0.478873
GG07_Bin_15	2221407	814	3201	0.332924	0.957746	0.507042
PG01_Bin_100	2673403	1148	2599	0.361093	0.957746	0.507042
NG01_Bin_243	3149112	1029	4946	0.39498	0.957746	0.521127
NG09_Bin_338	3408720	970	7442	0.360265	0.957746	0.521127
NG03_Bin_369	3996032	1536	3194	0.470503	0.957746	0.535211
NG05_Bin_1	4343934	655	26527	0.493551	0.957746	0.535211
NG05_Bin_203	4535585	1563	3708	0.501708	0.957746	0.535211
NG07_Bin_168	2989818	1150	3043	0.374947	0.957746	0.549296
GG09_Bin_246	4572103	687	9710	0.499239	0.957746	0.56338
NG02_Bin_302	4629637	1001	6822	0.582085	0.957746	0.577465
GG02_Bin_57	4697955	1520	3822	0.557376	0.957746	0.591549
PG05_Bin_179	4234467	633	9370	0.597238	0.957746	0.591549
GG10_Bin_128	2660829	526	15867	0.341161	0.957746	0.605634
GG09_Bin_216	2848370	593	7216	0.462127	0.957746	0.633803
NG09_Bin_27	3539203	1240	3496	0.346181	0.957746	0.633803
NG01_Bin_205	2570105	724	6502	0.472005	0.957746	0.647887
NG03_Bin_167	6345789	478	21675	0.442138	0.957746	0.661972
NG09_Bin_118	2547742	988	3048	0.462593	0.957746	0.676056
GG05_Bin_53	3673329	1405	3111	0.603981	0.957746	0.690141
GG07_Bin_295	3750078	1387	3173	0.553977	0.957746	0.690141
NG07_Bin_350	3099496	407	12422	0.315225	0.957746	0.71831
NG09_Bin_67	5033109	1018	8199	0.497107	0.957746	0.71831
NG07_Bin_113	3908969	1203	5261	0.518567	0.957746	0.732394
GG09_Bin_383	3877295	597	10006	0.31292	0.957746	0.760563
NG05_Bin_41	4656613	1203	5302	0.494237	0.957746	0.774648
GG01_Bin_246	3491189	1169	3760	0.497713	0.957746	0.816901
NG07_Bin_292	3542725	657	14954	0.480428	0.957746	0.816901
GG01_Bin_177	3066773	684	6028	0.3188	0.957746	0.830986
GG02_Bin_373	2854069	1127	3010	0.47183	0.957746	0.830986
NG09_Bin_186	3962085	1090	4672	0.581428	0.957746	0.830986
GG10_Bin_292	4045991	866	6210	0.458178	0.957746	0.84507
NG09_Bin_13	3615655	285	21021	0.398406	0.957746	0.84507
GG03_Bin_135	5707375	1937	3362	0.27842	0.957746	0.859155
NG01_Bin_232	2620705	244	17514	0.312911	0.957746	0.859155
GG01_Bin_353	4755632	1833	3039	0.388801	0.957746	0.887324
NG01_Bin_195	6609733	856	11927	0.439329	0.957746	0.887324
PG01_Bin_67	5268833	2040	2934	0.602879	0.957746	0.887324
GG03_Bin_120	3712469	662	9821	0.520225	0.957746	0.901408
NG03_Bin_141	3363317	612	9894	0.46704	0.957746	0.901408
NG05_Bin_155	4645768	1054	7936	0.351967	0.957746	0.901408
NG01_Bin_28	3740963	651	8045	0.431948	0.957746	0.915493
GG02_Bin_378	2863610	677	6368	0.469793	0.957746	0.929577
GG03_Bin_215	3935989	995	5790	0.600541	0.957746	0.929577
NG09_Bin_223	4007135	1039	5676	0.600067	0.957746	0.929577
PG03_Bin_24	6617002	3180	2202	0.475926	0.957746	0.929577
GG07_Bin_291	3583552	430	13284	0.458349	0.957746	0.943662
NG09_Bin_190	5464835	723	15007	0.445743	0.957746	0.943662
NG02_Bin_143	4989225	376	24716	0.402089	0.957746	0.957746
NG10_Bin_381	5373980	812	11924	0.518297	0.957746	0.985915
GG05_Bin_147	3173468	508	11478	0.468217	0.957746	1
GG05_Bin_370	5768465	2820	2184	0.625539	0.957746	1
GG09_Bin_300	5570577	2715	2201	0.636354	0.957746	1
NG05_Bin_230	3176018	638	8045	0.487114	0.957746	1
NG03_Bin_74	4996688	628	26337	0.508132	0.957746	1.02817
NG09_Bin_257	3156946	970	4842	0.331276	0.957746	1.02817
GG01_Bin_362	2897531	432	10630	0.468972	0.957746	1.04225
NG10_Bin_116	6322973	348	37353	0.38389	0.957746	1.04225
NG03_Bin_157	5420953	887	13254	0.520904	0.957746	1.07042
GG02_Bin_13	3625999	1470	2693	0.333628	0.957746	1.09859
GG03_Bin_351	5976754	1474	5729	0.49482	0.957746	1.12676
GG02_Bin_305	4008417	216	29417	0.270054	0.957746	1.19718
GG10_Bin_208	3355020	931	5407	0.450443	0.957746	1.21127
PG01_Bin_69	8346074	1520	15804	0.571954	0.957746	1.25352
NG05_Bin_105	6876139	1574	7689	0.454593	0.957746	1.30986
NG01_Bin_287	4682076	526	14947	0.451626	0.957746	1.32394
GG01_Bin_266	5969018	800	14063	0.525825	0.957746	1.33803
GG03_Bin_344	21668699	3728	7149	0.295019	0.957746	1.40845
GG09_Bin_265	4373912	765	18564	0.48605	0.957746	1.49296
NG02_Bin_107	6310114	711	12006	0.618752	0.957746	1.49296
NG09_Bin_228	4060565	1606	2904	0.556138	0.957746	1.49296
NG07_Bin_285	4446260	1843	2545	0.463444	0.957746	1.5493
NG09_Bin_142	7298513	1101	8556	0.589981	0.957746	1.5493
GG05_Bin_215	4695422	499	15004	0.482443	0.957746	1.57746
NG09_Bin_270	8572514	688	18671	0.440899	0.957746	1.57746
GG05_Bin_91	4361589	877	10301	0.318596	0.957746	1.60563
GG07_Bin_29	4357968	798	9521	0.457219	0.957746	1.6338
NG09_Bin_246	7163347	1522	9296	0.52141	0.957746	1.66197
NG01_Bin_296	10607078	6394	1632	0.349154	0.957746	1.69014
GG09_Bin_373	5995613	2973	2189	0.592306	0.957746	1.70423
PG05_Bin_24	8761615	854	15671	0.554342	0.957746	1.71831
GG09_Bin_375	6438102	1047	8187	0.45237	0.957746	1.73239
NG02_Bin_241	3869588	811	6385	0.31303	0.957746	1.8169
GG01_Bin_176	4624977	720	11247	0.328107	0.957746	1.94366
GG09_Bin_251	15684608	1098	30703	0.33126	0.957746	1.97183
NG07_Bin_227	4139898	705	9875	0.301943	0.957746	1.97183
PG09_Bin_114	8603818	5665	1502	0.490569	0.957746	2.28169
GG05_Bin_359	7695805	1519	7145	0.592495	0.957746	2.33803
GG03_Bin_125	7863897	639	19728	0.559451	0.957746	2.52113
GG02_Bin_168	6827207	2468	2956	0.33046	0.957746	2.53521
GG03_Bin_235	11681056	5895	2116	0.294088	0.957746	2.71831
GG07_Bin_210	6906353	532	17947	0.269838	0.957746	2.76056
GG09_Bin_9	18024453	1840	14267	0.306104	0.957746	2.76056
GG09_Bin_2	5720922	556	17545	0.473562	0.957746	2.85915
GG07_Bin_383	10920139	707	24850	0.389562	0.957746	3.05634
GG10_Bin_267	13706334	6334	2347	0.293364	0.957746	3.33803
GG05_Bin_82	9426467	5564	1704	0.293121	0.957746	3.56338
GG03_Bin_226	10347908	6249	1655	0.339055	0.957746	3.74648
NG05_Bin_236	11921879	531	49854	0.351292	0.957746	4.02817
NG09_Bin_369	19469626	10644	1874	0.287692	0.957746	4.35211
GG10_Bin_100	9509466	1276	10419	0.475966	0.957746	4.64789
GG02_Bin_235	13955114	9050	1523	0.274177	0.957746	5.70423
GG02_Bin_356	27430540	2781	13314	0.27598	0.957746	15.1268
PG02_Bin_78	1673448	471	5211	0.492545	0.947368	0.131579
GG02_Bin_337	1841551	156	48292	0.511755	0.943662	0
GG03_Bin_121	2744373	456	12849	0.345486	0.943662	0
GG07_Bin_331	1318125	245	9584	0.342504	0.943662	0
GG07_Bin_374	1668563	275	8728	0.354849	0.943662	0
NG01_Bin_351	2319196	438	9375	0.323381	0.943662	0
GG10_Bin_259	2746330	298	16942	0.380465	0.943662	0.0140845
NG01_Bin_92	1962454	221	13786	0.416123	0.943662	0.0140845
NG02_Bin_324	1917783	510	4934	0.561513	0.943662	0.0140845
NG03_Bin_365	2358763	220	27514	0.513204	0.943662	0.0140845
GG01_Bin_264	2024312	122	36836	0.481195	0.943662	0.028169
GG02_Bin_5	2175913	488	6937	0.398831	0.943662	0.028169
GG03_Bin_173	3033403	673	6196	0.502512	0.943662	0.028169
GG03_Bin_328	2073817	290	19566	0.489225	0.943662	0.028169
GG05_Bin_383	2917082	195	85285	0.400316	0.943662	0.028169
GG05_Bin_79	3000286	161	68305	0.447015	0.943662	0.028169
GG07_Bin_104	2349195	300	21231	0.417887	0.943662	0.028169
GG09_Bin_124	2111409	350	9604	0.301393	0.943662	0.028169
GG09_Bin_226	1670427	187	17484	0.495451	0.943662	0.028169
NG02_Bin_118	4268101	746	7811	0.422014	0.943662	0.028169
NG03_Bin_0	2903831	361	12573	0.470502	0.943662	0.028169
NG03_Bin_223	2212723	473	6435	0.589526	0.943662	0.028169
NG03_Bin_275	2414842	238	28815	0.470732	0.943662	0.028169
NG05_Bin_83	1900049	363	11991	0.459464	0.943662	0.028169
NG07_Bin_201	2784508	304	13991	0.388901	0.943662	0.028169
NG09_Bin_2	2910484	698	6429	0.496445	0.943662	0.028169
NG10_Bin_337	1784580	319	10276	0.342334	0.943662	0.028169
PG01_Bin_6	3132411	302	20986	0.33406	0.943662	0.028169
PG05_Bin_237	2058298	377	7642	0.603137	0.943662	0.028169
GG05_Bin_46	2278303	340	14720	0.362421	0.943662	0.0422535
GG05_Bin_64	1822440	239	113274	0.481581	0.943662	0.0422535
GG05_Bin_69	1617385	237	9346	0.412174	0.943662	0.0422535
GG07_Bin_132	2585119	560	6329	0.431593	0.943662	0.0422535
GG09_Bin_148	1818929	191	26544	0.381294	0.943662	0.0422535
NG09_Bin_137	3479562	292	36708	0.423449	0.943662	0.0422535
NG10_Bin_68	4959147	308	82170	0.354219	0.943662	0.0422535
NG10_Bin_75	2578102	277	22772	0.494536	0.943662	0.0422535
PG05_Bin_96	2331695	394	8728	0.498298	0.943662	0.0422535
GG01_Bin_122	2336127	557	8573	0.369011	0.943662	0.056338
GG10_Bin_335	3552962	809	7946	0.513296	0.943662	0.056338
NG01_Bin_260	4580694	538	23239	0.387415	0.943662	0.056338
NG05_Bin_319	2545275	538	6727	0.443887	0.943662	0.056338
NG05_Bin_328	3817791	430	20543	0.350531	0.943662	0.056338
NG07_Bin_155	5105096	628	12948	0.472388	0.943662	0.056338
NG10_Bin_4	3148341	295	14996	0.506965	0.943662	0.056338
PG10_Bin_31	2065623	526	6169	0.484213	0.943662	0.056338
GG05_Bin_194	2565127	682	5009	0.585623	0.943662	0.0704225
GG09_Bin_256	5207778	606	24283	0.478145	0.943662	0.0704225
GG10_Bin_244	4637790	956	8166	0.634667	0.943662	0.0704225
GG10_Bin_362	5335384	958	10524	0.359323	0.943662	0.0704225
NG07_Bin_66	2465851	916	3333	0.515428	0.943662	0.0704225
NG09_Bin_195	2558951	438	9073	0.469491	0.943662	0.0704225
NG09_Bin_203	3498040	1003	4963	0.533468	0.943662	0.0704225
NG09_Bin_371	7010139	355	53054	0.396354	0.943662	0.0704225
NG09_Bin_56	4590663	495	20281	0.350026	0.943662	0.0704225
NG10_Bin_123	2329402	563	6803	0.530772	0.943662	0.0704225
NG10_Bin_245	4332539	305	29589	0.341304	0.943662	0.0704225
NG01_Bin_364	4397574	355	18034	0.434938	0.943662	0.084507
NG01_Bin_375	3134627	512	14365	0.341413	0.943662	0.084507
NG02_Bin_366	3697685	775	11922	0.446026	0.943662	0.084507
NG05_Bin_98	4826466	635	14155	0.411747	0.943662	0.084507
PG05_Bin_154	2328981	440	12658	0.466965	0.943662	0.084507
GG05_Bin_221	2835475	484	10203	0.500649	0.943662	0.0985915
GG05_Bin_284	2668833	384	13680	0.485819	0.943662	0.0985915
NG05_Bin_349	3124718	592	11247	0.341485	0.943662	0.0985915
NG07_Bin_91	2366927	379	9160	0.520348	0.943662	0.0985915
NG09_Bin_199	4079414	472	24476	0.363072	0.943662	0.0985915
NG10_Bin_322	2694133	410	10779	0.522143	0.943662	0.0985915
PG05_Bin_232	2873629	213	42044	0.519167	0.943662	0.0985915
GG05_Bin_115	3870136	1039	5844	0.513044	0.943662	0.112676
NG01_Bin_298	1844995	410	5975	0.411392	0.943662	0.112676
NG05_Bin_304	3428481	299	29590	0.488028	0.943662	0.112676
PG05_Bin_112	2326260	156	34986	0.460753	0.943662	0.112676
GG03_Bin_237	2942177	1184	3078	0.372852	0.943662	0.126761
GG09_Bin_57	4470347	1185	5543	0.361329	0.943662	0.126761
NG03_Bin_148	3196321	565	12082	0.343098	0.943662	0.126761
NG05_Bin_51	2117084	865	2838	0.4688	0.943662	0.126761
GG01_Bin_352	3620626	1119	5195	0.518757	0.943662	0.140845
GG02_Bin_273	2543653	510	11423	0.426165	0.943662	0.140845
GG09_Bin_366	2695555	1069	3004	0.512831	0.943662	0.140845
NG02_Bin_17	2257950	343	12766	0.482632	0.943662	0.140845
NG07_Bin_33	2336821	685	5385	0.482123	0.943662	0.140845
NG10_Bin_298	2523674	799	4529	0.382188	0.943662	0.140845
GG07_Bin_238	11223591	2688	4779	0.443131	0.943662	0.15493
NG01_Bin_341	2964160	204	29959	0.452341	0.943662	0.15493
NG03_Bin_178	3586582	1173	4141	0.502302	0.943662	0.183099
GG03_Bin_290	2668040	681	6348	0.386349	0.943662	0.211268
NG10_Bin_90	2728799	943	3734	0.510423	0.943662	0.211268
NG05_Bin_16	3791167	474	56453	0.422953	0.943662	0.225352
GG02_Bin_214	1957610	166	21929	0.352128	0.943662	0.239437
GG02_Bin_225	3304774	534	13376	0.467999	0.943662	0.239437
NG10_Bin_41	2077796	547	6705	0.449952	0.943662	0.239437
PG10_Bin_84	3047072	1337	2717	0.510156	0.943662	0.253521
GG01_Bin_347	2307974	886	2997	0.415283	0.943662	0.267606
NG03_Bin_256	12927296	2524	7100	0.416251	0.943662	0.267606
GG09_Bin_363	2448398	1041	2686	0.650316	0.943662	0.28169
NG10_Bin_233	7096859	1569	7692	0.401627	0.943662	0.28169
GG01_Bin_11	1893253	631	4175	0.497335	0.943662	0.309859
NG10_Bin_185	4349446	765	9724	0.459284	0.943662	0.309859
GG03_Bin_134	5829598	1948	3786	0.347909	0.943662	0.366197
NG03_Bin_175	2584293	1230	2316	0.428659	0.943662	0.366197
GG10_Bin_275	2481197	622	8053	0.406622	0.943662	0.380282
NG07_Bin_323	3881643	1366	3656	0.503694	0.943662	0.380282
GG01_Bin_151	1829398	844	2377	0.379394	0.943662	0.422535
GG01_Bin_271	23486163	2873	10797	0.294814	0.943662	0.450704
PG02_Bin_36	4380182	1187	5086	0.581415	0.943662	0.478873
PG01_Bin_118	3022974	734	5154	0.440839	0.943662	0.492958
NG02_Bin_341	4248883	1411	3672	0.503952	0.943662	0.521127
GG10_Bin_112	12668319	5374	2503	0.370122	0.943662	0.549296
NG10_Bin_207	3975090	755	6938	0.603381	0.943662	0.549296
NG03_Bin_96	4039716	725	8495	0.565617	0.943662	0.577465
GG02_Bin_375	2599321	1186	2393	0.605965	0.943662	0.591549
GG05_Bin_15	3290670	907	4801	0.492885	0.943662	0.605634
PG09_Bin_157	2940138	1065	3396	0.491934	0.943662	0.605634
GG09_Bin_28	2425487	1058	2575	0.436939	0.943662	0.619718
PG03_Bin_76	3222315	1056	3565	0.478865	0.943662	0.619718
NG05_Bin_374	5440775	1804	3773	0.535089	0.943662	0.633803
GG02_Bin_288	2752061	821	6145	0.469734	0.943662	0.676056
GG07_Bin_35	4856146	714	10772	0.497133	0.943662	0.690141
NG09_Bin_237	3546340	702	8358	0.465812	0.943662	0.690141
PG01_Bin_11	2688092	1325	2187	0.402076	0.943662	0.71831
GG01_Bin_295	3718239	1259	6474	0.562653	0.943662	0.732394
NG05_Bin_188	4777742	2353	2157	0.293473	0.943662	0.732394
NG10_Bin_284	4250817	786	13742	0.352837	0.943662	0.732394
PG10_Bin_124	4741756	1699	3683	0.568775	0.943662	0.760563
GG07_Bin_75	2210472	1193	1959	0.466127	0.943662	0.774648
NG01_Bin_198	3538338	1226	3688	0.564643	0.943662	0.774648
NG03_Bin_20	3964442	888	5473	0.507252	0.943662	0.774648
GG05_Bin_303	6158574	429	20568	0.334393	0.943662	0.802817
PG09_Bin_131	4473117	1233	5149	0.437226	0.943662	0.816901
NG07_Bin_242	3484026	250	24936	0.382869	0.943662	0.873239
GG07_Bin_172	4161452	914	6280	0.414169	0.943662	0.887324
NG01_Bin_359	4560669	551	20364	0.485389	0.943662	0.915493
NG07_Bin_266	4079602	256	34712	0.494182	0.943662	0.915493
GG02_Bin_77	3958590	446	21410	0.409742	0.943662	0.929577
GG09_Bin_324	3185717	265	32856	0.416182	0.943662	0.929577
NG02_Bin_373	4022870	513	16575	0.480881	0.943662	0.929577
NG09_Bin_319	3426056	287	17643	0.466796	0.943662	0.929577
GG03_Bin_153	4762560	531	26631	0.370711	0.943662	0.943662
GG03_Bin_74	3721257	446	20846	0.410415	0.943662	0.943662
NG01_Bin_300	4288095	489	22397	0.402714	0.943662	0.943662
GG10_Bin_373	3605612	323	24531	0.411581	0.943662	0.957746
GG01_Bin_67	6505389	4724	1327	0.449067	0.943662	0.971831
NG05_Bin_193	5042436	1644	3993	0.520687	0.943662	0.971831
GG01_Bin_226	4013964	409	20765	0.406251	0.943662	0.985915
GG03_Bin_116	5964452	576	21519	0.512738	0.943662	0.985915
NG02_Bin_166	5925731	738	18730	0.505147	0.943662	0.985915
NG09_Bin_252	5484854	288	43669	0.347565	0.943662	0.985915
NG03_Bin_6	4792420	2254	2275	0.640359	0.943662	1
NG05_Bin_243	5274949	2490	2289	0.447116	0.943662	1.01408
GG10_Bin_7	4953698	966	13594	0.432149	0.943662	1.04225
GG07_Bin_170	7005618	566	25127	0.625102	0.943662	1.05634
NG01_Bin_116	9555290	6108	1547	0.472124	0.943662	1.08451
GG03_Bin_10	8171197	564	31170	0.369391	0.943662	1.09859
NG01_Bin_123	3026005	217	25128	0.419758	0.943662	1.11268
NG05_Bin_303	6970842	815	24794	0.357326	0.943662	1.12676
GG09_Bin_7	4488225	1583	3224	0.557529	0.943662	1.15493
PG03_Bin_7	6181613	2613	2595	0.608952	0.943662	1.15493
NG05_Bin_261	5722725	2110	3241	0.571555	0.943662	1.19718
GG01_Bin_12	12308389	764	36352	0.368454	0.943662	1.21127
GG09_Bin_84	8135194	1000	13941	0.573335	0.943662	1.21127
PG05_Bin_160	6958941	926	9686	0.589012	0.943662	1.21127
GG05_Bin_101	3870346	2142	1859	0.468916	0.943662	1.22535
NG01_Bin_233	4562722	257	27623	0.265137	0.943662	1.25352
PG01_Bin_115	5404211	3037	1799	0.283522	0.943662	1.26761
GG07_Bin_173	4778898	2143	2515	0.598366	0.943662	1.28169
NG07_Bin_311	6674128	482	24471	0.428956	0.943662	1.28169
GG05_Bin_343	5084887	918	16835	0.412187	0.943662	1.30986
NG02_Bin_69	4221204	1369	4324	0.455003	0.943662	1.40845
PG01_Bin_12	7675827	952	12418	0.498042	0.943662	1.4507
NG02_Bin_291	7302061	1155	9472	0.496295	0.943662	1.53521
NG07_Bin_338	2405795	421	6795	0.273025	0.943662	1.57746
GG01_Bin_21	4565667	2380	2006	0.336581	0.943662	1.59155
NG05_Bin_55	5108248	1016	9314	0.266286	0.943662	1.6338
GG07_Bin_163	6562625	3195	2179	0.294394	0.943662	1.69014
GG07_Bin_230	7083007	4696	1496	0.285171	0.943662	1.70423
NG07_Bin_116	7937319	615	25197	0.357535	0.943662	1.73239
GG07_Bin_44	4829904	552	14189	0.278449	0.943662	1.74648
GG09_Bin_348	8688444	5481	1578	0.306407	0.943662	1.77465
GG02_Bin_385	5037340	700	9824	0.318264	0.943662	1.8169
GG07_Bin_294	5455717	644	16868	0.483431	0.943662	1.83099
GG03_Bin_93	9415922	883	14433	0.660245	0.943662	1.84507
GG05_Bin_135	9790332	724	21704	0.371947	0.943662	1.90141
GG07_Bin_43	13103479	1997	8336	0.443444	0.943662	2.07042
GG09_Bin_159	9355148	748	18964	0.368401	0.943662	2.07042
GG02_Bin_317	6151110	3512	1801	0.424163	0.943662	2.11268
NG10_Bin_299	8166217	5357	1525	0.599463	0.943662	2.11268
GG09_Bin_330	7073349	977	9861	0.608821	0.943662	2.1831
GG05_Bin_201	5768800	817	10012	0.470797	0.943662	2.22535
GG07_Bin_388	2740135	1359	2131	0.424325	0.943662	2.61972
NG01_Bin_75	11903046	976	17715	0.585768	0.943662	2.61972
NG07_Bin_129	6447301	314	42066	0.29906	0.943662	2.61972
GG02_Bin_12	7046743	956	9873	0.471944	0.943662	2.69014
GG05_Bin_111	13559841	10091	1311	0.278629	0.943662	3
NG09_Bin_91	15658928	10127	1503	0.491213	0.943662	3.02817
GG07_Bin_14	7350665	1053	11042	0.47031	0.943662	3.04225
GG03_Bin_85	6781447	1060	8708	0.477367	0.943662	3.09859
GG02_Bin_105	13977796	1677	11482	0.60525	0.943662	3.29577
GG09_Bin_344	7722123	4436	1790	0.287542	0.943662	3.3662
GG07_Bin_101	13811770	1122	17119	0.356695	0.943662	3.47887
GG03_Bin_83	6690604	954	10030	0.258676	0.943662	3.6338
NG07_Bin_393	16480381	10315	1588	0.298288	0.943662	3.77465
GG07_Bin_59	26485400	2560	13752	0.606727	0.943662	6.35211
GG10_Bin_262	12707850	2447	6566	0.283396	0.943662	7.84507
NG05_Bin_77	30254609	16311	1935	0.282021	0.943662	11.1127
GG09_Bin_209	1972072	1032	1933	0.559815	0.934211	0.421053
GG02_Bin_157	2905700	225	49848	0.438368	0.929577	0
NG02_Bin_245	2936506	391	12812	0.54733	0.929577	0
PG05_Bin_171	1689335	186	18167	0.452928	0.929577	0
PG09_Bin_187	3686387	542	22702	0.436412	0.929577	0
GG07_Bin_257	1779038	281	10195	0.604966	0.929577	0.0140845
GG10_Bin_29	4413804	417	34307	0.357265	0.929577	0.0140845
NG01_Bin_78	2641384	541	7263	0.404958	0.929577	0.0140845
NG03_Bin_23	2610781	351	16722	0.537181	0.929577	0.0140845
NG03_Bin_25	2291561	230	18167	0.563156	0.929577	0.0140845
NG03_Bin_368	2125120	319	30924	0.403293	0.929577	0.0140845
NG07_Bin_281	1520440	342	9454	0.348522	0.929577	0.0140845
GG01_Bin_169	2412110	420	8168	0.630112	0.929577	0.028169
GG02_Bin_327	2519668	249	21704	0.518844	0.929577	0.028169
GG03_Bin_383	3343821	410	14270	0.518116	0.929577	0.028169
GG07_Bin_180	3510953	293	25061	0.511449	0.929577	0.028169
GG09_Bin_210	3116626	221	62112	0.488549	0.929577	0.028169
NG01_Bin_14	2397103	417	14193	0.45377	0.929577	0.028169
NG01_Bin_20	1872215	297	9580	0.562376	0.929577	0.028169
NG01_Bin_86	1833885	247	14183	0.482917	0.929577	0.028169
NG02_Bin_207	2657528	836	4327	0.435094	0.929577	0.028169
NG03_Bin_122	2241741	337	9061	0.472636	0.929577	0.028169
NG03_Bin_149	2377511	351	10519	0.513006	0.929577	0.028169
NG03_Bin_364	1829000	314	11740	0.483746	0.929577	0.028169
NG05_Bin_225	2432217	277	24059	0.414458	0.929577	0.028169
NG07_Bin_291	2109585	510	5731	0.446938	0.929577	0.028169
NG09_Bin_125	2681528	417	16340	0.490167	0.929577	0.028169
NG10_Bin_128	2274227	299	25439	0.460802	0.929577	0.028169
NG10_Bin_208	2284654	158	23094	0.442224	0.929577	0.028169
PG09_Bin_109	1751979	291	8697	0.480122	0.929577	0.028169
PG09_Bin_134	2845889	509	20999	0.504942	0.929577	0.028169
GG03_Bin_52	1814357	436	7291	0.338546	0.929577	0.0422535
GG09_Bin_79	3501299	487	12245	0.485878	0.929577	0.0422535
GG10_Bin_217	3727501	580	11143	0.49236	0.929577	0.0422535
NG01_Bin_66	2890112	467	11856	0.511684	0.929577	0.0422535
NG10_Bin_270	3116499	238	27389	0.492225	0.929577	0.0422535
GG05_Bin_83	2655116	736	5907	0.448272	0.929577	0.056338
GG07_Bin_169	2910628	661	7221	0.498515	0.929577	0.056338
GG09_Bin_349	2552791	312	14065	0.463146	0.929577	0.056338
NG03_Bin_254	2425008	459	8739	0.488928	0.929577	0.056338
NG05_Bin_215	2499000	357	23406	0.446648	0.929577	0.056338
NG05_Bin_8	2584522	495	7750	0.479537	0.929577	0.056338
NG09_Bin_49	2831718	627	7513	0.491704	0.929577	0.056338
GG10_Bin_123	3577859	1072	4573	0.346408	0.929577	0.0704225
NG03_Bin_213	3510250	385	20882	0.48547	0.929577	0.0704225
NG03_Bin_280	3001217	646	7531	0.512542	0.929577	0.0704225
NG03_Bin_72	1300184	453	3329	0.324095	0.929577	0.0704225
NG05_Bin_131	2868891	901	4605	0.430714	0.929577	0.0704225
NG09_Bin_384	1906336	373	7844	0.452277	0.929577	0.0704225
GG02_Bin_277	2341453	672	4569	0.541746	0.929577	0.084507
GG07_Bin_220	3117075	727	6744	0.539354	0.929577	0.084507
GG07_Bin_342	1792038	550	3997	0.504418	0.929577	0.084507
NG03_Bin_75	2944836	703	6298	0.500962	0.929577	0.084507
NG05_Bin_93	4367696	1212	5411	0.395838	0.929577	0.084507
NG07_Bin_74	8047514	803	22241	0.320154	0.929577	0.084507
NG09_Bin_225	4706927	835	10498	0.577774	0.929577	0.084507
NG10_Bin_64	2320203	310	10765	0.468457	0.929577	0.084507
GG10_Bin_324	2798835	571	6485	0.48889	0.929577	0.0985915
NG09_Bin_85	2335993	575	5467	0.520269	0.929577	0.0985915
PG02_Bin_75	3937188	746	7937	0.425872	0.929577	0.0985915
NG02_Bin_152	2572385	233	26178	0.336704	0.929577	0.112676
NG09_Bin_14	3201655	622	8753	0.345523	0.929577	0.112676
NG07_Bin_279	3017417	979	4083	0.429097	0.929577	0.126761
NG01_Bin_283	2991342	495	14177	0.329793	0.929577	0.140845
NG07_Bin_145	3398574	1068	4315	0.533734	0.929577	0.140845
GG02_Bin_280	6792301	1147	7302	0.41476	0.929577	0.169014
PG09_Bin_90	2302020	1122	2232	0.539544	0.929577	0.169014
GG05_Bin_278	11546163	2483	5422	0.426573	0.929577	0.183099
NG05_Bin_74	3968306	712	18466	0.556922	0.929577	0.183099
PG09_Bin_19	2541827	391	7269	0.458466	0.929577	0.183099
NG09_Bin_105	3357802	1099	3893	0.431487	0.929577	0.197183
NG10_Bin_318	3847087	1253	3965	0.424866	0.929577	0.197183
GG03_Bin_241	2852583	1024	3558	0.438442	0.929577	0.211268
NG07_Bin_64	3018043	411	9019	0.396465	0.929577	0.211268
GG02_Bin_247	3991347	1284	3984	0.423971	0.929577	0.225352
GG02_Bin_29	2656392	1096	2944	0.315628	0.929577	0.225352
GG05_Bin_56	3937779	1399	3432	0.424591	0.929577	0.239437
NG03_Bin_59	2662034	578	7377	0.423728	0.929577	0.239437
GG03_Bin_327	2443400	1140	2331	0.490885	0.929577	0.253521
NG02_Bin_367	2739367	1277	2346	0.569344	0.929577	0.253521
NG07_Bin_174	3183076	1054	3917	0.546186	0.929577	0.267606
NG09_Bin_173	3187946	1012	5003	0.381297	0.929577	0.267606
NG05_Bin_244	2700069	810	5503	0.543177	0.929577	0.295775
NG05_Bin_103	2747389	807	6038	0.531329	0.929577	0.309859
NG09_Bin_163	2982697	1173	3060	0.30413	0.929577	0.309859
GG05_Bin_205	6285885	1311	6179	0.509976	0.929577	0.352113
NG03_Bin_121	2299761	570	7498	0.283238	0.929577	0.352113
GG09_Bin_212	4574787	2400	1926	0.516892	0.929577	0.380282
GG09_Bin_382	1823479	649	3216	0.446808	0.929577	0.422535
NG02_Bin_19	2571879	1307	2069	0.328583	0.929577	0.422535
NG07_Bin_177	3075152	986	4477	0.44898	0.929577	0.422535
PG07_Bin_13	7195507	2711	2875	0.575588	0.929577	0.422535
GG02_Bin_149	2672757	661	7080	0.405073	0.929577	0.43662
PG09_Bin_79	3456674	1652	2364	0.567476	0.929577	0.450704
GG10_Bin_228	2761461	606	14525	0.535769	0.929577	0.478873
NG03_Bin_174	4891365	2221	2452	0.294527	0.929577	0.478873
NG07_Bin_89	5584471	1844	3617	0.470144	0.929577	0.478873
GG03_Bin_372	3304923	1112	5405	0.585168	0.929577	0.521127
GG01_Bin_261	4173665	1041	5062	0.571756	0.929577	0.535211
GG09_Bin_53	3821759	788	6137	0.533813	0.929577	0.535211
GG01_Bin_79	4972482	1477	4277	0.67691	0.929577	0.56338
GG05_Bin_47	3847037	2038	1975	0.391222	0.929577	0.577465
GG09_Bin_138	5096218	1947	3067	0.342274	0.929577	0.591549
GG10_Bin_212	6065491	2442	2899	0.500832	0.929577	0.591549
GG10_Bin_178	3982366	600	9876	0.450155	0.929577	0.619718
GG05_Bin_217	2826547	1033	3082	0.434245	0.929577	0.633803
GG09_Bin_100	5192080	493	16334	0.514881	0.929577	0.633803
PG10_Bin_59	3436457	1536	2557	0.561719	0.929577	0.633803
GG09_Bin_95	5209815	1376	6391	0.51137	0.929577	0.690141
NG02_Bin_315	3972202	1416	3278	0.511011	0.929577	0.690141
PG02_Bin_143	6243387	3064	2165	0.606205	0.929577	0.690141
GG10_Bin_214	4058156	1643	2987	0.473125	0.929577	0.71831
NG01_Bin_80	5180505	377	21816	0.49766	0.929577	0.71831
NG05_Bin_253	3356060	1016	9364	0.334678	0.929577	0.71831
NG10_Bin_25	5146698	2154	2674	0.588767	0.929577	0.71831
GG07_Bin_246	14154939	2416	7232	0.49209	0.929577	0.746479
NG09_Bin_145	3678188	1255	3526	0.410301	0.929577	0.746479
PG09_Bin_85	5132660	616	12787	0.499596	0.929577	0.760563
GG10_Bin_83	5124387	1849	3405	0.495158	0.929577	0.774648
NG02_Bin_307	3869247	941	5883	0.474285	0.929577	0.774648
GG02_Bin_161	5386221	1766	4102	0.590521	0.929577	0.788732
NG10_Bin_320	4046809	1076	5677	0.551992	0.929577	0.816901
NG09_Bin_63	5205275	689	9608	0.485964	0.929577	0.830986
PG01_Bin_88	5385727	593	17300	0.272237	0.929577	0.830986
GG07_Bin_84	3557855	415	14647	0.529735	0.929577	0.887324
GG07_Bin_223	5087575	928	6281	0.285445	0.929577	0.901408
PG01_Bin_18	3234132	2033	1572	0.424737	0.929577	0.901408
NG09_Bin_164	3897499	449	21430	0.416663	0.929577	0.929577
GG02_Bin_172	6019636	2315	3109	0.507343	0.929577	0.943662
PG10_Bin_46	11734609	1833	9171	0.400423	0.929577	0.943662
NG09_Bin_389	5507168	1188	7948	0.520974	0.929577	0.957746
NG10_Bin_59	5124161	2044	2902	0.293789	0.929577	0.957746
GG10_Bin_181	4485528	696	16868	0.475918	0.929577	0.971831
GG09_Bin_89	6428728	665	14563	0.643968	0.929577	0.985915
NG10_Bin_158	3142232	863	5922	0.543869	0.929577	0.985915
GG05_Bin_341	4551309	620	21676	0.463611	0.929577	1.01408
NG05_Bin_129	8066699	4484	1843	0.506962	0.929577	1.02817
GG07_Bin_138	12781846	1517	14504	0.295966	0.929577	1.05634
GG01_Bin_323	5397598	1172	10044	0.42988	0.929577	1.08451
GG09_Bin_10	8955319	2565	4174	0.475856	0.929577	1.14085
GG07_Bin_320	6831730	818	12125	0.491345	0.929577	1.21127
NG10_Bin_250	6832533	4698	1429	0.460647	0.929577	1.26761
GG05_Bin_174	5155255	1093	5985	0.448893	0.929577	1.3662
PG01_Bin_17	4905385	2798	1817	0.594367	0.929577	1.47887
NG07_Bin_88	5805882	585	18294	0.525415	0.929577	1.52113
GG09_Bin_362	4625018	1550	3950	0.474485	0.929577	1.5493
NG05_Bin_259	3975381	1458	3169	0.466698	0.929577	1.56338
NG05_Bin_2	4444692	757	9044	0.467444	0.929577	1.6338
GG03_Bin_238	6210644	1020	21402	0.614303	0.929577	1.64789
NG09_Bin_128	6946444	1167	7073	0.582355	0.929577	1.74648
NG05_Bin_386	6283660	406	34951	0.314539	0.929577	1.76056
GG09_Bin_173	5441074	811	10756	0.530474	0.929577	1.77465
NG03_Bin_58	4800788	578	18968	0.288378	0.929577	1.78873
GG01_Bin_250	9812316	3116	3753	0.476295	0.929577	1.8169
GG10_Bin_126	9804172	2353	6272	0.599043	0.929577	1.8169
NG07_Bin_94	5617104	879	26233	0.525206	0.929577	1.84507
GG02_Bin_61	7070125	3515	2138	0.280247	0.929577	1.88732
NG03_Bin_154	5373101	747	24770	0.519146	0.929577	1.91549
NG05_Bin_323	6033161	738	15663	0.522012	0.929577	1.91549
GG02_Bin_132	5966266	1174	12904	0.51501	0.929577	1.92958
GG03_Bin_316	6041596	1120	15026	0.508698	0.929577	1.94366
GG03_Bin_113	5863700	3092	2016	0.57455	0.929577	2.26761
GG09_Bin_296	5006629	482	16159	0.258672	0.929577	2.29577
GG05_Bin_211	5249260	1177	6653	0.27058	0.929577	2.49296
GG02_Bin_210	6910193	1764	6448	0.441104	0.929577	2.76056
GG05_Bin_23	11967899	6782	1822	0.293667	0.929577	2.97183
NG10_Bin_194	7799271	4299	1900	0.27305	0.929577	3.21127
NG07_Bin_241	7442056	4920	1502	0.280529	0.929577	3.53521
NG07_Bin_273	3975000	2120	2002	0.598613	0.929577	3.76056
NG01_Bin_331	8839873	4801	1952	0.276149	0.929577	3.92958
GG10_Bin_176	12189248	5887	2247	0.277702	0.929577	4.02817
NG07_Bin_55	9169711	1014	11303	0.276876	0.929577	4.29577
NG03_Bin_197	9517749	659	20867	0.284915	0.929577	4.47887
NG01_Bin_35	12950506	7025	1893	0.273907	0.929577	5.08451
NG05_Bin_370	10028296	1026	12148	0.273862	0.929577	5.25352
GG09_Bin_197	16876402	1564	17073	0.292251	0.929577	5.77465
NG02_Bin_111	17759294	9670	1908	0.277151	0.929577	5.84507
GG03_Bin_189	6675218	4186	1579	0.600449	0.929577	8.21127
GG02_Bin_232	14955093	8299	1888	0.279648	0.929577	8.56338
GG01_Bin_185	2680821	270	38197	0.490645	0.915493	0
GG02_Bin_279	2029351	368	7702	0.355336	0.915493	0
GG10_Bin_32	3272287	273	41205	0.433075	0.915493	0
PG05_Bin_148	1692419	48	60007	0.441586	0.915493	0
GG03_Bin_317	2125897	300	11050	0.558293	0.915493	0.0140845
GG07_Bin_313	1537344	155	25274	0.419222	0.915493	0.0140845
GG07_Bin_361	2284727	502	6139	0.635917	0.915493	0.0140845
GG09_Bin_310	2402827	489	11925	0.456634	0.915493	0.0140845
NG02_Bin_121	3494504	834	6378	0.592292	0.915493	0.0140845
NG02_Bin_308	2364409	317	23201	0.452339	0.915493	0.0140845
PG05_Bin_140	1773342	311	10547	0.48254	0.915493	0.0140845
PG09_Bin_41	1862052	693	3116	0.498327	0.915493	0.0140845
GG05_Bin_339	1963417	118	53810	0.482164	0.915493	0.028169
[truncated: 1,246 more rows]

## Sheet: Bins_After_Manual_Refine
Bin ID	Total length (nucleotides)	Number of contigs	N50	GC content	Percent completion	Percent redundancy	Domain	Phylum	Class	Order	Family	Genus	Species
GG01_MAG_00001	1900789	111	25891	0.4425	1	0	Bacteria	Firmicutes	Bacilli	Lactobacillales	Lactobacillaceae	Ligilactobacillus	Ligilactobacillus ruminis
GG01_MAG_00002	2162711	463	5779	0.5961	1	0	Bacteria	Proteobacteria	Gammaproteobacteria	Burkholderiales	Burkholderiaceae	Sutterella	N/A
GG01_MAG_00003	2648808	71	60091	0.4496	1	0	Bacteria	Firmicutes	Clostridia	Lachnospirales	Lachnospiraceae	N/A	N/A
GG01_MAG_00004	1912231	112	24971	0.3768	1	0.0141	Bacteria	Firmicutes	Clostridia	Lachnospirales	Lachnospiraceae	Butyrivibrio	N/A
GG01_MAG_00005	2307760	93	40810	0.4422	1	0.0141	Bacteria	Firmicutes	Clostridia	Lachnospirales	Lachnospiraceae	CAG-194	CAG-194 sp000432915
GG01_MAG_00006	1954756	182	17814	0.3369	1	0.0141	Bacteria	Firmicutes	Clostridia	Oscillospirales	Acutalibacteraceae	Ruminococcus	Ruminococcus sp900314705
GG01_MAG_00007	2074903	55	57936	0.4425	1	0.0141	Bacteria	Firmicutes	Clostridia	Oscillospirales	Acutalibacteraceae	CAG-488	CAG-488 sp900539465
GG01_MAG_00008	1997416	106	33276	0.4756	1	0.0141	Bacteria	Bacteroidota	Bacteroidia	Bacteroidales	UBA932	RC9	RC9 sp900546925
GG01_MAG_00009	1837168	67	43048	0.4013	1	0.0141	Bacteria	Firmicutes	Clostridia	Oscillospirales	Acutalibacteraceae	Eubacterium	N/A
GG01_MAG_00010	1728599	239	13381	0.6067	0.9859	0	Bacteria	Actinobacteriota	Actinomycetia	Actinomycetales	Bifidobacteriaceae	Bifidobacterium	N/A
GG01_MAG_00011	2852097	170	33262	0.5556	0.9859	0	Bacteria	Firmicutes	Clostridia	Oscillospirales	CAG-272	UMGS1696	UMGS1696 sp900554225
GG01_MAG_00012	1560426	81	32418	0.4058	0.9859	0	Bacteria	Firmicutes	Bacilli	Lactobacillales	Streptococcaceae	Streptococcus	Streptococcus alactolyticus
GG01_MAG_00013	1848178	149	18365	0.6069	1	0.0282	Bacteria	Firmicutes	Clostridia	Oscillospirales	Oscillospiraceae	CAG-103	CAG-103 sp004556965
GG01_MAG_00014	2320639	32	134479	0.4448	1	0.0282	Bacteria	Bacteroidota	Bacteroidia	Bacteroidales	Bacteroidaceae	UBA6398	UBA6398 sp003150315
GG01_MAG_00015	1970811	108	27703	0.3187	0.9718	0	Bacteria	Firmicutes	Clostridia	Clostridiales	Clostridiaceae	VULX01	VULX01 sp009696465
GG01_MAG_00016	2007534	117	24173	0.5933	0.9718	0	Bacteria	Firmicutes	Clostridia	Oscillospirales	Oscillospiraceae	Evtepia	Evtepia sp004556345
GG01_MAG_00017	1877836	68	35672	0.5803	0.9859	0.0141	Bacteria	Firmicutes	Clostridia	Oscillospirales	Oscillospiraceae	Dysosmobacter	Dysosmobacter sp900544615
GG01_MAG_00018	2318555	74	52770	0.487	0.9859	0.0141	Bacteria	Bacteroidota	Bacteroidia	Bacteroidales	Muribaculaceae	CAG-485	CAG-485 sp900766975
GG01_MAG_00019	1952773	169	19269	0.6028	0.9859	0.0141	Bacteria	Firmicutes	Clostridia	Oscillospirales	Oscillospiraceae	HGM13010	HGM13010 sp900754965
GG01_MAG_00020	2169655	69	49798	0.454	0.9859	0.0141	Bacteria	Bacteroidota	Bacteroidia	Bacteroidales	Muribaculaceae	CAG-279	CAG-279 sp004561555
GG01_MAG_00021	2331207	69	50758	0.5302	0.9859	0.0141	Bacteria	Bacteroidota	Bacteroidia	Bacteroidales	Muribaculaceae	CAG-485	CAG-485 sp000437495
GG01_MAG_00022	2159735	86	37608	0.5645	0.9577	0	Bacteria	Firmicutes	Clostridia	Oscillospirales	Acutalibacteraceae	N/A	N/A
GG01_MAG_00023	1723784	149	22942	0.3829	0.9718	0.0141	Bacteria	Firmicutes	Bacilli	Lactobacillales	Lactobacillaceae	Lactobacillus	N/A
GG01_MAG_00024	2451208	125	36704	0.4894	0.9718	0.0141	Bacteria	Bacteroidota	Bacteroidia	Bacteroidales	UBA932	RC9	RC9 sp000434935
GG01_MAG_00025	1716256	145	17057	0.5782	0.9718	0.0141	Bacteria	Firmicutes	Clostridia	Oscillospirales	Oscillospiraceae	CAG-170	CAG-170 sp003516765
GG01_MAG_00026	2905650	333	15455	0.4988	0.9859	0.0282	Bacteria	Bacteroidota	Bacteroidia	Bacteroidales	Tannerellaceae	Parabacteroides	N/A
GG01_MAG_00027	1913116	78	38092	0.5397	0.9577	0	Bacteria	Firmicutes	Clostridia	Oscillospirales	Acutalibacteraceae	UBA1417	UBA1417 sp003531055
GG01_MAG_00028	1490818	120	18488	0.2975	0.9577	0	Bacteria	Firmicutes	Bacilli	RFN20	CAG-449	UBA3210	UBA3210 sp002363635
GG01_MAG_00029	1733500	64	46909	0.545	0.9718	0.0141	Bacteria	Firmicutes	Clostridia	Oscillospirales	Oscillospiraceae	F23-B02	F23-B02 sp004558025
GG01_MAG_00030	2353223	195	21657	0.4394	0.9718	0.0141	Bacteria	Firmicutes	Clostridia	Lachnospirales	Lachnospiraceae	CAG-95	CAG-95 sp900066375
GG01_MAG_00031	1974208	34	107932	0.4119	0.9577	0	Bacteria	Firmicutes	Clostridia	Oscillospirales	Acutalibacteraceae	Ruminococcus	Ruminococcus sp004560275
GG01_MAG_00032	1960824	80	42118	0.4484	0.9577	0	Bacteria	Firmicutes	Clostridia	Oscillospirales	Acutalibacteraceae	DTU089	DTU089 sp002440045
GG01_MAG_00033	2543148	249	15974	0.3637	0.9859	0.0423	Bacteria	Proteobacteria	Gammaproteobacteria	Enterobacterales	Succinivibrionaceae	Succinivibrio	N/A
GG01_MAG_00034	3253125	214	23987	0.5075	0.9718	0.0282	Bacteria	Bacteroidota	Bacteroidia	Bacteroidales	UBA932	RC9	RC9 sp000433355
GG01_MAG_00035	2143758	138	24406	0.5573	1	0.0563	Bacteria	Firmicutes	Clostridia	Oscillospirales	Butyricicoccaceae	Agathobaculum	Agathobaculum butyriciproducens
GG01_MAG_00036	2475967	85	64625	0.5052	0.9437	0	Bacteria	Firmicutes	Clostridia	Peptostreptococcales	Anaerovoracaceae	CAG-238	CAG-238 sp002439735
GG01_MAG_00037	1840839	209	14242	0.3731	0.9577	0.0141	Bacteria	Campylobacterota	Campylobacteria	Campylobacterales	Helicobacteraceae	Helicobacter	Helicobacter rodentium
GG01_MAG_00038	1566315	198	13096	0.3755	0.9437	0	Bacteria	Firmicutes	Bacilli	Erysipelotrichales	Erysipelotrichaceae	UBA636	UBA636 sp002299675
GG01_MAG_00039	2008253	73	42403	0.2978	0.9577	0.0141	Bacteria	Cyanobacteria	Vampirovibrionia	Gastranaerophilales	Gastranaerophilaceae	UBA2883	UBA2883 sp900768915
GG01_MAG_00040	1245479	210	9282	0.3407	0.9577	0.0141	Bacteria	Firmicutes	Bacilli	RFN20	CAG-288	HGM10890	HGM10890 sp900769965
GG01_MAG_00041	2212945	406	10108	0.3551	1	0.0563	Bacteria	Proteobacteria	Gammaproteobacteria	Enterobacterales	Succinivibrionaceae	Succinivibrio	Succinivibrio sp003456415
GG01_MAG_00042	2135369	83	53966	0.5156	1	0.0563	Bacteria	Firmicutes	Clostridia	Oscillospirales	Butyricicoccaceae	Butyricicoccus	Butyricicoccus sp002395695
GG01_MAG_00043	2130550	185	19064	0.5356	0.9859	0.0423	Bacteria	Bacteroidota	Bacteroidia	Bacteroidales	UBA932	RC9	RC9 sp004552965
GG01_MAG_00044	2401521	177	19828	0.4573	0.9859	0.0423	Bacteria	Bacteroidota	Bacteroidia	Bacteroidales	Bacteroidaceae	Prevotella	N/A
GG01_MAG_00045	2419182	144	23430	0.6368	0.9859	0.0423	Bacteria	Firmicutes	Clostridia	Oscillospirales	Oscillospiraceae	Dysosmobacter	Dysosmobacter sp900763685
GG01_MAG_00046	2199858	130	21927	0.4422	0.9718	0.0282	Bacteria	Bacteroidota	Bacteroidia	Bacteroidales	Bacteroidaceae	UBA6382	N/A
GG01_MAG_00047	2043720	98	33001	0.5611	0.9437	0	Bacteria	Firmicutes	Clostridia	Oscillospirales	Ruminococcaceae	Gemmiger	Gemmiger sp004555405
GG01_MAG_00048	2131344	231	12281	0.4013	0.9718	0.0423	Bacteria	Firmicutes	Clostridia	Oscillospirales	Acutalibacteraceae	Eubacterium	N/A
GG01_MAG_00049	1850806	127	21817	0.566	0.9718	0.0423	Bacteria	Firmicutes	Clostridia	Oscillospirales	Oscillospiraceae	UBA1777	UBA1777 sp003150355
GG01_MAG_00050	1974853	100	26983	0.4504	0.9718	0.0423	Bacteria	Firmicutes	Clostridia	Lachnospirales	Lachnospiraceae	Agathobacter	N/A
GG01_MAG_00051	2593937	183	18716	0.2932	0.9718	0.0423	Bacteria	Firmicutes	Clostridia	Clostridiales	Clostridiaceae	Clostridium	Clostridium sp001916075
GG01_MAG_00052	2276904	92	35685	0.5045	0.9437	0.0141	Bacteria	Bacteroidota	Bacteroidia	Bacteroidales	Muribaculaceae	CAG-279	CAG-279 sp000437795
GG01_MAG_00053	1945504	98	34119	0.591	0.9437	0.0141	Bacteria	Firmicutes	Clostridia	Oscillospirales	Oscillospiraceae	CAG-170	CAG-170 sp000436735
GG01_MAG_00054	1620160	67	36296	0.4849	0.9437	0.0141	Bacteria	Bacteroidota	Bacteroidia	Bacteroidales	UBA932	RC9	RC9 sp900546445
GG01_MAG_00055	2094680	151	23570	0.5487	0.9437	0.0141	Bacteria	Firmicutes	Clostridia	Lachnospirales	Lachnospiraceae	Oribacterium	N/A
GG01_MAG_00056	1835524	250	10351	0.5532	0.9437	0.0141	Bacteria	Bacteroidota	Bacteroidia	Bacteroidales	UBA932	RC9	RC9 sp004554455
GG01_MAG_00057	2422014	117	30047	0.4659	0.9718	0.0423	Bacteria	Bacteroidota	Bacteroidia	Bacteroidales	Bacteroidaceae	Prevotella	Prevotella sp002251295
GG01_MAG_00058	2157696	105	31295	0.6065	0.9437	0.0141	Bacteria	Firmicutes	Clostridia	Oscillospirales	Ruminococcaceae	SFJ001	SFJ001 sp004555865
GG01_MAG_00059	1921539	114	29745	0.4964	0.9437	0.0141	Bacteria	Firmicutes	Clostridia	Oscillospirales	UBA644	UBA644	UBA644 sp002299265
GG01_MAG_00060	2479262	101	40291	0.5418	1	0.0704	Bacteria	Bacteroidota	Bacteroidia	Bacteroidales	Bacteroidaceae	Prevotellamassilia	N/A
GG01_MAG_00061	2611055	130	38184	0.421	1	0.0704	Bacteria	Firmicutes	Clostridia	Lachnospirales	Lachnospiraceae	Blautia	N/A
GG01_MAG_00062	2195220	95	60360	0.4016	0.9296	0	Bacteria	Spirochaetota	Spirochaetia	Treponematales	Treponemataceae	Treponema	Treponema berlinense
GG01_MAG_00063	2166221	202	17918	0.503	0.9577	0.0282	Bacteria	Bacteroidota	Bacteroidia	Bacteroidales	Bacteroidaceae	Prevotella	N/A
GG01_MAG_00064	2155154	50	83561	0.3927	0.9577	0.0282	Bacteria	Firmicutes	Clostridia	Oscillospirales	Acutalibacteraceae	Ruminococcus	Ruminococcus bromii
GG01_MAG_00065	2303268	69	59967	0.4692	1	0.0704	Bacteria	Firmicutes	Clostridia	Lachnospirales	Lachnospiraceae	CAG-510	N/A
GG01_MAG_00066	3001337	288	17604	0.5447	0.9718	0.0563	Bacteria	Firmicutes	Clostridia	Oscillospirales	CAG-272	UMGS874	UMGS874 sp900546315
GG01_MAG_00067	1705354	86	30294	0.5782	0.9155	0	Bacteria	Firmicutes	Clostridia	Oscillospirales	Oscillospiraceae	CAG-110	CAG-110 sp900544405
GG01_MAG_00068	2381071	123	41534	0.504	0.9155	0	Bacteria	Bacteroidota	Bacteroidia	Bacteroidales	Paludibacteraceae	RF16	RF16 sp900766775
GG01_MAG_00069	1479295	86	29129	0.4163	0.9437	0.0282	Bacteria	Firmicutes	Bacilli	RFN20	CAG-288	UBA7642	N/A
GG01_MAG_00070	2437413	147	26052	0.436	0.9718	0.0563	Bacteria	Firmicutes	Clostridia	Lachnospirales	Lachnospiraceae	Marvinbryantia	Marvinbryantia sp900066075
GG01_MAG_00071	2794342	139	30346	0.4878	0.9437	0.0282	Bacteria	Firmicutes	Clostridia	Oscillospirales	Ruminococcaceae	CAG-115	CAG-115 sp004554555
GG01_MAG_00072	1965641	87	41279	0.4763	0.9437	0.0282	Bacteria	Bacteroidota	Bacteroidia	Bacteroidales	UBA932	UBA1232	UBA1232 sp004561775
GG01_MAG_00073	2677616	353	11018	0.5173	0.9718	0.0563	Bacteria	Bacteroidota	Bacteroidia	Bacteroidales	Muribaculaceae	CAG-485	N/A
GG01_MAG_00074	2517241	82	51867	0.441	0.9718	0.0563	Bacteria	Firmicutes	Clostridia	Lachnospirales	Lachnospiraceae	Coprococcus	N/A
GG01_MAG_00075	2375494	92	41125	0.4345	0.9437	0.0282	Bacteria	Bacteroidota	Bacteroidia	Bacteroidales	Bacteroidaceae	Prevotella	Prevotella sp900547005
GG01_MAG_00076	2397192	207	16559	0.5205	0.9577	0.0423	Bacteria	Bacteroidota	Bacteroidia	Bacteroidales	Bacteroidaceae	Prevotellamassilia	Prevotellamassilia sp004552865
GG01_MAG_00077	1883299	134	24401	0.4757	0.9577	0.0423	Bacteria	Firmicutes	Negativicutes	Acidaminococcales	Acidaminococcaceae	Phascolarctobacterium	N/A
GG01_MAG_00078	2209991	476	6999	0.4598	0.9577	0.0423	Bacteria	Firmicutes	Clostridia	Oscillospirales	Ruminococcaceae	Ruminococcus	Ruminococcus sp000433635
GG01_MAG_00079	1583365	439	4554	0.415	0.9296	0.0141	Bacteria	Firmicutes	Clostridia	Oscillospirales	Acutalibacteraceae	Eubacterium	Eubacterium sp900543795
GG01_MAG_00080	2580836	187	18564	0.5332	0.9577	0.0423	Bacteria	Bacteroidota	Bacteroidia	Bacteroidales	Bacteroidaceae	Prevotellamassilia	Prevotellamassilia sp004555425
GG01_MAG_00081	1901649	95	29674	0.3523	0.9577	0.0423	Bacteria	Cyanobacteria	Vampirovibrionia	Gastranaerophilales	Gastranaerophilaceae	Zag111	Zag111 sp004558955
GG01_MAG_00082	2474165	135	25950	0.5898	0.9577	0.0423	Bacteria	Bacteroidota	Bacteroidia	Bacteroidales	Bacteroidaceae	Prevotellamassilia	N/A
GG01_MAG_00083	2412110	420	8168	0.6301	0.9296	0.0282	Bacteria	Verrucomicrobiota	Lentisphaeria	UBA1407	UBA1407	UBA1724	UBA1724 sp900771165
GG01_MAG_00084	1836908	176	19270	0.4133	0.9155	0.0141	Bacteria	Firmicutes	Bacilli	RFN20	CAG-288	UBA7642	N/A
GG01_MAG_00085	1699615	527	4346	0.5209	0.9155	0.0141	Bacteria	Firmicutes	Clostridia	Oscillospirales	Acutalibacteraceae	CAG-177	N/A
GG01_MAG_00086	1880243	127	21715	0.5719	0.9014	0	Bacteria	Firmicutes	Clostridia	Oscillospirales	Oscillospiraceae	UBA1777	UBA1777 sp900549645
GG01_MAG_00087	1955517	151	23793	0.5243	0.9296	0.0282	Bacteria	Firmicutes	Clostridia	Christensenellales	Borkfalkiaceae	UBA10281	N/A
GG01_MAG_00088	2777569	213	19085	0.5314	0.9437	0.0423	Bacteria	Bacteroidota	Bacteroidia	Bacteroidales	Bacteroidaceae	Prevotella	Prevotella sp002251385
GG01_MAG_00089	2913117	538	8655	0.5029	0.9437	0.0423	Bacteria	Bacteroidota	Bacteroidia	Bacteroidales	Bacteroidaceae	UBA4372	UBA4372 sp900766785
GG01_MAG_00090	1907128	276	13744	0.5393	0.9296	0.0282	Bacteria	Firmicutes	Negativicutes	Veillonellales	Megasphaeraceae	Megasphaera	N/A
GG01_MAG_00091	2017274	208	15068	0.5129	0.9014	0	Bacteria	Bacteroidota	Bacteroidia	Bacteroidales	UBA932	RC9	N/A
GG01_MAG_00092	1882775	151	21591	0.491	0.9577	0.0563	Bacteria	Firmicutes	Clostridia	Christensenellales	CAG-138	PeH17	PeH17 sp000435055
GG01_MAG_00093	2105309	325	8343	0.4504	0.9718	0.0704	Bacteria	Bacteroidota	Bacteroidia	Bacteroidales	Bacteroidaceae	UBA6382	UBA6382 sp902788275
GG01_MAG_00094	1437896	52	75971	0.527	0.9155	0.0141	Bacteria	Firmicutes	Bacilli	RFN20	CAG-826	UBA733	UBA733 sp004561785
GG01_MAG_00095	1556185	184	12951	0.4343	0.9437	0.0423	Bacteria	Firmicutes	Clostridia	Oscillospirales	Acutalibacteraceae	CAG-180	CAG-180 sp004556705
GG01_MAG_00096	2793679	94	51393	0.5559	0.9296	0.0282	Bacteria	Bacteroidota	Bacteroidia	Bacteroidales	Muribaculaceae	Sodaliphilus	Sodaliphilus pleomorphus
GG01_MAG_00097	2780663	181	23502	0.5465	0.9155	0.0282	Bacteria	Bacteroidota	Bacteroidia	Bacteroidales	Bacteroidaceae	UBA4372	UBA4372 sp900543815
GG01_MAG_00098	2480220	100	43179	0.4923	0.9296	0.0423	Bacteria	Bacteroidota	Bacteroidia	Bacteroidales	Muribaculaceae	SFRY01	SFRY01 sp004562065
GG01_MAG_00099	2287807	268	10580	0.418	0.8873	0	Bacteria	Firmicutes	Clostridia	Lachnospirales	Lachnospiraceae	1XD8-76	1XD8-76 sp003611955
GG01_MAG_00100	2202899	109	27313	0.4199	0.9155	0.0282	Bacteria	Firmicutes	Clostridia	Lachnospirales	Lachnospiraceae	Dorea	Dorea longicatena
GG01_MAG_00101	2438883	354	11889	0.5004	0.9437	0.0563	Bacteria	Firmicutes	Bacilli	Erysipelotrichales	Erysipelotrichaceae	Bulleidia	N/A
GG01_MAG_00102	1209359	140	16539	0.2719	0.9155	0.0282	Bacteria	Firmicutes	Bacilli	RFN20	CAG-826	UBA4855	UBA4855 sp002399785
GG01_MAG_00103	1380621	172	12709	0.4749	0.9437	0.0563	Bacteria	Firmicutes	Clostridia	Christensenellales	CAG-917	CAG-349	CAG-349 sp003539515
GG01_MAG_00104	2007302	170	15456	0.6032	0.8873	0	Bacteria	Verrucomicrobiota	Kiritimatiellae	RFP12	UBA1067	UBA1731	UBA1731 sp902779565
GG01_MAG_00105	3134522	134	40782	0.4764	0.9014	0.0141	Bacteria	Fibrobacterota	Fibrobacteria	Fibrobacterales	Fibrobacteraceae	Fibrobacter	Fibrobacter intestinalis
GG01_MAG_00106	1096369	80	27666	0.3097	0.9014	0.0141	Bacteria	Firmicutes	Clostridia	Christensenellales	UBA1242	UBA5893	UBA5893 sp002431905
GG01_MAG_00107	1455262	229	9320	0.467	0.9437	0.0563	Bacteria	Firmicutes	Clostridia	Christensenellales	CAG-917	CAG-349	CAG-349 sp003539515
GG01_MAG_00108	994957	80	15882	0.2508	0.8873	0	Bacteria	Firmicutes	Bacilli	RF39	UBA660	CAG-460	CAG-460 sp000437315
GG01_MAG_00109	2579970	304	11332	0.4869	0.9437	0.0563	Bacteria	Bacteroidota	Bacteroidia	Bacteroidales	Bacteroidaceae	UBA6382	UBA6382 sp002439755
GG01_MAG_00110	1938624	165	27370	0.3555	0.9155	0.0282	Bacteria	Spirochaetota	Spirochaetia	Treponematales	Treponemataceae	Treponema	Treponema sp900769325
GG01_MAG_00111	2229083	182	16003	0.2813	0.9577	0.0704	Bacteria	Firmicutes	Clostridia	Peptostreptococcales	Peptostreptococcaceae	Terrisporobacter	N/A
GG01_MAG_00112	1512138	267	7904	0.4498	0.9155	0.0423	Bacteria	Firmicutes	Clostridia	Oscillospirales	CAG-272	N/A	N/A
GG01_MAG_00113	1678974	119	18342	0.5882	0.9155	0.0423	Bacteria	Firmicutes	Clostridia	Oscillospirales	Oscillospiraceae	CAG-83	N/A
GG01_MAG_00114	1955596	441	6122	0.5019	0.9155	0.0423	Bacteria	Firmicutes	Bacilli	Lactobacillales	Lactobacillaceae	Lactobacillus	Lactobacillus delbrueckii
GG01_MAG_00115	2610856	181	19504	0.4894	0.9155	0.0423	Bacteria	Bacteroidota	Bacteroidia	Bacteroidales	Bacteroidaceae	Prevotella	Prevotella pectinovora
GG01_MAG_00116	1420453	328	6170	0.515	0.9437	0.0704	Bacteria	Elusimicrobiota	Elusimicrobia	Elusimicrobiales	Elusimicrobiaceae	UBA1436	N/A
GG01_MAG_00117	2846892	407	10627	0.5062	0.9577	0.0845	Bacteria	Bacteroidota	Bacteroidia	Bacteroidales	Bacteroidaceae	Prevotella	Prevotella sp004556065
GG01_MAG_00118	2497710	518	6760	0.4828	0.9437	0.0704	Bacteria	Bacteroidota	Bacteroidia	Bacteroidales	Muribaculaceae	Sodaliphilus	Sodaliphilus sp004557565
GG01_MAG_00119	2467064	198	16303	0.6582	0.8732	0	Bacteria	Verrucomicrobiota	Kiritimatiellae	RFP12	UBA1067	RUG572	RUG572 sp900547945
GG01_MAG_00120	1738325	220	14542	0.4752	0.9437	0.0704	Bacteria	Firmicutes	Clostridia	Oscillospirales	Ruminococcaceae	UMGS1668	UMGS1668 sp004556975
GG01_MAG_00121	1266713	258	6770	0.5313	0.9577	0.0845	Bacteria	Proteobacteria	Gammaproteobacteria	Burkholderiales	Burkholderiaceae	Duodenibacillus	Duodenibacillus sp900542805
GG01_MAG_00122	2021769	499	5767	0.3643	0.9437	0.0704	Bacteria	Proteobacteria	Gammaproteobacteria	Enterobacterales	Succinivibrionaceae	Succinivibrio	N/A
GG01_MAG_00123	1696109	137	18955	0.2786	0.9296	0.0563	Bacteria	Firmicutes	Bacilli	RFN20	CAG-826	CAG-826	N/A
GG01_MAG_00124	2328357	125	27783	0.4396	0.9014	0.0282	Bacteria	Firmicutes	Clostridia	Lachnospirales	Lachnospiraceae	Agathobacter	N/A
GG01_MAG_00125	952638	95	16428	0.2912	0.8732	0	Bacteria	Firmicutes	Bacilli	RF39	UBA660	CAG-533	N/A
GG01_MAG_00126	1326286	165	11558	0.3242	0.8873	0.0282	Bacteria	Firmicutes	Bacilli	Erysipelotrichales	Erysipelotrichaceae	N/A	N/A
GG01_MAG_00127	1288007	62	26760	0.2404	0.8873	0.0282	Bacteria	Firmicutes	Bacilli	RF39	UBA660	HGM10818	HGM10818 sp900772445
GG01_MAG_00128	1151045	328	4548	0.3267	0.9155	0.0563	Bacteria	Firmicutes	Bacilli	RFN20	CAG-826	UBA3207	UBA3207 sp902797855
GG01_MAG_00129	2622140	116	39775	0.3701	0.9296	0.0704	Bacteria	Spirochaetota	Spirochaetia	Treponematales	Treponemataceae	Treponema	Treponema sp900541945
GG01_MAG_00130	3454495	968	4863	0.6632	0.9014	0.0423	Bacteria	Verrucomicrobiota	Lentisphaeria	UBA1407	UBA1407	CAAGGB01	CAAGGB01 sp900769285
GG01_MAG_00131	1537521	146	14854	0.6184	0.9296	0.0704	Bacteria	Firmicutes	Clostridia	Oscillospirales	Oscillospiraceae	ER4	N/A
GG01_MAG_00132	955921	73	19188	0.3356	0.8732	0.0141	Bacteria	Firmicutes	Clostridia	Christensenellales	UBA1242	UBA9845	UBA9845 sp003453435
GG01_MAG_00133	1861055	169	18777	0.4134	0.9014	0.0423	Bacteria	Proteobacteria	Alphaproteobacteria	RF32	CAG-239	RUG410	RUG410 sp900769705
GG01_MAG_00134	2200671	352	9205	0.608	0.9577	0.0986	Bacteria	Firmicutes	Negativicutes	Selenomonadales	Selenomonadaceae	Selenomonas	Selenomonas bovis
GG01_MAG_00135	2015190	78	40524	0.3523	0.9014	0.0423	Bacteria	Spirochaetota	Spirochaetia	Sphaerochaetales	Sphaerochaetaceae	Spiro-01	Spiro-01 sp009695635
GG01_MAG_00136	1109047	27	55919	0.2714	0.9014	0.0423	Bacteria	Firmicutes	Bacilli	RF39	UBA660	RUG705	RUG705 sp900551455
GG01_MAG_00138	2914193	66	79617	0.5236	0.9296	0.0704	Bacteria	Bacteroidota	Bacteroidia	Bacteroidales	Bacteroidaceae	Prevotella	N/A
GG01_MAG_00139	1927417	341	10670	0.6004	0.8873	0.0423	Bacteria	Actinobacteriota	Actinomycetia	Actinomycetales	Bifidobacteriaceae	Bifidobacterium	N/A
GG01_MAG_00140	1449504	278	7242	0.4659	0.8873	0.0423	Bacteria	Firmicutes	Clostridia	Christensenellales	CAG-917	CAG-475	N/A
GG01_MAG_00141	2074728	320	10420	0.4276	0.9014	0.0563	Bacteria	Firmicutes	Bacilli	Erysipelotrichales	Erysipelotrichaceae	Bulleidia	Bulleidia sp900539965
GG01_MAG_00142	1649361	151	19444	0.4586	0.8873	0.0423	Bacteria	Firmicutes	Bacilli	RFN20	CAG-826	UBA733	UBA733 sp900539595
GG01_MAG_00143	1685591	299	7047	0.5311	0.8732	0.0282	Bacteria	Bacteroidota	Bacteroidia	Bacteroidales	UBA932	RC9	RC9 sp004552115
GG01_MAG_00144	2343625	702	4554	0.4391	0.9296	0.0845	Bacteria	Spirochaetota	Spirochaetia	Treponematales	Treponemataceae	Treponema	Treponema porcinum
GG01_MAG_00145	2413095	173	20881	0.5316	0.9437	0.0986	Bacteria	Bacteroidota	Bacteroidia	Bacteroidales	Bacteroidaceae	Prevotella	N/A
GG01_MAG_00146	2188204	486	6112	0.4967	0.9437	0.0986	Bacteria	Firmicutes	Clostridia	UMGS1883	HGM11501	HGM11501	HGM11501 sp900766735
GG01_MAG_00147	2172730	221	14194	0.4859	0.8873	0.0423	Bacteria	Firmicutes	Clostridia	Lachnospirales	Lachnospiraceae	N/A	N/A
GG01_MAG_00148	1063875	42	33583	0.2689	0.8873	0.0423	Bacteria	Firmicutes	Bacilli	RF39	UBA660	CAG-533	CAG-533 sp004563275
GG01_MAG_00149	997189	46	25940	0.2664	0.8451	0	Bacteria	Firmicutes	Bacilli	RF39	UBA660	CAG-1193	CAG-1193 sp900550145
GG01_MAG_00150	1066022	59	26328	0.2717	0.8451	0	Bacteria	Firmicutes	Bacilli	RF39	UBA660	UBA6414	UBA6414 sp002438545
GG01_MAG_00151	1848124	230	12931	0.4261	0.8592	0.0282	Bacteria	Firmicutes	Clostridia	Oscillospirales	N/A	N/A	N/A
GG01_MAG_00152	1859719	466	5451	0.4264	0.8732	0.0423	Bacteria	Firmicutes	Bacilli	Lactobacillales	Streptococcaceae	Streptococcus	Streptococcus hyointestinalis
GG01_MAG_00153	2475983	336	9756	0.4932	0.9155	0.0845	Bacteria	Bacteroidota	Bacteroidia	Bacteroidales	Muribaculaceae	CAG-279	CAG-279 sp004555955
GG01_MAG_00154	2002821	145	20691	0.4712	0.9014	0.0704	Bacteria	Bacteroidota	Bacteroidia	Bacteroidales	Bacteroidaceae	Prevotella	Prevotella sp002251435
GG01_MAG_00155	1363787	369	4675	0.5473	0.9155	0.0986	Bacteria	Firmicutes	Clostridia	Oscillospirales	Oscillospiraceae	F23-B02	F23-B02 sp004556755
GG01_MAG_00156	2268534	273	10352	0.5344	0.8592	0.0423	Bacteria	Bacteroidota	Bacteroidia	Bacteroidales	Bacteroidaceae	F0040	F0040 sp004555055
GG01_MAG_00157	2150529	160	23273	0.4431	0.9014	0.0845	Bacteria	Firmicutes	Clostridia	Oscillospirales	Acutalibacteraceae	CAG-488	N/A
GG01_MAG_00158	2468043	96	44043	0.4116	0.8169	0	Bacteria	Firmicutes	Clostridia	Lachnospirales	Lachnospiraceae	Agathobacter	Agathobacter sp900548765
GG01_MAG_00159	1395651	335	6283	0.5655	0.8553	0.0395	Archaea	Thermoplasmatota	Thermoplasmata	Methanomassiliicoccales	Methanomethylophilaceae	Methanomethylophilus	Methanomethylophilus alvus
GG01_MAG_00160	1042622	44	38250	0.2741	0.8592	0.0563	Bacteria	Firmicutes	Bacilli	RF39	UBA660	CAG-710	CAG-710 sp000432595
GG01_MAG_00161	2841716	113	46445	0.3587	0.8873	0.0845	Bacteria	Spirochaetota	Spirochaetia	Treponematales	Treponemataceae	Treponema	Treponema sp002395155
GG01_MAG_00162	1183602	458	3012	0.3916	0.8873	0.0845	Bacteria	Campylobacterota	Campylobacteria	Campylobacterales	Campylobacteraceae	Campylobacter	Campylobacter sp013416015
GG01_MAG_00163	1526771	443	4234	0.3179	0.831	0.0282	Bacteria	Firmicutes	Bacilli	Erysipelotrichales	Erysipelotrichaceae	N/A	N/A
GG01_MAG_00164	1759852	573	4190	0.552	0.9014	0.0986	Bacteria	Firmicutes	Bacilli	RFN20	CAG-826	UBA733	N/A
GG01_MAG_00166	2246846	186	17872	0.5453	0.8451	0.0423	Bacteria	Bacteroidota	Bacteroidia	Bacteroidales	Bacteroidaceae	Prevotella	Prevotella sp002251385
GG01_MAG_00168	918906	92	12664	0.2684	0.8028	0.0141	Bacteria	Firmicutes	Bacilli	RF39	UBA660	CAG-302	CAG-302 sp900543825
GG01_MAG_00169	1724900	552	3573	0.3574	0.7887	0	Bacteria	Firmicutes	Bacilli	Erysipelotrichales	Erysipelotrichaceae	Bulleidia	Bulleidia sp900539965
GG01_MAG_00170	2338693	638	4850	0.4358	0.831	0.0423	Bacteria	Firmicutes	Clostridia	Lachnospirales	Lachnospiraceae	UBA1712	UBA1712 sp900766815
GG01_MAG_00171	1223178	217	7783	0.2909	0.8873	0.0986	Bacteria	Firmicutes	Bacilli	RFN20	CAG-826	UBA4855	UBA4855 sp900545015
GG01_MAG_00172	2333262	579	5266	0.5019	0.7887	0.0141	Bacteria	Firmicutes	Clostridia	Lachnospirales	Lachnospiraceae	CAG-81	N/A
GG01_MAG_00173	1984637	382	6723	0.4495	0.8169	0.0423	Bacteria	Firmicutes	Clostridia	Lachnospirales	Anaerotignaceae	UMGS1670	UMGS1670 sp902406135
GG01_MAG_00174	1089247	469	2658	0.4815	0.8289	0.0658	Archaea	Thermoplasmatota	Thermoplasmata	Methanomassiliicoccales	Methanomethylophilaceae	MX-02	MX-02 sp006954405
GG01_MAG_00175	2076892	396	6462	0.4782	0.8028	0.0423	Bacteria	Firmicutes	Clostridia	Lachnospirales	Lachnospiraceae	Acetatifactor	N/A
GG01_MAG_00176	1593367	479	3947	0.449	0.7746	0.0141	Bacteria	Firmicutes	Clostridia	Christensenellales	Borkfalkiaceae	UBA10281	UBA10281 sp900764105
GG01_MAG_00177	2100420	194	13712	0.6266	0.7746	0.0141	Bacteria	Verrucomicrobiota	Kiritimatiellae	RFP12	UBA1067	UBA1067	N/A
GG01_MAG_00178	1511536	487	3909	0.331	0.7887	0.0282	Bacteria	Firmicutes	Clostridia	Oscillospirales	Acutalibacteraceae	UMGS1491	UMGS1491 sp900552265
GG01_MAG_00179	1747994	353	6513	0.3537	0.7746	0.0282	Bacteria	Firmicutes	Bacilli	RF39	UBA660	CAG-988	CAG-988 sp003149915
GG01_MAG_00180	1242994	567	2479	0.4528	0.8028	0.0563	Bacteria	Firmicutes	Clostridia	Christensenellales	Borkfalkiaceae	HGM11412	HGM11412 sp900770185
GG01_MAG_00181	1777925	118	21423	0.6222	0.7746	0.0282	Bacteria	Firmicutes	Clostridia	Oscillospirales	Oscillospiraceae	CAG-83	N/A
GG01_MAG_00182	805981	109	9274	0.2685	0.7746	0.0282	Bacteria	Firmicutes	Bacilli	RF39	UBA660	UMGS995	UMGS995 sp900769695
GG01_MAG_00183	2248897	167	18398	0.5005	0.8028	0.0563	Bacteria	Firmicutes	Negativicutes	Selenomonadales	Selenomonadaceae	Selenomonas	N/A
GG01_MAG_00184	2633337	166	24055	0.4244	0.7465	0	Bacteria	Firmicutes	Clostridia	Lachnospirales	Lachnospiraceae	Roseburia	N/A
GG01_MAG_00185	1755938	96	23654	0.5649	0.7606	0.0141	Bacteria	Firmicutes	Clostridia	Oscillospirales	Oscillospiraceae	CAG-110	N/A
GG01_MAG_00186	1939377	536	4182	0.455	0.7887	0.0423	Bacteria	Firmicutes	Clostridia	Oscillospirales	Ruminococcaceae	UMGS363	N/A
GG01_MAG_00187	1444530	113	20639	0.5437	0.7606	0.0141	Bacteria	Firmicutes	Clostridia	Oscillospirales	Ruminococcaceae	UBA1448	UBA1448 sp002329405
GG01_MAG_00188	2462192	173	25461	0.4634	0.7887	0.0423	Bacteria	Bacteroidota	Bacteroidia	Bacteroidales	Muribaculaceae	SFTJ01	SFTJ01 sp004557385
GG01_MAG_00189	2655938	200	19011	0.4577	0.831	0.0986	Bacteria	Firmicutes	Clostridia	Lachnospirales	Lachnospiraceae	Blautia	N/A
GG01_MAG_00190	2640175	323	12517	0.5499	0.7746	0.0423	Bacteria	Firmicutes	Clostridia	Oscillospirales	Oscillospiraceae	CAG-110	CAG-110 sp004556205
GG01_MAG_00191	867389	150	6902	0.282	0.7324	0	Bacteria	Firmicutes	Bacilli	RF39	UBA660	CAG-417	CAG-417 sp000432835
GG01_MAG_00192	1767812	498	4313	0.519	0.7887	0.0563	Bacteria	Bacteroidota	Bacteroidia	Bacteroidales	UBA932	RC9	RC9 sp004556005
GG01_MAG_00193	2291604	462	6968	0.5066	0.8169	0.0845	Bacteria	Bacteroidota	Bacteroidia	Bacteroidales	Muribaculaceae	SFTJ01	SFTJ01 sp004557385
GG01_MAG_00194	1512635	414	4617	0.5006	0.7606	0.0282	Bacteria	Firmicutes	Clostridia	Oscillospirales	CAG-382	UBA1206	UBA1206 sp000433115
GG01_MAG_00195	1080988	80	17203	0.3002	0.7746	0.0423	Bacteria	Firmicutes	Clostridia	TANB77	CAG-508	CAG-245	CAG-245 sp900552135
GG01_MAG_00196	2733337	304	35754	0.4016	0.7606	0.0282	Bacteria	Firmicutes	Negativicutes	Selenomonadales	Selenomonadaceae	Anaerovibrio	N/A
GG01_MAG_00197	1441041	137	19360	0.4593	0.7606	0.0423	Bacteria	Firmicutes	Clostridia	Peptostreptococcales	Anaerovoracaceae	CAG-238	CAG-238 sp002439735
GG01_MAG_00198	1483958	425	4417	0.4571	0.8028	0.0845	Bacteria	Firmicutes	Clostridia	Christensenellales	Borkfalkiaceae	UBA10281	N/A
GG01_MAG_00199	2158269	192	16445	0.5224	0.7324	0.0141	Bacteria	Bacteroidota	Bacteroidia	Bacteroidales	Muribaculaceae	CAG-873	CAG-873 sp004554255
GG01_MAG_00200	1744839	353	5732	0.4823	0.7606	0.0423	Bacteria	Firmicutes	Clostridia	Oscillospirales	CAG-272	N/A	N/A
GG01_MAG_00201	1532621	510	3668	0.4733	0.7746	0.0563	Bacteria	Firmicutes	Clostridia	Oscillospirales	Acutalibacteraceae	UBA6857	UBA6857 sp900555805
GG01_MAG_00202	1418032	584	2714	0.5938	0.7183	0.0141	Bacteria	Proteobacteria	Gammaproteobacteria	Burkholderiales	Burkholderiaceae	N/A	N/A
GG01_MAG_00203	988930	108	11416	0.2555	0.7465	0.0423	Bacteria	Firmicutes	Bacilli	RF39	UBA660	CAG-533	CAG-533 sp900553855
GG01_MAG_00204	2060208	356	6606	0.5857	0.7183	0.0141	Bacteria	Bacteroidota	Bacteroidia	Bacteroidales	Bacteroidaceae	Prevotellamassilia	Prevotellamassilia sp004557185
GG01_MAG_00205	2141471	76	42535	0.5017	0.7887	0.0845	Bacteria	Bacteroidota	Bacteroidia	Bacteroidales	W3P20-009	W3P20-009	W3P20-009 sp900766825
GG01_MAG_00206	873295	179	5403	0.2766	0.7324	0.0282	Bacteria	Firmicutes	Bacilli	RF39	UBA660	CAG-451	CAG-451 sp000438295
GG01_MAG_00207	1138687	301	4799	0.4196	0.7183	0.0282	N/A	N/A	N/A	N/A	N/A	N/A	N/A
GG01_MAG_00208	2688892	384	13596	0.4299	0.7746	0.0845	Bacteria	Firmicutes	Negativicutes	Selenomonadales	Selenomonadaceae	Anaerovibrio	Anaerovibrio sp900548165
GG01_MAG_00209	1698978	196	9960	0.6016	0.7324	0.0423	Bacteria	Firmicutes	Clostridia	Oscillospirales	Oscillospiraceae	CAG-170	CAG-170 sp900553545
GG01_MAG_00210	1341234	213	7422	0.2798	0.7324	0.0423	Bacteria	Firmicutes	Clostridia	TANB77	CAG-508	CAG-273	CAG-273 sp003534295
GG01_MAG_00211	1591676	154	12582	0.5869	0.7183	0.0423	Bacteria	Firmicutes	Clostridia	Oscillospirales	N/A	N/A	N/A
GG01_MAG_00212	2491534	88	59540	0.4341	0.7324	0.0563	Bacteria	Firmicutes	Clostridia	Lachnospirales	Lachnospiraceae	Agathobacter	N/A
GG01_MAG_00213	1302463	162	11022	0.5158	0.7324	0.0563	Bacteria	Bacteroidota	Bacteroidia	Bacteroidales	Bacteroidaceae	Prevotella	N/A
GG01_MAG_00214	2121363	167	17780	0.6024	0.7042	0.0423	Bacteria	Verrucomicrobiota	Kiritimatiellae	RFP12	UBA1067	UBA1067	UBA1067 sp902788415
GG01_MAG_00215	672288	103	10210	0.4534	0.7042	0.0423	Bacteria	Patescibacteria	Saccharimonadia	Saccharimonadales	Saccharimonadaceae	UBA2834	UBA2834 sp004561445
GG01_MAG_00216	1622396	664	2847	0.479	0.7465	0.0986	Bacteria	Firmicutes	Negativicutes	Acidaminococcales	Acidaminococcaceae	Phascolarctobacterium	Phascolarctobacterium sp004558595
GG01_MAG_00217	1405116	731	2035	0.4353	0.7183	0.0704	Bacteria	Firmicutes	Clostridia	Oscillospirales	Ruminococcaceae	Ruminococcus	N/A
GG01_MAG_00218	1463682	697	2286	0.334	0.7324	0.0845	Bacteria	N/A	N/A	N/A	N/A	N/A	N/A
GG01_MAG_00220	1461652	723	2137	0.3405	0.7324	0.0986	Bacteria	Cyanobacteria	Vampirovibrionia	Gastranaerophilales	Gastranaerophilaceae	CAG-196	CAG-196 sp900553895
GG01_MAG_00221	1589187	437	4190	0.5837	0.7042	0.0704	Bacteria	Firmicutes	Clostridia	Oscillospirales	Oscillospiraceae	UBA1777	UBA1777 sp004560305
GG02_MAG_00001	1838766	94	36221	0.437824	1	0	Bacteria	Firmicutes	Bacilli	Lactobacillales	Lactobacillaceae	Ligilactobacillus	Ligilactobacillus ruminis
GG02_MAG_00002	1460388	135	17432	0.531983	1	0.0140845	Bacteria	Proteobacteria	Gammaproteobacteria	Burkholderiales	Burkholderiaceae	Duodenibacillus	Duodenibacillus sp900542805
GG02_MAG_00003	1576798	88	28608	0.402033	1	0.0140845	Bacteria	Firmicutes	Bacilli	Lactobacillales	Streptococcaceae	Streptococcus	Streptococcus sp002300045
GG02_MAG_00004	2030876	49	67867	0.375041	1	0.0140845	Bacteria	Firmicutes	Clostridia	Lachnospirales	Lachnospiraceae	Butyrivibrio	N/A
GG02_MAG_00005	2429762	67	58754	0.527299	1	0.0140845	Bacteria	Bacteroidota	Bacteroidia	Bacteroidales	Muribaculaceae	CAG-485	CAG-485 sp000437495
GG02_MAG_00006	1830921	79	34201	0.498858	1	0.0140845	Bacteria	Bacteroidota	Bacteroidia	Bacteroidales	UBA932	RC9	RC9 sp000434935
GG02_MAG_00007	2113925	107	40245	0.486625	1	0.0140845	Bacteria	Bacteroidota	Bacteroidia	Bacteroidales	Muribaculaceae	CAG-485	CAG-485 sp004553095
GG02_MAG_00008	2319870	329	10267	0.588054	0.985915	0	Bacteria	Firmicutes	Clostridia	Oscillospirales	CAG-272	CAG-448	CAG-448 sp003150135
GG02_MAG_00009	2092524	115	27940	0.561395	0.985915	0	Bacteria	Firmicutes	Clostridia	Oscillospirales	Ruminococcaceae	Gemmiger	Gemmiger sp004555405
GG02_MAG_00010	1900891	124	24082	0.576941	0.971831	0	Bacteria	Firmicutes	Clostridia	Oscillospirales	Oscillospiraceae	UBA1777	UBA1777 sp900549645
GG02_MAG_00011	2806397	144	43135	0.557968	0.971831	0	Bacteria	Firmicutes	Clostridia	Oscillospirales	CAG-272	UMGS1696	UMGS1696 sp900554225
GG02_MAG_00012	2255135	82	52712	0.443233	0.971831	0	Bacteria	Firmicutes	Clostridia	Lachnospirales	Lachnospiraceae	CAG-194	CAG-194 sp000432915
GG02_MAG_00013	1700101	175	22335	0.380661	0.971831	0	Bacteria	Firmicutes	Bacilli	Lactobacillales	Lactobacillaceae	Lactobacillus	N/A
GG02_MAG_00014	2290328	60	56428	0.454751	1	0.028169	Bacteria	Bacteroidota	Bacteroidia	Bacteroidales	Muribaculaceae	CAG-279	CAG-279 sp004561555
GG02_MAG_00015	2641182	204	18997	0.500168	1	0.028169	Bacteria	Bacteroidota	Bacteroidia	Bacteroidales	Tannerellaceae	Parabacteroides	N/A
GG02_MAG_00016	1475618	70	27392	0.34192	0.971831	0	Bacteria	Campylobacterota	Campylobacteria	Campylobacterales	Helicobacteraceae	Helicobacter	Helicobacter sp003288905
GG02_MAG_00017	2292788	31	115206	0.445048	1	0.028169	Bacteria	Bacteroidota	Bacteroidia	Bacteroidales	Bacteroidaceae	UBA6398	UBA6398 sp003150315
GG02_MAG_00018	4139354	1103	4825	0.510652	0.985915	0.0140845	Bacteria	Proteobacteria	Gammaproteobacteria	Enterobacterales	Enterobacteriaceae	N/A	N/A
GG02_MAG_00019	2867400	148	26061	0.435823	0.985915	0.0140845	Bacteria	Firmicutes	Clostridia	Lachnospirales	Lachnospiraceae	Coprococcus	Coprococcus eutactus
GG02_MAG_00020	1734161	143	18100	0.600001	0.985915	0.0140845	Bacteria	Firmicutes	Clostridia	Oscillospirales	Oscillospiraceae	CAG-103	CAG-103 sp004556965
GG02_MAG_00021	2257973	167	19650	0.52076	0.985915	0.0140845	Bacteria	Firmicutes	Negativicutes	Veillonellales	Dialisteraceae	Dialister	Dialister sp000434475
GG02_MAG_00022	2198144	126	23771	0.443015	0.985915	0.028169	Bacteria	Bacteroidota	Bacteroidia	Bacteroidales	Bacteroidaceae	UBA6382	UBA6382 sp900318305
GG02_MAG_00023	2178630	357	9016	0.460433	0.971831	0.0140845	Bacteria	Firmicutes	Clostridia	Oscillospirales	Ruminococcaceae	Ruminococcus	Ruminococcus sp000433635
GG02_MAG_00024	2605239	129	32502	0.43248	1	0.0422535	Bacteria	Bacteroidota	Bacteroidia	Bacteroidales	Bacteroidaceae	Prevotella	Prevotella sp000436915
GG02_MAG_00025	1842617	164	14507	0.413128	0.971831	0.0140845	Bacteria	Firmicutes	Clostridia	Oscillospirales	Acutalibacteraceae	Eubacterium	Eubacterium sp900543795
GG02_MAG_00026	2627467	118	60053	0.39427	0.957746	0	Bacteria	Firmicutes	Clostridia	Oscillospirales	Acutalibacteraceae	CAG-964	CAG-964 sp000435335
GG02_MAG_00027	2194398	99	30429	0.604836	0.985915	0.028169	Bacteria	Firmicutes	Clostridia	Oscillospirales	Ruminococcaceae	SFJ001	SFJ001 sp004555865
GG02_MAG_00028	1948266	73	45620	0.448746	0.957746	0	Bacteria	Firmicutes	Clostridia	Oscillospirales	Acutalibacteraceae	DTU089	DTU089 sp002440045
GG02_MAG_00029	2142134	105	30685	0.555992	0.943662	0	Bacteria	Firmicutes	Clostridia	Oscillospirales	Ruminococcaceae	Gemmiger	Gemmiger sp004561545
GG02_MAG_00030	2167796	157	24931	0.542044	0.957746	0.0140845	Bacteria	Firmicutes	Clostridia	Lachnospirales	Lachnospiraceae	Oribacterium	Oribacterium sp004554245
GG02_MAG_00031	2426115	235	17545	0.364765	0.985915	0.0422535	Bacteria	Proteobacteria	Gammaproteobacteria	Enterobacterales	Succinivibrionaceae	Succinivibrio	N/A
GG02_MAG_00032	1178067	193	10371	0.34421	0.957746	0.0140845	N/A	N/A	N/A	N/A	N/A	N/A	N/A
GG02_MAG_00033	3443679	250	20470	0.482901	0.985915	0.0422535	Bacteria	Bacteroidota	Bacteroidia	Bacteroidales	Bacteroidaceae	Prevotella	Prevotella sp900322035
GG02_MAG_00034	2234553	230	17960	0.326766	0.957746	0.0140845	Bacteria	Firmicutes	Clostridia	Oscillospirales	Acutalibacteraceae	Ruminococcus	Ruminococcus sp900314705
GG02_MAG_00035	1638435	69	61877	0.510545	0.943662	0	Bacteria	Firmicutes	Bacilli	RFN20	CAG-826	UBA733	UBA733 sp900539595
GG02_MAG_00036	2793753	835	4424	0.582126	1	0.056338	Bacteria	Proteobacteria	Gammaproteobacteria	Burkholderiales	Burkholderiaceae	Sutterella	Sutterella wadsworthensis
GG02_MAG_00037	2131416	70	80935	0.390626	0.957746	0.0140845	Bacteria	Firmicutes	Clostridia	Oscillospirales	Acutalibacteraceae	Ruminococcus	Ruminococcus bromii
GG02_MAG_00038	1856537	38	85227	0.417673	0.985915	0.0422535	Bacteria	Firmicutes	Clostridia	Oscillospirales	Acutalibacteraceae	Eubacterium	Eubacterium sp900548085
GG02_MAG_00039	1431053	119	15823	0.300916	0.957746	0.0140845	Bacteria	Firmicutes	Bacilli	RFN20	CAG-449	UBA3210	UBA3210 sp002363635
GG02_MAG_00040	2210551	63	50389	0.471422	0.985915	0.0422535	Bacteria	Firmicutes	Clostridia	Lachnospirales	Lachnospiraceae	CAG-510	N/A
GG02_MAG_00041	2584440	251	13687	0.50636	0.985915	0.0422535	Bacteria	Bacteroidota	Bacteroidia	Bacteroidales	Bacteroidaceae	Prevotella	Prevotella sp004556065
GG02_MAG_00042	2350662	130	33112	0.507589	0.943662	0	Bacteria	Bacteroidota	Bacteroidia	Bacteroidales	Paludibacteraceae	RF16	N/A
GG02_MAG_00043	2610120	116	38259	0.420797	1	0.056338	Bacteria	Firmicutes	Clostridia	Lachnospirales	Lachnospiraceae	Blautia	N/A
GG02_MAG_00044	2303467	85	38209	0.277747	0.943662	0	Bacteria	Firmicutes	Clostridia	Clostridiales	Clostridiaceae	Clostridium	Clostridium paraputrificum
GG02_MAG_00045	2234449	93	34708	0.588961	0.985915	0.0422535	Bacteria	Firmicutes	Negativicutes	Selenomonadales	Selenomonadaceae	N/A	N/A
GG02_MAG_00046	1385729	70	35018	0.417597	0.943662	0	Bacteria	Firmicutes	Bacilli	RFN20	CAG-288	UBA7642	UBA7642 sp900549915
GG02_MAG_00047	2300667	192	16520	0.579587	0.943662	0.0140845	Bacteria	Firmicutes	Clostridia	Oscillospirales	Oscillospiraceae	UBA1777	UBA1777 sp900549865
GG02_MAG_00048	2457579	123	36028	0.490176	0.943662	0.0140845	Bacteria	Bacteroidota	Bacteroidia	Bacteroidales	Muribaculaceae	SFRY01	SFRY01 sp004562065
GG02_MAG_00049	2025054	153	26295	0.451764	0.971831	0.0422535	Bacteria	Firmicutes	Clostridia	Christensenellales	QALW01	UMGS1322	UMGS1322 sp900550765
GG02_MAG_00050	1796547	129	19052	0.570746	0.943662	0.0140845	Bacteria	Firmicutes	Clostridia	Oscillospirales	Oscillospiraceae	UBA1777	UBA1777 sp003150355
GG02_MAG_00051	2288459	73	60478	0.376515	0.971831	0.0422535	Bacteria	Firmicutes	Clostridia	Oscillospirales	Acutalibacteraceae	Eubacterium	Eubacterium sp900540235
GG02_MAG_00052	2605665	184	25097	0.472596	0.971831	0.0422535	Bacteria	Bacteroidota	Bacteroidia	Bacteroidales	Bacteroidaceae	Prevotella	N/A
GG02_MAG_00053	2212287	115	30581	0.510299	0.943662	0.0140845	Bacteria	Firmicutes	Clostridia	Peptostreptococcales	Anaerovoracaceae	N/A	N/A
GG02_MAG_00054	1895769	87	35678	0.47795	0.943662	0.0140845	Bacteria	Bacteroidota	Bacteroidia	Bacteroidales	UBA932	RC9	RC9 sp900546925
GG02_MAG_00055	1520848	39	73137	0.489806	0.943662	0.0140845	Bacteria	Bacteroidota	Bacteroidia	Bacteroidales	UBA932	RC9	RC9 sp000432655
GG02_MAG_00056	2529044	79	54245	0.435808	0.971831	0.0422535	Bacteria	Firmicutes	Clostridia	Lachnospirales	Lachnospiraceae	Coprococcus	N/A
GG02_MAG_00057	2277845	187	15854	0.580771	0.971831	0.0422535	Bacteria	Bacteroidota	Bacteroidia	Bacteroidales	Bacteroidaceae	Prevotellamassilia	Prevotellamassilia sp004557185
GG02_MAG_00058	2638349	621	19235	0.497355	0.957746	0.028169	Bacteria	Bacteroidota	Bacteroidia	Bacteroidales	UBA932	RC9	RC9 sp900546445
GG02_MAG_00059	1840002	126	22638	0.354452	0.929577	0	Bacteria	Cyanobacteria	Vampirovibrionia	Gastranaerophilales	Gastranaerophilaceae	Zag111	Zag111 sp004558955
GG02_MAG_00060	2367853	51	83834	0.557634	0.929577	0	Bacteria	Firmicutes	Clostridia	Oscillospirales	Ruminococcaceae	UMGS1826	UMGS1826 sp900555435
GG02_MAG_00061	2575368	65	57252	0.446648	0.929577	0	Bacteria	Fibrobacterota	Fibrobacteria	Fibrobacterales	Fibrobacteraceae	Fibrobacter	Fibrobacter sp003003115
GG02_MAG_00062	2283703	77	67768	0.397291	0.929577	0	Bacteria	Spirochaetota	Spirochaetia	Treponematales	Treponemataceae	Treponema	Treponema berlinense
GG02_MAG_00063	2479773	155	22005	0.317478	0.957746	0.028169	Bacteria	Firmicutes	Clostridia	Clostridiales	Clostridiaceae	N/A	N/A
GG02_MAG_00064	1479482	169	15832	0.376033	0.957746	0.028169	Bacteria	Firmicutes	Bacilli	Erysipelotrichales	Erysipelotrichaceae	UBA636	UBA636 sp002299675
GG02_MAG_00065	2846013	195	26710	0.468474	1	0.0704225	Bacteria	Bacteroidota	Bacteroidia	Bacteroidales	Bacteroidaceae	Prevotella	Prevotella sp002251435
GG02_MAG_00066	1695832	163	15376	0.347699	0.929577	0	Bacteria	Firmicutes	Bacilli	RFN20	CAG-826	UBA733	UBA733 sp900550795
GG02_MAG_00067	1875863	350	8046	0.402065	0.943662	0.028169	Bacteria	Firmicutes	Clostridia	Monoglobales	Monoglobaceae	UMGS1494	UMGS1494 sp900552305
GG02_MAG_00068	2429058	132	29295	0.585611	0.943662	0.028169	Bacteria	Firmicutes	Clostridia	Oscillospirales	Oscillospiraceae	CAG-170	CAG-170 sp000436735
GG02_MAG_00069	2882282	151	31220	0.391806	0.943662	0.028169	Bacteria	Spirochaetota	Spirochaetia	Treponematales	Treponemataceae	Treponema	Treponema brennaborense
GG02_MAG_00070	2212732	283	10563	0.4457	0.971831	0.056338	Bacteria	Bacteroidota	Bacteroidia	Bacteroidales	Muribaculaceae	N/A	N/A
GG02_MAG_00071	1963279	205	16275	0.430324	0.943662	0.028169	Bacteria	Firmicutes	Bacilli	Erysipelotrichales	Erysipelotrichaceae	Bulleidia	Bulleidia sp900539965
GG02_MAG_00072	1877730	324	8009	0.355568	0.915493	0	Bacteria	Firmicutes	Bacilli	Erysipelotrichales	Erysipelotrichaceae	Bulleidia	Bulleidia sp900539965
GG02_MAG_00073	1405644	47	52628	0.522421	0.915493	0	Bacteria	Firmicutes	Bacilli	RFN20	CAG-826	UBA733	UBA733 sp004561785
GG02_MAG_00074	1690467	211	14164	0.375522	0.943662	0.028169	Bacteria	Campylobacterota	Campylobacteria	Campylobacterales	Helicobacteraceae	Helicobacter	Helicobacter rodentium
GG02_MAG_00075	1433265	94	27833	0.414079	0.915493	0	Bacteria	Firmicutes	Bacilli	RFN20	CAG-288	UBA7642	UBA7642 sp900539865
GG02_MAG_00076	1782399	92	29156	0.325426	0.957746	0.0422535	Bacteria	Cyanobacteria	Vampirovibrionia	Gastranaerophilales	Gastranaerophilaceae	Zag111	N/A
GG02_MAG_00077	7607096	777	14316	0.291618	0.957746	0.0422535	Bacteria	Firmicutes	Bacilli	ML615J-28	CAG-313	CAG-313	CAG-313 sp003539625
GG02_MAG_00078	2065212	136	27147	0.520147	0.929577	0.0140845	Bacteria	Firmicutes	Clostridia	Christensenellales	Borkfalkiaceae	N/A	N/A
GG02_MAG_00079	1758634	110	26367	0.577811	0.957746	0.0422535	Bacteria	Firmicutes	Clostridia	Oscillospirales	Oscillospiraceae	CAG-110	CAG-110 sp900544405
GG02_MAG_00080	2437323	171	24922	0.499992	0.929577	0.0140845	Bacteria	Bacteroidota	Bacteroidia	Bacteroidales	UBA932	RC9	RC9 sp900545245
GG02_MAG_00081	2002882	233	15312	0.607821	0.943662	0.0422535	Bacteria	Actinobacteriota	Actinomycetia	Actinomycetales	Bifidobacteriaceae	Bifidobacterium	Bifidobacterium thermophilum
GG02_MAG_00082	2082628	195	26920	0.484682	0.985915	0.084507	Bacteria	Firmicutes	Clostridia	Christensenellales	CAG-138	PeH17	PeH17 sp000435055
GG02_MAG_00083	2471446	162	21778	0.49122	0.943662	0.0422535	Bacteria	Bacteroidota	Bacteroidia	Bacteroidales	Bacteroidaceae	Prevotella	Prevotella sp000834015
GG02_MAG_00084	2397428	487	6620	0.485691	0.957746	0.056338	Bacteria	Bacteroidota	Bacteroidia	Bacteroidales	Muribaculaceae	C941	C941 sp004557565
GG02_MAG_00085	1780822	143	17579	0.576724	0.929577	0.028169	Bacteria	Firmicutes	Clostridia	Oscillospirales	Oscillospiraceae	CAG-170	CAG-170 sp003516765
GG02_MAG_00086	1838501	224	12581	0.492645	0.929577	0.028169	Bacteria	Firmicutes	Clostridia	Oscillospirales	UBA644	UBA644	UBA644 sp002299265
GG02_MAG_00087	1846781	99	30251	0.499303	0.901408	0	Bacteria	Firmicutes	Clostridia	Oscillospirales	CAG-382	UBA1206	UBA1206 sp000433115
GG02_MAG_00088	2208500	109	30633	0.441276	0.929577	0.028169	Bacteria	Firmicutes	Clostridia	Christensenellales	Borkfalkiaceae	UBA10281	UBA10281 sp900548285
GG02_MAG_00089	1487818	73	33332	0.444885	0.915493	0.0140845	Bacteria	Firmicutes	Clostridia	Oscillospirales	Acutalibacteraceae	N/A	N/A
GG02_MAG_00090	1259400	125	26370	0.419938	0.901408	0	N/A	N/A	N/A	N/A	N/A	N/A	N/A
GG02_MAG_00091	1995916	146	17924	0.532619	0.943662	0.0422535	Bacteria	Bacteroidota	Bacteroidia	Bacteroidales	UBA932	RC9	RC9 sp004552965
GG02_MAG_00092	2248477	176	19885	0.526797	0.985915	0.084507	Bacteria	Firmicutes	Clostridia	Oscillospirales	Ruminococcaceae	UBA1448	UBA1448 sp002329405
GG02_MAG_00093	2205298	328	9773	0.451548	0.915493	0.0140845	Bacteria	Firmicutes	Clostridia	Oscillospirales	Ruminococcaceae	UMGS363	N/A
GG02_MAG_00094	1618825	146	24651	0.458904	0.915493	0.0140845	Bacteria	Firmicutes	Bacilli	RFN20	CAG-826	UBA733	UBA733 sp900539595
GG02_MAG_00095	1777861	164	16624	0.425353	0.929577	0.028169	Bacteria	Firmicutes	Bacilli	Lactobacillales	Streptococcaceae	Streptococcus	Streptococcus hyointestinalis
GG02_MAG_00096	1663391	31	76328	0.400776	0.915493	0.0140845	Bacteria	Firmicutes	Clostridia	Oscillospirales	Acutalibacteraceae	Eubacterium	Eubacterium coprostanoligenes
GG02_MAG_00097	1443510	66	44098	0.508924	0.901408	0	Bacteria	Firmicutes	Clostridia	Christensenellales	CAG-138	SFDB01	SFDB01 sp004558825
GG02_MAG_00098	2483676	273	14018	0.462212	0.957746	0.056338	Bacteria	Firmicutes	Clostridia	Lachnospirales	Lachnospiraceae	N/A	N/A
GG02_MAG_00099	1388567	227	9299	0.343251	0.943662	0.0422535	Bacteria	Campylobacterota	Campylobacteria	Campylobacterales	Campylobacteraceae	Campylobacter	N/A
GG02_MAG_00100	1360275	283	7174	0.396018	0.929577	0.028169	Bacteria	Campylobacterota	Campylobacteria	Campylobacterales	Campylobacteraceae	Campylobacter	Campylobacter sp900319915
GG02_MAG_00101	2119796	140	22826	0.340896	0.915493	0.0140845	Bacteria	Firmicutes	Bacilli	Erysipelotrichales	Erysipelatoclostridiaceae	Catenibacterium	N/A
GG02_MAG_00102	2098725	91	37285	0.48309	0.929577	0.028169	Bacteria	Firmicutes	Clostridia	Lachnospirales	Lachnospiraceae	Agathobacter	N/A
GG02_MAG_00103	2331134	59	57072	0.53449	0.943662	0.0422535	Bacteria	Bacteroidota	Bacteroidia	Bacteroidales	Bacteroidaceae	Prevotellamassilia	N/A
GG02_MAG_00104	2303277	208	16332	0.595768	0.943662	0.0422535	Bacteria	Bacteroidota	Bacteroidia	Bacteroidales	Bacteroidaceae	Prevotellamassilia	N/A
GG02_MAG_00105	2107765	155	21379	0.553966	0.971831	0.0704225	Bacteria	Firmicutes	Clostridia	Oscillospirales	Butyricicoccaceae	Agathobaculum	Agathobaculum butyriciproducens
GG02_MAG_00106	1834219	266	10720	0.356593	0.985915	0.084507	Bacteria	Proteobacteria	Gammaproteobacteria	Enterobacterales	Succinivibrionaceae	Succinivibrio	Succinivibrio sp003456415
GG02_MAG_00107	1053929	332	3816	0.324258	0.901408	0.0140845	Bacteria	Firmicutes	Bacilli	RFN20	CAG-826	UBA3207	N/A
GG02_MAG_00108	2618814	292	12555	0.657313	0.901408	0.0140845	Bacteria	Verrucomicrobiota	Kiritimatiellae	RFP12	UBA1067	RUG572	RUG572 sp900547945
GG02_MAG_00109	2369383	331	9712	0.503502	0.915493	0.028169	Bacteria	Bacteroidota	Bacteroidia	Bacteroidales	Bacteroidaceae	UBA4372	UBA4372 sp900543815
GG02_MAG_00110	1906701	345	7541	0.504315	0.943662	0.056338	Bacteria	Bacteroidota	Bacteroidia	Bacteroidales	Bacteroidaceae	Prevotella	N/A
GG02_MAG_00111	2667834	597	7941	0.523793	0.943662	0.056338	Bacteria	Firmicutes	Negativicutes	Veillonellales	Megasphaeraceae	Megasphaera	Megasphaera elsdenii
GG02_MAG_00112	1722501	207	10762	0.54791	0.901408	0.0140845	Bacteria	Bacteroidota	Bacteroidia	Bacteroidales	UBA932	RC9	RC9 sp004554455
GG02_MAG_00113	2683794	202	20309	0.456719	0.915493	0.028169	Bacteria	Bacteroidota	Bacteroidia	Bacteroidales	Bacteroidaceae	Prevotella	N/A
GG02_MAG_00114	3275563	113	46021	0.493912	0.943662	0.056338	Bacteria	Firmicutes	Clostridia	Lachnospirales	Lachnospiraceae	Eubacterium	N/A
GG02_MAG_00115	2348232	105	34081	0.467588	0.915493	0.028169	Bacteria	Bacteroidota	Bacteroidia	Bacteroidales	Bacteroidaceae	Prevotella	Prevotella sp002251295
GG02_MAG_00116	1319310	184	11567	0.47993	0.943662	0.056338	Bacteria	Firmicutes	Clostridia	Christensenellales	CAG-917	CAG-349	CAG-349 sp003539515
GG02_MAG_00117	1097191	92	15312	0.249105	0.887324	0	Bacteria	Firmicutes	Bacilli	RF39	CAG-1000	CAG-460	CAG-460 sp000437315
GG02_MAG_00118	12043768	1167	16490	0.528892	0.957746	0.0704225	Bacteria	Firmicutes	Clostridia	Christensenellales	CAG-138	Phil1	Phil1 sp004558525
GG02_MAG_00119	1948599	227	12171	0.605162	0.915493	0.0422535	Bacteria	Firmicutes	Clostridia	Oscillospirales	Oscillospiraceae	CAG-170	N/A
GG02_MAG_00120	1635794	264	10156	0.534792	0.915493	0.0422535	N/A	N/A	N/A	N/A	N/A	N/A	N/A
GG02_MAG_00121	2137850	211	18566	0.600671	0.915493	0.0422535	Bacteria	Actinobacteriota	Actinomycetia	Actinomycetales	Bifidobacteriaceae	Pseudoscardovia	Pseudoscardovia suis
GG02_MAG_00122	1031852	57	28571	0.309293	0.887324	0.0140845	Bacteria	Firmicutes	Clostridia	Christensenellales	UBA1242	UBA5893	UBA5893 sp002431905
GG02_MAG_00123	1061709	99	15566	0.269238	0.915493	0.0422535	Bacteria	Firmicutes	Bacilli	RFN20	CAG-826	UBA4855	UBA4855 sp002399785
GG02_MAG_00124	1314064	175	10832	0.463409	0.901408	0.028169	Bacteria	Firmicutes	Clostridia	Christensenellales	CAG-917	CAG-475	CAG-475 sp900551145
GG02_MAG_00125	3192548	571	8616	0.540933	0.957746	0.084507	Bacteria	Firmicutes	Clostridia	Oscillospirales	CAG-272	UMGS874	UMGS874 sp900546315
GG02_MAG_00126	2340785	197	16508	0.280244	0.957746	0.084507	Bacteria	Firmicutes	Clostridia	Peptostreptococcales	Peptostreptococcaceae	Terrisporobacter	Terrisporobacter othiniensis
GG02_MAG_00127	1634998	199	15181	0.476237	0.901408	0.028169	Bacteria	Bacteroidota	Bacteroidia	Bacteroidales	UBA932	UBA1232	UBA1232 sp004561775
GG02_MAG_00128	3239623	153	34759	0.512044	0.901408	0.028169	Bacteria	Myxococcota	Bradimonadia	Bradymonadales	UBA4248	UBA4248	UBA4248 sp004554395
GG02_MAG_00129	1557543	205	11953	0.544737	0.929577	0.056338	Bacteria	Firmicutes	Clostridia	Oscillospirales	Oscillospiraceae	F23-B02	F23-B02 sp004556755
GG02_MAG_00130	3666758	782	6470	0.659438	0.901408	0.028169	Bacteria	Verrucomicrobiota	Lentisphaeria	UBA1407	UBA1407	UBA1407	UBA1407 sp002305655
GG02_MAG_00131	1701161	421	5035	0.522552	0.929577	0.056338	Bacteria	Firmicutes	Clostridia	Oscillospirales	Acutalibacteraceae	CAG-177	N/A
GG02_MAG_00132	1447574	168	13189	0.323505	0.873239	0	Bacteria	Firmicutes	Bacilli	Erysipelotrichales	Erysipelotrichaceae	N/A	N/A
GG02_MAG_00133	2040235	462	6075	0.608409	0.943662	0.084507	Bacteria	Firmicutes	Clostridia	Oscillospirales	N/A	N/A	N/A
GG02_MAG_00134	1516855	151	15397	0.456586	0.859155	0	Bacteria	Firmicutes	Clostridia	Christensenellales	Borkfalkiaceae	UBA10281	UBA10281 sp000437515
GG02_MAG_00135	2115049	525	5697	0.505973	0.887324	0.028169	Bacteria	Bacteroidota	Bacteroidia	Bacteroidales	Muribaculaceae	SFTJ01	SFTJ01 sp004557385
GG02_MAG_00136	2208937	221	12828	0.599816	0.887324	0.028169	Bacteria	Verrucomicrobiota	Kiritimatiellae	RFP12	UBA1067	UBA1067	UBA1067 sp002321305
GG02_MAG_00137	2451208	194	16498	0.499418	0.887324	0.028169	Bacteria	Bacteroidota	Bacteroidia	Bacteroidales	Bacteroidaceae	Prevotella	Prevotella sp002251365
GG02_MAG_00138	1888076	88	26406	0.597303	0.943662	0.084507	Bacteria	Firmicutes	Clostridia	Oscillospirales	Oscillospiraceae	CAG-170	CAG-170 sp000436735
GG02_MAG_00139	1556687	41	52736	0.26193	0.887324	0.028169	Bacteria	Firmicutes	Bacilli	RF39	CAG-611	UBA3789	UBA3789 sp900543055
GG02_MAG_00140	2732333	156	24970	0.409412	0.929577	0.0704225	Bacteria	Firmicutes	Clostridia	Lachnospirales	Lachnospiraceae	Roseburia	Roseburia sp001940165
GG02_MAG_00141	1723625	221	13785	0.418392	0.929577	0.0704225	Bacteria	Proteobacteria	Alphaproteobacteria	RF32	CAG-239	RUG410	RUG410 sp900553115
GG02_MAG_00142	2006943	288	9235	0.587668	0.929577	0.0704225	Bacteria	Firmicutes	Clostridia	Oscillospirales	CAG-272	UMGS902	UMGS902 sp003343845
GG02_MAG_00143	2547907	734	4705	0.435963	0.929577	0.0704225	Bacteria	Spirochaetota	Spirochaetia	Treponematales	Treponemataceae	Treponema	Treponema porcinum
GG02_MAG_00144	2518612	165	30475	0.5088	0.873239	0.0140845	Bacteria	Bacteroidota	Bacteroidia	Bacteroidales	Muribaculaceae	CAG-279	CAG-279 sp000437795
GG02_MAG_00145	3116047	385	11737	0.511667	0.957746	0.0985915	Bacteria	Firmicutes	Clostridia	Oscillospirales	Ruminococcaceae	CAG-115	CAG-115 sp000432175
GG02_MAG_00146	1868355	300	8686	0.299713	0.873239	0.0140845	Bacteria	Cyanobacteria	Vampirovibrionia	Gastranaerophilales	Gastranaerophilaceae	UBA2883	UBA2883 sp002103075
GG02_MAG_00147	2827416	135	33439	0.543594	0.901408	0.0422535	Bacteria	Bacteroidota	Bacteroidia	Bacteroidales	Bacteroidaceae	UBA4372	UBA4372 sp900543815
GG02_MAG_00148	1099344	32	45024	0.271367	0.901408	0.0422535	Bacteria	Firmicutes	Bacilli	RF39	CAG-302	RUG705	RUG705 sp900551455
GG02_MAG_00149	1162916	456	2995	0.479841	0.881579	0.0263158	Archaea	Thermoplasmatota	Thermoplasmata	Methanomassiliicoccales	Methanomethylophilaceae	MX-02	MX-02 sp006954405
GG02_MAG_00150	2082759	369	7987	0.590876	0.929577	0.084507	Bacteria	Bacteroidota	Bacteroidia	Bacteroidales	Muribaculaceae	CAG-873	CAG-873 sp004553485
GG02_MAG_00151	2341453	672	4569	0.541746	0.929577	0.084507	Bacteria	Bacteroidota	Bacteroidia	Bacteroidales	Bacteroidaceae	Prevotellamassilia	Prevotellamassilia sp004555425
GG02_MAG_00152	1143777	71	22044	0.264096	0.859155	0.0140845	Bacteria	Firmicutes	Bacilli	RF39	CAG-611	UMGS995	UMGS995 sp900547465
GG02_MAG_00153	1648120	320	6530	0.326546	0.915493	0.0704225	Bacteria	Cyanobacteria	Vampirovibrionia	Gastranaerophilales	Gastranaerophilaceae	UBA6984	UBA6984 sp900550295
GG02_MAG_00154	1089702	104	11850	0.27992	0.859155	0.0140845	Bacteria	Firmicutes	Bacilli	RF39	CAG-611	CAG-451	CAG-451 sp000438295
GG02_MAG_00155	1371615	37	46057	0.286157	0.887324	0.0422535	Bacteria	Firmicutes	Clostridia	TANB77	CAG-508	UMGS1994	UMGS1994 sp900553945
GG02_MAG_00156	2527314	121	30944	0.634588	0.84507	0	Bacteria	Firmicutes	Clostridia	Oscillospirales	Oscillospiraceae	Oscillibacter	Oscillibacter sp004553545
GG02_MAG_00157	1648252	482	4227	0.431017	0.859155	0.028169	Bacteria	Firmicutes	Clostridia	Oscillospirales	N/A	N/A	N/A
GG02_MAG_00158	1526792	142	17815	0.455819	0.887324	0.056338	Bacteria	Firmicutes	Clostridia	Peptostreptococcales	Anaerovoracaceae	CAG-238	CAG-238 sp002439735
GG02_MAG_00159	1829575	288	8365	0.484855	0.84507	0.0140845	Bacteria	Firmicutes	Clostridia	Oscillospirales	CAG-272	N/A	N/A
GG02_MAG_00160	3397316	539	8454	0.318151	0.873239	0.0422535	Bacteria	Firmicutes	Clostridia	Lachnospirales	Lachnospiraceae	CAG-303	CAG-303 sp900539455
GG02_MAG_00161	2962001	399	12446	0.516385	0.873239	0.0422535	Bacteria	Bacteroidota	Bacteroidia	Bacteroidales	UBA932	RC9	RC9 sp000433355
GG02_MAG_00162	1614300	194	9850	0.598917	0.830986	0	Bacteria	Firmicutes	Clostridia	Oscillospirales	Oscillospiraceae	UBA738	UBA738 sp004557735
GG02_MAG_00163	979504	62	22179	0.273292	0.859155	0.028169	Bacteria	Firmicutes	Bacilli	RF39	CAG-611	CAG-710	CAG-710 sp000432595
GG02_MAG_00164	2483225	820	3758	0.491378	0.901408	0.0704225	Bacteria	Bacteroidota	Bacteroidia	Bacteroidales	UBA932	RC9	N/A
GG02_MAG_00165	1469113	287	5983	0.488783	0.859155	0.0422535	Bacteria	Firmicutes	Clostridia	Oscillospirales	CAG-272	CAG-724	CAG-724 sp003524145
GG02_MAG_00166	969331	66	19086	0.259593	0.830986	0.0140845	Bacteria	Firmicutes	Bacilli	RF39	CAG-302	CAG-914	CAG-914 sp000437895
GG02_MAG_00167	2404360	154	24361	0.586936	0.915493	0.0985915	Bacteria	Verrucomicrobiota	Kiritimatiellae	RFP12	UBA1067	UBA1067	N/A
GG02_MAG_00168	2051560	674	3683	0.314169	0.84507	0.028169	Bacteria	Deferribacterota	Deferribacteres	Deferribacterales	Mucispirillaceae	Mucispirillum	Mucispirillum schaedleri
GG02_MAG_00169	1858315	221	12715	0.527521	0.873239	0.056338	Bacteria	Bacteroidota	Bacteroidia	Bacteroidales	UBA932	RC9	RC9 sp000431015
GG02_MAG_00170	1836589	299	9082	0.524897	0.887324	0.0704225	Bacteria	Firmicutes	Clostridia	Oscillospirales	Butyricicoccaceae	Butyricicoccus	Butyricicoccus sp002395695
GG02_MAG_00171	2000163	156	18607	0.601791	0.901408	0.084507	Bacteria	Firmicutes	Clostridia	Oscillospirales	Oscillospiraceae	N/A	N/A
GG02_MAG_00172	1184370	55	34596	0.255344	0.84507	0.028169	Bacteria	Firmicutes	Bacilli	RF39	CAG-302	CAG-302	N/A
GG02_MAG_00173	972159	26	49079	0.267831	0.873239	0.056338	Bacteria	Firmicutes	Bacilli	RF39	CAG-1000	CAG-533	CAG-533 sp004563275
GG02_MAG_00174	1693005	289	8636	0.449965	0.859155	0.056338	Bacteria	Firmicutes	Clostridia	Christensenellales	Borkfalkiaceae	UBA10281	UBA10281 sp900548285
GG02_MAG_00175	927494	93	12365	0.292537	0.830986	0.028169	Bacteria	Firmicutes	Bacilli	RF39	CAG-1000	CAG-605	CAG-605 sp000433255
GG02_MAG_00176	995665	67	21071	0.266387	0.830986	0.028169	Bacteria	Firmicutes	Bacilli	RF39	CAG-302	CAG-302	CAG-302 sp900543825
GG02_MAG_00177	1346470	415	4170	0.467749	0.84507	0.0422535	Bacteria	Firmicutes	Clostridia	Christensenellales	CAG-917	CAG-349	CAG-349 sp003539515
GG02_MAG_00178	2410753	219	15051	0.436654	0.816901	0.028169	Bacteria	Firmicutes	Clostridia	Lachnospirales	Lachnospiraceae	Marvinbryantia	Marvinbryantia sp900066075
GG02_MAG_00179	1993676	336	8332	0.350902	0.873239	0.084507	Bacteria	Spirochaetota	Spirochaetia	Treponematales	Treponemataceae	Treponema	Treponema porcinum
GG02_MAG_00180	1915719	496	4495	0.602216	0.84507	0.056338	Bacteria	Bacteroidota	Bacteroidia	Bacteroidales	Bacteroidaceae	Prevotellamassilia	Prevotellamassilia sp900539625
GG02_MAG_00181	2191067	452	6089	0.440924	0.887324	0.0985915	Bacteria	Firmicutes	Clostridia	Lachnospirales	Lachnospiraceae	N/A	N/A
GG02_MAG_00182	1357528	353	4897	0.600209	0.788732	0	Bacteria	Firmicutes	Clostridia	Oscillospirales	Ruminococcaceae	Angelakisella	Angelakisella sp004554485
GG02_MAG_00183	1089381	250	6678	0.553267	0.788732	0	Bacteria	Firmicutes	Bacilli	RFN20	CAG-826	UBA733	UBA733 sp900539595
GG02_MAG_00184	2160855	477	5669	0.367826	0.859155	0.0704225	Bacteria	Proteobacteria	Gammaproteobacteria	Enterobacterales	Succinivibrionaceae	Succinivibrio	N/A
GG02_MAG_00185	1218254	103	18079	0.265797	0.873239	0.084507	Bacteria	Firmicutes	Bacilli	RF39	UBA5348	CAG-1193	CAG-1193 sp900550145
GG02_MAG_00186	1058987	102	14110	0.262067	0.788732	0	Bacteria	Firmicutes	Bacilli	RF39	CAG-302	CAG-302	CAG-302 sp001916775
GG02_MAG_00187	2075460	95	39380	0.446914	0.859155	0.0704225	Bacteria	Firmicutes	Clostridia	Oscillospirales	Acutalibacteraceae	CAG-488	N/A
GG02_MAG_00188	2715035	119	36513	0.538973	0.830986	0.0422535	Bacteria	Bacteroidota	Bacteroidia	Bacteroidales	Bacteroidaceae	Prevotella	N/A
GG02_MAG_00189	1881570	65	39356	0.54327	0.873239	0.0985915	Bacteria	Firmicutes	Clostridia	Oscillospirales	Ruminococcaceae	Angelakisella	Angelakisella sp003453215
GG02_MAG_00190	1256190	133	12645	0.239729	0.788732	0.0140845	Bacteria	Firmicutes	Bacilli	RF39	CAG-302	UBA6414	UBA6414 sp002438545
GG02_MAG_00191	1895564	71	54247	0.562026	0.802817	0.028169	Bacteria	Firmicutes	Clostridia	Oscillospirales	Oscillospiraceae	CAG-110	CAG-110 sp900547405
GG02_MAG_00192	1990409	677	3531	0.613034	0.816901	0.0422535	N/A	N/A	N/A	N/A	N/A	N/A	N/A
GG02_MAG_00193	2223130	224	12551	0.628028	0.816901	0.0422535	Bacteria	Verrucomicrobiota	Kiritimatiellae	RFP12	UBA1067	UBA1067	N/A
GG02_MAG_00194	1103320	140	10947	0.285105	0.816901	0.0422535	Bacteria	Firmicutes	Bacilli	RF39	CAG-1000	CAG-605	CAG-605 sp000433475
GG02_MAG_00195	2677131	458	7601	0.431932	0.84507	0.0704225	Bacteria	Firmicutes	Clostridia	Lachnospirales	Lachnospiraceae	CAG-882	CAG-882 sp003486385
GG02_MAG_00196	1887295	800	2602	0.599811	0.774648	0.0140845	Bacteria	Actinobacteriota	Coriobacteriia	Coriobacteriales	Atopobiaceae	UBA7748	UBA7748 sp900314535
GG02_MAG_00197	1965065	409	6218	0.519145	0.774648	0.0140845	Bacteria	Bacteroidota	Bacteroidia	Bacteroidales	UBA932	RC9	N/A
GG02_MAG_00198	991574	30	38609	0.270609	0.774648	0.0140845	Bacteria	Firmicutes	Bacilli	RF39	CAG-302	UBA6414	UBA6414 sp002438545
GG02_MAG_00199	1920064	411	5825	0.484404	0.788732	0.028169	Bacteria	Bacteroidota	Bacteroidia	Bacteroidales	Bacteroidaceae	N/A	N/A
GG02_MAG_00200	2302566	325	9728	0.426304	0.84507	0.084507	Bacteria	Firmicutes	Clostridia	Lachnospirales	Lachnospiraceae	UBA2882	N/A
GG02_MAG_00201	2537208	203	18657	0.463532	0.788732	0.028169	Bacteria	Bacteroidota	Bacteroidia	Bacteroidales	Muribaculaceae	SFTJ01	SFTJ01 sp004557385
GG02_MAG_00202	2500277	160	23722	0.534347	0.788732	0.028169	Bacteria	Bacteroidota	Bacteroidia	Bacteroidales	Bacteroidaceae	Prevotella	Prevotella sp002251385
GG02_MAG_00203	2185088	210	21349	0.284437	0.830986	0.084507	Bacteria	Firmicutes	Clostridia	TANB77	CAG-465	CAG-465	N/A
GG02_MAG_00204	1335098	469	3611	0.602089	0.830986	0.084507	Bacteria	Actinobacteriota	Coriobacteriia	Coriobacteriales	Coriobacteriaceae	Collinsella	N/A
GG02_MAG_00205	1511734	185	11825	0.531212	0.830986	0.084507	Bacteria	Firmicutes	Clostridia	Oscillospirales	Oscillospiraceae	F23-B02	F23-B02 sp000431075
GG02_MAG_00206	2205529	310	10405	0.523841	0.816901	0.0704225	Bacteria	Bacteroidota	Bacteroidia	Bacteroidales	Bacteroidaceae	Prevotella	N/A
GG02_MAG_00207	1795990	539	4416	0.617512	0.816901	0.0704225	Bacteria	Firmicutes	Negativicutes	Selenomonadales	Selenomonadaceae	Selenomonas	Selenomonas bovis
GG02_MAG_00208	1230353	389	3700	0.390453	0.788732	0.0422535	Bacteria	Firmicutes	Clostridia	Lachnospirales	Lachnospiraceae	Lachnospira	Lachnospira sp900547255
GG02_MAG_00209	1647913	340	6324	0.534581	0.816901	0.0704225	Bacteria	Firmicutes	Clostridia	Christensenellales	CAG-138	Phil1	Phil1 sp001940855
GG02_MAG_00210	1001354	155	7764	0.291717	0.84507	0.0985915	Bacteria	Firmicutes	Bacilli	RFN20	CAG-826	UBA4855	UBA4855 sp900545015
GG02_MAG_00211	1463725	279	6589	0.470861	0.816901	0.084507	Bacteria	Firmicutes	Clostridia	Christensenellales	CAG-917	CAG-475	N/A
GG02_MAG_00212	2186808	109	32952	0.585245	0.788732	0.056338	Bacteria	Firmicutes	Clostridia	Oscillospirales	Oscillospiraceae	Oscillibacter	Oscillibacter sp900544615
GG02_MAG_00213	2102308	1112	2036	0.567176	0.802817	0.0704225	Bacteria	Firmicutes	Clostridia	Oscillospirales	CAG-272	UMGS1865	N/A
GG02_MAG_00214	2394229	293	10179	0.404257	0.760563	0.028169	Bacteria	Firmicutes	Clostridia	Lachnospirales	Lachnospiraceae	Roseburia	N/A
GG02_MAG_00215	2361822	139	23447	0.385771	0.760563	0.028169	Bacteria	Firmicutes	Clostridia	Lachnospirales	Lachnospiraceae	CAG-45	CAG-45 sp002299665
GG02_MAG_00216	1742299	481	4653	0.625629	0.746479	0.0140845	Bacteria	Firmicutes	Clostridia	Oscillospirales	Butyricicoccaceae	UBA4644	UBA4644 sp900555855
GG02_MAG_00217	1885935	729	2968	0.520673	0.774648	0.0422535	Bacteria	Firmicutes	Clostridia	Oscillospirales	CAG-382	UMGS1052	UMGS1052 sp900548115
GG02_MAG_00218	2198365	346	9189	0.570453	0.788732	0.056338	Bacteria	Firmicutes	Clostridia	Oscillospirales	Oscillospiraceae	UBA1777	UBA1777 sp004560305
GG02_MAG_00219	1824719	247	9211	0.5258	0.788732	0.056338	Bacteria	Bacteroidota	Bacteroidia	Bacteroidales	UBA932	RC9	RC9 sp004552115
GG02_MAG_00220	4547947	340	20954	0.448971	0.830986	0.0985915	Bacteria	Bacteroidota	Bacteroidia	Bacteroidales	Muribaculaceae	W0P31-042	W0P31-042 sp004557195
GG02_MAG_00221	2010344	113	23433	0.57176	0.746479	0.0140845	Bacteria	Firmicutes	Clostridia	Oscillospirales	Oscillospiraceae	CAG-110	CAG-110 sp900540635
GG02_MAG_00222	1312638	290	5102	0.395758	0.746479	0.0140845	N/A	N/A	N/A	N/A	N/A	N/A	N/A
GG02_MAG_00223	1259936	107	15506	0.293306	0.830986	0.0985915	Bacteria	Firmicutes	Clostridia	TANB77	CAG-508	CAG-245	CAG-245 sp900552135
GG02_MAG_00224	1882591	447	4904	0.455219	0.774648	0.0422535	Bacteria	Firmicutes	Clostridia	Oscillospirales	Acutalibacteraceae	CAG-177	CAG-177 sp000431775
GG02_MAG_00225	2451752	185	18164	0.500896	0.788732	0.056338	Bacteria	Bacteroidota	Bacteroidia	Bacteroidales	Bacteroidaceae	Prevotella	Prevotella sp900543975
GG02_MAG_00226	2319988	497	6475	0.557753	0.774648	0.056338	Bacteria	Bacteroidota	Bacteroidia	Bacteroidales	Muribaculaceae	C941	C941 sp900321725
GG02_MAG_00227	1597749	765	2254	0.57108	0.774648	0.056338	Bacteria	Firmicutes	Negativicutes	Acidaminococcales	Acidaminococcaceae	Acidaminococcus	Acidaminococcus timonensis
GG02_MAG_00228	2477832	254	18215	0.446243	0.774648	0.056338	Bacteria	Firmicutes	Negativicutes	Selenomonadales	Selenomonadaceae	Anaerovibrio	Anaerovibrio sp900548165
GG02_MAG_00229	1410021	661	2338	0.593378	0.760563	0.0422535	Bacteria	Proteobacteria	Gammaproteobacteria	Burkholderiales	Burkholderiaceae	Duodenibacillus	N/A
GG02_MAG_00230	1921919	319	7771	0.569693	0.732394	0.0140845	Bacteria	Firmicutes	Clostridia	Oscillospirales	Acutalibacteraceae	Caproiciproducens	Caproiciproducens galactitolivorans
GG02_MAG_00231	897669	98	10716	0.270517	0.732394	0.0140845	Bacteria	Firmicutes	Clostridia	TANB77	CAG-508	CAG-492	CAG-492 sp000434335
GG02_MAG_00232	678272	84	10396	0.457506	0.760563	0.0422535	Bacteria	Patescibacteria	Saccharimonadia	Saccharimonadales	Saccharimonadaceae	UBA2834	UBA2834 sp004561445
GG02_MAG_00233	2152245	746	3264	0.541948	0.788732	0.0704225	Bacteria	Bacteroidota	Bacteroidia	Bacteroidales	Bacteroidaceae	F0040	F0040 sp004555055
GG02_MAG_00234	708033	278	2899	0.560748	0.723684	0.0131579	Archaea	Thermoplasmatota	Thermoplasmata	Methanomassiliicoccales	Methanomethylophilaceae	UBA71	UBA71 sp006954425
GG02_MAG_00235	2053939	264	15204	0.443958	0.746479	0.0422535	Bacteria	Bacteroidota	Bacteroidia	Bacteroidales	Bacteroidaceae	Prevotella	N/A
GG02_MAG_00236	2080892	144	20283	0.447548	0.71831	0.0140845	Bacteria	Firmicutes	Clostridia	Lachnospirales	Lachnospiraceae	Agathobacter	N/A
GG02_MAG_00237	1997121	209	13040	0.607382	0.760563	0.056338	Bacteria	Firmicutes	Clostridia	Oscillospirales	Oscillospiraceae	CAG-83	CAG-83 sp000431575
GG02_MAG_00238	1807702	252	10731	0.62188	0.746479	0.056338	Bacteria	Firmicutes	Clostridia	Oscillospirales	Oscillospiraceae	N/A	N/A
GG02_MAG_00239	1417978	146	12478	0.618958	0.746479	0.056338	Bacteria	Firmicutes	Clostridia	Oscillospirales	Oscillospiraceae	ER4	ER4 sp900317525
GG02_MAG_00240	2398467	121	28717	0.387376	0.746479	0.056338	Bacteria	Firmicutes	Clostridia	Lachnospirales	Lachnospiraceae	Agathobacter	Agathobacter sp900547695
GG02_MAG_00241	2448583	167	21804	0.417308	0.732394	0.0422535	Bacteria	Firmicutes	Clostridia	Lachnospirales	Lachnospiraceae	Roseburia	N/A
GG02_MAG_00242	1691537	813	2223	0.457625	0.746479	0.0704225	Bacteria	Verrucomicrobiota	Lentisphaeria	Victivallales	UBA1829	UBA1829	UBA1829 sp900548385
GG02_MAG_00243	2840295	994	3359	0.514393	0.732394	0.056338	Bacteria	Bacteroidota	Bacteroidia	Bacteroidales	Bacteroidaceae	Prevotella	N/A
GG02_MAG_00244	1898633	327	7039	0.516027	0.746479	0.0704225	Bacteria	Firmicutes	Clostridia	Oscillospirales	CAG-272	N/A	N/A
GG02_MAG_00245	1383159	80	21977	0.284378	0.704225	0.028169	Bacteria	Firmicutes	Clostridia	TANB77	CAG-508	CAG-269	CAG-269 sp001916055
GG02_MAG_00246	2138713	605	4238	0.482762	0.760563	0.0985915	Bacteria	Bacteroidota	Bacteroidia	Bacteroidales	Bacteroidaceae	UBA6382	UBA6382 sp002439755
GG02_MAG_00247	2474095	152	22759	0.414123	0.71831	0.056338	Bacteria	Firmicutes	Clostridia	Lachnospirales	Lachnospiraceae	Agathobacter	N/A
GG02_MAG_00248	1301719	439	3629	0.509783	0.732394	0.0704225	Bacteria	Bacteroidota	Bacteroidia	Bacteroidales	N/A	N/A	N/A
GG02_MAG_00249	1782111	354	6762	0.463466	0.71831	0.0704225	Bacteria	Bacteroidota	Bacteroidia	Bacteroidales	Bacteroidaceae	Prevotella	N/A
GG02_MAG_00250	2671735	378	9221	0.455704	0.71831	0.084507	Bacteria	Firmicutes	Clostridia	Lachnospirales	Lachnospiraceae	Blautia	N/A
GG02_MAG_00251	1859144	191	15218	0.613166	0.71831	0.084507	Bacteria	Firmicutes	Negativicutes	Selenomonadales	Selenomonadaceae	Selenomonas	Selenomonas sp002351185
GG03_MAG_00001	1926997	176	16980	0.333768	1	0	Bacteria	Firmicutes	Clostridia	Oscillospirales	Acutalibacteraceae	Ruminococcus	Ruminococcus sp900314705
GG03_MAG_00002	1341189	53	49597	0.479572	0.986842	0	Archaea	Thermoplasmatota	Thermoplasmata	Methanomassiliicoccales	Methanomethylophilaceae	MX-02	MX-02 sp006954405
GG03_MAG_00003	1513577	47	51497	0.311343	1	0.0131579	Archaea	Methanobacteriota	Methanobacteria	Methanobacteriales	Methanobacteriaceae	Methanobrevibacter	Methanobrevibacter gottschalkii
GG03_MAG_00004	2382003	71	44674	0.530977	1	0.0140845	Bacteria	Bacteroidota	Bacteroidia	Bacteroidales	Muribaculaceae	CAG-485	CAG-485 sp000437495
GG03_MAG_00005	1638411	140	24454	0.444569	1	0.0140845	Bacteria	Firmicutes	Clostridia	Lachnospirales	Lachnospiraceae	UBA1712	UBA1712 sp002317245
GG03_MAG_00006	1876023	208	18148	0.379655	0.985915	0	Bacteria	Firmicutes	Bacilli	Lactobacillales	Lactobacillaceae	Lactobacillus	N/A
GG03_MAG_00007	1758755	92	27369	0.43984	0.985915	0	Bacteria	Firmicutes	Bacilli	Lactobacillales	Lactobacillaceae	Ligilactobacillus	Ligilactobacillus ruminis
GG03_MAG_00008	1686670	30	88032	0.537812	0.985915	0	Bacteria	Firmicutes	Clostridia	Oscillospirales	CAG-382	UBA1752	UBA1752 sp900554405
GG03_MAG_00009	2109667	251	14228	0.52501	0.971831	0	Bacteria	Firmicutes	Negativicutes	Veillonellales	Dialisteraceae	Dialister	Dialister sp000434475
GG03_MAG_00010	2044785	39	93979	0.419923	0.971831	0	Bacteria	Bacteroidota	Bacteroidia	Bacteroidales	P3	UBA3388	UBA3388 sp004551865
GG03_MAG_00011	2073582	73	48929	0.443413	0.971831	0	Bacteria	Firmicutes	Clostridia	Oscillospirales	Acutalibacteraceae	CAG-488	CAG-488 sp900539465
GG03_MAG_00012	2274604	125	30136	0.512225	0.985915	0.0140845	Bacteria	Bacteroidota	Bacteroidia	Bacteroidales	Muribaculaceae	CAG-873	N/A
GG03_MAG_00013	2354077	175	20027	0.500802	0.985915	0.0140845	Bacteria	Bacteroidota	Bacteroidia	Bacteroidales	Tannerellaceae	Parabacteroides	N/A
GG03_MAG_00014	1522270	99	28734	0.529704	0.985915	0.0140845	Bacteria	Proteobacteria	Gammaproteobacteria	Burkholderiales	Burkholderiaceae	Duodenibacillus	Duodenibacillus sp900542805
GG03_MAG_00015	2346099	100	36210	0.50555	0.971831	0.0140845	Bacteria	Bacteroidota	Bacteroidia	Bacteroidales	Muribaculaceae	CAG-279	CAG-279 sp000437795
GG03_MAG_00016	1803836	349	7621	0.508521	0.985915	0.028169	Bacteria	Proteobacteria	Gammaproteobacteria	Burkholderiales	Burkholderiaceae	Oxalobacter	Oxalobacter formigenes
GG03_MAG_00017	2077661	57	102120	0.391818	0.957746	0	Bacteria	Firmicutes	Clostridia	Oscillospirales	Acutalibacteraceae	Ruminococcus	Ruminococcus bromii
GG03_MAG_00018	1686171	34	104111	0.316241	0.957746	0	Bacteria	Cyanobacteria	Vampirovibrionia	Gastranaerophilales	Gastranaerophilaceae	UBA6984	UBA6984 sp002450015
GG03_MAG_00019	1542228	149	17189	0.296178	0.957746	0	Bacteria	Firmicutes	Bacilli	RFN20	CAG-449	UBA3210	UBA3210 sp002363635
GG03_MAG_00020	2490488	180	22497	0.474933	0.985915	0.028169	Bacteria	Bacteroidota	Bacteroidia	Bacteroidales	Bacteroidaceae	Prevotella	N/A
GG03_MAG_00021	2412833	154	28363	0.315494	0.971831	0.0140845	Bacteria	Firmicutes	Clostridia	Clostridiales	Clostridiaceae	N/A	N/A
GG03_MAG_00022	1874106	61	41749	0.42091	0.985915	0.028169	Bacteria	Firmicutes	Clostridia	Lachnospirales	Lachnospiraceae	UBA11774	UBA11774 sp003507655
GG03_MAG_00023	1552685	141	15390	0.503222	0.957746	0	Bacteria	Firmicutes	Clostridia	Christensenellales	CAG-138	PeH17	PeH17 sp900542285
GG03_MAG_00024	1799041	50	57152	0.313701	0.957746	0	Bacteria	Cyanobacteria	Vampirovibrionia	Gastranaerophilales	Gastranaerophilaceae	UBA791	UBA791 sp002297005
GG03_MAG_00025	1484632	36	83662	0.490474	0.957746	0	Bacteria	Bacteroidota	Bacteroidia	Bacteroidales	UBA932	RC9	RC9 sp000432655
GG03_MAG_00026	2022558	107	29766	0.476726	0.971831	0.0140845	Bacteria	Bacteroidota	Bacteroidia	Bacteroidales	UBA932	RC9	RC9 sp900546925
GG03_MAG_00027	2819851	95	49002	0.553223	0.985915	0.028169	Bacteria	Bacteroidota	Bacteroidia	Bacteroidales	Muribaculaceae	C941	C941 sp900321725
GG03_MAG_00028	1389177	35	119048	0.408898	0.957746	0	Bacteria	Firmicutes	Clostridia	Christensenellales	Borkfalkiaceae	UBA1259	UBA1259 sp003523255
GG03_MAG_00029	1531188	54	72413	0.556711	0.986842	0.0394737	Archaea	Thermoplasmatota	Thermoplasmata	Methanomassiliicoccales	Methanomethylophilaceae	Methanomethylophilus	Methanomethylophilus alvus
GG03_MAG_00030	2599139	120	33726	0.431114	0.957746	0.0140845	Bacteria	Eremiobacterota	UBP9	UBA4705	UBA4705	UBA4705	UBA4705 sp002407045
GG03_MAG_00031	2318739	172	23088	0.547046	1	0.056338	Bacteria	Bacteroidota	Bacteroidia	Bacteroidales	Muribaculaceae	N/A	N/A
GG03_MAG_00032	1869603	128	24272	0.490907	0.943662	0	Bacteria	Firmicutes	Clostridia	Oscillospirales	UBA644	UBA644	UBA644 sp002299265
GG03_MAG_00033	1516109	82	34234	0.348691	0.943662	0	Bacteria	Firmicutes	Bacilli	RFN20	CAG-826	UBA733	UBA733 sp900550795
GG03_MAG_00034	2868991	68	61887	0.498317	0.971831	0.028169	Bacteria	Firmicutes	Clostridia	Lachnospirales	Lachnospiraceae	Roseburia	Roseburia hominis
GG03_MAG_00035	2183242	155	21123	0.561504	0.971831	0.028169	Bacteria	Firmicutes	Clostridia	Oscillospirales	QAMX01	QAMX01	QAMX01 sp004555605
GG03_MAG_00036	1626664	58	41740	0.49225	0.943662	0	Bacteria	Firmicutes	Clostridia	Christensenellales	CAG-138	PeH17	PeH17 sp004556165
GG03_MAG_00037	1776471	156	15824	0.52823	0.971831	0.028169	Bacteria	Firmicutes	Clostridia	Oscillospirales	CAG-272	UBA1740	UBA1740 sp002315715
GG03_MAG_00038	2511583	169	21593	0.516968	0.985915	0.0422535	Bacteria	Bacteroidota	Bacteroidia	Bacteroidales	Bacteroidaceae	Prevotellamassilia	Prevotellamassilia sp004552865
GG03_MAG_00039	2369574	98	36508	0.482479	0.971831	0.028169	Bacteria	Firmicutes	Negativicutes	Selenomonadales	Selenomonadaceae	RUG114	RUG114 sp900315615
GG03_MAG_00040	2442193	183	19875	0.45635	0.985915	0.0422535	Bacteria	Bacteroidota	Bacteroidia	Bacteroidales	Bacteroidaceae	Prevotella	N/A
GG03_MAG_00041	2233615	50	61385	0.444823	0.971831	0.028169	Bacteria	Bacteroidota	Bacteroidia	Bacteroidales	Bacteroidaceae	UBA6398	UBA6398 sp003150315
GG03_MAG_00042	2400040	109	31757	0.4649	0.985915	0.0422535	Bacteria	Bacteroidota	Bacteroidia	Bacteroidales	Bacteroidaceae	Prevotella	Prevotella sp002251295
GG03_MAG_00043	1621756	58	32032	0.487086	0.943662	0	Bacteria	Bacteroidota	Bacteroidia	Bacteroidales	UBA932	RC9	RC9 sp900546445
GG03_MAG_00044	1359146	18	124555	0.51556	0.943662	0	Bacteria	Elusimicrobiota	Elusimicrobia	Elusimicrobiales	Elusimicrobiaceae	UBA1436	N/A
GG03_MAG_00045	2357385	72	62219	0.514892	0.971831	0.028169	Bacteria	Bacteroidota	Bacteroidia	Bacteroidales	Muribaculaceae	CAG-873	CAG-873 sp001701165
GG03_MAG_00046	2318899	437	7243	0.275973	0.943662	0.0140845	Bacteria	Firmicutes	Clostridia	Clostridiales	Clostridiaceae	Clostridium	Clostridium paraputrificum
GG03_MAG_00047	2576249	575	5933	0.481362	0.943662	0.0140845	Bacteria	Bacteroidota	Bacteroidia	Bacteroidales	Muribaculaceae	C941	C941 sp004557565
GG03_MAG_00048	2506252	117	33128	0.497003	0.971831	0.0422535	Bacteria	Firmicutes	Bacilli	Erysipelotrichales	Erysipelotrichaceae	Bulleidia	N/A
GG03_MAG_00049	2769394	60	91072	0.395516	0.943662	0.0140845	Bacteria	Spirochaetota	Spirochaetia	Treponematales	Treponemataceae	Treponema	N/A
GG03_MAG_00050	1299953	79	26691	0.494829	0.943662	0.0140845	Bacteria	Firmicutes	Clostridia	Christensenellales	CAG-917	CAG-1138	CAG-1138 sp000434675
GG03_MAG_00051	1670651	104	31733	0.476013	0.943662	0.0140845	Bacteria	Bacteroidota	Bacteroidia	Bacteroidales	UBA932	UBA1232	UBA1232 sp004561775
GG03_MAG_00052	2806456	117	31780	0.520769	0.985915	0.056338	Bacteria	Bacteroidota	Bacteroidia	Bacteroidales	Bacteroidaceae	Prevotella	N/A
GG03_MAG_00053	1963108	186	15840	0.505611	0.957746	0.028169	Bacteria	Firmicutes	Clostridia	Oscillospirales	CAG-272	N/A	N/A
GG03_MAG_00054	3032940	919	4488	0.459898	1	0.0704225	Bacteria	Firmicutes	Clostridia	Oscillospirales	Ruminococcaceae	CAG-353	CAG-353 sp900066885
GG03_MAG_00055	1569666	49	82208	0.410914	0.929577	0	Bacteria	Firmicutes	Clostridia	Monoglobales	UBA1381	UBA1738	UBA1738 sp002315735
GG03_MAG_00056	1521161	44	71849	0.512468	0.929577	0	Bacteria	Firmicutes	Clostridia	Christensenellales	CAG-138	SFDB01	SFDB01 sp004558825
GG03_MAG_00057	1504989	113	25703	0.462128	0.929577	0	Bacteria	Firmicutes	Bacilli	RFN20	CAG-826	UBA733	UBA733 sp900539595
GG03_MAG_00058	1850930	124	21711	0.310775	0.929577	0	Bacteria	Cyanobacteria	Vampirovibrionia	Gastranaerophilales	Gastranaerophilaceae	UBA2883	UBA2883 sp002103075
GG03_MAG_00059	2083521	77	57049	0.401639	0.929577	0	Bacteria	Spirochaetota	Spirochaetia	Treponematales	Treponemataceae	Treponema	Treponema berlinense
GG03_MAG_00060	1759004	130	19336	0.606766	0.957746	0.028169	Bacteria	Firmicutes	Clostridia	Oscillospirales	Oscillospiraceae	CAG-103	CAG-103 sp004556965
GG03_MAG_00061	1369104	35	70598	0.528569	0.929577	0	Bacteria	Firmicutes	Bacilli	RFN20	CAG-826	UBA733	UBA733 sp004561785
GG03_MAG_00062	1584071	103	27668	0.447877	0.985915	0.056338	Bacteria	Firmicutes	Clostridia	Oscillospirales	CAG-272	N/A	N/A
GG03_MAG_00063	2164874	153	19318	0.504486	0.957746	0.028169	Bacteria	Bacteroidota	Bacteroidia	Bacteroidales	Bacteroidaceae	Prevotella	N/A
GG03_MAG_00064	2250544	77	46760	0.45518	1	0.084507	Bacteria	Bacteroidota	Bacteroidia	Bacteroidales	Muribaculaceae	CAG-279	CAG-279 sp004561555
GG03_MAG_00065	1511680	84	35149	0.41749	0.915493	0	Bacteria	Firmicutes	Bacilli	RFN20	CAG-288	UBA7642	UBA7642 sp900549915
GG03_MAG_00066	2967486	649	6251	0.502309	0.943662	0.028169	Bacteria	Planctomycetota	Planctomycetes	Pirellulales	Thermoguttaceae	RUG369	RUG369 sp004556055
GG03_MAG_00067	2175688	176	17367	0.502802	0.943662	0.028169	Bacteria	Bacteroidota	Bacteroidia	Bacteroidales	Bacteroidaceae	UBA4372	UBA4372 sp900543815
GG03_MAG_00068	2562248	88	60419	0.435583	0.971831	0.056338	Bacteria	Firmicutes	Clostridia	Lachnospirales	Lachnospiraceae	Coprococcus	N/A
GG03_MAG_00069	2506216	126	29537	0.371972	0.943662	0.028169	Bacteria	Spirochaetota	Spirochaetia	Treponematales	Treponemataceae	Treponema	N/A
GG03_MAG_00070	1751213	65	44793	0.515738	0.915493	0	Bacteria	Firmicutes	Clostridia	Christensenellales	CAG-138	Phil1	Phil1 sp004558525
GG03_MAG_00071	2530738	253	20603	0.43403	0.943662	0.028169	Bacteria	Firmicutes	Clostridia	Lachnospirales	Lachnospiraceae	CAG-95	CAG-95 sp900066375
GG03_MAG_00072	2124789	427	7090	0.429779	0.957746	0.0422535	Bacteria	Firmicutes	Bacilli	Erysipelotrichales	Erysipelotrichaceae	Bulleidia	Bulleidia sp900539965
GG03_MAG_00073	1726193	163	13652	0.438054	0.929577	0.0140845	Bacteria	Firmicutes	Clostridia	Christensenellales	DTU072	CAG-1782	N/A
GG03_MAG_00074	1711569	152	16148	0.535801	0.929577	0.0140845	Bacteria	Firmicutes	Clostridia	Christensenellales	CAG-138	SFEL01	SFEL01 sp004557245
GG03_MAG_00075	2364897	97	36918	0.542066	0.957746	0.0422535	Bacteria	Bacteroidota	Bacteroidia	Bacteroidales	Bacteroidaceae	Prevotellamassilia	N/A
GG03_MAG_00076	2512288	378	10054	0.592216	0.985915	0.0704225	Bacteria	Bacteroidota	Bacteroidia	Bacteroidales	Bacteroidaceae	Prevotellamassilia	Prevotellamassilia sp900539625
GG03_MAG_00077	2135298	77	42895	0.639624	0.929577	0.0140845	Bacteria	Verrucomicrobiota	Lentisphaeria	UBA1407	UBA1407	UBA1724	UBA1724 sp900548225
GG03_MAG_00078	2118346	91	33435	0.496931	0.929577	0.0140845	Bacteria	Bacteroidota	Bacteroidia	Bacteroidales	UBA932	RC9	RC9 sp000434935
GG03_MAG_00079	2851578	259	17086	0.527849	0.929577	0.0140845	Bacteria	Myxococcota	Bradimonadia	Bradymonadales	UBA4248	UBA4248	UBA4248 sp004554395
GG03_MAG_00080	1323912	113	19539	0.470306	0.929577	0.0140845	Bacteria	Firmicutes	Clostridia	Christensenellales	CAG-917	CAG-349	CAG-349 sp003539515
GG03_MAG_00081	1959077	151	25616	0.536343	0.985915	0.0704225	Bacteria	Bacteroidota	Bacteroidia	Bacteroidales	UBA932	RC9	RC9 sp004552965
GG03_MAG_00082	2666117	49	86235	0.500401	0.929577	0.0140845	Bacteria	Bacteroidota	Bacteroidia	Bacteroidales	UBA932	RC9	RC9 sp900545245
GG03_MAG_00083	2162213	136	31926	0.511552	1	0.0985915	Bacteria	Firmicutes	Clostridia	Oscillospirales	Butyricicoccaceae	Butyricicoccus	Butyricicoccus sp002395695
GG03_MAG_00084	2790914	102	39541	0.408762	0.971831	0.0704225	Bacteria	Firmicutes	Clostridia	Lachnospirales	Lachnospiraceae	Roseburia	Roseburia sp001940165
GG03_MAG_00085	2277081	352	8920	0.547003	0.929577	0.028169	Bacteria	Bacteroidota	Bacteroidia	Bacteroidales	UBA932	RC9	RC9 sp004554455
GG03_MAG_00086	3377875	182	37185	0.48748	0.943662	0.0422535	Bacteria	Bacteroidota	Bacteroidia	Bacteroidales	W3P20-009	W3P20-009	W3P20-009 sp004552385
GG03_MAG_00087	2484139	119	29473	0.388336	0.943662	0.0422535	Bacteria	Spirochaetota	Spirochaetia	Treponematales	Treponemataceae	Treponema	N/A
GG03_MAG_00088	2593062	191	19210	0.533903	0.957746	0.056338	Bacteria	Bacteroidota	Bacteroidia	Bacteroidales	Bacteroidaceae	Prevotella	Prevotella sp002251385
GG03_MAG_00089	2956505	146	34684	0.384717	0.943662	0.0422535	Bacteria	Spirochaetota	Spirochaetia	Treponematales	Treponemataceae	Treponema	Treponema bryantii
GG03_MAG_00090	1733351	302	9969	0.603795	0.957746	0.056338	Bacteria	Actinobacteriota	Actinomycetia	Actinomycetales	Bifidobacteriaceae	Bifidobacterium	N/A
GG03_MAG_00091	2200171	75	40225	0.438127	0.929577	0.028169	Bacteria	Bacteroidota	Bacteroidia	Bacteroidales	Bacteroidaceae	Prevotella	Prevotella sp900547005
GG03_MAG_00092	2334121	102	39788	0.373399	1	0.0985915	Bacteria	Firmicutes	Clostridia	Oscillospirales	Ruminococcaceae	Ruminococcus	Ruminococcus sp002438605
GG03_MAG_00093	2368510	151	20859	0.558907	0.985915	0.084507	Bacteria	Firmicutes	Clostridia	Oscillospirales	Butyricicoccaceae	Agathobaculum	Agathobaculum butyriciproducens
GG03_MAG_00094	1971022	246	11451	0.56025	0.915493	0.0140845	Bacteria	Firmicutes	Clostridia	Oscillospirales	Ruminococcaceae	Gemmiger	Gemmiger sp004555405
GG03_MAG_00095	1949227	101	28232	0.618112	0.915493	0.0140845	Bacteria	Firmicutes	Clostridia	Oscillospirales	Butyricicoccaceae	UBA4644	UBA4644 sp002405755
GG03_MAG_00096	2713186	130	35166	0.485806	0.915493	0.0140845	Bacteria	Fibrobacterota	Fibrobacteria	Fibrobacterales	Fibrobacteraceae	Fibrobacter	Fibrobacter sp002797675
GG03_MAG_00097	2018297	559	4959	0.54614	0.973684	0.0789474	Archaea	Thermoplasmatota	Thermoplasmata	Methanomassiliicoccales	Methanomethylophilaceae	UBA71	UBA71 sp006954425
GG03_MAG_00098	1232445	223	10580	0.343969	0.929577	0.0422535	N/A	N/A	N/A	N/A	N/A	N/A	N/A
GG03_MAG_00099	2601443	346	12166	0.49528	0.971831	0.084507	Bacteria	Bacteroidota	Bacteroidia	Bacteroidales	Muribaculaceae	CAG-279	CAG-279 sp004555955
GG03_MAG_00100	2130773	676	3728	0.592336	0.929577	0.0422535	Bacteria	Firmicutes	Clostridia	Oscillospirales	CAG-272	CAG-448	CAG-448 sp003150135
GG03_MAG_00101	1754186	131	21812	0.496648	0.943662	0.056338	Bacteria	Firmicutes	Clostridia	Christensenellales	CAG-138	PeH17	PeH17 sp000435055
GG03_MAG_00102	1913352	170	16710	0.531288	0.915493	0.028169	Bacteria	Firmicutes	Clostridia	Christensenellales	CAG-138	Phil1	Phil1 sp001940855
GG03_MAG_00103	1436132	435	4256	0.452019	0.901408	0.0140845	N/A	N/A	N/A	N/A	N/A	N/A	N/A
GG03_MAG_00104	1839289	94	28578	0.41863	0.943662	0.056338	Bacteria	Proteobacteria	Alphaproteobacteria	RF32	CAG-239	RUG410	RUG410 sp900553115
GG03_MAG_00105	2456148	133	25743	0.508015	0.901408	0.0140845	Bacteria	Verrucomicrobiota	Kiritimatiellae	RFP12	UBA1067	UBA1067	N/A
GG03_MAG_00106	1432211	24	103524	0.274097	0.887324	0	Bacteria	Firmicutes	Clostridia	TANB77	CAG-465	CAG-465	N/A
GG03_MAG_00107	1193804	36	50803	0.24197	0.901408	0.0140845	Bacteria	Firmicutes	Bacilli	RF39	CAG-611	RUG591	RUG591 sp900320425
GG03_MAG_00108	2109284	126	21173	0.442529	0.929577	0.0422535	Bacteria	Bacteroidota	Bacteroidia	Bacteroidales	Bacteroidaceae	UBA6382	UBA6382 sp900318305
GG03_MAG_00109	2445801	89	47388	0.420567	0.985915	0.0985915	Bacteria	Firmicutes	Clostridia	Lachnospirales	Lachnospiraceae	Roseburia	N/A
GG03_MAG_00110	2375999	57	73674	0.539592	0.929577	0.0422535	Bacteria	Bacteroidota	Bacteroidia	Bacteroidales	Bacteroidaceae	Prevotella	Prevotella sp002251385
GG03_MAG_00111	1315322	85	23611	0.418797	0.929577	0.0422535	Bacteria	Firmicutes	Bacilli	RFN20	CAG-288	UBA7642	UBA7642 sp900539865
GG03_MAG_00112	983955	88	16967	0.265617	0.915493	0.028169	Bacteria	Firmicutes	Bacilli	RFN20	CAG-826	UBA4855	UBA4855 sp002399785
GG03_MAG_00113	1365842	55	37201	0.304671	0.915493	0.028169	Bacteria	Firmicutes	Clostridia	Christensenellales	UBA1242	UMGS687	UMGS687 sp900545735
GG03_MAG_00114	3132188	217	22073	0.402161	0.887324	0.0140845	Bacteria	Bacteroidota	Bacteroidia	Bacteroidales	Bacteroidaceae	Prevotella	N/A
GG03_MAG_00115	1539730	172	15955	0.455288	0.915493	0.0422535	Bacteria	Firmicutes	Clostridia	Peptostreptococcales	Anaerovoracaceae	CAG-238	CAG-238 sp002439735
GG03_MAG_00116	2338505	275	13854	0.52654	0.915493	0.0422535	Bacteria	Firmicutes	Negativicutes	Veillonellales	Megasphaeraceae	Megasphaera	Megasphaera elsdenii
GG03_MAG_00117	1965376	123	23956	0.591608	0.887324	0.0140845	Bacteria	Firmicutes	Clostridia	Oscillospirales	CAG-272	UMGS902	UMGS902 sp003343845
GG03_MAG_00118	2540013	346	12661	0.475315	0.971831	0.0985915	Bacteria	Firmicutes	Clostridia	Lachnospirales	Lachnospiraceae	Acetatifactor	N/A
GG03_MAG_00119	1911636	186	17227	0.354373	0.915493	0.0422535	Bacteria	Spirochaetota	Spirochaetia	Treponematales	Treponemataceae	Treponema	Treponema porcinum
GG03_MAG_00120	1321693	89	20610	0.312962	0.887324	0.0140845	Bacteria	Firmicutes	Clostridia	TANB77	UBA1234	UBA1234	UBA1234 sp002404755
GG03_MAG_00121	2314759	486	6951	0.499187	0.915493	0.0422535	Bacteria	Bacteroidota	Bacteroidia	Bacteroidales	UBA932	RC9	RC9 sp900546395
GG03_MAG_00122	2509400	321	12221	0.538319	0.915493	0.0422535	Bacteria	Bacteroidota	Bacteroidia	Bacteroidales	W3P20-009	W3P20-009	W3P20-009 sp004552385
GG03_MAG_00123	1073711	108	12837	0.250749	0.887324	0.0140845	Bacteria	Firmicutes	Bacilli	RF39	CAG-1000	CAG-460	CAG-460 sp000437315
GG03_MAG_00124	2357513	384	9459	0.494803	0.915493	0.0422535	Bacteria	Bacteroidota	Bacteroidia	Bacteroidales	Bacteroidaceae	UBA6382	UBA6382 sp002439755
GG03_MAG_00125	1368910	83	25894	0.229574	0.887324	0.0140845	Bacteria	Firmicutes	Clostridia	TANB77	CAG-508	N/A	N/A
GG03_MAG_00126	996113	54	32315	0.308753	0.887324	0.0140845	Bacteria	Firmicutes	Clostridia	Christensenellales	UBA1242	UBA5893	UBA5893 sp002431905
GG03_MAG_00127	1401717	192	9828	0.475595	0.929577	0.056338	Bacteria	Firmicutes	Clostridia	Christensenellales	CAG-917	CAG-349	CAG-349 sp003539515
GG03_MAG_00128	1824875	101	30009	0.49826	0.873239	0	Bacteria	Firmicutes	Clostridia	Oscillospirales	CAG-382	UBA1206	UBA1206 sp000433115
GG03_MAG_00129	1389005	429	4064	0.394703	0.943662	0.0704225	Bacteria	Campylobacterota	Campylobacteria	Campylobacterales	Campylobacteraceae	Campylobacter	Campylobacter sp900319915
GG03_MAG_00130	1744258	153	16038	0.572083	0.873239	0	Bacteria	Firmicutes	Clostridia	Oscillospirales	Oscillospiraceae	UBA1777	UBA1777 sp003150355
GG03_MAG_00131	959344	26	62877	0.267987	0.873239	0	Bacteria	Firmicutes	Bacilli	RF39	CAG-1000	CAG-533	CAG-533 sp004563275
GG03_MAG_00132	942467	44	25191	0.264121	0.873239	0	Bacteria	Firmicutes	Bacilli	RF39	UBA5348	CAG-1193	CAG-1193 sp900550145
GG03_MAG_00133	1973487	70	34088	0.596549	0.957746	0.084507	Bacteria	Firmicutes	Clostridia	Oscillospirales	Oscillospiraceae	CAG-170	CAG-170 sp000436735
GG03_MAG_00134	2051596	158	20335	0.532636	0.929577	0.056338	Bacteria	Firmicutes	Clostridia	Oscillospirales	Acutalibacteraceae	CAG-177	CAG-177 sp000431775
GG03_MAG_00135	1263925	176	9210	0.466261	0.929577	0.056338	Bacteria	Firmicutes	Clostridia	Christensenellales	CAG-917	CAG-475	CAG-475 sp900551145
GG03_MAG_00136	3558673	265	17437	0.658354	0.901408	0.028169	Bacteria	Verrucomicrobiota	Lentisphaeria	UBA1407	UBA1407	UBA1407	UBA1407 sp002305655
GG03_MAG_00137	17756805	1637	16789	0.452789	0.915493	0.056338	Bacteria	Bacteroidota	Bacteroidia	Bacteroidales	Paludibacteraceae	RF16	N/A
GG03_MAG_00138	1842866	534	4540	0.527856	0.887324	0.028169	Bacteria	Firmicutes	Clostridia	Christensenellales	Borkfalkiaceae	UBA10281	UBA10281 sp000437515
GG03_MAG_00139	1847946	97	25866	0.574058	0.887324	0.028169	Bacteria	Firmicutes	Clostridia	Oscillospirales	Oscillospiraceae	UBA1777	N/A
GG03_MAG_00140	1751759	274	10813	0.343643	0.915493	0.056338	Bacteria	Firmicutes	Bacilli	Erysipelotrichales	Erysipelotrichaceae	N/A	N/A
GG03_MAG_00141	1295528	124	15776	0.377223	0.859155	0	Bacteria	Firmicutes	Bacilli	Erysipelotrichales	Erysipelotrichaceae	UBA636	UBA636 sp002299675
GG03_MAG_00142	2273892	152	20749	0.384571	0.943662	0.084507	Bacteria	Firmicutes	Clostridia	Lachnospirales	Lachnospiraceae	CAG-45	CAG-45 sp002299665
GG03_MAG_00143	1049375	57	22845	0.264858	0.873239	0.0140845	Bacteria	Firmicutes	Bacilli	RF39	CAG-302	CAG-302	CAG-302 sp900543825
GG03_MAG_00144	2210677	707	4067	0.441868	0.929577	0.0704225	Bacteria	Spirochaetota	Spirochaetia	Treponematales	Treponemataceae	Treponema	Treponema porcinum
GG03_MAG_00145	897919	137	9160	0.374783	0.873239	0.0140845	Bacteria	Firmicutes	Clostridia	Christensenellales	UBA1242	UMGS1470	UMGS1470 sp900552105
GG03_MAG_00146	2428867	263	11648	0.520404	0.901408	0.0422535	Bacteria	Bacteroidota	Bacteroidia	Bacteroidales	Bacteroidaceae	Prevotella	Prevotella sp004555245
GG03_MAG_00147	2499267	84	45381	0.491259	0.929577	0.0704225	Bacteria	Bacteroidota	Bacteroidia	Bacteroidales	Muribaculaceae	SFRY01	SFRY01 sp004562065
GG03_MAG_00148	1182929	520	2528	0.349355	0.873239	0.0140845	Bacteria	Campylobacterota	Campylobacteria	Campylobacterales	Campylobacteraceae	Campylobacter	N/A
GG03_MAG_00149	1275184	43	59863	0.297458	0.873239	0.0140845	Bacteria	Firmicutes	Clostridia	TANB77	CAG-508	CAG-273	CAG-273 sp003534295
GG03_MAG_00150	1173492	60	32085	0.326245	0.873239	0.0140845	Bacteria	Firmicutes	Clostridia	Christensenellales	UBA1242	UBA11490	UBA11490 sp003524095
GG03_MAG_00151	2009471	74	34750	0.523727	0.873239	0.0140845	Bacteria	Bacteroidota	Bacteroidia	Bacteroidales	Bacteroidaceae	UBA4372	UBA4372 sp004559785
GG03_MAG_00152	4010705	721	7536	0.445656	0.915493	0.0704225	Bacteria	Firmicutes	Clostridia	Oscillospirales	Ruminococcaceae	Ruminococcus	Ruminococcus flavefaciens
GG03_MAG_00153	1761520	326	8012	0.451405	0.873239	0.028169	Bacteria	Firmicutes	Clostridia	Oscillospirales	Acutalibacteraceae	DTU089	DTU089 sp002440045
GG03_MAG_00154	2125745	317	10693	0.608128	0.929577	0.084507	Bacteria	Firmicutes	Negativicutes	Selenomonadales	Selenomonadaceae	Selenomonas	Selenomonas bovis
GG03_MAG_00155	2720510	260	14056	0.497834	0.887324	0.0422535	Bacteria	Bacteroidota	Bacteroidia	Bacteroidales	Bacteroidaceae	Prevotella	Prevotella sp002251365
GG03_MAG_00156	1302611	56	35768	0.241151	0.873239	0.028169	Bacteria	Firmicutes	Bacilli	RF39	CAG-302	N/A	N/A
GG03_MAG_00157	2017668	528	5286	0.498079	0.859155	0.0140845	Bacteria	Bacteroidota	Bacteroidia	Bacteroidales	UBA932	RC9	N/A
GG03_MAG_00158	1470641	418	4720	0.525212	0.887324	0.0422535	Bacteria	Firmicutes	Clostridia	Oscillospirales	Acutalibacteraceae	CAG-177	N/A
GG03_MAG_00159	1766830	454	4875	0.380538	0.901408	0.056338	Bacteria	Firmicutes	Clostridia	Lachnospirales	Lachnospiraceae	UBA2868	UBA2868 sp004552595
GG03_MAG_00160	2169364	326	10067	0.600945	0.887324	0.0422535	Bacteria	Firmicutes	Clostridia	Oscillospirales	CAG-272	CAG-448	CAG-448 sp003150135
GG03_MAG_00161	2526100	370	9580	0.340098	0.901408	0.056338	Bacteria	Spirochaetota	Spirochaetia	Treponematales	Treponemataceae	Treponema	N/A
GG03_MAG_00162	2615800	104	44974	0.360443	0.901408	0.056338	Bacteria	Spirochaetota	Spirochaetia	Treponematales	Treponemataceae	Treponema	Treponema sp002395155
GG03_MAG_00163	923065	42	24438	0.25848	0.873239	0.028169	Bacteria	Firmicutes	Bacilli	RF39	CAG-1000	CAG-1000	CAG-1000 sp004552445
GG03_MAG_00164	1025481	40	53150	0.258406	0.859155	0.0140845	Bacteria	Firmicutes	Bacilli	RF39	CAG-302	CAG-914	CAG-914 sp000437895
GG03_MAG_00165	2564286	115	32422	0.432534	0.887324	0.0422535	Bacteria	Bacteroidota	Bacteroidia	Bacteroidales	Bacteroidaceae	Prevotella	Prevotella sp000436915
GG03_MAG_00166	2011715	118	24635	0.586242	0.887324	0.0422535	Bacteria	Verrucomicrobiota	Lentisphaeria	UBA1407	UBA1407	UBA1724	UBA1724 sp900548225
GG03_MAG_00167	2433010	151	20981	0.491441	0.901408	0.056338	Bacteria	Bacteroidota	Bacteroidia	Bacteroidales	Bacteroidaceae	Prevotella	Prevotella sp000834015
GG03_MAG_00168	2283972	201	19650	0.493206	0.887324	0.056338	Bacteria	Bacteroidota	Bacteroidia	Bacteroidales	Bacteroidaceae	Prevotella	Prevotella sp002251245
GG03_MAG_00169	1897333	219	13596	0.532898	0.84507	0.0140845	Bacteria	Bacteroidota	Bacteroidia	Bacteroidales	UBA932	RC9	RC9 sp000431015
GG03_MAG_00170	1676457	257	8845	0.303052	0.887324	0.056338	Bacteria	Firmicutes	Bacilli	ML615J-28	CAG-313	UMGS75	UMGS75 sp900538885
GG03_MAG_00171	2878267	127	37366	0.539699	0.887324	0.056338	Bacteria	Bacteroidota	Bacteroidia	Bacteroidales	Bacteroidaceae	UBA4372	UBA4372 sp900543815
GG03_MAG_00172	2586405	413	9338	0.344484	0.915493	0.084507	Bacteria	Spirochaetota	Spirochaetia	Treponematales	Treponemataceae	Treponema	N/A
GG03_MAG_00173	1827211	397	6933	0.526092	0.859155	0.028169	Bacteria	Bacteroidota	Bacteroidia	Bacteroidales	UBA932	RC9	N/A
GG03_MAG_00174	993323	263	4833	0.360787	0.873239	0.0422535	Bacteria	Firmicutes	Clostridia	Christensenellales	UBA1242	UBA11490	UBA11490 sp003524095
GG03_MAG_00175	1997362	358	8101	0.388145	0.929577	0.0985915	Bacteria	Firmicutes	Clostridia	Lachnospirales	Lachnospiraceae	Lachnospira	Lachnospira sp900547255
GG03_MAG_00176	1466156	74	30431	0.308378	0.887324	0.056338	Bacteria	Firmicutes	Clostridia	TANB77	UBA1234	UBA1234	UBA1234 sp002404755
GG03_MAG_00177	2878771	131	30317	0.541596	0.915493	0.084507	Bacteria	Bacteroidota	Bacteroidia	Bacteroidales	Bacteroidaceae	UBA4372	N/A
GG03_MAG_00178	1105394	48	35316	0.275846	0.830986	0	Bacteria	Firmicutes	Clostridia	TANB77	CAG-508	CAG-245	CAG-245 sp000434195
GG03_MAG_00179	2738015	120	30335	0.538354	0.929577	0.0985915	Bacteria	Bacteroidota	Bacteroidia	Bacteroidales	Bacteroidaceae	Prevotella	N/A
GG03_MAG_00180	2085685	266	11170	0.523802	0.873239	0.0422535	Bacteria	Bacteroidota	Bacteroidia	Bacteroidales	Muribaculaceae	CAG-873	CAG-873 sp004554255
GG03_MAG_00181	1523546	76	32077	0.407391	0.830986	0	Bacteria	Firmicutes	Bacilli	Lactobacillales	Streptococcaceae	Streptococcus	Streptococcus sp002300045
GG03_MAG_00182	2815647	212	19841	0.478811	0.873239	0.0422535	Bacteria	Fibrobacterota	Fibrobacteria	Fibrobacterales	Fibrobacteraceae	Fibrobacter	Fibrobacter intestinalis
GG03_MAG_00183	2472000	187	20174	0.466354	0.830986	0.0140845	Bacteria	Bacteroidota	Bacteroidia	Bacteroidales	Muribaculaceae	SFTJ01	SFTJ01 sp004557385
GG03_MAG_00184	1476567	135	13564	0.619221	0.830986	0.0140845	Bacteria	Firmicutes	Clostridia	Oscillospirales	Oscillospiraceae	ER4	N/A
GG03_MAG_00185	1024667	123	12501	0.314476	0.830986	0.0140845	N/A	N/A	N/A	N/A	N/A	N/A	N/A
GG03_MAG_00186	857839	76	16417	0.419544	0.859155	0.0422535	Bacteria	Firmicutes	Clostridia	Christensenellales	UBA4651	RUG666	RUG666 sp900321185
GG03_MAG_00187	2630306	147	26729	0.586512	0.859155	0.0422535	Bacteria	N/A	N/A	N/A	N/A	N/A	N/A
GG03_MAG_00188	2396589	414	10650	0.511744	0.887324	0.0704225	Bacteria	Bacteroidota	Bacteroidia	Bacteroidales	Paludibacteraceae	RF16	N/A
GG03_MAG_00189	1789318	450	4760	0.447479	0.873239	0.056338	Bacteria	Firmicutes	Clostridia	Christensenellales	Borkfalkiaceae	UBA10281	UBA10281 sp900548285
GG03_MAG_00190	3330805	171	32478	0.59366	0.84507	0.028169	Bacteria	Verrucomicrobiota	Kiritimatiellae	RFP12	UBA1067	UBA1731	UBA1731 sp002317575
GG03_MAG_00191	1096178	47	31751	0.272088	0.873239	0.056338	Bacteria	Firmicutes	Bacilli	RF39	CAG-302	CAG-762	CAG-762 sp900551315
GG03_MAG_00192	1067736	209	8585	0.291777	0.901408	0.084507	Bacteria	Firmicutes	Bacilli	RFN20	CAG-826	UBA4855	UBA4855 sp900545015
GG03_MAG_00193	1654260	76	30824	0.546552	0.84507	0.028169	Bacteria	Firmicutes	Clostridia	Oscillospirales	Oscillospiraceae	N/A	N/A
GG03_MAG_00194	1015428	76	19830	0.280115	0.84507	0.028169	Bacteria	Firmicutes	Bacilli	RFN20	CAG-826	N/A	N/A
GG03_MAG_00195	2091949	127	21774	0.568133	0.859155	0.056338	Bacteria	Firmicutes	Clostridia	Oscillospirales	Oscillospiraceae	CAG-110	CAG-110 sp900540635
GG03_MAG_00196	1242221	289	4851	0.493479	0.830986	0.028169	Bacteria	Firmicutes	Clostridia	Christensenellales	CAG-917	CAG-475	CAG-475 sp900550915
GG03_MAG_00197	1674750	563	3493	0.49932	0.859155	0.056338	N/A	N/A	N/A	N/A	N/A	N/A	N/A
GG03_MAG_00198	899762	84	13974	0.29388	0.830986	0.028169	Bacteria	Firmicutes	Bacilli	RF39	CAG-1000	CAG-533	N/A
GG03_MAG_00199	1103501	257	7130	0.552272	0.859155	0.056338	Bacteria	Firmicutes	Bacilli	RFN20	CAG-826	UBA733	UBA733 sp900539595
GG03_MAG_00200	2822769	793	4936	0.521381	0.901408	0.0985915	Bacteria	Bacteroidota	Bacteroidia	Bacteroidales	UBA932	RC9	RC9 sp004552115
GG03_MAG_00201	1328853	555	2719	0.496231	0.84507	0.0422535	Bacteria	Firmicutes	Clostridia	Christensenellales	Borkfalkiaceae	UBA7597	N/A
GG03_MAG_00202	2774274	413	8460	0.554175	0.84507	0.0422535	Bacteria	Firmicutes	Clostridia	Oscillospirales	CAG-272	UMGS1696	UMGS1696 sp900554225
GG03_MAG_00203	1971526	314	12373	0.61344	0.873239	0.084507	Bacteria	Firmicutes	Negativicutes	Selenomonadales	Selenomonadaceae	Selenomonas	Selenomonas sp002351185
GG03_MAG_00204	1258589	58	29204	0.265697	0.830986	0.0422535	Bacteria	Firmicutes	Clostridia	TANB77	CAG-465	CAG-465	N/A
GG03_MAG_00205	741688	315	2849	0.324007	0.830986	0.0422535	Bacteria	Firmicutes	Bacilli	RFN20	CAG-826	UBA3207	N/A
GG03_MAG_00206	1869970	115	24216	0.561663	0.774648	0	Bacteria	N/A	N/A	N/A	N/A	N/A	N/A
GG03_MAG_00207	1932322	198	15374	0.354331	0.830986	0.056338	Bacteria	Spirochaetota	Spirochaetia	Sphaerochaetales	Sphaerochaetaceae	N/A	N/A
GG03_MAG_00208	1765471	561	4536	0.483703	0.816901	0.0422535	Bacteria	Firmicutes	Negativicutes	Acidaminococcales	Acidaminococcaceae	Phascolarctobacterium	Phascolarctobacterium sp004558595
GG03_MAG_00209	1328031	480	3136	0.511497	0.802817	0.028169	Bacteria	Firmicutes	Clostridia	Oscillospirales	CAG-272	N/A	N/A
GG03_MAG_00210	2084780	163	20002	0.295046	0.816901	0.0422535	Bacteria	Firmicutes	Clostridia	Clostridiales	Clostridiaceae	Clostridium	Clostridium sp001916075
GG03_MAG_00211	2249492	317	10295	0.524357	0.816901	0.0422535	Bacteria	Bacteroidota	Bacteroidia	Bacteroidales	Bacteroidaceae	Prevotella	N/A
GG03_MAG_00212	2574954	254	12737	0.664131	0.802817	0.028169	Bacteria	Verrucomicrobiota	Kiritimatiellae	RFP12	UBA1067	RUG572	RUG572 sp900547945
GG03_MAG_00213	1433131	191	8485	0.591537	0.774648	0.0140845	Bacteria	Firmicutes	Clostridia	Oscillospirales	Oscillospiraceae	Lawsonibacter	N/A
GG03_MAG_00214	1462291	69	32247	0.548753	0.774648	0.0140845	Bacteria	Firmicutes	Clostridia	Oscillospirales	Oscillospiraceae	F23-B02	F23-B02 sp004556755
GG03_MAG_00215	948256	176	7212	0.252323	0.816901	0.056338	Bacteria	Firmicutes	Bacilli	RF39	CAG-1000	CAG-533	CAG-533 sp900553855
GG03_MAG_00216	1400130	461	3622	0.486005	0.84507	0.084507	Bacteria	Firmicutes	Clostridia	Christensenellales	CAG-552	UMGS1795	UMGS1795 sp900555125
GG03_MAG_00217	1920505	151	21052	0.474358	0.788732	0.028169	Bacteria	Firmicutes	Negativicutes	Acidaminococcales	Acidaminococcaceae	Phascolarctobacterium	Phascolarctobacterium succinatutens
GG03_MAG_00218	2421777	466	7101	0.449214	0.788732	0.028169	Bacteria	Fibrobacterota	Fibrobacteria	Fibrobacterales	Fibrobacteraceae	Fibrobacter	Fibrobacter sp003003115
GG03_MAG_00219	1654591	237	8479	0.324871	0.816901	0.056338	Bacteria	Cyanobacteria	Vampirovibrionia	Gastranaerophilales	Gastranaerophilaceae	UBA6984	UBA6984 sp003258725
GG03_MAG_00220	1653709	492	4016	0.430563	0.788732	0.028169	Bacteria	Firmicutes	Clostridia	Monoglobales	Monoglobaceae	UMGS1820	UMGS1820 sp900555375
GG03_MAG_00221	3002484	220	18707	0.526276	0.788732	0.028169	Bacteria	Bacteroidota	Bacteroidia	Bacteroidales	Bacteroidaceae	F0040	F0040 sp004555055
GG03_MAG_00222	2211571	179	17249	0.280438	0.788732	0.028169	Bacteria	Firmicutes	Clostridia	Clostridiales	Clostridiaceae	Clostridium	N/A
GG03_MAG_00223	973249	110	13034	0.27912	0.816901	0.056338	Bacteria	Firmicutes	Bacilli	RF39	CAG-1000	CAG-628	CAG-628 sp003524085
GG03_MAG_00224	2130482	103	36705	0.449106	0.788732	0.028169	Bacteria	Firmicutes	Clostridia	Oscillospirales	Acutalibacteraceae	CAG-488	N/A
GG03_MAG_00225	1525377	89	29046	0.280557	0.816901	0.056338	Bacteria	Firmicutes	Clostridia	TANB77	CAG-508	CAG-492	CAG-492 sp900557045
GG03_MAG_00226	1495962	137	14954	0.475033	0.774648	0.028169	Bacteria	Firmicutes	Clostridia	Christensenellales	CAG-917	CAG-475	CAG-475 sp900549225
GG03_MAG_00227	2145435	299	10145	0.525582	0.802817	0.056338	Bacteria	Firmicutes	Negativicutes	Selenomonadales	Selenomonadaceae	Selenomonas	Selenomonas sp004552655
GG03_MAG_00228	2017385	187	13465	0.624989	0.746479	0	Bacteria	Verrucomicrobiota	Kiritimatiellae	RFP12	UBA1067	UBA1067	N/A
GG03_MAG_00229	1221394	133	10836	0.266022	0.802817	0.056338	Bacteria	Firmicutes	Bacilli	RF39	CAG-302	UBA6414	UBA6414 sp002438545
GG03_MAG_00230	1680699	269	6858	0.445771	0.746479	0	Bacteria	Firmicutes	Clostridia	Lachnospirales	Lachnospiraceae	XBB1006	XBB1006 sp900115795
GG03_MAG_00231	1052463	354	3531	0.328648	0.802817	0.056338	Bacteria	Firmicutes	Clostridia	Christensenellales	UMGS1908	UMGS2069	UMGS2069 sp900557695
GG03_MAG_00232	2261150	276	13331	0.516392	0.802817	0.056338	Bacteria	Bacteroidota	Bacteroidia	Bacteroidales	UBA932	RC9	RC9 sp000433355
GG03_MAG_00233	1342847	69	22526	0.257832	0.774648	0.028169	Bacteria	Firmicutes	Bacilli	RF39	CAG-611	UBA3789	UBA3789 sp900543055
GG03_MAG_00234	1107199	427	3006	0.435428	0.746479	0	Bacteria	Firmicutes	Clostridia	Oscillospirales	Acutalibacteraceae	CAG-180	CAG-180 sp004556705
GG03_MAG_00235	1775199	428	5387	0.428488	0.802817	0.056338	Bacteria	Firmicutes	Bacilli	Lactobacillales	Streptococcaceae	Streptococcus	Streptococcus hyointestinalis
GG03_MAG_00236	1911871	657	3601	0.547127	0.760563	0.0140845	Bacteria	Bacteroidota	Bacteroidia	Bacteroidales	Bacteroidaceae	Prevotellamassilia	Prevotellamassilia sp004557035
GG03_MAG_00237	2281617	244	13572	0.364328	0.760563	0.028169	Bacteria	Proteobacteria	Gammaproteobacteria	Enterobacterales	Succinivibrionaceae	Succinivibrio	Succinivibrio sp900316375
GG03_MAG_00238	2604365	328	12644	0.584829	0.830986	0.0985915	Bacteria	Firmicutes	Clostridia	Oscillospirales	Oscillospiraceae	CAG-83	N/A
GG03_MAG_00239	1105950	59	28797	0.27898	0.760563	0.028169	Bacteria	Firmicutes	Bacilli	RF39	CAG-302	RUG705	RUG705 sp900551455
GG03_MAG_00240	1018817	314	3890	0.360187	0.816901	0.084507	Bacteria	Firmicutes	Clostridia	Christensenellales	UMGS1908	UMGS2069	UMGS2069 sp900557585
GG03_MAG_00241	800605	308	2925	0.246159	0.774648	0.0422535	Bacteria	Firmicutes	Bacilli	RF39	CAG-611	RUG591	RUG591 sp900320425
GG03_MAG_00242	1487843	182	9519	0.599272	0.774648	0.0422535	Bacteria	Firmicutes	Clostridia	Oscillospirales	Oscillospiraceae	UBA738	N/A
GG03_MAG_00243	1578336	264	8142	0.532053	0.802817	0.0704225	Bacteria	Firmicutes	Clostridia	Oscillospirales	Oscillospiraceae	F23-B02	F23-B02 sp000431075
GG03_MAG_00244	2004204	252	10172	0.507207	0.732394	0	Bacteria	Firmicutes	Clostridia	Oscillospirales	CAG-272	UMGS1002	UMGS1002 sp900547565
GG03_MAG_00245	2210889	122	25645	0.446607	0.816901	0.084507	Bacteria	Firmicutes	Clostridia	Lachnospirales	Lachnospiraceae	Agathobacter	N/A
GG03_MAG_00246	704317	37	32474	0.27836	0.732394	0	Bacteria	Firmicutes	Bacilli	RF39	CAG-302	RUG705	RUG705 sp900551455
GG03_MAG_00247	809143	131	9294	0.449749	0.788732	0.056338	Bacteria	Patescibacteria	Saccharimonadia	Saccharimonadales	Saccharimonadaceae	UBA2834	UBA2834 sp004561445
GG03_MAG_00248	841610	77	13283	0.241307	0.732394	0.0140845	Bacteria	Firmicutes	Bacilli	RF39	CAG-611	CAG-611	CAG-611 sp000434175
GG03_MAG_00249	1718608	675	2997	0.492393	0.816901	0.0985915	Bacteria	Bacteroidota	Bacteroidia	Bacteroidales	Muribaculaceae	CAG-485	CAG-485 sp004553095
GG03_MAG_00250	2414371	629	4596	0.462525	0.746479	0.028169	Bacteria	Verrucomicrobiota	Lentisphaeria	Victivallales	Victivallaceae	UMGS1518	UMGS1518 sp900552575
GG03_MAG_00251	777782	341	2513	0.383229	0.746479	0.028169	Bacteria	Firmicutes	Clostridia	Christensenellales	UBA4651	RUG666	RUG666 sp900321185
GG03_MAG_00252	1750624	300	6681	0.373711	0.802817	0.084507	Bacteria	Proteobacteria	Gammaproteobacteria	Enterobacterales	Succinivibrionaceae	Succinivibrio	N/A
GG03_MAG_00253	895228	130	10864	0.261731	0.71831	0.0140845	Bacteria	Firmicutes	Bacilli	RF39	CAG-302	CAG-302	CAG-302 sp001916775
GG03_MAG_00254	2088932	225	12718	0.477496	0.746479	0.0422535	Bacteria	Bacteroidota	Bacteroidia	Bacteroidales	Bacteroidaceae	Prevotella	Prevotella sp900313215
GG03_MAG_00255	2023469	216	13271	0.555149	0.71831	0.0140845	Bacteria	Firmicutes	Clostridia	Lachnospirales	Lachnospiraceae	Oribacterium	Oribacterium sp004554245
GG03_MAG_00256	1459670	59	32704	0.599156	0.746479	0.0422535	Bacteria	Firmicutes	Clostridia	Oscillospirales	Oscillospiraceae	N/A	N/A
GG03_MAG_00257	1653310	69	41928	0.469854	0.746479	0.0422535	Bacteria	Firmicutes	Clostridia	Oscillospirales	Ruminococcaceae	UMGS1668	UMGS1668 sp004556975
GG03_MAG_00258	1605521	226	9437	0.429985	0.732394	0.028169	Bacteria	Firmicutes	Clostridia	Peptostreptococcales	Anaerovoracaceae	UMGS973	UMGS973 sp900547295
GG03_MAG_00259	1113414	465	2818	0.603097	0.774648	0.084507	Bacteria	Firmicutes	Clostridia	Oscillospirales	Ruminococcaceae	Angelakisella	Angelakisella sp004554485
GG03_MAG_00260	2105216	611	4309	0.429696	0.774648	0.084507	Bacteria	Firmicutes	Clostridia	Peptostreptococcales	Anaerovoracaceae	UMGS973	UMGS973 sp900547295
GG03_MAG_00261	1753260	454	4933	0.5905	0.774648	0.084507	Bacteria	Firmicutes	Clostridia	Christensenellales	CAG-74	SFMI01	SFMI01 sp004556155
GG03_MAG_00262	1976748	312	9146	0.372267	0.732394	0.0422535	Bacteria	Firmicutes	Clostridia	Lachnospirales	Lachnospiraceae	V9D3004	V9D3004 sp002349525
GG03_MAG_00263	2165494	513	5420	0.482469	0.760563	0.0704225	Bacteria	Bacteroidota	Bacteroidia	Bacteroidales	Bacteroidaceae	N/A	N/A
GG03_MAG_00264	1767679	500	4246	0.601497	0.732394	0.0422535	Bacteria	Firmicutes	Clostridia	Oscillospirales	Oscillospiraceae	N/A	N/A
GG03_MAG_00265	1957323	608	4159	0.600863	0.774648	0.0985915	Bacteria	Actinobacteriota	Actinomycetia	Actinomycetales	Bifidobacteriaceae	Bifidobacterium	Bifidobacterium thermophilum
GG03_MAG_00266	2297435	230	13154	0.499765	0.71831	0.0422535	Bacteria	Firmicutes	Negativicutes	Selenomonadales	Selenomonadaceae	Selenomonas	N/A
GG03_MAG_00267	1861502	130	18479	0.537317	0.774648	0.0985915	Bacteria	Firmicutes	Clostridia	Oscillospirales	Ruminococcaceae	Angelakisella	Angelakisella sp003453215
GG03_MAG_00268	2215447	270	10424	0.435467	0.71831	0.056338	Bacteria	Firmicutes	Clostridia	Lachnospirales	Lachnospiraceae	Marvinbryantia	Marvinbryantia sp900066075
GG03_MAG_00269	1736801	64	48967	0.454954	0.732394	0.0704225	Bacteria	Firmicutes	Clostridia	Oscillospirales	CAG-272	CAG-841	CAG-841 sp000437375
GG03_MAG_00270	1484150	211	9225	0.481682	0.732394	0.084507	Bacteria	Bacteroidota	Bacteroidia	Bacteroidales	Bacteroidaceae	Prevotella	Prevotella sp002251245
GG03_MAG_00271	1601685	132	18711	0.589878	0.732394	0.0985915	Bacteria	Firmicutes	Clostridia	Oscillospirales	Oscillospiraceae	CAG-83	N/A
GG05_MAG_00001	1914291	45	68122	0.3769	1	0	Bacteria	Firmicutes	Clostridia	Lachnospirales	Lachnospiraceae	Butyrivibrio	N/A
GG05_MAG_00002	1665042	55	54051	0.307392	1	0	Archaea	Methanobacteriota	Methanobacteria	Methanobacteriales	Methanobacteriaceae	Methanobrevibacter	Methanobrevibacter gottschalkii
GG05_MAG_00003	2432147	69	67882	0.366944	1	0	Bacteria	Firmicutes	Clostridia	Oscillospirales	Acutalibacteraceae	GCA-900066995	GCA-900066995 sp900291955
GG05_MAG_00004	1738039	143	18342	0.33929	1	0.0140845	Bacteria	Firmicutes	Clostridia	Oscillospirales	Acutalibacteraceae	Ruminococcus	Ruminococcus sp900314705
GG05_MAG_00005	1795601	126	21318	0.440033	1	0.0140845	Bacteria	Firmicutes	Bacilli	Lactobacillales	Lactobacillaceae	Ligilactobacillus	Ligilactobacillus ruminis
GG05_MAG_00006	2607541	85	57653	0.458969	1	0.0140845	Bacteria	Bacteroidota	Bacteroidia	Bacteroidales	Muribaculaceae	CAG-279	CAG-279 sp004561555
GG05_MAG_00007	2291654	98	51437	0.584166	1	0.0140845	Bacteria	Firmicutes	Negativicutes	Selenomonadales	Selenomonadaceae	N/A	N/A
GG05_MAG_00008	1567827	105	31167	0.530296	1	0.0140845	Bacteria	Proteobacteria	Gammaproteobacteria	Burkholderiales	Burkholderiaceae	Duodenibacillus	Duodenibacillus sp900542805
GG05_MAG_00009	1858704	216	22868	0.43971	0.985915	0	Bacteria	Firmicutes	Clostridia	Lachnospirales	Lachnospiraceae	UBA1712	UBA1712 sp002317245
GG05_MAG_00010	2745736	64	64829	0.407821	0.985915	0	Bacteria	Firmicutes	Clostridia	Lachnospirales	Lachnospiraceae	Roseburia	Roseburia sp001940165
GG05_MAG_00011	2282770	97	39111	0.507975	0.985915	0	Bacteria	Bacteroidota	Bacteroidia	Bacteroidales	Muribaculaceae	CAG-873	N/A
GG05_MAG_00012	1555501	52	59167	0.561291	0.986842	0.0131579	Archaea	Thermoplasmatota	Thermoplasmata	Methanomassiliicoccales	Methanomethylophilaceae	Methanomethylophilus	Methanomethylophilus alvus
GG05_MAG_00013	2433777	79	42083	0.52958	1	0.028169	Bacteria	Bacteroidota	Bacteroidia	Bacteroidales	Muribaculaceae	CAG-485	CAG-485 sp000437495
GG05_MAG_00014	1959399	99	33068	0.416671	1	0.028169	Bacteria	Firmicutes	Clostridia	Lachnospirales	Lachnospiraceae	UBA11774	UBA11774 sp003507655
GG05_MAG_00015	2826139	166	29314	0.497522	1	0.028169	Bacteria	Firmicutes	Negativicutes	Selenomonadales	Selenomonadaceae	RUG114	RUG114 sp900315615
GG05_MAG_00016	2342385	37	115729	0.443917	1	0.028169	Bacteria	Bacteroidota	Bacteroidia	Bacteroidales	Bacteroidaceae	UBA6398	UBA6398 sp003150315
GG05_MAG_00017	2063078	27	115134	0.371472	0.971831	0	Bacteria	Firmicutes	Clostridia	Lachnospirales	Lachnospiraceae	V9D3004	V9D3004 sp002349525
GG05_MAG_00018	2117014	150	26560	0.379724	0.985915	0.0140845	Bacteria	Firmicutes	Bacilli	Lactobacillales	Lactobacillaceae	Lactobacillus	N/A
GG05_MAG_00019	2074480	165	20918	0.536896	0.985915	0.0140845	Bacteria	Bacteroidota	Bacteroidia	Bacteroidales	UBA932	RC9	RC9 sp004552965
GG05_MAG_00020	1570665	79	33866	0.406743	0.985915	0.0140845	Bacteria	Firmicutes	Bacilli	Lactobacillales	Streptococcaceae	Streptococcus	Streptococcus sp002300045
GG05_MAG_00021	2922509	152	41896	0.556155	0.985915	0.0140845	Bacteria	Firmicutes	Clostridia	Oscillospirales	CAG-272	UMGS1696	UMGS1696 sp900554225
GG05_MAG_00022	1577456	35	71440	0.488664	0.985915	0.0140845	Bacteria	Bacteroidota	Bacteroidia	Bacteroidales	UBA932	RC9	RC9 sp000432655
GG05_MAG_00023	1471328	36	78469	0.347362	0.985915	0.0140845	Bacteria	Campylobacterota	Campylobacteria	Campylobacterales	Campylobacteraceae	Campylobacter	N/A
GG05_MAG_00024	2153328	143	21241	0.44109	0.985915	0.0140845	Bacteria	Bacteroidota	Bacteroidia	Bacteroidales	Bacteroidaceae	UBA6382	UBA6382 sp900318305
GG05_MAG_00025	1886328	122	22803	0.575674	0.985915	0.0140845	Bacteria	Firmicutes	Clostridia	Oscillospirales	Oscillospiraceae	UBA1777	UBA1777 sp900549645
GG05_MAG_00026	1359010	61	38912	0.47753	0.986842	0.0263158	Archaea	Thermoplasmatota	Thermoplasmata	Methanomassiliicoccales	Methanomethylophilaceae	MX-02	MX-02 sp006954405
GG05_MAG_00027	2671125	158	31470	0.422236	1	0.0422535	Bacteria	Firmicutes	Clostridia	Lachnospirales	Lachnospiraceae	Blautia	N/A
GG05_MAG_00028	1791926	278	11980	0.37313	0.957746	0	Bacteria	Firmicutes	Bacilli	Erysipelotrichales	Erysipelotrichaceae	UBA636	UBA636 sp002299675
GG05_MAG_00029	1318195	210	9572	0.339322	0.957746	0	N/A	N/A	N/A	N/A	N/A	N/A	N/A
GG05_MAG_00030	3047581	233	19508	0.315604	0.985915	0.028169	Bacteria	Firmicutes	Clostridia	Clostridiales	Clostridiaceae	N/A	N/A
GG05_MAG_00031	3092889	170	27240	0.496073	0.985915	0.028169	Bacteria	Firmicutes	Clostridia	Lachnospirales	Lachnospiraceae	Roseburia	Roseburia hominis
GG05_MAG_00032	1785378	285	9212	0.602136	0.971831	0.0140845	Bacteria	Actinobacteriota	Coriobacteriia	Coriobacteriales	Coriobacteriaceae	Collinsella	N/A
GG05_MAG_00033	1636642	52	57029	0.509565	0.957746	0	Bacteria	Firmicutes	Clostridia	Christensenellales	CAG-138	SFDB01	SFDB01 sp004558825
GG05_MAG_00034	2056387	107	29889	0.556408	1	0.0422535	Bacteria	Firmicutes	Clostridia	Oscillospirales	Butyricicoccaceae	Agathobaculum	Agathobaculum butyriciproducens
GG05_MAG_00035	2373815	293	15514	0.422878	0.985915	0.028169	Bacteria	Firmicutes	Negativicutes	Selenomonadales	Selenomonadaceae	Anaerovibrio	Anaerovibrio sp900548165
GG05_MAG_00036	2035673	57	62393	0.392719	0.957746	0	Bacteria	Firmicutes	Clostridia	Oscillospirales	Acutalibacteraceae	Ruminococcus	Ruminococcus bromii
GG05_MAG_00037	1562844	71	33036	0.546198	0.971831	0.0140845	Bacteria	Firmicutes	Clostridia	Oscillospirales	Oscillospiraceae	F23-B02	F23-B02 sp004556755
GG05_MAG_00038	2634102	201	18292	0.29416	0.985915	0.0422535	Bacteria	Firmicutes	Clostridia	Clostridiales	Clostridiaceae	Clostridium	Clostridium sp001916075
GG05_MAG_00039	1811185	121	22097	0.529209	0.971831	0.028169	Bacteria	Firmicutes	Clostridia	Oscillospirales	CAG-272	UBA1740	UBA1740 sp002315715
GG05_MAG_00040	2816130	512	7502	0.455748	0.985915	0.0422535	Bacteria	Bacteroidota	Bacteroidia	Bacteroidales	Bacteroidaceae	Prevotella	N/A
GG05_MAG_00041	2759155	253	19557	0.395012	0.985915	0.0422535	Bacteria	Firmicutes	Clostridia	Monoglobales	Monoglobaceae	UMGS1494	UMGS1494 sp900552305
GG05_MAG_00042	1526445	137	18316	0.498855	0.943662	0	Bacteria	Firmicutes	Clostridia	Christensenellales	CAG-138	PeH17	PeH17 sp004556165
GG05_MAG_00043	2283912	122	35868	0.602792	0.957746	0.0140845	Bacteria	Firmicutes	Clostridia	Oscillospirales	CAG-272	CAG-448	CAG-448 sp003150135
GG05_MAG_00044	1686245	68	37585	0.488454	0.943662	0	Bacteria	Bacteroidota	Bacteroidia	Bacteroidales	UBA932	RC9	RC9 sp900546445
GG05_MAG_00045	1740789	269	10493	0.356746	0.985915	0.0422535	Bacteria	Proteobacteria	Gammaproteobacteria	Enterobacterales	Succinivibrionaceae	Succinivibrio	Succinivibrio sp003456415
GG05_MAG_00046	1707788	167	12329	0.601359	0.943662	0	Bacteria	Firmicutes	Clostridia	Oscillospirales	Oscillospiraceae	UBA738	UBA738 sp004557735
GG05_MAG_00047	2270747	70	61564	0.516697	0.957746	0.0140845	Bacteria	Bacteroidota	Bacteroidia	Bacteroidales	Muribaculaceae	CAG-873	CAG-873 sp001701165
GG05_MAG_00048	1625737	110	22634	0.412973	0.943662	0	Bacteria	Firmicutes	Clostridia	Monoglobales	UBA1381	UBA1738	UBA1738 sp002315735
GG05_MAG_00049	1693858	80	31283	0.547046	0.971831	0.028169	Bacteria	Firmicutes	Clostridia	Oscillospirales	Oscillospiraceae	F23-B02	F23-B02 sp004558025
GG05_MAG_00050	1421659	19	124555	0.512298	0.943662	0	Bacteria	Elusimicrobiota	Elusimicrobia	Elusimicrobiales	Elusimicrobiaceae	UBA1436	N/A
GG05_MAG_00051	2244647	183	19458	0.280213	0.985915	0.0422535	Bacteria	Firmicutes	Clostridia	Peptostreptococcales	Peptostreptococcaceae	Terrisporobacter	Terrisporobacter othiniensis
GG05_MAG_00052	2440695	89	41911	0.491884	0.943662	0.0140845	Bacteria	Bacteroidota	Bacteroidia	Bacteroidales	Muribaculaceae	SFRY01	SFRY01 sp004562065
GG05_MAG_00053	1634920	29	69659	0.476723	0.943662	0.0140845	Bacteria	Firmicutes	Clostridia	Lachnospirales	Lachnospiraceae	UBA629	UBA629 sp900317915
GG05_MAG_00054	2314342	76	42139	0.54144	0.985915	0.056338	Bacteria	Bacteroidota	Bacteroidia	Bacteroidales	Bacteroidaceae	Prevotellamassilia	N/A
GG05_MAG_00055	2225444	149	21641	0.440767	0.957746	0.028169	Bacteria	Firmicutes	Clostridia	Lachnospirales	Lachnospiraceae	CAG-95	CAG-95 sp900066375
GG05_MAG_00056	1357406	157	14375	0.323453	0.929577	0	Bacteria	Firmicutes	Bacilli	Erysipelotrichales	Erysipelotrichaceae	N/A	N/A
GG05_MAG_00057	2155347	277	11743	0.527974	0.985915	0.056338	Bacteria	Bacteroidota	Bacteroidia	Bacteroidales	Bacteroidaceae	Prevotella	N/A
GG05_MAG_00058	1727934	106	24311	0.578582	0.957746	0.028169	Bacteria	Firmicutes	Clostridia	Oscillospirales	Oscillospiraceae	CAG-110	CAG-110 sp900544405
GG05_MAG_00059	2546322	300	14003	0.361956	0.985915	0.056338	Bacteria	Proteobacteria	Gammaproteobacteria	Enterobacterales	Succinivibrionaceae	Succinivibrio	N/A
GG05_MAG_00060	1897009	160	20181	0.55749	0.929577	0	Bacteria	Firmicutes	Clostridia	Peptostreptococcales	Anaerovoracaceae	Eubacterium	Eubacterium pyruvativorans
GG05_MAG_00061	2068598	91	44174	0.443728	0.929577	0	Bacteria	Firmicutes	Clostridia	Oscillospirales	Acutalibacteraceae	CAG-488	N/A
GG05_MAG_00062	2482430	123	33787	0.483055	0.957746	0.028169	Bacteria	Bacteroidota	Bacteroidia	Bacteroidales	Bacteroidaceae	UBA4334	UBA4334 sp900316975
GG05_MAG_00063	2168886	67	61128	0.399868	0.929577	0	Bacteria	Spirochaetota	Spirochaetia	Treponematales	Treponemataceae	Treponema	Treponema berlinense
GG05_MAG_00064	1405888	89	32242	0.416081	0.929577	0	Bacteria	Firmicutes	Bacilli	RFN20	CAG-288	UBA7642	UBA7642 sp900539865
GG05_MAG_00065	1590946	58	45177	0.346399	0.929577	0	Bacteria	Firmicutes	Bacilli	RFN20	CAG-826	UBA733	UBA733 sp900550795
GG05_MAG_00066	2676760	232	18751	0.496871	0.943662	0.028169	Bacteria	Bacteroidota	Bacteroidia	Bacteroidales	Tannerellaceae	Parabacteroides	N/A
GG05_MAG_00067	1405963	207	10898	0.47755	0.943662	0.028169	Bacteria	Firmicutes	Clostridia	Christensenellales	CAG-917	CAG-349	CAG-349 sp003539515
GG05_MAG_00068	2115493	266	13451	0.488878	0.943662	0.028169	Bacteria	Bacteroidota	Bacteroidia	Bacteroidales	Muribaculaceae	CAG-485	CAG-485 sp004553095
GG05_MAG_00069	1829131	92	34836	0.513164	0.915493	0	Bacteria	Firmicutes	Clostridia	Christensenellales	CAG-138	Phil1	Phil1 sp004558525
GG05_MAG_00070	2337787	105	37035	0.377529	0.943662	0.028169	Bacteria	Spirochaetota	Spirochaetia	Treponematales	Treponemataceae	Treponema	N/A
GG05_MAG_00071	2404658	197	16141	0.499166	0.943662	0.028169	Bacteria	Bacteroidota	Bacteroidia	Bacteroidales	Bacteroidaceae	Prevotella	Prevotella sp002251365
GG05_MAG_00072	1456764	27	79489	0.294229	0.943662	0.028169	Bacteria	Firmicutes	Bacilli	ML615J-28	CAG-313	CAG-313	CAG-313 sp003539625
GG05_MAG_00073	2348155	132	27237	0.594724	0.943662	0.028169	Bacteria	Bacteroidota	Bacteroidia	Bacteroidales	Muribaculaceae	CAG-873	CAG-873 sp004552485
GG05_MAG_00074	1944081	94	26807	0.593486	0.943662	0.028169	Bacteria	Firmicutes	Clostridia	Oscillospirales	Oscillospiraceae	CAG-170	CAG-170 sp000436735
GG05_MAG_00075	1394476	43	76548	0.527204	0.915493	0	Bacteria	Firmicutes	Bacilli	RFN20	CAG-826	UBA733	UBA733 sp004561785
GG05_MAG_00076	2114625	32	109145	0.42099	0.943662	0.028169	Bacteria	Bacteroidota	Bacteroidia	Bacteroidales	P3	UBA3388	UBA3388 sp004551865
GG05_MAG_00077	2454314	68	52195	0.441678	0.971831	0.056338	Bacteria	Firmicutes	Clostridia	Lachnospirales	Lachnospiraceae	Coprococcus	N/A
GG05_MAG_00078	2121465	49	66454	0.533073	0.915493	0	Bacteria	Firmicutes	Clostridia	Oscillospirales	Acutalibacteraceae	CAG-177	CAG-177 sp000431775
GG05_MAG_00079	2859103	120	39221	0.55643	0.957746	0.0422535	Bacteria	Bacteroidota	Bacteroidia	Bacteroidales	Muribaculaceae	C941	C941 sp900321725
GG05_MAG_00080	1493853	171	15345	0.450682	0.929577	0.0140845	Bacteria	Firmicutes	Clostridia	Peptostreptococcales	Anaerovoracaceae	CAG-238	CAG-238 sp002439735
GG05_MAG_00081	1916728	30	111789	0.41717	0.957746	0.0422535	Bacteria	Firmicutes	Clostridia	Oscillospirales	Acutalibacteraceae	Ruminococcus	Ruminococcus sp004560275
GG05_MAG_00082	1798490	161	16490	0.495852	0.929577	0.0140845	Bacteria	Firmicutes	Clostridia	Oscillospirales	UBA644	UBA644	UBA644 sp002299265
GG05_MAG_00083	1863764	96	31967	0.47698	0.929577	0.0140845	Bacteria	Bacteroidota	Bacteroidia	Bacteroidales	UBA932	RC9	RC9 sp900546925
GG05_MAG_00084	1367318	127	16769	0.466857	0.929577	0.0140845	Bacteria	Firmicutes	Clostridia	Christensenellales	CAG-917	CAG-349	CAG-349 sp003539515
GG05_MAG_00085	1905627	91	33455	0.532214	0.929577	0.0140845	Bacteria	Firmicutes	Clostridia	Christensenellales	CAG-138	Phil1	Phil1 sp001940855
GG05_MAG_00086	1653156	198	11150	0.535074	0.929577	0.0140845	Bacteria	Firmicutes	Clostridia	Christensenellales	CAG-138	SFEL01	SFEL01 sp004557245
GG05_MAG_00087	1219063	338	4882	0.495718	0.929577	0.0140845	Bacteria	Firmicutes	Clostridia	Christensenellales	CAG-917	CAG-1138	CAG-1138 sp000434675
GG05_MAG_00088	2862931	227	18093	0.660438	0.929577	0.0140845	Bacteria	Verrucomicrobiota	Kiritimatiellae	RFP12	UBA1067	RUG572	RUG572 sp900547945
GG05_MAG_00089	2402760	191	20187	0.606045	0.929577	0.0140845	Bacteria	Verrucomicrobiota	Kiritimatiellae	RFP12	UBA1067	UBA1731	UBA1731 sp002317575
GG05_MAG_00090	2554651	248	13587	0.287863	0.985915	0.0704225	Bacteria	Firmicutes	Clostridia	Clostridiales	Clostridiaceae	Clostridium	Clostridium bornimense
GG05_MAG_00091	1985607	342	7909	0.518439	0.943662	0.0422535	Bacteria	Firmicutes	Clostridia	Oscillospirales	Butyricicoccaceae	Butyricicoccus	Butyricicoccus sp002395695
GG05_MAG_00092	1828351	155	20932	0.354522	0.943662	0.0422535	Bacteria	Spirochaetota	Spirochaetia	Treponematales	Treponemataceae	Treponema	Treponema porcinum
GG05_MAG_00093	1394224	223	8445	0.411515	0.943662	0.0422535	Bacteria	Firmicutes	Clostridia	Christensenellales	Borkfalkiaceae	UBA1259	UBA1259 sp003523255
GG05_MAG_00094	2840915	134	32487	0.536307	0.985915	0.084507	Bacteria	Bacteroidota	Bacteroidia	Bacteroidales	Bacteroidaceae	Prevotella	N/A
GG05_MAG_00095	2694795	49	83130	0.5007	0.929577	0.028169	Bacteria	Bacteroidota	Bacteroidia	Bacteroidales	UBA932	RC9	RC9 sp900545245
GG05_MAG_00096	1427596	298	7080	0.395446	0.971831	0.0704225	Bacteria	Campylobacterota	Campylobacteria	Campylobacterales	Campylobacteraceae	Campylobacter	Campylobacter sp900319915
GG05_MAG_00097	2510047	359	11196	0.502052	0.943662	0.0422535	Bacteria	Bacteroidota	Bacteroidia	Bacteroidales	Bacteroidaceae	UBA4372	UBA4372 sp900543815
GG05_MAG_00098	2228991	247	13141	0.599787	0.957746	0.056338	Bacteria	Bacteroidota	Bacteroidia	Bacteroidales	Bacteroidaceae	Prevotellamassilia	Prevotellamassilia sp900539625
GG05_MAG_00099	959694	200	7416	0.373916	0.901408	0	Bacteria	Firmicutes	Clostridia	Christensenellales	UBA1242	UMGS1470	UMGS1470 sp900552105
GG05_MAG_00100	1128355	125	16320	0.270132	0.901408	0	Bacteria	Firmicutes	Bacilli	RFN20	CAG-826	UBA4855	UBA4855 sp002399785
GG05_MAG_00101	1729203	70	35510	0.423141	0.943662	0.0422535	Bacteria	Proteobacteria	Alphaproteobacteria	RF32	CAG-239	RUG410	RUG410 sp900553115
GG05_MAG_00102	1560001	136	39322	0.460344	0.929577	0.028169	Bacteria	Firmicutes	Bacilli	RFN20	CAG-826	UBA733	UBA733 sp900539595
GG05_MAG_00103	2014572	117	26210	0.53913	0.943662	0.0422535	Bacteria	Firmicutes	Clostridia	Oscillospirales	Acutalibacteraceae	Ruminococcus	Ruminococcus sp003531055
GG05_MAG_00104	2029000	115	27297	0.543657	0.915493	0.0140845	Bacteria	Firmicutes	Clostridia	Christensenellales	CAG-138	RUG472	RUG472 sp900545265
GG05_MAG_00105	2450566	200	19804	0.576031	0.985915	0.084507	Bacteria	Bacteroidota	Bacteroidia	Bacteroidales	Bacteroidaceae	Prevotellamassilia	Prevotellamassilia sp004557185
GG05_MAG_00106	2061792	35	143685	0.535336	0.915493	0.0140845	Bacteria	Bacteroidota	Bacteroidia	Bacteroidales	Muribaculaceae	CAG-485	N/A
GG05_MAG_00107	2128754	561	4728	0.348045	0.943662	0.056338	Bacteria	Firmicutes	Bacilli	Erysipelotrichales	Erysipelotrichaceae	Holdemanella	N/A
GG05_MAG_00108	1926856	299	11179	0.540005	0.929577	0.0422535	Bacteria	Firmicutes	Negativicutes	Veillonellales	Megasphaeraceae	Megasphaera	Megasphaera elsdenii
GG05_MAG_00109	1614430	484	4260	0.378246	0.887324	0	Bacteria	Campylobacterota	Campylobacteria	Campylobacterales	Helicobacteraceae	Helicobacter	Helicobacter rodentium
GG05_MAG_00110	1800352	59	60657	0.473808	0.915493	0.028169	Bacteria	Bacteroidota	Bacteroidia	Bacteroidales	UBA932	UBA1232	UBA1232 sp004561775
GG05_MAG_00111	1876942	94	33114	0.502238	0.901408	0.0140845	Bacteria	Firmicutes	Clostridia	Oscillospirales	CAG-382	UBA1206	UBA1206 sp000433115
GG05_MAG_00112	1559465	240	8312	0.271656	0.915493	0.028169	Bacteria	Firmicutes	Clostridia	Clostridiales	Clostridiaceae	Clostridium	N/A
GG05_MAG_00113	2331853	81	39358	0.504001	0.901408	0.0140845	Bacteria	Bacteroidota	Bacteroidia	Bacteroidales	Muribaculaceae	CAG-279	CAG-279 sp000437795
GG05_MAG_00114	1647401	174	16233	0.455614	0.887324	0	Bacteria	Firmicutes	Clostridia	Christensenellales	Borkfalkiaceae	UBA10281	UBA10281 sp000437515
GG05_MAG_00115	1514897	174	12445	0.5821	0.887324	0	Bacteria	Firmicutes	Clostridia	Oscillospirales	Oscillospiraceae	CAG-110	N/A
GG05_MAG_00116	2433157	182	18926	0.584917	0.915493	0.028169	Bacteria	Verrucomicrobiota	Kiritimatiellae	RFP12	UBA1067	UBA1067	N/A
GG05_MAG_00117	2418790	275	13324	0.580753	0.957746	0.0704225	Bacteria	Desulfobacterota	Desulfovibrionia	Desulfovibrionales	Desulfovibrionaceae	Desulfovibrio	N/A
GG05_MAG_00118	1728879	117	27784	0.497308	0.957746	0.0704225	Bacteria	Firmicutes	Clostridia	Christensenellales	CAG-138	PeH17	PeH17 sp000435055
GG05_MAG_00119	2009635	105	26127	0.549601	0.957746	0.0704225	Bacteria	Firmicutes	Clostridia	Lachnospirales	Lachnospiraceae	Oribacterium	Oribacterium sp004554245
GG05_MAG_00120	1010330	92	16983	0.308783	0.887324	0.0140845	Bacteria	Firmicutes	Clostridia	Christensenellales	UBA1242	UBA5893	UBA5893 sp002431905
GG05_MAG_00121	1795755	75	35203	0.323077	0.887324	0.0140845	Bacteria	Cyanobacteria	Vampirovibrionia	Gastranaerophilales	Gastranaerophilaceae	UBA6984	UBA6984 sp900550295
GG05_MAG_00122	2039951	613	3993	0.460504	0.901408	0.028169	Bacteria	Firmicutes	Clostridia	Oscillospirales	Ruminococcaceae	Ruminococcus	Ruminococcus sp000433635
GG05_MAG_00123	2496166	673	4885	0.586001	0.943662	0.0704225	Bacteria	Firmicutes	Clostridia	Oscillospirales	CAG-272	CAG-448	CAG-448 sp003150135
GG05_MAG_00124	3347574	640	7190	0.511218	0.901408	0.028169	Bacteria	Bacteroidota	Bacteroidia	Bacteroidales	Bacteroidaceae	Prevotella	N/A
GG05_MAG_00125	1573142	165	16011	0.29653	0.943662	0.0704225	Bacteria	Firmicutes	Bacilli	RFN20	CAG-449	UBA3210	UBA3210 sp002363635
GG05_MAG_00126	2717140	113	52033	0.357514	0.943662	0.0704225	Bacteria	Spirochaetota	Spirochaetia	Treponematales	Treponemataceae	Treponema	Treponema sp002395155
GG05_MAG_00127	1117167	61	29108	0.273558	0.873239	0	Bacteria	Firmicutes	Clostridia	TANB77	CAG-508	CAG-245	CAG-245 sp000434195
GG05_MAG_00128	998590	42	31735	0.26232	0.873239	0	Bacteria	Firmicutes	Bacilli	RF39	CAG-1000	CAG-1000	CAG-1000 sp000436975
GG05_MAG_00129	1759046	198	13782	0.552695	0.901408	0.028169	Bacteria	Bacteroidota	Bacteroidia	Bacteroidales	UBA932	RC9	RC9 sp004554455
GG05_MAG_00130	2586392	143	29832	0.436007	0.943662	0.0704225	Bacteria	Bacteroidota	Bacteroidia	Bacteroidales	Bacteroidaceae	Prevotella	Prevotella sp000436915
GG05_MAG_00131	2201849	175	20281	0.386166	0.929577	0.056338	Bacteria	Firmicutes	Clostridia	Lachnospirales	Lachnospiraceae	CAG-45	CAG-45 sp002299665
GG05_MAG_00132	1480237	76	36855	0.414601	0.873239	0	Bacteria	Firmicutes	Bacilli	RFN20	CAG-288	UBA7642	UBA7642 sp900549915
GG05_MAG_00133	1759440	58	50810	0.450656	0.873239	0	Bacteria	Firmicutes	Clostridia	Oscillospirales	Acutalibacteraceae	DTU089	DTU089 sp002440045
GG05_MAG_00134	2318791	213	16419	0.597574	0.915493	0.056338	Bacteria	Verrucomicrobiota	Kiritimatiellae	RFP12	UBA1067	UBA1067	UBA1067 sp002321305
GG05_MAG_00135	1973926	586	4300	0.606585	0.943662	0.084507	Bacteria	Actinobacteriota	Actinomycetia	Actinomycetales	Bifidobacteriaceae	Bifidobacterium	Bifidobacterium thermophilum
GG05_MAG_00136	1442034	118	18101	0.493511	0.859155	0	Bacteria	Firmicutes	Clostridia	Oscillospirales	CAG-272	CAG-841	N/A
GG05_MAG_00137	912588	353	2933	0.324389	0.887324	0.028169	Bacteria	Firmicutes	Bacilli	RFN20	CAG-826	UBA3207	N/A
GG05_MAG_00138	1280399	47	41915	0.257012	0.859155	0	Bacteria	Firmicutes	Bacilli	RF39	CAG-1000	CAG-1000	CAG-1000 sp000434555
GG05_MAG_00139	1191971	105	14663	0.278309	0.915493	0.056338	Bacteria	Firmicutes	Bacilli	RFN20	CAG-826	N/A	N/A
GG05_MAG_00140	2364468	442	7282	0.482234	0.929577	0.0704225	Bacteria	Bacteroidota	Bacteroidia	Bacteroidales	Muribaculaceae	C941	C941 sp004557565
GG05_MAG_00141	1224055	508	2718	0.341632	0.873239	0.0140845	Bacteria	Campylobacterota	Campylobacteria	Campylobacterales	Helicobacteraceae	Helicobacter	N/A
GG05_MAG_00142	2269339	389	10202	0.486982	0.901408	0.0422535	Bacteria	Bacteroidota	Bacteroidia	Bacteroidales	Bacteroidaceae	UBA6382	UBA6382 sp002439755
GG05_MAG_00143	1132550	52	37377	0.2669	0.873239	0.0140845	Bacteria	Firmicutes	Bacilli	RF39	CAG-1000	CAG-460	CAG-460 sp000438075
GG05_MAG_00144	1484546	627	2711	0.552389	0.921053	0.0657895	Archaea	Thermoplasmatota	Thermoplasmata	Methanomassiliicoccales	Methanomethylophilaceae	UBA71	UBA71 sp006954425
GG05_MAG_00145	2053988	275	11619	0.352595	0.901408	0.056338	Bacteria	Spirochaetota	Spirochaetia	Sphaerochaetales	Sphaerochaetaceae	Spiro-01	Spiro-01 sp001604265
GG05_MAG_00146	1618056	264	8396	0.489833	0.887324	0.0422535	Bacteria	Firmicutes	Clostridia	Oscillospirales	CAG-272	CAG-724	CAG-724 sp003524145
GG05_MAG_00147	1828873	120	19974	0.624275	0.84507	0	Bacteria	Firmicutes	Clostridia	Oscillospirales	Oscillospiraceae	CAG-83	CAG-83 sp001916855
GG05_MAG_00148	1797212	561	3714	0.363587	0.915493	0.0704225	Bacteria	Firmicutes	Clostridia	Lachnospirales	Lachnospiraceae	TF01-11	N/A
GG05_MAG_00149	895431	83	14243	0.338732	0.873239	0.028169	Bacteria	Firmicutes	Clostridia	Christensenellales	UBA1242	UBA9845	UBA9845 sp003453435
GG05_MAG_00150	2565729	123	31641	0.487315	0.873239	0.028169	Bacteria	Bacteroidota	Bacteroidia	Bacteroidales	UBA932	RC9	N/A
GG05_MAG_00151	2345768	358	9137	0.436595	0.859155	0.028169	Bacteria	Firmicutes	Clostridia	Lachnospirales	Lachnospiraceae	Marvinbryantia	Marvinbryantia sp900066075
GG05_MAG_00152	1758778	442	5453	0.435964	0.887324	0.056338	Bacteria	Spirochaetota	Spirochaetia	Treponematales	Treponemataceae	Treponema	Treponema porcinum
GG05_MAG_00153	1351911	607	2421	0.516473	0.84507	0.0140845	Bacteria	Proteobacteria	Gammaproteobacteria	Burkholderiales	Burkholderiaceae	Oxalobacter	Oxalobacter formigenes
GG05_MAG_00154	2623367	540	6707	0.548858	0.887324	0.056338	Bacteria	Bacteroidota	Bacteroidia	Bacteroidales	Bacteroidaceae	Prevotella	Prevotella sp900322035
GG05_MAG_00155	2475047	137	27477	0.491888	0.873239	0.0422535	Bacteria	Bacteroidota	Bacteroidia	Bacteroidales	Bacteroidaceae	Prevotella	Prevotella sp000834015
GG05_MAG_00156	1353942	106	19789	0.262615	0.873239	0.0422535	Bacteria	Firmicutes	Bacilli	RF39	CAG-302	CAG-914	CAG-914 sp000437895
GG05_MAG_00157	1075077	192	8439	0.289971	0.873239	0.0422535	Bacteria	Firmicutes	Bacilli	RFN20	CAG-826	UBA4855	UBA4855 sp900545015
GG05_MAG_00158	1231497	48	32437	0.292206	0.859155	0.028169	Bacteria	Firmicutes	Bacilli	RF39	CAG-611	CAG-877	CAG-877 sp000433455
GG05_MAG_00159	2366301	355	9610	0.558612	0.901408	0.0704225	Bacteria	Firmicutes	Clostridia	Oscillospirales	Ruminococcaceae	UMGS1826	UMGS1826 sp900555435
GG05_MAG_00160	1162197	116	15999	0.28511	0.901408	0.0704225	Bacteria	Firmicutes	Clostridia	TANB77	CAG-508	CAG-452	CAG-452 sp000434035
GG05_MAG_00161	2238097	449	7080	0.513143	0.915493	0.0985915	Bacteria	Firmicutes	Negativicutes	Veillonellales	Dialisteraceae	Dialister	N/A
GG05_MAG_00162	2719945	139	31828	0.549503	0.859155	0.0422535	Bacteria	Bacteroidota	Bacteroidia	Bacteroidales	Bacteroidaceae	UBA4372	UBA4372 sp900543815
GG05_MAG_00163	1815955	152	18469	0.578114	0.859155	0.0422535	Bacteria	Firmicutes	Clostridia	Oscillospirales	Oscillospiraceae	CAG-170	CAG-170 sp003516765
GG05_MAG_00164	1736737	89	35272	0.591669	0.873239	0.056338	Bacteria	Firmicutes	Clostridia	Oscillospirales	Oscillospiraceae	ER4	ER4 sp000765235
GG05_MAG_00165	1528006	235	9250	0.566811	0.816901	0	Bacteria	Firmicutes	Clostridia	Oscillospirales	Ruminococcaceae	Gemmiger	Gemmiger sp004555405
GG05_MAG_00166	2246665	102	27860	0.440026	0.84507	0.028169	Bacteria	Firmicutes	Clostridia	Lachnospirales	Lachnospiraceae	Agathobacter	N/A
GG05_MAG_00167	2282142	163	20441	0.4133	0.887324	0.0704225	Bacteria	Firmicutes	Clostridia	Lachnospirales	Lachnospiraceae	CAG-45	N/A
GG05_MAG_00168	2619018	183	23030	0.444202	0.901408	0.084507	Bacteria	Fibrobacterota	Fibrobacteria	Fibrobacterales	Fibrobacteraceae	Fibrobacter	Fibrobacter sp003003115
GG05_MAG_00169	1589397	280	8117	0.607659	0.887324	0.0704225	Bacteria	Firmicutes	Clostridia	Oscillospirales	Ruminococcaceae	Angelakisella	Angelakisella sp004557855
GG05_MAG_00170	2320899	166	20451	0.473123	0.873239	0.056338	Bacteria	Bacteroidota	Bacteroidia	Bacteroidales	Bacteroidaceae	Prevotella	Prevotella sp002251435
GG05_MAG_00171	2212719	120	25108	0.447401	0.830986	0.028169	Bacteria	Firmicutes	Clostridia	Lachnospirales	Lachnospiraceae	Agathobacter	N/A
GG05_MAG_00172	1324602	94	21158	0.243732	0.830986	0.028169	Bacteria	Firmicutes	Bacilli	RF39	CAG-302	N/A	N/A
GG05_MAG_00173	1423570	130	13959	0.619924	0.830986	0.028169	Bacteria	Firmicutes	Clostridia	Oscillospirales	Oscillospiraceae	ER4	N/A
GG05_MAG_00174	1766320	127	19718	0.605632	0.802817	0	Bacteria	Firmicutes	Clostridia	Oscillospirales	Oscillospiraceae	CAG-103	CAG-103 sp004556965
GG05_MAG_00175	1056310	86	14455	0.25003	0.830986	0.028169	Bacteria	Firmicutes	Bacilli	RF39	CAG-1000	CAG-460	CAG-460 sp000437315
GG05_MAG_00176	2046754	401	7033	0.506726	0.830986	0.028169	Bacteria	Bacteroidota	Bacteroidia	Bacteroidales	Bacteroidaceae	Prevotella	N/A
GG05_MAG_00177	1851754	768	2740	0.557892	0.873239	0.0704225	Bacteria	Firmicutes	Clostridia	Oscillospirales	CAG-272	UMGS1865	N/A
GG05_MAG_00178	1649710	247	9270	0.461773	0.873239	0.0704225	Bacteria	Firmicutes	Clostridia	Christensenellales	CAG-917	CAG-475	CAG-475 sp900551145
GG05_MAG_00179	1501725	557	3096	0.404764	0.830986	0.0422535	Bacteria	Firmicutes	Clostridia	Oscillospirales	Acutalibacteraceae	Eubacterium	Eubacterium coprostanoligenes
GG05_MAG_00180	2762111	564	6279	0.550483	0.859155	0.0704225	Bacteria	Bacteroidota	Bacteroidia	Bacteroidales	Bacteroidaceae	UBA4372	N/A
GG05_MAG_00181	1563869	182	14571	0.481305	0.887324	0.0985915	Bacteria	Firmicutes	Clostridia	Oscillospirales	Ruminococcaceae	UMGS1668	UMGS1668 sp004556975
GG05_MAG_00182	1960208	1041	1913	0.52108	0.873239	0.084507	Bacteria	Bacteroidota	Bacteroidia	Bacteroidales	Paludibacteraceae	RF16	N/A
GG05_MAG_00183	2458011	750	3996	0.43853	0.830986	0.0422535	Bacteria	Bacteroidota	Bacteroidia	Bacteroidales	Bacteroidaceae	Prevotella	N/A
GG05_MAG_00184	1877627	206	13401	0.531666	0.802817	0.0140845	Bacteria	Bacteroidota	Bacteroidia	Bacteroidales	UBA932	RC9	RC9 sp000431015
GG05_MAG_00185	1159374	64	24090	0.281224	0.802817	0.0140845	Bacteria	Firmicutes	Clostridia	TANB77	CAG-508	CAG-273	CAG-273 sp000437855
GG05_MAG_00186	1607103	111	23555	0.478238	0.802817	0.0140845	Bacteria	Firmicutes	Negativicutes	Acidaminococcales	Acidaminococcaceae	Phascolarctobacterium	Phascolarctobacterium succinatutens
GG05_MAG_00187	1353833	320	5422	0.275339	0.802817	0.028169	Bacteria	Firmicutes	Clostridia	TANB77	CAG-465	CAG-465	N/A
GG05_MAG_00188	2349314	85	38406	0.420509	0.774648	0	Bacteria	Firmicutes	Clostridia	Lachnospirales	Lachnospiraceae	Roseburia	N/A
GG05_MAG_00189	2623404	334	11137	0.518625	0.830986	0.056338	Bacteria	Bacteroidota	Bacteroidia	Bacteroidales	UBA932	RC9	RC9 sp000433355
GG05_MAG_00190	1961689	763	3079	0.571482	0.873239	0.0985915	Bacteria	Firmicutes	Negativicutes	Acidaminococcales	Acidaminococcaceae	Acidaminococcus	N/A
GG05_MAG_00191	1423457	224	10829	0.611498	0.830986	0.056338	Bacteria	Firmicutes	Negativicutes	Selenomonadales	Selenomonadaceae	Selenomonas	Selenomonas bovis
GG05_MAG_00192	1480338	580	2845	0.406184	0.802817	0.0422535	Bacteria	Firmicutes	N/A	N/A	N/A	N/A	N/A
GG05_MAG_00193	2006186	128	22718	0.570052	0.774648	0.0140845	Bacteria	Firmicutes	Clostridia	Oscillospirales	Oscillospiraceae	CAG-110	CAG-110 sp900540635
GG05_MAG_00194	865180	136	12432	0.446356	0.788732	0.028169	Bacteria	Patescibacteria	Saccharimonadia	Saccharimonadales	Saccharimonadaceae	UBA2834	UBA2834 sp004561445
GG05_MAG_00195	1407096	348	4846	0.288343	0.816901	0.056338	Bacteria	Firmicutes	Clostridia	TANB77	CAG-508	UMGS1994	UMGS1994 sp900553945
GG05_MAG_00196	1235097	101	16755	0.26841	0.830986	0.0704225	Bacteria	Firmicutes	Clostridia	TANB77	CAG-465	CAG-465	N/A
GG05_MAG_00197	948727	191	5851	0.258705	0.788732	0.028169	Bacteria	Firmicutes	Bacilli	RF39	CAG-1000	CAG-1000	CAG-1000 sp004552445
GG05_MAG_00198	1607044	403	6464	0.555667	0.816901	0.056338	Bacteria	Firmicutes	Bacilli	RFN20	CAG-826	UBA733	UBA733 sp900539595
GG05_MAG_00199	1961367	897	2418	0.432395	0.746479	0	Bacteria	Eremiobacterota	UBP9	UBA4705	UBA4705	UBA4705	UBA4705 sp002407045
GG05_MAG_00200	2193539	706	3891	0.511334	0.816901	0.0704225	Bacteria	Bacteroidota	Bacteroidia	Bacteroidales	Muribaculaceae	N/A	N/A
GG05_MAG_00201	833598	115	10531	0.266342	0.760563	0.0140845	Bacteria	Firmicutes	Bacilli	RF39	CAG-302	CAG-302	CAG-302 sp001916775
GG05_MAG_00202	2053046	600	4192	0.470587	0.816901	0.0704225	Bacteria	Firmicutes	Clostridia	Lachnospirales	Lachnospiraceae	CAG-510	CAG-510 sp000434615
GG05_MAG_00203	2592204	753	4577	0.50133	0.84507	0.0985915	Bacteria	Bacteroidota	Bacteroidia	Bacteroidales	Muribaculaceae	SFTJ01	SFTJ01 sp004557385
GG05_MAG_00204	2270003	316	10870	0.546855	0.788732	0.0422535	Bacteria	Bacteroidota	Bacteroidia	Bacteroidales	Muribaculaceae	N/A	N/A
GG05_MAG_00205	1480402	321	5317	0.591849	0.774648	0.0422535	Bacteria	Firmicutes	Clostridia	Oscillospirales	Ruminococcaceae	Angelakisella	Angelakisella sp004554485
GG05_MAG_00206	1328381	194	7798	0.319132	0.802817	0.0704225	Bacteria	Cyanobacteria	Vampirovibrionia	Gastranaerophilales	Gastranaerophilaceae	UBA6984	UBA6984 sp002450015
GG05_MAG_00207	1668398	97	32000	0.468763	0.774648	0.056338	Bacteria	Firmicutes	Clostridia	Oscillospirales	Ruminococcaceae	UMGS1668	UMGS1668 sp004556975
GG05_MAG_00208	699473	175	4424	0.25299	0.760563	0.0422535	Bacteria	Firmicutes	Bacilli	RF39	CAG-822	UBA5026	UBA5026 sp900557305
GG05_MAG_00209	1066761	390	3279	0.331927	0.760563	0.0422535	Bacteria	Firmicutes	Clostridia	Christensenellales	UBA1242	UBA9845	UBA9845 sp003453435
GG05_MAG_00210	2242380	239	13105	0.574002	0.774648	0.056338	Bacteria	Bacteroidota	Bacteroidia	Bacteroidales	Muribaculaceae	CAG-873	CAG-873 sp004553485
GG05_MAG_00211	2314429	446	6865	0.418063	0.746479	0.028169	Bacteria	Firmicutes	Clostridia	Lachnospirales	Lachnospiraceae	Agathobacter	Agathobacter sp900548765
GG05_MAG_00212	1581599	531	3779	0.431846	0.732394	0.0140845	Bacteria	Firmicutes	N/A	N/A	N/A	N/A	N/A
GG05_MAG_00213	1872502	117	20002	0.445206	0.71831	0	Bacteria	Firmicutes	Clostridia	Lachnospirales	Lachnospiraceae	CAG-194	CAG-194 sp000432915
GG05_MAG_00214	2392247	126	28648	0.582095	0.802817	0.084507	Bacteria	Firmicutes	Negativicutes	Selenomonadales	Selenomonadaceae	Selenomonas	N/A
GG05_MAG_00215	1982097	653	3663	0.425279	0.788732	0.0704225	Bacteria	Firmicutes	Clostridia	Lachnospirales	Lachnospiraceae	Butyrivibrio	Butyrivibrio sp000431815
GG05_MAG_00216	1579340	552	3464	0.459252	0.802817	0.0985915	Bacteria	Firmicutes	Clostridia	Christensenellales	QALW01	UMGS1322	UMGS1322 sp900550765
GG05_MAG_00217	1043282	188	6868	0.282498	0.802817	0.0985915	Bacteria	Firmicutes	Clostridia	TANB77	CAG-508	CAG-273	CAG-273 sp003534295
GG05_MAG_00218	1840427	273	10892	0.432685	0.746479	0.0422535	Bacteria	Spirochaetota	Spirochaetia	Sphaerochaetales	Sphaerochaetaceae	UBA5920	UBA5920 sp002406055
GG05_MAG_00219	1944484	156	16016	0.59545	0.71831	0.0140845	Bacteria	Firmicutes	Clostridia	Oscillospirales	Oscillospiraceae	CAG-170	N/A
GG05_MAG_00220	2376285	149	19212	0.445168	0.760563	0.056338	Bacteria	Firmicutes	Clostridia	Lachnospirales	Lachnospiraceae	Agathobacter	N/A
GG05_MAG_00221	2249727	664	4289	0.539667	0.774648	0.0704225	Bacteria	Bacteroidota	Bacteroidia	Bacteroidales	Bacteroidaceae	Prevotellamassilia	Prevotellamassilia sp004555425
GG05_MAG_00222	2521609	317	12119	0.503552	0.774648	0.0704225	Bacteria	Bacteroidota	Bacteroidia	Bacteroidales	Muribaculaceae	CAG-279	CAG-279 sp004555955
GG05_MAG_00223	2191335	405	7689	0.467555	0.788732	0.084507	Bacteria	Bacteroidota	Bacteroidia	Bacteroidales	Muribaculaceae	SFTJ01	SFTJ01 sp004557385
GG05_MAG_00224	1868899	565	3895	0.590296	0.746479	0.056338	Bacteria	Firmicutes	Clostridia	Christensenellales	CAG-74	SFMI01	SFMI01 sp004556155
GG05_MAG_00225	2786972	504	7463	0.54512	0.71831	0.028169	Bacteria	Firmicutes	Clostridia	Oscillospirales	CAG-272	UMGS874	UMGS874 sp900546315
GG05_MAG_00226	500550	11	112243	0.289073	0.71831	0.028169	Bacteria	Firmicutes	Clostridia	TANB77	CAG-508	UMGS1781	UMGS1781 sp004554705
GG05_MAG_00227	1939116	916	2297	0.515842	0.774648	0.0985915	Bacteria	Firmicutes	Clostridia	Lachnospirales	Lachnospiraceae	CAG-791	CAG-791 sp000431495
GG05_MAG_00228	2481598	793	3866	0.340595	0.704225	0.028169	Bacteria	Firmicutes	Bacilli	Erysipelotrichales	Erysipelatoclostridiaceae	Catenibacterium	N/A
GG05_MAG_00229	1814212	762	2584	0.602899	0.732394	0.056338	Bacteria	Bacteroidota	Bacteroidia	Bacteroidales	Bacteroidaceae	Prevotellamassilia	N/A
GG05_MAG_00230	2763363	1243	2394	0.661467	0.704225	0.028169	Bacteria	Verrucomicrobiota	Lentisphaeria	UBA1407	UBA1407	UBA1407	UBA1407 sp002305655
GG05_MAG_00231	2305911	902	2952	0.504338	0.71831	0.0422535	Bacteria	Firmicutes	Negativicutes	Selenomonadales	Selenomonadaceae	Anaerovibrio	Anaerovibrio sp004553105
GG05_MAG_00232	2176567	223	14269	0.586962	0.774648	0.0985915	Bacteria	Firmicutes	Clostridia	Oscillospirales	Ruminococcaceae	Gemmiger	N/A
GG05_MAG_00233	1353803	625	2442	0.408275	0.774648	0.0985915	Bacteria	Firmicutes	Clostridia	Oscillospirales	Acutalibacteraceae	N/A	N/A
GG05_MAG_00234	1781454	620	3344	0.484505	0.704225	0.0422535	Bacteria	Firmicutes	Clostridia	Oscillospirales	CAG-272	N/A	N/A
GG05_MAG_00235	2331038	112	27747	0.423861	0.704225	0.0422535	Bacteria	Firmicutes	Clostridia	Lachnospirales	Lachnospiraceae	Agathobacter	N/A
GG05_MAG_00236	2308391	495	6744	0.485296	0.746479	0.084507	Bacteria	Bacteroidota	Bacteroidia	Bacteroidales	Bacteroidaceae	Prevotella	N/A
GG05_MAG_00237	2014934	88	31145	0.57307	0.71831	0.056338	Bacteria	Firmicutes	Clostridia	Oscillospirales	Oscillospiraceae	CAG-110	CAG-110 sp900544705
GG05_MAG_00238	1162778	221	7455	0.546181	0.746479	0.084507	Bacteria	Firmicutes	Clostridia	Oscillospirales	Oscillospiraceae	F23-B02	F23-B02 sp000431075
GG05_MAG_00239	1644584	568	3518	0.614349	0.732394	0.0704225	Bacteria	Verrucomicrobiota	Lentisphaeria	UBA1407	UBA1407	UBA1724	UBA1724 sp002315885
GG05_MAG_00240	2051851	211	15411	0.430152	0.732394	0.0704225	Bacteria	Firmicutes	Bacilli	Erysipelotrichales	Erysipelotrichaceae	Bulleidia	N/A
GG05_MAG_00241	2031899	163	15843	0.329162	0.732394	0.084507	Bacteria	Cyanobacteria	Vampirovibrionia	Gastranaerophilales	Gastranaerophilaceae	UBA6984	UBA6984 sp003258725
GG05_MAG_00242	1113551	483	2558	0.59403	0.732394	0.0985915	Bacteria	Proteobacteria	Gammaproteobacteria	Burkholderiales	Burkholderiaceae	Sutterella	Sutterella wadsworthensis
GG05_MAG_00243	1586673	216	8539	0.623556	0.71831	0.0985915	Bacteria	Firmicutes	Clostridia	Oscillospirales	Oscillospiraceae	CAG-83	N/A
GG07_MAG_00001	1776656	117	22601	0.440545	1	0	Bacteria	Firmicutes	Bacilli	Lactobacillales	Lactobacillaceae	Ligilactobacillus	Ligilactobacillus ruminis
GG07_MAG_00002	2167940	43	79924	0.371791	1	0	Bacteria	Firmicutes	Clostridia	Lachnospirales	Lachnospiraceae	V9D3004	V9D3004 sp002349525
GG07_MAG_00003	4769620	253	34242	0.389051	1	0	Bacteria	Firmicutes	Clostridia	Lachnospirales	Lachnospiraceae	N/A	N/A
GG07_MAG_00004	1594177	68	34184	0.311056	0.986842	0	Archaea	Methanobacteriota	Methanobacteria	Methanobacteriales	Methanobacteriaceae	Methanobrevibacter	Methanobrevibacter gottschalkii
GG07_MAG_00005	2040072	186	19327	0.375376	0.985915	0	Bacteria	Firmicutes	Bacilli	Lactobacillales	Lactobacillaceae	Lactobacillus	N/A
GG07_MAG_00006	2195846	66	55941	0.453341	1	0.028169	Bacteria	Bacteroidota	Bacteroidia	Bacteroidales	Muribaculaceae	CAG-279	CAG-279 sp004561555
GG07_MAG_00007	2830523	145	45085	0.555609	0.971831	0	Bacteria	Firmicutes	Clostridia	Oscillospirales	CAG-272	UMGS1696	UMGS1696 sp900554225
GG07_MAG_00008	1447081	169	12530	0.298527	0.971831	0	Bacteria	Firmicutes	Bacilli	RFN20	CAG-449	UBA3210	UBA3210 sp002363635
GG07_MAG_00009	1870121	284	13271	0.440905	1	0.028169	Bacteria	Firmicutes	Clostridia	Lachnospirales	Lachnospiraceae	UBA1712	UBA1712 sp002317245
GG07_MAG_00010	2058285	31	120570	0.420667	0.971831	0	Bacteria	Bacteroidota	Bacteroidia	Bacteroidales	P3	UBA3388	UBA3388 sp004551865
GG07_MAG_00011	2553866	190	18028	0.458282	1	0.028169	Bacteria	Bacteroidota	Bacteroidia	Bacteroidales	Bacteroidaceae	Prevotella	N/A
GG07_MAG_00012	2405628	74	49413	0.543407	0.985915	0.0140845	Bacteria	Bacteroidota	Bacteroidia	Bacteroidales	Muribaculaceae	N/A	N/A
GG07_MAG_00013	2034477	89	35033	0.475706	0.985915	0.0140845	Bacteria	Bacteroidota	Bacteroidia	Bacteroidales	UBA932	RC9	RC9 sp900546925
GG07_MAG_00014	2233936	57	67691	0.584005	0.985915	0.0140845	Bacteria	Firmicutes	Negativicutes	Selenomonadales	Selenomonadaceae	N/A	N/A
GG07_MAG_00015	1690208	166	13349	0.501926	0.985915	0.0140845	Bacteria	Firmicutes	Clostridia	Christensenellales	CAG-138	PeH17	PeH17 sp900542285
GG07_MAG_00016	2311958	74	60504	0.515765	0.985915	0.0140845	Bacteria	Bacteroidota	Bacteroidia	Bacteroidales	Muribaculaceae	CAG-873	CAG-873 sp001701165
GG07_MAG_00017	2806855	187	24128	0.317281	0.985915	0.0140845	Bacteria	Firmicutes	Clostridia	Clostridiales	Clostridiaceae	N/A	N/A
GG07_MAG_00018	1605507	132	28047	0.353017	0.985915	0.0140845	Bacteria	Campylobacterota	Campylobacteria	Campylobacterales	Campylobacteraceae	Campylobacter	N/A
GG07_MAG_00019	1670808	55	64082	0.410082	0.957746	0	Bacteria	Firmicutes	Clostridia	Monoglobales	UBA1381	UBA1738	UBA1738 sp002315735
GG07_MAG_00020	1832540	478	4964	0.403136	0.985915	0.028169	Bacteria	Firmicutes	N/A	N/A	N/A	N/A	N/A
GG07_MAG_00021	3041597	515	9827	0.504539	1	0.0422535	Bacteria	Bacteroidota	Bacteroidia	Bacteroidales	Bacteroidaceae	Prevotella	Prevotella sp004556065
GG07_MAG_00022	2180453	33	104920	0.443111	0.985915	0.028169	Bacteria	Bacteroidota	Bacteroidia	Bacteroidales	Bacteroidaceae	UBA6398	UBA6398 sp003150315
GG07_MAG_00023	1606935	202	13592	0.525045	0.985915	0.028169	Bacteria	Proteobacteria	Gammaproteobacteria	Burkholderiales	Burkholderiaceae	Duodenibacillus	Duodenibacillus sp900542805
GG07_MAG_00024	2788679	177	26183	0.544854	0.985915	0.028169	Bacteria	Bacteroidota	Bacteroidia	Bacteroidales	Bacteroidaceae	UBA4372	N/A
GG07_MAG_00025	2511716	72	46649	0.528387	1	0.0422535	Bacteria	Bacteroidota	Bacteroidia	Bacteroidales	Muribaculaceae	CAG-485	CAG-485 sp000437495
GG07_MAG_00026	1809033	50	66095	0.450543	1	0.0422535	Bacteria	Firmicutes	Negativicutes	Selenomonadales	Selenomonadaceae	Anaerovibrio	N/A
GG07_MAG_00027	2268926	126	26025	0.394012	0.957746	0	Bacteria	Firmicutes	Clostridia	Oscillospirales	Acutalibacteraceae	CAG-964	CAG-964 sp000435335
GG07_MAG_00028	1895675	136	22574	0.577052	0.971831	0.028169	Bacteria	Firmicutes	Clostridia	Oscillospirales	Oscillospiraceae	CAG-170	CAG-170 sp003516765
GG07_MAG_00029	2577619	215	18625	0.295555	0.985915	0.0422535	Bacteria	Firmicutes	Clostridia	Clostridiales	Clostridiaceae	Clostridium	Clostridium sp001916075
GG07_MAG_00030	1602812	88	29535	0.509293	0.957746	0.0140845	Bacteria	Firmicutes	Clostridia	Christensenellales	CAG-138	SFDB01	SFDB01 sp004558825
GG07_MAG_00031	1149047	178	10996	0.344435	0.943662	0	N/A	N/A	N/A	N/A	N/A	N/A	N/A
GG07_MAG_00032	1659731	273	8737	0.354839	0.943662	0	Bacteria	Firmicutes	Bacilli	RFN20	CAG-826	UBA733	UBA733 sp900550795
GG07_MAG_00033	1811920	134	28043	0.521067	0.957746	0.0140845	Bacteria	Bacteroidota	Bacteroidia	Bacteroidales	UBA932	RC9	RC9 sp004556005
GG07_MAG_00034	2084457	245	11532	0.526426	0.971831	0.028169	Bacteria	Firmicutes	Negativicutes	Veillonellales	Dialisteraceae	Dialister	Dialister sp000434475
GG07_MAG_00035	1810573	141	20937	0.576497	0.957746	0.0140845	Bacteria	Firmicutes	Clostridia	Oscillospirales	Oscillospiraceae	UBA1777	UBA1777 sp900549645
GG07_MAG_00036	1898677	75	50925	0.494788	0.943662	0	Bacteria	Firmicutes	Clostridia	Oscillospirales	UBA644	UBA644	UBA644 sp002299265
GG07_MAG_00037	2238488	122	30520	0.509367	0.971831	0.028169	Bacteria	Bacteroidota	Bacteroidia	Bacteroidales	Muribaculaceae	CAG-873	CAG-873 sp004552725
GG07_MAG_00038	1698240	77	33375	0.48865	0.943662	0	Bacteria	Bacteroidota	Bacteroidia	Bacteroidales	UBA932	RC9	RC9 sp900546445
GG07_MAG_00039	1930811	127	21474	0.535957	0.971831	0.028169	Bacteria	Bacteroidota	Bacteroidia	Bacteroidales	UBA932	RC9	RC9 sp004552965
GG07_MAG_00040	1559093	34	78841	0.489544	0.943662	0	Bacteria	Bacteroidota	Bacteroidia	Bacteroidales	UBA932	RC9	RC9 sp000432655
GG07_MAG_00041	1949373	65	48795	0.449398	0.943662	0	Bacteria	Firmicutes	Clostridia	Oscillospirales	Acutalibacteraceae	DTU089	DTU089 sp002440045
GG07_MAG_00042	1623510	184	16093	0.55269	0.986842	0.0526316	Archaea	Thermoplasmatota	Thermoplasmata	Methanomassiliicoccales	Methanomethylophilaceae	Methanomethylophilus	Methanomethylophilus alvus
GG07_MAG_00043	3036009	382	17447	0.496064	0.971831	0.0422535	Bacteria	Bacteroidota	Bacteroidia	Bacteroidales	Tannerellaceae	Parabacteroides	N/A
GG07_MAG_00044	1468992	245	9574	0.440304	0.943662	0.0140845	Bacteria	Firmicutes	Clostridia	Christensenellales	CAG-314	SFEB01	SFEB01 sp004558105
GG07_MAG_00045	2052533	106	28702	0.49818	0.943662	0.0140845	Bacteria	Bacteroidota	Bacteroidia	Bacteroidales	UBA932	RC9	RC9 sp000434935
GG07_MAG_00046	1429193	32	74462	0.508829	0.943662	0.0140845	Bacteria	Elusimicrobiota	Elusimicrobia	Elusimicrobiales	Elusimicrobiaceae	UBA1436	N/A
GG07_MAG_00047	2204870	192	16609	0.505661	0.971831	0.0422535	Bacteria	Bacteroidota	Bacteroidia	Bacteroidales	Bacteroidaceae	Prevotella	N/A
GG07_MAG_00048	2442237	52	73190	0.430628	0.943662	0.0140845	Bacteria	Spirochaetota	Spirochaetia	Treponematales	Treponemataceae	Treponema	N/A
GG07_MAG_00049	1629202	225	10821	0.605182	0.929577	0	Bacteria	Firmicutes	Clostridia	Oscillospirales	Ruminococcaceae	Angelakisella	Angelakisella sp004557855
GG07_MAG_00050	1816887	137	17917	0.606281	0.985915	0.056338	Bacteria	Firmicutes	Clostridia	Oscillospirales	Oscillospiraceae	CAG-103	CAG-103 sp004556965
GG07_MAG_00051	2100549	88	38652	0.388223	0.929577	0	Bacteria	Firmicutes	Clostridia	Oscillospirales	Acutalibacteraceae	Ruminococcus	Ruminococcus sp004560275
GG07_MAG_00052	2117646	104	32135	0.491794	1	0.0704225	Bacteria	Bacteroidota	Bacteroidia	Bacteroidales	Muribaculaceae	CAG-485	CAG-485 sp004553095
GG07_MAG_00053	1745320	64	39714	0.309157	0.957746	0.028169	Bacteria	Cyanobacteria	Vampirovibrionia	Gastranaerophilales	Gastranaerophilaceae	CAG-196	CAG-196 sp900553895
GG07_MAG_00054	2578303	68	56631	0.444845	0.929577	0	Bacteria	Fibrobacterota	Fibrobacteria	Fibrobacterales	Fibrobacteraceae	Fibrobacter	Fibrobacter sp003003115
GG07_MAG_00055	2820490	253	19541	0.394002	0.985915	0.056338	Bacteria	Firmicutes	Clostridia	Lachnospirales	Lachnospiraceae	CAG-127	N/A
GG07_MAG_00056	2024537	201	14672	0.279985	0.985915	0.056338	Bacteria	Firmicutes	Clostridia	Peptostreptococcales	Peptostreptococcaceae	Terrisporobacter	Terrisporobacter othiniensis
GG07_MAG_00057	1385103	45	55354	0.524468	0.929577	0	Bacteria	Firmicutes	Bacilli	RFN20	CAG-826	UBA733	UBA733 sp004561785
GG07_MAG_00058	2341720	113	31228	0.44178	0.929577	0	Bacteria	Firmicutes	Clostridia	Lachnospirales	Lachnospiraceae	Agathobacter	N/A
GG07_MAG_00059	889964	55	24069	0.350968	0.915493	0	Bacteria	Firmicutes	Clostridia	Christensenellales	UBA1242	UMGS687	UMGS687 sp900544595
GG07_MAG_00060	1567287	147	16802	0.457502	0.915493	0	Bacteria	Firmicutes	Clostridia	Christensenellales	Borkfalkiaceae	UBA10281	UBA10281 sp000437515
GG07_MAG_00061	2416341	144	22553	0.49231	0.943662	0.028169	Bacteria	Bacteroidota	Bacteroidia	Bacteroidales	Bacteroidaceae	Prevotella	Prevotella sp000834015
GG07_MAG_00062	2206402	69	49626	0.371349	0.943662	0.028169	Bacteria	Spirochaetota	Spirochaetia	Treponematales	Treponemataceae	Treponema	Treponema sp002309195
GG07_MAG_00063	1413070	63	42115	0.415851	0.915493	0	Bacteria	Firmicutes	Bacilli	RFN20	CAG-288	UBA7642	UBA7642 sp900549915
GG07_MAG_00064	2139705	102	32981	0.522211	0.943662	0.028169	Bacteria	Bacteroidota	Bacteroidia	Bacteroidales	Muribaculaceae	CAG-873	CAG-873 sp004554255
GG07_MAG_00065	1767576	136	24160	0.379187	0.915493	0	Bacteria	Firmicutes	Clostridia	Lachnospirales	Lachnospiraceae	UBA2868	UBA2868 sp004552595
GG07_MAG_00066	1684813	91	26318	0.547064	0.915493	0	Bacteria	Firmicutes	Clostridia	Oscillospirales	Oscillospiraceae	F23-B02	F23-B02 sp004558025
GG07_MAG_00067	2220712	501	5865	0.447371	0.971831	0.056338	Bacteria	Bacteroidota	Bacteroidia	Bacteroidales	Muribaculaceae	N/A	N/A
GG07_MAG_00068	1858487	94	32924	0.500984	0.915493	0	Bacteria	Firmicutes	Clostridia	Oscillospirales	CAG-382	UBA1206	UBA1206 sp000433115
GG07_MAG_00069	1039585	105	15463	0.264238	0.915493	0	Bacteria	Firmicutes	Bacilli	RFN20	CAG-826	UBA4855	UBA4855 sp002399785
GG07_MAG_00070	1811013	119	23439	0.49498	0.985915	0.0704225	Bacteria	Firmicutes	Clostridia	Christensenellales	CAG-138	PeH17	PeH17 sp000435055
GG07_MAG_00071	1443053	170	13246	0.466793	0.929577	0.0140845	Bacteria	Firmicutes	Clostridia	Christensenellales	CAG-917	CAG-349	CAG-349 sp003539515
GG07_MAG_00072	2508331	86	41803	0.491083	0.929577	0.0140845	Bacteria	Bacteroidota	Bacteroidia	Bacteroidales	Muribaculaceae	SFRY01	SFRY01 sp004562065
GG07_MAG_00073	1583226	197	15010	0.376332	0.957746	0.0422535	Bacteria	Firmicutes	Bacilli	Erysipelotrichales	Erysipelotrichaceae	UBA636	UBA636 sp002299675
GG07_MAG_00074	1705134	299	7835	0.37561	0.929577	0.0140845	Bacteria	Campylobacterota	Campylobacteria	Campylobacterales	Helicobacteraceae	Helicobacter	Helicobacter rodentium
GG07_MAG_00075	2961759	179	24140	0.49879	0.929577	0.0140845	Bacteria	Bacteroidota	Bacteroidia	Bacteroidales	UBA932	RC9	RC9 sp900545245
GG07_MAG_00076	1928714	167	18675	0.324377	0.957746	0.0422535	N/A	N/A	N/A	N/A	N/A	N/A	N/A
GG07_MAG_00077	2315260	487	6387	0.432669	0.943662	0.0422535	Bacteria	Eremiobacterota	UBP9	UBA4705	UBA4705	UBA4705	UBA4705 sp002407045
GG07_MAG_00078	3279162	207	27153	0.515382	0.929577	0.028169	Bacteria	Myxococcota	Bradimonadia	Bradymonadales	UBA4248	UBA4248	UBA4248 sp004554395
GG07_MAG_00079	1814592	561	4384	0.52076	0.929577	0.028169	Bacteria	Firmicutes	Clostridia	Oscillospirales	Acutalibacteraceae	CAG-177	N/A
GG07_MAG_00080	1494294	299	6875	0.319043	0.915493	0.0140845	Bacteria	Firmicutes	Bacilli	RFN20	CAG-826	UBA3207	N/A
GG07_MAG_00081	1602785	151	14260	0.614713	0.929577	0.028169	Bacteria	Firmicutes	Clostridia	Oscillospirales	Oscillospiraceae	ER4	N/A
GG07_MAG_00082	1767564	248	10023	0.533004	0.915493	0.0140845	Bacteria	Firmicutes	Clostridia	Christensenellales	CAG-138	Phil1	Phil1 sp001940855
GG07_MAG_00083	1357928	79	29891	0.416496	0.915493	0.0140845	Bacteria	Firmicutes	Bacilli	RFN20	CAG-288	UBA7642	UBA7642 sp900539865
GG07_MAG_00084	2926488	624	6663	0.500301	0.957746	0.056338	Bacteria	Planctomycetota	Planctomycetes	Pirellulales	Thermoguttaceae	RUG369	RUG369 sp004556055
GG07_MAG_00085	2217338	482	6139	0.636435	0.915493	0.0140845	Bacteria	Verrucomicrobiota	Lentisphaeria	UBA1407	UBA1407	UBA1724	UBA1724 sp900548225
GG07_MAG_00086	1389507	102	22422	0.494479	0.929577	0.028169	Bacteria	Firmicutes	Clostridia	Christensenellales	CAG-917	CAG-1138	CAG-1138 sp000434675
GG07_MAG_00087	1969909	109	25775	0.316186	0.943662	0.0422535	Bacteria	Cyanobacteria	Vampirovibrionia	Gastranaerophilales	Gastranaerophilaceae	UBA6984	UBA6984 sp002450015
GG07_MAG_00088	1905496	159	17229	0.566449	0.929577	0.028169	Bacteria	Firmicutes	Clostridia	Oscillospirales	Oscillospiraceae	UBA1777	UBA1777 sp003150355
GG07_MAG_00089	1765274	79	38304	0.516974	0.901408	0	Bacteria	Firmicutes	Clostridia	Christensenellales	CAG-138	Phil1	Phil1 sp004558525
GG07_MAG_00090	2231338	88	44038	0.293311	0.943662	0.0422535	N/A	N/A	N/A	N/A	N/A	N/A	N/A
GG07_MAG_00091	1250194	175	10899	0.477059	0.943662	0.0422535	Bacteria	Firmicutes	Clostridia	Christensenellales	CAG-917	CAG-349	CAG-349 sp003539515
GG07_MAG_00092	2327356	424	6594	0.267544	0.929577	0.028169	Bacteria	Firmicutes	N/A	N/A	N/A	N/A	N/A
GG07_MAG_00093	2452469	196	17211	0.471718	0.957746	0.056338	Bacteria	Firmicutes	Clostridia	Lachnospirales	Lachnospiraceae	Acetatifactor	N/A
GG07_MAG_00094	1620056	199	11408	0.359888	0.957746	0.056338	Bacteria	Proteobacteria	Gammaproteobacteria	Enterobacterales	Succinivibrionaceae	Succinivibrio	Succinivibrio sp003456415
GG07_MAG_00095	2859829	60	73759	0.522795	0.929577	0.028169	Bacteria	Bacteroidota	Bacteroidia	Bacteroidales	Bacteroidaceae	Prevotella	N/A
GG07_MAG_00096	2539193	185	21241	0.534831	0.957746	0.056338	Bacteria	Bacteroidota	Bacteroidia	Bacteroidales	Bacteroidaceae	Prevotella	Prevotella sp002251385
GG07_MAG_00097	1506346	133	15516	0.511772	0.915493	0.0140845	Bacteria	Firmicutes	Clostridia	Oscillospirales	CAG-272	N/A	N/A
GG07_MAG_00098	1940823	65	54647	0.391645	0.915493	0.0140845	Bacteria	Firmicutes	Clostridia	Oscillospirales	Acutalibacteraceae	Ruminococcus	Ruminococcus bromii
GG07_MAG_00099	2546122	72	61704	0.387353	0.915493	0.0140845	Bacteria	Spirochaetota	Spirochaetia	Treponematales	Treponemataceae	Treponema	N/A
GG07_MAG_00100	2313825	113	32874	0.593948	0.957746	0.056338	Bacteria	Bacteroidota	Bacteroidia	Bacteroidales	Muribaculaceae	CAG-873	CAG-873 sp004552485
GG07_MAG_00101	2253096	115	32291	0.500449	0.943662	0.0422535	Bacteria	Firmicutes	Negativicutes	Selenomonadales	Selenomonadaceae	Selenomonas	N/A
GG07_MAG_00102	1290963	227	8158	0.480898	0.934211	0.0394737	Archaea	Thermoplasmatota	Thermoplasmata	Methanomassiliicoccales	Methanomethylophilaceae	MX-02	MX-02 sp006954405
GG07_MAG_00103	3377584	180	31126	0.673126	0.943662	0.056338	Bacteria	Verrucomicrobiota	Kiritimatiellae	RFP12	UBA1067	RUG572	RUG572 sp900547945
GG07_MAG_00104	2591448	408	9706	0.364261	0.943662	0.056338	Bacteria	Proteobacteria	Gammaproteobacteria	Enterobacterales	Succinivibrionaceae	Succinivibrio	N/A
GG07_MAG_00105	2060125	48	85129	0.470299	0.887324	0	Bacteria	Bacteroidota	Bacteroidia	Bacteroidales	Paludibacteraceae	RF16	N/A
GG07_MAG_00106	2961819	179	27202	0.532514	0.971831	0.084507	Bacteria	Bacteroidota	Bacteroidia	Bacteroidales	Bacteroidaceae	Prevotella	N/A
GG07_MAG_00107	1548479	172	14695	0.580911	0.887324	0	Bacteria	Firmicutes	Clostridia	Oscillospirales	Oscillospiraceae	CAG-110	CAG-110 sp002372735
GG07_MAG_00108	2132390	696	3794	0.590748	0.943662	0.056338	Bacteria	Firmicutes	Clostridia	Oscillospirales	CAG-272	CAG-448	CAG-448 sp003150135
GG07_MAG_00109	2505096	136	25759	0.387992	0.943662	0.056338	Bacteria	Spirochaetota	Spirochaetia	Treponematales	Treponemataceae	Treponema	N/A
GG07_MAG_00110	2224427	129	25647	0.374998	0.929577	0.0422535	Bacteria	Spirochaetota	Spirochaetia	Treponematales	Treponemataceae	N/A	N/A
GG07_MAG_00111	1874162	178	14373	0.48508	0.929577	0.0422535	Bacteria	Bacteroidota	Bacteroidia	Bacteroidales	Muribaculaceae	C941	C941 sp004557565
GG07_MAG_00112	1982973	210	11631	0.492474	0.901408	0.0140845	Bacteria	Bacteroidota	Bacteroidia	Bacteroidales	Muribaculaceae	W0P31-042	W0P31-042 sp004557195
GG07_MAG_00113	2500540	125	33169	0.434646	0.943662	0.056338	Bacteria	Firmicutes	Clostridia	Lachnospirales	Lachnospiraceae	Coprococcus	N/A
GG07_MAG_00114	1092363	73	23526	0.280534	0.901408	0.0140845	Bacteria	Firmicutes	Bacilli	RFN20	CAG-826	CAG-826	N/A
GG07_MAG_00115	1270804	137	13504	0.295845	0.887324	0	Bacteria	Firmicutes	Bacilli	RFN20	CAG-826	N/A	N/A
GG07_MAG_00116	1866112	313	7812	0.441224	0.901408	0.0140845	Bacteria	Firmicutes	Clostridia	Monoglobales	UMGS1253	UMGS1253	UMGS1253 sp900550065
GG07_MAG_00117	2034001	188	15758	0.510481	0.929577	0.0422535	Bacteria	Firmicutes	N/A	N/A	N/A	N/A	N/A
GG07_MAG_00118	1666071	479	4961	0.394958	0.943662	0.056338	Bacteria	Campylobacterota	Campylobacteria	Campylobacterales	Campylobacteraceae	Campylobacter	Campylobacter sp900319915
GG07_MAG_00119	3035348	144	34546	0.478475	0.901408	0.0140845	Bacteria	Fibrobacterota	Fibrobacteria	Fibrobacterales	Fibrobacteraceae	Fibrobacter	Fibrobacter intestinalis
GG07_MAG_00120	1957909	220	11007	0.53948	0.901408	0.0140845	Bacteria	Bacteroidota	Bacteroidia	Bacteroidales	UBA932	RC9	RC9 sp004554455
GG07_MAG_00121	1656443	310	6974	0.53589	0.901408	0.0140845	Bacteria	Firmicutes	Clostridia	Christensenellales	CAG-138	SFEL01	SFEL01 sp004557245
GG07_MAG_00122	2059385	86	37966	0.590564	0.957746	0.0704225	Bacteria	Firmicutes	Clostridia	Oscillospirales	Oscillospiraceae	CAG-170	CAG-170 sp000436735
GG07_MAG_00123	2387764	412	8311	0.504968	0.915493	0.0422535	Bacteria	Bacteroidota	Bacteroidia	Bacteroidales	Bacteroidaceae	UBA4372	UBA4372 sp900543815
GG07_MAG_00124	1595078	130	22535	0.460147	0.887324	0.0140845	Bacteria	Firmicutes	Bacilli	RFN20	CAG-826	UBA733	UBA733 sp900539595
GG07_MAG_00125	1156605	119	12454	0.248393	0.887324	0.0140845	Bacteria	Firmicutes	Bacilli	RF39	CAG-1000	CAG-460	CAG-460 sp000437315
GG07_MAG_00126	1688500	206	9421	0.617911	0.915493	0.0422535	Bacteria	Firmicutes	Clostridia	Oscillospirales	Oscillospiraceae	N/A	N/A
GG07_MAG_00127	3450778	161	31839	0.398362	0.887324	0.0140845	Bacteria	Firmicutes	Clostridia	Lachnospirales	Lachnospiraceae	Roseburia	N/A
GG07_MAG_00128	1457299	83	25006	0.27823	0.887324	0.0140845	Bacteria	Firmicutes	Clostridia	TANB77	CAG-508	CAG-492	CAG-492 sp900557045
GG07_MAG_00129	2286562	142	21502	0.608175	0.915493	0.0422535	Bacteria	Verrucomicrobiota	Kiritimatiellae	RFP12	UBA1067	UBA1731	UBA1731 sp002317575
GG07_MAG_00130	2380322	61	67064	0.468877	0.887324	0.0140845	Bacteria	Bacteroidota	Bacteroidia	Bacteroidales	UBA932	RC9	RC9 sp002298075
GG07_MAG_00131	1592105	427	4879	0.449282	0.943662	0.0704225	Bacteria	Firmicutes	Clostridia	Oscillospirales	CAG-272	N/A	N/A
GG07_MAG_00132	2092822	80	54795	0.400237	0.901408	0.028169	Bacteria	Spirochaetota	Spirochaetia	Treponematales	Treponemataceae	Treponema	Treponema berlinense
GG07_MAG_00133	2374089	40	102987	0.517041	0.901408	0.028169	Bacteria	Bacteroidota	Bacteroidia	Bacteroidales	UBA932	RC9	RC9 sp004552615
GG07_MAG_00134	992743	184	7487	0.307915	0.901408	0.028169	Bacteria	Firmicutes	Clostridia	Christensenellales	UBA1242	UBA5893	UBA5893 sp002431905
GG07_MAG_00135	2697071	185	24572	0.583679	0.943662	0.0704225	Bacteria	Firmicutes	Negativicutes	Selenomonadales	Selenomonadaceae	Selenomonas	N/A
GG07_MAG_00136	1891496	468	5402	0.541557	0.901408	0.028169	Bacteria	Firmicutes	Clostridia	Oscillospirales	Acutalibacteraceae	Ruminococcus	Ruminococcus sp003531055
GG07_MAG_00137	1772140	129	21585	0.477738	0.901408	0.028169	Bacteria	Firmicutes	Negativicutes	Acidaminococcales	Acidaminococcaceae	Phascolarctobacterium	Phascolarctobacterium succinatutens
GG07_MAG_00138	1864045	247	15568	0.482876	0.915493	0.056338	Bacteria	Bacteroidota	Bacteroidia	Bacteroidales	UBA932	UBA1232	UBA1232 sp004561775
GG07_MAG_00139	9105437	1319	10358	0.567025	0.915493	0.056338	Bacteria	Firmicutes	Clostridia	Oscillospirales	Oscillospiraceae	ER4	N/A
GG07_MAG_00140	2130395	397	7440	0.561093	0.915493	0.056338	Bacteria	Firmicutes	Clostridia	Oscillospirales	QAMX01	QAMX01	QAMX01 sp004555605
GG07_MAG_00141	1604001	260	8500	0.507292	0.887324	0.028169	Bacteria	Firmicutes	Bacilli	RFN20	CAG-826	UBA733	UBA733 sp900539595
GG07_MAG_00142	2122859	103	24771	0.442658	0.887324	0.028169	Bacteria	Bacteroidota	Bacteroidia	Bacteroidales	Bacteroidaceae	UBA6382	UBA6382 sp900318305
GG07_MAG_00143	1251950	60	33056	0.24107	0.887324	0.028169	Bacteria	Firmicutes	Bacilli	RF39	CAG-302	N/A	N/A
GG07_MAG_00144	1036725	30	74459	0.270168	0.859155	0	Bacteria	Firmicutes	Bacilli	RF39	CAG-1000	CAG-533	CAG-533 sp004563275
GG07_MAG_00145	1291413	196	9179	0.465417	0.901408	0.0422535	Bacteria	Firmicutes	Clostridia	Christensenellales	CAG-917	CAG-475	CAG-475 sp900551145
GG07_MAG_00146	2236525	166	20668	0.582253	0.901408	0.0422535	Bacteria	Verrucomicrobiota	Lentisphaeria	UBA1407	UBA1407	UBA1724	UBA1724 sp900548225
GG07_MAG_00147	2709777	180	24558	0.547018	0.901408	0.0422535	Bacteria	Bacteroidota	Bacteroidia	Bacteroidales	Bacteroidaceae	UBA4372	UBA4372 sp900543815
GG07_MAG_00148	1570439	167	11429	0.551072	0.901408	0.0422535	Bacteria	Firmicutes	Clostridia	Oscillospirales	Oscillospiraceae	F23-B02	N/A
GG07_MAG_00149	1157698	54	29189	0.273345	0.873239	0.0140845	Bacteria	Firmicutes	Clostridia	TANB77	CAG-508	CAG-245	CAG-245 sp000434195
GG07_MAG_00150	3130551	297	14393	0.513747	0.901408	0.056338	Bacteria	Bacteroidota	Bacteroidia	Bacteroidales	Bacteroidaceae	Prevotella	N/A
GG07_MAG_00151	1928144	166	15175	0.306082	0.943662	0.0985915	Bacteria	Cyanobacteria	Vampirovibrionia	Gastranaerophilales	Gastranaerophilaceae	UBA791	UBA791 sp002297005
GG07_MAG_00152	2031195	573	4907	0.592538	0.887324	0.0422535	Bacteria	Firmicutes	Negativicutes	Selenomonadales	Selenomonadaceae	Mitsuokella	Mitsuokella jalaludinii
GG07_MAG_00153	1792038	550	3997	0.504418	0.929577	0.084507	Bacteria	Firmicutes	Dehalobacteriia	UBA7702	UBA7702	UBA7702	UBA7702 sp002482535
GG07_MAG_00154	1299031	140	14500	0.322871	0.84507	0	Bacteria	Firmicutes	Bacilli	Erysipelotrichales	Erysipelotrichaceae	N/A	N/A
GG07_MAG_00155	2556651	193	17242	0.516668	0.887324	0.0422535	Bacteria	Bacteroidota	Bacteroidia	Bacteroidales	UBA932	RC9	RC9 sp000433355
GG07_MAG_00156	1433414	458	4420	0.552168	0.901408	0.056338	Bacteria	Firmicutes	Bacilli	RFN20	CAG-826	UBA733	UBA733 sp900539595
GG07_MAG_00157	1940079	371	6791	0.544343	0.915493	0.0704225	Bacteria	Firmicutes	Clostridia	Christensenellales	CAG-138	RUG472	RUG472 sp900545265
GG07_MAG_00158	2143193	386	7747	0.526416	0.901408	0.056338	Bacteria	Bacteroidota	Bacteroidia	Bacteroidales	Bacteroidaceae	Prevotellamassilia	N/A
GG07_MAG_00159	861862	121	8865	0.258708	0.859155	0.0140845	Bacteria	Firmicutes	Bacilli	RF39	CAG-302	CAG-914	CAG-914 sp000437895
GG07_MAG_00160	1592015	210	11959	0.523066	0.84507	0	Bacteria	Bacteroidota	Bacteroidia	Bacteroidales	UBA932	RC9	N/A
GG07_MAG_00161	2276671	102	30288	0.384676	0.901408	0.056338	Bacteria	Firmicutes	Clostridia	Lachnospirales	Lachnospiraceae	CAG-45	CAG-45 sp002299665
GG07_MAG_00162	1113958	80	23556	0.262708	0.84507	0	Bacteria	Firmicutes	Bacilli	RF39	CAG-302	CAG-302	CAG-302 sp001916775
GG07_MAG_00163	2479810	111	30749	0.520239	0.873239	0.028169	Bacteria	Bacteroidota	Bacteroidia	Bacteroidales	Bacteroidaceae	Bacteroides	N/A
GG07_MAG_00164	3583924	231	23302	0.590826	0.859155	0.0140845	Bacteria	Verrucomicrobiota	Kiritimatiellae	RFP12	UBA1067	UBA1067	N/A
GG07_MAG_00165	1205144	47	47975	0.265707	0.873239	0.0422535	Bacteria	Firmicutes	Bacilli	RF39	CAG-1000	CAG-1000	CAG-1000 sp004552445
GG07_MAG_00166	909096	58	23523	0.274548	0.859155	0.028169	Bacteria	Firmicutes	Bacilli	RF39	CAG-611	CAG-710	CAG-710 sp000432595
GG07_MAG_00167	1527036	220	8602	0.306136	0.859155	0.028169	Bacteria	Firmicutes	Clostridia	TANB77	UBA1234	UBA1234	UBA1234 sp002404755
GG07_MAG_00168	2277457	412	7451	0.464769	0.873239	0.0422535	Bacteria	Bacteroidota	Bacteroidia	Bacteroidales	Bacteroidaceae	Prevotella	N/A
GG07_MAG_00169	2251387	701	4088	0.50885	0.873239	0.0422535	Bacteria	Bacteroidota	Bacteroidia	Bacteroidales	Muribaculaceae	SFTJ01	SFTJ01 sp004557385
GG07_MAG_00170	2431414	421	7711	0.483851	0.859155	0.028169	Bacteria	Bacteroidota	Bacteroidia	Bacteroidales	Muribaculaceae	C941	C941 sp004557565
GG07_MAG_00171	1388822	178	9489	0.49452	0.84507	0.0140845	Bacteria	Firmicutes	Clostridia	Christensenellales	CAG-138	PeH17	PeH17 sp004556165
GG07_MAG_00172	1560407	66	34199	0.407144	0.84507	0.0140845	Bacteria	Firmicutes	Bacilli	Lactobacillales	Streptococcaceae	Streptococcus	Streptococcus sp002300045
GG07_MAG_00173	1566789	17	224042	0.541373	0.830986	0	Bacteria	Firmicutes	Clostridia	Oscillospirales	Acutalibacteraceae	CAG-177	CAG-177 sp000431775
GG07_MAG_00174	1748614	228	10464	0.476666	0.873239	0.0422535	Bacteria	Firmicutes	Clostridia	Oscillospirales	CAG-272	UMGS1225	UMGS1225 sp900549725
GG07_MAG_00175	2363049	102	31372	0.465535	0.887324	0.056338	Bacteria	Bacteroidota	Bacteroidia	Bacteroidales	Bacteroidaceae	Prevotella	Prevotella sp002251295
GG07_MAG_00176	2447914	72	57252	0.464854	0.84507	0.0140845	Bacteria	Bacteroidota	Bacteroidia	Bacteroidales	Muribaculaceae	SFTJ01	SFTJ01 sp004557385
GG07_MAG_00177	2524069	259	14610	0.501415	0.859155	0.028169	Bacteria	Bacteroidota	Bacteroidia	Bacteroidales	Muribaculaceae	CAG-279	CAG-279 sp004555955
GG07_MAG_00178	1117285	96	13104	0.252058	0.830986	0	Bacteria	Firmicutes	Bacilli	RF39	CAG-822	CAG-884	CAG-884 sp000433875
GG07_MAG_00179	1037277	58	24236	0.274968	0.859155	0.028169	Bacteria	Firmicutes	Clostridia	TANB77	CAG-508	CAG-273	CAG-273 sp003507395
GG07_MAG_00180	2397859	455	7843	0.541874	0.901408	0.0704225	Bacteria	Bacteroidota	Bacteroidia	Bacteroidales	Bacteroidaceae	F0040	F0040 sp004555055
GG07_MAG_00181	1965926	243	9853	0.475065	0.901408	0.0704225	Bacteria	Bacteroidota	Bacteroidia	Bacteroidales	Bacteroidaceae	UBA6382	UBA6382 sp002439755
GG07_MAG_00182	2368627	460	7115	0.368235	0.915493	0.0985915	Bacteria	Proteobacteria	Gammaproteobacteria	Enterobacterales	Succinivibrionaceae	Succinivibrio	N/A
GG07_MAG_00183	1943639	125	25635	0.636738	0.830986	0.0140845	Bacteria	Verrucomicrobiota	Kiritimatiellae	RFP12	UBA1067	UBA1067	N/A
GG07_MAG_00184	2421954	110	36955	0.519056	0.859155	0.0422535	Bacteria	Bacteroidota	Bacteroidia	Bacteroidales	Bacteroidaceae	UBA4372	UBA4372 sp004559785
GG07_MAG_00185	1982577	205	11857	0.628389	0.830986	0.0140845	Bacteria	Verrucomicrobiota	Kiritimatiellae	RFP12	UBA1067	UBA1067	N/A
GG07_MAG_00186	3233838	855	4766	0.451848	0.887324	0.0704225	Bacteria	Firmicutes	Clostridia	Oscillospirales	Ruminococcaceae	Ruminococcus	Ruminococcus flavefaciens
GG07_MAG_00187	2246784	194	17529	0.490688	0.873239	0.056338	Bacteria	Bacteroidota	Bacteroidia	Bacteroidales	Bacteroidaceae	Prevotella	N/A
GG07_MAG_00188	1005516	105	14777	0.251067	0.84507	0.028169	Bacteria	Firmicutes	Bacilli	RF39	CAG-1000	CAG-533	CAG-533 sp900553855
GG07_MAG_00189	2684008	254	16461	0.490486	0.830986	0.028169	Bacteria	Fibrobacterota	Fibrobacteria	Fibrobacterales	Fibrobacteraceae	Fibrobacter	Fibrobacter sp002797675
GG07_MAG_00190	2050620	595	4449	0.481643	0.873239	0.0704225	Bacteria	Firmicutes	Negativicutes	Selenomonadales	Selenomonadaceae	RUG114	RUG114 sp900315615
GG07_MAG_00191	2088536	617	4640	0.441513	0.901408	0.0985915	Bacteria	Spirochaetota	Spirochaetia	Treponematales	Treponemataceae	Treponema	Treponema porcinum
GG07_MAG_00192	2604344	171	21527	0.387452	0.84507	0.0422535	Bacteria	Firmicutes	Clostridia	Oscillospirales	N/A	N/A	N/A
GG07_MAG_00193	2497847	285	12407	0.403357	0.816901	0.0140845	Bacteria	Firmicutes	Clostridia	Lachnospirales	Lachnospiraceae	Roseburia	N/A
GG07_MAG_00194	812490	70	14193	0.251421	0.816901	0.0140845	Bacteria	Firmicutes	Bacilli	RF39	CAG-611	CAG-611	CAG-611 sp000434175
GG07_MAG_00195	2107254	37	104886	0.557053	0.816901	0.0140845	Bacteria	Bacteroidota	Bacteroidia	Bacteroidales	W3P20-009	W3P20-009	W3P20-009 sp004552385
GG07_MAG_00196	1775461	291	8718	0.533936	0.84507	0.0422535	Bacteria	Bacteroidota	Bacteroidia	Bacteroidales	UBA932	RC9	N/A
GG07_MAG_00197	2992639	514	6683	0.286827	0.859155	0.0704225	Bacteria	Firmicutes	Clostridia	Clostridiales	Clostridiaceae	Clostridium	Clostridium bornimense
GG07_MAG_00198	2076475	292	9908	0.503455	0.830986	0.0422535	Bacteria	Bacteroidota	Bacteroidia	Bacteroidales	UBA932	RC9	RC9 sp002298075
GG07_MAG_00199	2441837	614	5408	0.599134	0.887324	0.0985915	Bacteria	Bacteroidota	Bacteroidia	Bacteroidales	Bacteroidaceae	Prevotellamassilia	N/A
GG07_MAG_00200	1382875	130	15177	0.452985	0.830986	0.0422535	Bacteria	Firmicutes	Clostridia	Peptostreptococcales	Anaerovoracaceae	CAG-238	CAG-238 sp002439735
GG07_MAG_00201	2532362	270	12305	0.59569	0.830986	0.0422535	Bacteria	Verrucomicrobiota	Kiritimatiellae	RFP12	UBA1067	UBA1067	UBA1067 sp002321305
GG07_MAG_00202	2584263	227	15445	0.620567	0.84507	0.056338	Bacteria	Verrucomicrobiota	Kiritimatiellae	RFP12	UBA1067	RUG572	RUG572 sp900547945
GG07_MAG_00203	813313	56	18318	0.281446	0.788732	0.0140845	Bacteria	Firmicutes	Bacilli	RF39	CAG-302	CAG-762	CAG-762 sp900551315
GG07_MAG_00204	2732848	710	5193	0.499144	0.873239	0.0985915	Bacteria	Bacteroidota	Bacteroidia	Bacteroidales	W3P20-009	W3P20-009	W3P20-009 sp004552385
GG07_MAG_00205	1496738	721	2227	0.487308	0.788732	0.0140845	Bacteria	Firmicutes	Clostridia	Christensenellales	CAG-314	CAG-1435	CAG-1435 sp003537755
GG07_MAG_00206	1187367	69	24473	0.276477	0.816901	0.0422535	Bacteria	Firmicutes	Clostridia	TANB77	CAG-508	CAG-273	CAG-273 sp000437855
GG07_MAG_00207	1656858	122	16345	0.626006	0.802817	0.0422535	Bacteria	Firmicutes	Clostridia	Oscillospirales	Oscillospiraceae	CAG-83	CAG-83 sp001916855
GG07_MAG_00208	1155514	206	8967	0.292668	0.859155	0.0985915	Bacteria	Firmicutes	Bacilli	RFN20	CAG-826	UBA4855	UBA4855 sp900545015
GG07_MAG_00209	1784191	398	5520	0.548123	0.859155	0.0985915	Bacteria	Bacteroidota	Bacteroidia	Bacteroidales	Bacteroidaceae	Prevotellamassilia	N/A
GG07_MAG_00210	1422008	104	17084	0.621406	0.760563	0	Bacteria	Firmicutes	Clostridia	Oscillospirales	Oscillospiraceae	CAG-83	N/A
GG07_MAG_00211	1711463	772	2420	0.466846	0.788732	0.028169	Bacteria	Verrucomicrobiota	Lentisphaeria	Victivallales	Victivallaceae	N/A	N/A
GG07_MAG_00212	1581879	212	8693	0.49321	0.760563	0	Bacteria	Bacteroidota	Bacteroidia	Bacteroidales	Muribaculaceae	SFTJ01	SFTJ01 sp004557385
GG07_MAG_00213	2268182	167	19065	0.544034	0.830986	0.0704225	Bacteria	Bacteroidota	Bacteroidia	Bacteroidales	Bacteroidaceae	Prevotella	Prevotella sp002251385
GG07_MAG_00214	1148638	573	2104	0.556949	0.802632	0.0526316	Archaea	Thermoplasmatota	Thermoplasmata	Methanomassiliicoccales	Methanomethylophilaceae	UBA71	UBA71 sp006954425
GG07_MAG_00215	1630613	675	2766	0.456768	0.802817	0.056338	Bacteria	Bacteroidota	Bacteroidia	Bacteroidales	Bacteroidaceae	UBA6382	UBA6382 sp900557555
GG07_MAG_00216	2192566	418	7364	0.448344	0.746479	0	Bacteria	Spirochaetota	Spirochaetia	Treponematales	Treponemataceae	Treponema	N/A
GG07_MAG_00217	2126710	256	10710	0.533697	0.830986	0.084507	Bacteria	Bacteroidota	Bacteroidia	Bacteroidales	Bacteroidaceae	Prevotellamassilia	Prevotellamassilia sp004555425
GG07_MAG_00218	1264269	480	3196	0.340671	0.760563	0.0140845	Bacteria	Campylobacterota	Campylobacteria	Campylobacterales	Helicobacteraceae	Helicobacter	Helicobacter sp003288905
GG07_MAG_00219	3227345	499	8322	0.446243	0.84507	0.0985915	Bacteria	Bacteroidota	Bacteroidia	Bacteroidales	Bacteroidaceae	Prevotella	N/A
GG07_MAG_00220	1754303	414	5417	0.409114	0.802817	0.0704225	Bacteria	Firmicutes	Clostridia	Christensenellales	Borkfalkiaceae	UBA1259	UBA1259 sp002308755
GG07_MAG_00221	1505967	120	17341	0.27617	0.788732	0.056338	Bacteria	Firmicutes	Bacilli	RF39	UBA5348	CAG-1193	CAG-1193 sp900550145
GG07_MAG_00222	2014762	156	18816	0.529817	0.760563	0.028169	Bacteria	Bacteroidota	Bacteroidia	Bacteroidales	Bacteroidaceae	Prevotella	N/A
GG07_MAG_00223	1465767	60	47844	0.548916	0.746479	0.0140845	Bacteria	Firmicutes	Clostridia	Oscillospirales	Oscillospiraceae	F23-B02	F23-B02 sp004556755
GG07_MAG_00224	1706794	523	4685	0.483304	0.816901	0.0985915	Bacteria	Firmicutes	Negativicutes	Acidaminococcales	Acidaminococcaceae	Phascolarctobacterium	Phascolarctobacterium sp004558595
GG07_MAG_00225	862672	368	2533	0.337003	0.732394	0.0140845	Bacteria	Firmicutes	Clostridia	Christensenellales	UBA1242	N/A	N/A
GG07_MAG_00226	3375730	1142	3716	0.666021	0.802817	0.084507	Bacteria	Verrucomicrobiota	Lentisphaeria	UBA1407	UBA1407	UBA1407	UBA1407 sp002305655
GG07_MAG_00227	2570478	108	35623	0.386466	0.774648	0.056338	Bacteria	Firmicutes	Clostridia	Lachnospirales	Lachnospiraceae	CAG-45	CAG-45 sp002299665
GG07_MAG_00228	755411	99	13346	0.45285	0.760563	0.0422535	Bacteria	Patescibacteria	Saccharimonadia	Saccharimonadales	Saccharimonadaceae	UBA2834	UBA2834 sp004561445
GG07_MAG_00229	1332562	180	9961	0.322202	0.788732	0.0704225	Bacteria	Firmicutes	Bacilli	RF39	CAG-302	UMGS2068	UMGS2068 sp900557675
GG07_MAG_00230	2478012	322	17829	0.432611	0.802817	0.0985915	Bacteria	Firmicutes	Negativicutes	Selenomonadales	Selenomonadaceae	Anaerovibrio	Anaerovibrio sp900548165
GG07_MAG_00231	1661640	415	4799	0.580358	0.746479	0.0422535	Bacteria	Firmicutes	Clostridia	Oscillospirales	Oscillospiraceae	CAG-110	CAG-110 sp900544705
GG07_MAG_00232	1347628	481	3193	0.453726	0.71831	0.0140845	N/A	N/A	N/A	N/A	N/A	N/A	N/A
GG07_MAG_00233	2124161	296	9467	0.485051	0.746479	0.0422535	Bacteria	Bacteroidota	Bacteroidia	Bacteroidales	Bacteroidaceae	Prevotella	Prevotella sp004554665
GG07_MAG_00234	2934352	112	43341	0.503572	0.802817	0.0985915	Bacteria	Bacteroidota	Bacteroidia	Bacteroidales	Bacteroidaceae	Prevotella	Prevotella sp900543975
GG07_MAG_00235	1446279	99	21454	0.490487	0.71831	0.0140845	Bacteria	Firmicutes	Clostridia	Oscillospirales	CAG-272	CAG-841	N/A
GG07_MAG_00236	2035192	773	3031	0.517085	0.760563	0.056338	Bacteria	Verrucomicrobiota	Kiritimatiellae	RFP12	UBA1067	UBA1067	N/A
GG07_MAG_00237	927385	306	3835	0.341891	0.788732	0.084507	Bacteria	Firmicutes	Clostridia	Christensenellales	UBA1242	UBA11517	UBA11517 sp900551855
GG07_MAG_00238	1047479	146	10604	0.609191	0.774648	0.0704225	Bacteria	Firmicutes	Negativicutes	Selenomonadales	Selenomonadaceae	Selenomonas	Selenomonas bovis
GG07_MAG_00239	1727652	204	10483	0.591156	0.760563	0.056338	Bacteria	Firmicutes	Clostridia	Oscillospirales	Oscillospiraceae	Lawsonibacter	N/A
GG07_MAG_00240	1850822	701	3084	0.600327	0.774648	0.084507	Bacteria	Firmicutes	Clostridia	Oscillospirales	CAG-272	CAG-448	CAG-448 sp003150135
GG07_MAG_00241	1905678	305	7867	0.604884	0.71831	0.028169	Bacteria	Firmicutes	Clostridia	Oscillospirales	Oscillospiraceae	CAG-170	N/A
GG07_MAG_00242	1726548	475	5146	0.536154	0.732394	0.0422535	Bacteria	Bacteroidota	Bacteroidia	Bacteroidales	UBA932	RC9	RC9 sp000431015
GG07_MAG_00243	2765530	289	11456	0.64606	0.732394	0.0422535	Bacteria	Verrucomicrobiota	Kiritimatiellae	RFP12	UBA1067	RUG572	RUG572 sp900547945
GG07_MAG_00244	1558065	201	8859	0.587662	0.732394	0.0422535	Bacteria	Firmicutes	Clostridia	Oscillospirales	Oscillospiraceae	ER4	N/A
GG07_MAG_00245	1378827	383	4387	0.535042	0.760563	0.0704225	Bacteria	Firmicutes	Negativicutes	Veillonellales	Megasphaeraceae	Megasphaera	Megasphaera elsdenii
GG07_MAG_00246	1793747	631	3443	0.387627	0.788732	0.0985915	Bacteria	Firmicutes	Clostridia	Lachnospirales	Lachnospiraceae	Lachnospira	Lachnospira sp900547255
GG07_MAG_00247	1562462	60	47705	0.454517	0.704225	0.0140845	Bacteria	Firmicutes	Clostridia	Oscillospirales	CAG-272	CAG-841	CAG-841 sp000437375
GG07_MAG_00248	1472797	135	17556	0.47474	0.704225	0.028169	Bacteria	Firmicutes	Clostridia	Christensenellales	CAG-917	CAG-475	CAG-475 sp900549225
GG07_MAG_00249	2408600	288	10082	0.591573	0.704225	0.028169	Bacteria	Firmicutes	Clostridia	Oscillospirales	Oscillospiraceae	CAG-170	CAG-170 sp900553545
GG07_MAG_00250	2271137	176	17419	0.446195	0.704225	0.028169	Bacteria	Firmicutes	Clostridia	Lachnospirales	Lachnospiraceae	Agathobacter	N/A
GG07_MAG_00251	1511775	635	2662	0.531011	0.704225	0.028169	Bacteria	Bacteroidota	Bacteroidia	Bacteroidales	UBA932	RC9	N/A
GG07_MAG_00252	2328487	267	10166	0.343311	0.746479	0.0704225	Bacteria	Spirochaetota	Spirochaetia	Treponematales	Treponemataceae	Treponema	N/A
GG07_MAG_00253	2660586	637	5475	0.553056	0.746479	0.084507	Bacteria	Bacteroidota	Bacteroidia	Bacteroidales	Muribaculaceae	C941	C941 sp900321725
GG07_MAG_00254	1961921	617	4123	0.504056	0.760563	0.0985915	Bacteria	Bacteroidota	Bacteroidia	Bacteroidales	UBA932	RC9	N/A
GG07_MAG_00255	1953570	121	26068	0.560257	0.746479	0.084507	Bacteria	Firmicutes	Clostridia	Oscillospirales	Oscillospiraceae	CAG-110	N/A
GG07_MAG_00256	2051400	147	18613	0.651537	0.704225	0.0422535	Bacteria	Verrucomicrobiota	Kiritimatiellae	RFP12	UBA1067	UBA1067	N/A
GG07_MAG_00257	1191236	579	2165	0.497664	0.732394	0.0704225	Bacteria	Firmicutes	Clostridia	Christensenellales	Borkfalkiaceae	UBA7597	N/A
GG07_MAG_00258	1314034	133	12423	0.622068	0.704225	0.056338	Bacteria	Firmicutes	Clostridia	Oscillospirales	Oscillospiraceae	CAG-83	N/A
GG07_MAG_00259	1851936	802	2558	0.590633	0.71831	0.0704225	Bacteria	Bacteroidota	Bacteroidia	Bacteroidales	Bacteroidaceae	Prevotellamassilia	Prevotellamassilia sp004557185
GG07_MAG_00260	2333508	307	15342	0.599058	0.704225	0.056338	Bacteria	Firmicutes	Negativicutes	Selenomonadales	Selenomonadaceae	Selenomonas	Selenomonas sp002351185
GG07_MAG_00261	1642005	551	3819	0.525539	0.71831	0.084507	Bacteria	Firmicutes	Negativicutes	Selenomonadales	Selenomonadaceae	Anaerovibrio	Anaerovibrio sp900548165
GG07_MAG_00262	1994911	137	19377	0.469628	0.704225	0.0704225	Bacteria	Bacteroidota	Bacteroidia	Bacteroidales	Bacteroidaceae	Prevotella	Prevotella sp002251435
GG07_MAG_00263	2171673	498	5641	0.578239	0.71831	0.0985915	Bacteria	Bacteroidota	Bacteroidia	Bacteroidales	Muribaculaceae	CAG-873	CAG-873 sp004553485
GG09_MAG_00001	1876110	138	24326	0.433101	1	0	Bacteria	Firmicutes	Bacilli	Lactobacillales	Lactobacillaceae	Ligilactobacillus	Ligilactobacillus ruminis
GG09_MAG_00002	1929327	122	26857	0.421318	1	0	Bacteria	Firmicutes	Clostridia	Peptostreptococcales	Anaerovoracaceae	UMGS973	UMGS973 sp900547295
GG09_MAG_00003	2349014	175	25697	0.483704	1	0.0140845	Bacteria	Bacteroidota	Bacteroidia	Bacteroidales	Muribaculaceae	CAG-485	CAG-485 sp004553095
GG09_MAG_00004	2450446	77	46748	0.52528	1	0.0140845	Bacteria	Bacteroidota	Bacteroidia	Bacteroidales	Muribaculaceae	CAG-485	CAG-485 sp000437495
GG09_MAG_00005	2464127	86	41731	0.41826	1	0.0140845	Bacteria	Firmicutes	Clostridia	Lachnospirales	Lachnospiraceae	Roseburia	N/A
GG09_MAG_00006	2355953	84	42494	0.513111	1	0.0140845	Bacteria	Bacteroidota	Bacteroidia	Bacteroidales	Muribaculaceae	CAG-873	N/A
GG09_MAG_00007	2057937	131	23671	0.574519	0.985915	0	Bacteria	Firmicutes	Clostridia	Christensenellales	CAG-138	UBA1685	UBA1685 sp004560435
GG09_MAG_00008	2288999	55	85257	0.564077	0.985915	0	Bacteria	Firmicutes	Clostridia	Oscillospirales	QAMX01	QAMX01	QAMX01 sp004555605
GG09_MAG_00009	1705084	164	21393	0.381486	0.985915	0	Bacteria	Firmicutes	Bacilli	Lactobacillales	Lactobacillaceae	Lactobacillus	N/A
GG09_MAG_00010	1485476	35	59681	0.34805	0.985915	0	Bacteria	Campylobacterota	Campylobacteria	Campylobacterales	Campylobacteraceae	Campylobacter	N/A
GG09_MAG_00011	2274245	73	46727	0.602078	0.985915	0	Bacteria	Firmicutes	Clostridia	Oscillospirales	Ruminococcaceae	Gemmiger	Gemmiger sp004561545
GG09_MAG_00012	1753716	152	14781	0.604061	1	0.028169	Bacteria	Firmicutes	Clostridia	Oscillospirales	Oscillospiraceae	CAG-103	CAG-103 sp004556965
GG09_MAG_00013	2151650	104	30842	0.456313	1	0.028169	Bacteria	Bacteroidota	Bacteroidia	Bacteroidales	Muribaculaceae	CAG-279	CAG-279 sp004561555
GG09_MAG_00014	1892696	54	52869	0.615126	1	0.028169	Bacteria	Firmicutes	Clostridia	Oscillospirales	Oscillospiraceae	UBA5446	N/A
GG09_MAG_00015	3108040	176	34710	0.466002	1	0.028169	Bacteria	Bacteroidota	Bacteroidia	Bacteroidales	Bacteroidaceae	UBA4334	UBA4334 sp900316975
GG09_MAG_00016	1663622	108	28895	0.397916	1	0.028169	Bacteria	Firmicutes	Bacilli	Lactobacillales	Streptococcaceae	Streptococcus	Streptococcus sp002300045
GG09_MAG_00017	3126418	123	39080	0.451605	0.985915	0.0140845	Bacteria	Firmicutes	Clostridia	Oscillospirales	Ruminococcaceae	CAG-353	CAG-353 sp900066885
GG09_MAG_00018	1481739	99	32295	0.532021	0.985915	0.0140845	Bacteria	Proteobacteria	Gammaproteobacteria	Burkholderiales	Burkholderiaceae	Duodenibacillus	Duodenibacillus sp900542805
GG09_MAG_00019	1917012	82	34349	0.475941	0.985915	0.0140845	Bacteria	Bacteroidota	Bacteroidia	Bacteroidales	UBA932	RC9	RC9 sp900546925
GG09_MAG_00020	1337429	57	59966	0.47783	0.960526	0	Archaea	Thermoplasmatota	Thermoplasmata	Methanomassiliicoccales	Methanomethylophilaceae	MX-02	MX-02 sp006954405
GG09_MAG_00021	2162310	149	23001	0.5572	0.985915	0.028169	Bacteria	Firmicutes	Clostridia	Oscillospirales	Ruminococcaceae	Gemmiger	Gemmiger sp004555405
GG09_MAG_00022	2204618	158	20456	0.490977	0.957746	0	Bacteria	Firmicutes	Clostridia	Oscillospirales	Acutalibacteraceae	RUG806	RUG806 sp900313475
GG09_MAG_00023	3272377	249	33863	0.512883	0.985915	0.028169	Bacteria	Planctomycetota	Planctomycetes	Pirellulales	Thermoguttaceae	RUG369	RUG369 sp004556055
GG09_MAG_00024	1578268	88	32840	0.510799	0.957746	0	Bacteria	Firmicutes	Clostridia	Christensenellales	CAG-138	SFDB01	SFDB01 sp004558825
GG09_MAG_00025	2945159	198	20493	0.316452	0.985915	0.028169	Bacteria	Firmicutes	Clostridia	Clostridiales	Clostridiaceae	Clostridium	Clostridium fallax
GG09_MAG_00026	2639376	219	18792	0.501977	0.985915	0.028169	Bacteria	Bacteroidota	Bacteroidia	Bacteroidales	Tannerellaceae	Parabacteroides	N/A
GG09_MAG_00027	1538722	149	25399	0.442502	0.971831	0.0140845	Bacteria	Firmicutes	Clostridia	Lachnospirales	Lachnospiraceae	UBA1712	UBA1712 sp002317245
GG09_MAG_00028	1984487	139	20458	0.533941	0.971831	0.0140845	Bacteria	Bacteroidota	Bacteroidia	Bacteroidales	UBA932	RC9	RC9 sp004552965
GG09_MAG_00029	2413453	48	81670	0.42442	1	0.0422535	Bacteria	Firmicutes	Clostridia	Lachnospirales	Lachnospiraceae	Agathobacter	N/A
GG09_MAG_00030	2508750	55	79585	0.440718	0.985915	0.028169	Bacteria	Bacteroidota	Bacteroidia	Bacteroidales	Bacteroidaceae	UBA6398	UBA6398 sp003150315
GG09_MAG_00031	2354461	114	26923	0.44343	0.985915	0.028169	Bacteria	Bacteroidota	Bacteroidia	Bacteroidales	Bacteroidaceae	UBA6382	UBA6382 sp900318305
GG09_MAG_00032	1479551	521	3241	0.531677	0.960526	0.0131579	Archaea	Thermoplasmatota	Thermoplasmata	Methanomassiliicoccales	Methanomethylophilaceae	UBA71	UBA71 sp006954425
GG09_MAG_00033	2214190	261	12213	0.522673	0.971831	0.028169	Bacteria	Bacteroidota	Bacteroidia	Bacteroidales	Bacteroidaceae	Prevotellamassilia	Prevotellamassilia sp004552865
GG09_MAG_00034	2084666	416	7418	0.448669	0.985915	0.0422535	Bacteria	Bacteroidota	Bacteroidia	Bacteroidales	Muribaculaceae	N/A	N/A
GG09_MAG_00035	1674930	62	33671	0.576209	0.943662	0	Bacteria	Firmicutes	Clostridia	Oscillospirales	N/A	N/A	N/A
GG09_MAG_00036	2121671	180	20904	0.549516	0.957746	0.0140845	Bacteria	Firmicutes	Clostridia	Lachnospirales	Lachnospiraceae	Oribacterium	Oribacterium sp004554245
GG09_MAG_00037	1351562	100	20189	0.494276	0.943662	0	Bacteria	Firmicutes	Clostridia	Christensenellales	CAG-917	CAG-1138	CAG-1138 sp000434675
GG09_MAG_00038	2154958	40	105991	0.419696	0.943662	0	Bacteria	Bacteroidota	Bacteroidia	Bacteroidales	P3	UBA3388	UBA3388 sp004551865
GG09_MAG_00039	2957862	139	33796	0.535118	0.985915	0.0422535	Bacteria	Bacteroidota	Bacteroidia	Bacteroidales	Bacteroidaceae	Prevotella	N/A
GG09_MAG_00040	1610869	58	42322	0.489918	0.957746	0.0140845	Bacteria	Bacteroidota	Bacteroidia	Bacteroidales	UBA932	RC9	RC9 sp900546445
GG09_MAG_00041	1518779	40	56738	0.534831	0.943662	0	Bacteria	Firmicutes	Clostridia	Oscillospirales	CAG-382	UBA1752	UBA1752 sp900554405
GG09_MAG_00042	2097526	90	45160	0.464726	0.985915	0.0422535	Bacteria	Bacteroidota	Bacteroidia	Bacteroidales	UBA932	RC9	RC9 sp002298075
GG09_MAG_00043	2744130	59	73293	0.543665	0.971831	0.028169	Bacteria	Bacteroidota	Bacteroidia	Bacteroidales	W3P20-009	W3P20-009	W3P20-009 sp004552385
GG09_MAG_00044	1987229	273	12243	0.35269	1	0.056338	Bacteria	Proteobacteria	Gammaproteobacteria	Enterobacterales	Succinivibrionaceae	Succinivibrio	Succinivibrio sp003456415
GG09_MAG_00045	1296132	38	46221	0.447266	0.943662	0	Bacteria	Firmicutes	Clostridia	Christensenellales	CAG-314	SFEB01	SFEB01 sp004558105
GG09_MAG_00046	2283833	104	39497	0.376784	1	0.056338	Bacteria	Firmicutes	Clostridia	Oscillospirales	Ruminococcaceae	Ruminococcus	Ruminococcus sp002438605
GG09_MAG_00047	1406342	42	48076	0.419796	0.943662	0	Bacteria	Firmicutes	Bacilli	RFN20	CAG-288	UBA7642	UBA7642 sp900549915
GG09_MAG_00048	2594799	368	10276	0.28034	1	0.056338	Bacteria	Firmicutes	Clostridia	Peptostreptococcales	Peptostreptococcaceae	Terrisporobacter	Terrisporobacter othiniensis
GG09_MAG_00049	1570979	201	11946	0.297931	0.943662	0.0140845	Bacteria	Firmicutes	Bacilli	RFN20	CAG-449	UBA3210	UBA3210 sp002363635
GG09_MAG_00050	2310900	366	9764	0.493894	0.971831	0.0422535	Bacteria	Bacteroidota	Bacteroidia	Bacteroidales	Muribaculaceae	W0P31-042	W0P31-042 sp004557195
GG09_MAG_00051	1705427	220	16266	0.375166	0.943662	0.0140845	Bacteria	Firmicutes	Bacilli	Erysipelotrichales	Erysipelotrichaceae	UBA636	UBA636 sp002299675
GG09_MAG_00052	2395233	121	27433	0.492608	0.943662	0.0140845	Bacteria	Bacteroidota	Bacteroidia	Bacteroidales	UBA932	RC9	RC9 sp000434935
GG09_MAG_00053	1284605	145	11685	0.580966	0.943662	0.0140845	Bacteria	Firmicutes	Clostridia	Oscillospirales	Oscillospiraceae	ER4	N/A
GG09_MAG_00054	1508992	70	31159	0.38733	0.943662	0.0140845	Bacteria	Campylobacterota	Campylobacteria	Campylobacterales	Helicobacteraceae	Helicobacter	Helicobacter sp003288805
GG09_MAG_00055	2362055	51	72190	0.431457	0.943662	0.0140845	Bacteria	Spirochaetota	Spirochaetia	Treponematales	Treponemataceae	Treponema	N/A
GG09_MAG_00056	2334547	55	63664	0.604957	0.943662	0.0140845	Bacteria	Firmicutes	Clostridia	Oscillospirales	Oscillospiraceae	Evtepia	Evtepia sp004551945
GG09_MAG_00057	3015001	212	20067	0.511401	0.957746	0.028169	Bacteria	Bacteroidota	Bacteroidia	Bacteroidales	UBA932	RC9	RC9 sp000433355
GG09_MAG_00058	2295060	144	28664	0.456441	0.929577	0	Bacteria	Firmicutes	Clostridia	Oscillospirales	Acutalibacteraceae	CAG-177	CAG-177 sp000431775
GG09_MAG_00059	1708508	51	50540	0.49566	0.957746	0.028169	Bacteria	Firmicutes	Clostridia	Christensenellales	CAG-138	PeH17	PeH17 sp004556165
GG09_MAG_00060	1198673	181	11137	0.345742	0.929577	0	N/A	N/A	N/A	N/A	N/A	N/A	N/A
GG09_MAG_00061	2716604	194	24638	0.536856	0.957746	0.028169	Bacteria	Bacteroidota	Bacteroidia	Bacteroidales	Bacteroidaceae	UBA4372	N/A
GG09_MAG_00062	1371614	88	27579	0.416777	0.929577	0	Bacteria	Firmicutes	Bacilli	RFN20	CAG-288	UBA7642	UBA7642 sp900539865
GG09_MAG_00063	1562869	64	38963	0.491062	0.929577	0	Bacteria	Bacteroidota	Bacteroidia	Bacteroidales	UBA932	RC9	RC9 sp000432655
GG09_MAG_00064	3139960	309	20431	0.293844	0.985915	0.056338	Bacteria	Firmicutes	Clostridia	Clostridiales	Clostridiaceae	Clostridium	Clostridium sp001916075
GG09_MAG_00065	1541513	113	24983	0.4567	0.915493	0	Bacteria	Firmicutes	Bacilli	RFN20	CAG-826	UBA733	UBA733 sp900539595
GG09_MAG_00066	1932180	168	24412	0.352331	0.943662	0.028169	Bacteria	Spirochaetota	Spirochaetia	Treponematales	Treponemataceae	Treponema	Treponema porcinum
GG09_MAG_00067	1661077	141	14727	0.501586	0.943662	0.028169	Bacteria	Firmicutes	Clostridia	Christensenellales	CAG-138	PeH17	PeH17 sp900542285
GG09_MAG_00068	1971137	36	98331	0.449025	1	0.084507	Bacteria	Firmicutes	Negativicutes	Selenomonadales	Selenomonadaceae	Anaerovibrio	N/A
GG09_MAG_00069	1593996	71	31484	0.547607	0.943662	0.028169	Bacteria	Firmicutes	Clostridia	Oscillospirales	Oscillospiraceae	F23-B02	F23-B02 sp004556755
GG09_MAG_00070	2989988	93	47908	0.518966	0.943662	0.028169	Bacteria	Bacteroidota	Bacteroidia	Bacteroidales	Bacteroidaceae	Prevotella	N/A
GG09_MAG_00071	1371433	178	10644	0.479615	0.943662	0.028169	Bacteria	Firmicutes	Clostridia	Christensenellales	CAG-917	CAG-349	CAG-349 sp003539515
GG09_MAG_00072	1716130	242	10653	0.53623	0.929577	0.0140845	Bacteria	Firmicutes	Clostridia	Christensenellales	CAG-138	SFEL01	SFEL01 sp004557245
GG09_MAG_00073	1916506	311	11396	0.601521	0.985915	0.0704225	Bacteria	Actinobacteriota	Actinomycetia	Actinomycetales	Bifidobacteriaceae	Bifidobacterium	N/A
GG09_MAG_00074	2596030	174	26914	0.446578	0.929577	0.0140845	Bacteria	Fibrobacterota	Fibrobacteria	Fibrobacterales	Fibrobacteraceae	Fibrobacter	Fibrobacter sp003003115
GG09_MAG_00075	1821723	83	31153	0.495085	0.929577	0.0140845	Bacteria	Firmicutes	Clostridia	Oscillospirales	UBA644	UBA644	UBA644 sp002299265
GG09_MAG_00076	2943633	293	13222	0.28711	0.957746	0.0422535	Bacteria	Firmicutes	Clostridia	Clostridiales	Clostridiaceae	Clostridium	Clostridium bornimense
GG09_MAG_00077	1321663	90	20216	0.517094	0.929577	0.0140845	Bacteria	Elusimicrobiota	Elusimicrobia	Elusimicrobiales	Elusimicrobiaceae	UBA1436	N/A
GG09_MAG_00078	3038980	179	24222	0.50368	0.985915	0.0704225	Bacteria	Bacteroidota	Bacteroidia	Bacteroidales	Bacteroidaceae	Prevotella	Prevotella sp004556065
GG09_MAG_00079	2309849	59	57985	0.390861	0.929577	0.0140845	Bacteria	Spirochaetota	Spirochaetia	Treponematales	Treponemataceae	Treponema	N/A
GG09_MAG_00080	2812973	84	65657	0.490289	0.929577	0.028169	Bacteria	Fibrobacterota	Fibrobacteria	Fibrobacterales	Fibrobacteraceae	Fibrobacter	Fibrobacter sp002797675
GG09_MAG_00081	2544672	136	28888	0.433204	0.971831	0.0704225	Bacteria	Bacteroidota	Bacteroidia	Bacteroidales	Bacteroidaceae	Prevotella	Prevotella sp000436915
GG09_MAG_00082	2022092	271	13578	0.537511	0.929577	0.028169	Bacteria	Firmicutes	Negativicutes	Veillonellales	Megasphaeraceae	Megasphaera	Megasphaera elsdenii
GG09_MAG_00083	1822676	125	21988	0.517809	0.929577	0.028169	Bacteria	Bacteroidota	Bacteroidia	Bacteroidales	UBA932	RC9	RC9 sp004556005
GG09_MAG_00084	1824711	200	12315	0.513637	0.901408	0	Bacteria	Firmicutes	Clostridia	Oscillospirales	CAG-272	UBA11512	UBA11512 sp003522145
GG09_MAG_00085	2457930	129	29345	0.390386	0.943662	0.0422535	Bacteria	Spirochaetota	Spirochaetia	Treponematales	Treponemataceae	Treponema	N/A
GG09_MAG_00086	2448585	170	22455	0.372046	0.943662	0.0422535	Bacteria	Spirochaetota	Spirochaetia	Treponematales	Treponemataceae	Treponema	N/A
GG09_MAG_00087	1812949	44	49423	0.471765	0.943662	0.0422535	Bacteria	Firmicutes	Clostridia	Oscillospirales	CAG-272	UMGS1225	UMGS1225 sp900549725
GG09_MAG_00088	1665891	27	124604	0.48426	0.915493	0.0140845	Bacteria	Firmicutes	Clostridia	Christensenellales	CAG-138	SFDB01	SFDB01 sp004558825
GG09_MAG_00089	2234134	57	93439	0.355789	0.929577	0.028169	Bacteria	Spirochaetota	Spirochaetia	Treponematales	Treponemataceae	Treponema	Treponema sp002309195
GG09_MAG_00090	1087913	93	14582	0.251636	0.901408	0	Bacteria	Firmicutes	Bacilli	RF39	CAG-1000	CAG-460	CAG-460 sp000437315
GG09_MAG_00091	2468466	162	21277	0.384588	0.957746	0.056338	Bacteria	Firmicutes	Clostridia	Lachnospirales	Lachnospiraceae	CAG-45	CAG-45 sp002299665
GG09_MAG_00092	2146982	145	23296	0.549996	0.901408	0	Bacteria	Bacteroidota	Bacteroidia	Bacteroidales	Muribaculaceae	N/A	N/A
GG09_MAG_00093	2107917	112	29361	0.532162	0.943662	0.0422535	Bacteria	Firmicutes	Clostridia	Oscillospirales	Acutalibacteraceae	CAG-177	CAG-177 sp000431775
GG09_MAG_00094	2279786	200	17956	0.636168	0.929577	0.028169	Bacteria	Verrucomicrobiota	Lentisphaeria	UBA1407	UBA1407	UBA1724	UBA1724 sp900548225
GG09_MAG_00095	990091	37	35508	0.273499	0.901408	0	Bacteria	Firmicutes	Bacilli	RF39	CAG-302	RUG705	RUG705 sp900551455
GG09_MAG_00096	3168620	109	40962	0.496048	0.943662	0.056338	Bacteria	Bacteroidota	Bacteroidia	Bacteroidales	W3P20-009	W3P20-009	W3P20-009 sp004552385
GG09_MAG_00097	2500129	273	14207	0.45346	0.929577	0.0422535	Bacteria	Spirochaetota	Spirochaetia	Treponematales	Treponemataceae	Treponema	Treponema brennaborense
GG09_MAG_00098	2060112	155	19165	0.588005	0.943662	0.056338	Bacteria	Bacteroidota	Bacteroidia	Bacteroidales	Muribaculaceae	CAG-873	CAG-873 sp004553485
GG09_MAG_00099	2604621	200	19553	0.489892	0.929577	0.0422535	Bacteria	Bacteroidota	Bacteroidia	Bacteroidales	Bacteroidaceae	Prevotella	Prevotella sp000834015
GG09_MAG_00100	2490954	307	12768	0.481585	0.929577	0.0422535	Bacteria	Bacteroidota	Bacteroidia	Bacteroidales	Paludibacteraceae	RF16	N/A
GG09_MAG_00101	3247026	229	23976	0.582743	0.929577	0.0422535	Bacteria	Verrucomicrobiota	Kiritimatiellae	RFP12	UBA1067	UBA1731	UBA1731 sp002317575
GG09_MAG_00102	2044716	138	26305	0.375923	0.929577	0.0422535	Bacteria	Spirochaetota	Spirochaetia	Treponematales	Treponemataceae	Treponema	Treponema sp002309195
GG09_MAG_00103	1257392	51	44094	0.286582	0.901408	0.0140845	Bacteria	Firmicutes	Clostridia	TANB77	CAG-508	SFKP01	SFKP01 sp004553715
GG09_MAG_00104	1357247	266	7417	0.392826	0.943662	0.056338	Bacteria	Campylobacterota	Campylobacteria	Campylobacterales	Campylobacteraceae	Campylobacter	Campylobacter sp900319915
GG09_MAG_00105	2305229	96	32615	0.504941	0.901408	0.0140845	Bacteria	Bacteroidota	Bacteroidia	Bacteroidales	Muribaculaceae	CAG-279	CAG-279 sp000437795
GG09_MAG_00106	1058831	73	22078	0.420502	0.901408	0.0140845	Bacteria	Verrucomicrobiota	Chlamydiia	Chlamydiales	Chlamydiaceae	Chlamydia	Chlamydia suis
GG09_MAG_00107	1926347	128	26089	0.381769	0.985915	0.0985915	Bacteria	Firmicutes	Clostridia	Lachnospirales	Lachnospiraceae	UBA2868	UBA2868 sp004552595
GG09_MAG_00108	2376928	97	36363	0.491753	0.915493	0.028169	Bacteria	Bacteroidota	Bacteroidia	Bacteroidales	Muribaculaceae	SFRY01	SFRY01 sp004562065
GG09_MAG_00109	2911911	142	38052	0.479447	0.957746	0.0704225	Bacteria	Bacteroidota	Bacteroidia	Bacteroidales	Bacteroidaceae	Prevotella	Prevotella sp002251245
GG09_MAG_00110	1869807	104	35582	0.49705	0.957746	0.0704225	Bacteria	Firmicutes	Clostridia	Christensenellales	CAG-138	PeH17	PeH17 sp000435055
GG09_MAG_00111	1530868	160	14198	0.412255	0.957746	0.0704225	Bacteria	Firmicutes	Clostridia	Monoglobales	Monoglobaceae	UMGS1494	UMGS1494 sp900552305
GG09_MAG_00112	2482780	157	22821	0.49694	0.971831	0.0985915	Bacteria	Firmicutes	Negativicutes	Selenomonadales	Selenomonadaceae	Selenomonas	N/A
GG09_MAG_00113	2263275	448	6893	0.485478	0.915493	0.0422535	Bacteria	Bacteroidota	Bacteroidia	Bacteroidales	Muribaculaceae	C941	C941 sp004557565
GG09_MAG_00114	2886026	260	14995	0.611778	0.887324	0.0140845	Bacteria	Verrucomicrobiota	Kiritimatiellae	RFP12	UBA1067	UBA1067	UBA1067 sp002392765
GG09_MAG_00115	1055259	83	21359	0.265562	0.887324	0.0140845	Bacteria	Firmicutes	Bacilli	RFN20	CAG-826	UBA4855	UBA4855 sp002399785
GG09_MAG_00116	1227344	316	5621	0.557475	0.887324	0.0140845	Bacteria	Firmicutes	Bacilli	RFN20	CAG-826	UBA733	UBA733 sp900539595
GG09_MAG_00117	1564274	189	13041	0.476859	0.957746	0.084507	Bacteria	Firmicutes	Clostridia	Oscillospirales	Ruminococcaceae	UMGS1668	UMGS1668 sp004556975
GG09_MAG_00118	2644447	96	40395	0.410187	0.929577	0.056338	Bacteria	Firmicutes	Clostridia	Lachnospirales	Lachnospiraceae	Roseburia	Roseburia sp001940165
GG09_MAG_00119	1659684	564	3647	0.523093	0.901408	0.028169	Bacteria	Firmicutes	Clostridia	Oscillospirales	Acutalibacteraceae	CAG-177	N/A
GG09_MAG_00120	1296542	116	14346	0.455673	0.929577	0.056338	Bacteria	Firmicutes	Clostridia	Peptostreptococcales	Anaerovoracaceae	CAG-238	CAG-238 sp002439735
GG09_MAG_00121	1710682	204	10413	0.554279	0.901408	0.028169	Bacteria	Bacteroidota	Bacteroidia	Bacteroidales	UBA932	RC9	RC9 sp004554455
GG09_MAG_00122	1333844	140	15132	0.323798	0.901408	0.028169	Bacteria	Firmicutes	Bacilli	Erysipelotrichales	Erysipelotrichaceae	N/A	N/A
GG09_MAG_00123	2283476	899	2840	0.421952	0.887324	0.028169	Bacteria	Firmicutes	Clostridia	Lachnospirales	Lachnospiraceae	Frisingicoccus	Frisingicoccus caecimuris
GG09_MAG_00124	2680573	179	22900	0.545825	0.915493	0.056338	Bacteria	Bacteroidota	Bacteroidia	Bacteroidales	Bacteroidaceae	UBA4372	UBA4372 sp900543815
GG09_MAG_00125	1877074	132	21922	0.479022	0.887324	0.028169	Bacteria	Firmicutes	Negativicutes	Selenomonadales	Selenomonadaceae	Schwartzia	Schwartzia succinivorans
GG09_MAG_00126	2364543	95	38723	0.466764	0.943662	0.084507	Bacteria	Bacteroidota	Bacteroidia	Bacteroidales	Bacteroidaceae	Prevotella	Prevotella sp002251295
GG09_MAG_00127	2161643	111	26212	0.441997	0.887324	0.028169	Bacteria	Bacteroidota	Bacteroidia	Bacteroidales	Bacteroidaceae	Prevotella	N/A
GG09_MAG_00128	3627992	345	14322	0.647915	0.887324	0.028169	Bacteria	Verrucomicrobiota	Lentisphaeria	UBA1407	UBA1407	UBA1407	UBA1407 sp002305655
GG09_MAG_00129	993961	66	20288	0.266264	0.873239	0.0140845	Bacteria	Firmicutes	Bacilli	RF39	CAG-302	CAG-302	CAG-302 sp900543825
GG09_MAG_00130	1476556	268	6927	0.433615	0.901408	0.0422535	Bacteria	Firmicutes	Clostridia	Oscillospirales	Acutalibacteraceae	CAG-180	CAG-180 sp004556705
GG09_MAG_00131	1118387	232	7411	0.321108	0.901408	0.0422535	Bacteria	Firmicutes	Bacilli	RFN20	CAG-826	UBA3207	UBA3207 sp003501485
GG09_MAG_00132	2487919	394	8414	0.432406	0.901408	0.0422535	Bacteria	Eremiobacterota	UBP9	UBA4705	UBA4705	UBA4705	UBA4705 sp002407045
GG09_MAG_00133	4212846	473	12391	0.361527	0.957746	0.0985915	Bacteria	Firmicutes	Clostridia	Lachnospirales	Lachnospiraceae	Clostridium	Clostridium sp002297865
GG09_MAG_00134	1473334	550	3237	0.35379	0.873239	0.0140845	Bacteria	Firmicutes	Bacilli	RFN20	CAG-826	UBA733	UBA733 sp900550795
GG09_MAG_00135	1897819	111	25696	0.596462	0.901408	0.0422535	Bacteria	Verrucomicrobiota	Kiritimatiellae	RFP12	UBA1067	UBA1067	N/A
GG09_MAG_00136	2456415	306	15419	0.359411	0.929577	0.0704225	Bacteria	Proteobacteria	Gammaproteobacteria	Enterobacterales	Succinivibrionaceae	Succinivibrio	N/A
GG09_MAG_00137	2540412	234	15721	0.537782	0.929577	0.0704225	Bacteria	Bacteroidota	Bacteroidia	Bacteroidales	Bacteroidaceae	Prevotella	Prevotella sp002251385
GG09_MAG_00138	1126975	37	39445	0.278278	0.873239	0.0140845	Bacteria	Firmicutes	Bacilli	RF39	CAG-611	CAG-710	CAG-710 sp000432595
GG09_MAG_00139	1001446	84	18574	0.261331	0.873239	0.0140845	Bacteria	Firmicutes	Bacilli	RF39	UBA5348	CAG-1193	CAG-1193 sp900550145
GG09_MAG_00140	1805506	285	12576	0.483055	0.915493	0.0704225	Bacteria	Bacteroidota	Bacteroidia	Bacteroidales	UBA932	UBA1232	UBA1232 sp004561775
GG09_MAG_00141	2733840	786	4981	0.505528	0.859155	0.0140845	Bacteria	Bacteroidota	Bacteroidia	Bacteroidales	Muribaculaceae	SFTJ01	SFTJ01 sp004557385
GG09_MAG_00142	1526888	602	2944	0.541815	0.873239	0.028169	Bacteria	Proteobacteria	Gammaproteobacteria	Burkholderiales	Burkholderiaceae	Oxalobacter	Oxalobacter formigenes
GG09_MAG_00143	3941586	585	9284	0.444694	0.901408	0.056338	Bacteria	Firmicutes	Clostridia	Oscillospirales	Ruminococcaceae	Ruminococcus	Ruminococcus flavefaciens
GG09_MAG_00144	2763934	275	11933	0.64747	0.873239	0.028169	Bacteria	Verrucomicrobiota	Kiritimatiellae	RFP12	UBA1067	RUG572	RUG572 sp900547945
GG09_MAG_00145	1188887	41	45451	0.253666	0.901408	0.056338	Bacteria	Firmicutes	Bacilli	RF39	CAG-1000	CAG-1000	CAG-1000 sp900556025
GG09_MAG_00146	2181059	262	11850	0.602406	0.887324	0.0422535	Bacteria	Firmicutes	Negativicutes	Selenomonadales	Selenomonadaceae	Selenomonas	Selenomonas bovis
GG09_MAG_00147	1807633	108	27790	0.474814	0.943662	0.0985915	Bacteria	Firmicutes	Negativicutes	Acidaminococcales	Acidaminococcaceae	Phascolarctobacterium	Phascolarctobacterium succinatutens
GG09_MAG_00148	2190246	245	13765	0.524825	0.929577	0.084507	Bacteria	Bacteroidota	Bacteroidia	Bacteroidales	Bacteroidaceae	Prevotella	N/A
GG09_MAG_00149	1822971	157	16854	0.60813	0.887324	0.0422535	Bacteria	Firmicutes	Clostridia	Oscillospirales	Butyricicoccaceae	UBA4644	UBA4644 sp002405755
GG09_MAG_00150	1401854	308	6940	0.52828	0.873239	0.028169	Bacteria	Firmicutes	Bacilli	RFN20	CAG-826	UBA733	UBA733 sp004561785
GG09_MAG_00151	2976053	206	20485	0.529495	0.873239	0.0422535	Bacteria	Bacteroidota	Bacteroidia	Bacteroidales	Bacteroidaceae	F0040	F0040 sp004555055
GG09_MAG_00152	1336140	207	7664	0.58093	0.859155	0.028169	Bacteria	Firmicutes	Clostridia	Oscillospirales	Oscillospiraceae	CAG-110	N/A
GG09_MAG_00153	1747525	532	4087	0.403499	0.915493	0.084507	Bacteria	Firmicutes	Clostridia	Oscillospirales	Ruminococcaceae	UMGS599	UMGS599 sp900543705
GG09_MAG_00154	2998267	214	19187	0.469235	0.929577	0.0985915	Bacteria	Bacteroidota	Bacteroidia	Bacteroidales	Bacteroidaceae	Prevotella	Prevotella sp002251435
GG09_MAG_00155	2358447	180	18541	0.585629	0.915493	0.084507	Bacteria	Firmicutes	Negativicutes	Selenomonadales	Selenomonadaceae	N/A	N/A
GG09_MAG_00156	1071298	288	4262	0.594824	0.859155	0.028169	Bacteria	Firmicutes	Clostridia	Oscillospirales	Ruminococcaceae	Angelakisella	Angelakisella sp004554485
GG09_MAG_00157	1810777	641	3441	0.657973	0.873239	0.0422535	Bacteria	Actinobacteriota	Actinomycetia	Actinomycetales	Bifidobacteriaceae	Bifidobacterium	N/A
GG09_MAG_00158	2897133	740	5087	0.55477	0.873239	0.0422535	Bacteria	Myxococcota	Bradimonadia	Bradymonadales	UBA4248	UBA4248	UBA4248 sp002395385
GG09_MAG_00159	1744353	141	17504	0.499008	0.859155	0.028169	Bacteria	Firmicutes	Clostridia	Oscillospirales	CAG-382	UBA1206	UBA1206 sp000433115
GG09_MAG_00160	966635	83	15594	0.261178	0.859155	0.028169	Bacteria	Firmicutes	Bacilli	RF39	CAG-302	CAG-914	CAG-914 sp000437895
GG09_MAG_00161	963916	65	21053	0.263618	0.830986	0	Bacteria	Firmicutes	Bacilli	RF39	CAG-1000	CAG-1000	CAG-1000 sp000436975
GG09_MAG_00162	898031	60	17547	0.245793	0.84507	0.0140845	Bacteria	Firmicutes	Bacilli	RF39	CAG-611	CAG-611	CAG-611 sp000434175
GG09_MAG_00163	1956636	397	6663	0.499257	0.84507	0.0140845	Bacteria	Bacteroidota	Bacteroidia	Bacteroidales	Muribaculaceae	CAG-279	CAG-279 sp004555955
GG09_MAG_00164	1263439	48	45941	0.259415	0.887324	0.056338	Bacteria	Firmicutes	Bacilli	RF39	CAG-1000	CAG-1000	CAG-1000 sp004552445
GG09_MAG_00165	2511230	348	10653	0.525107	0.915493	0.084507	Bacteria	Bacteroidota	Bacteroidia	Bacteroidales	Bacteroidaceae	N/A	N/A
GG09_MAG_00166	884941	45	28317	0.268184	0.830986	0	Bacteria	Firmicutes	Bacilli	RF39	CAG-1000	CAG-533	CAG-533 sp004563275
GG09_MAG_00167	1413144	171	11587	0.470452	0.873239	0.0422535	Bacteria	Firmicutes	Clostridia	Christensenellales	CAG-917	CAG-349	CAG-349 sp003539515
GG09_MAG_00168	1769269	159	15414	0.315404	0.830986	0	Bacteria	Cyanobacteria	Vampirovibrionia	Gastranaerophilales	Gastranaerophilaceae	UBA791	UBA791 sp002297005
GG09_MAG_00169	1174160	84	15693	0.281313	0.887324	0.056338	Bacteria	Firmicutes	Bacilli	RFN20	CAG-826	N/A	N/A
GG09_MAG_00170	2507804	440	8549	0.501268	0.901408	0.0704225	Bacteria	Bacteroidota	Bacteroidia	Bacteroidales	Bacteroidaceae	UBA4372	UBA4372 sp900543815
GG09_MAG_00171	1140379	199	9645	0.290346	0.901408	0.0704225	Bacteria	Firmicutes	Bacilli	RFN20	CAG-826	UBA4855	UBA4855 sp900545015
GG09_MAG_00172	1034150	145	10791	0.274218	0.859155	0.0422535	Bacteria	Firmicutes	Bacilli	RF39	CAG-302	UBA6414	UBA6414 sp002438545
GG09_MAG_00173	2066434	339	9700	0.514694	0.859155	0.0422535	Bacteria	Bacteroidota	Bacteroidia	Bacteroidales	UBA932	RC9	N/A
GG09_MAG_00174	2850746	974	3525	0.521478	0.859155	0.0422535	Bacteria	Myxococcota	Bradimonadia	Bradymonadales	UBA4248	UBA4248	UBA4248 sp004554395
GG09_MAG_00175	1647187	110	21827	0.569465	0.830986	0.0140845	Bacteria	Firmicutes	Clostridia	Oscillospirales	Oscillospiraceae	CAG-110	N/A
GG09_MAG_00176	4269214	476	17394	0.390096	0.873239	0.056338	Bacteria	Spirochaetota	Spirochaetia	Treponematales	Treponemataceae	Treponema	N/A
GG09_MAG_00177	2220070	525	6073	0.436972	0.901408	0.084507	Bacteria	Spirochaetota	Spirochaetia	Treponematales	Treponemataceae	Treponema	Treponema porcinum
GG09_MAG_00178	1663274	301	7851	0.608211	0.84507	0.028169	Bacteria	Firmicutes	Clostridia	Oscillospirales	Ruminococcaceae	Angelakisella	Angelakisella sp004557855
GG09_MAG_00179	1891304	484	4504	0.562939	0.887324	0.0704225	Bacteria	Bacteroidota	Bacteroidia	Bacteroidales	Muribaculaceae	CAG-873	CAG-873 sp004552725
GG09_MAG_00180	2432581	570	5272	0.505776	0.887324	0.0704225	Bacteria	Bacteroidota	Bacteroidia	Bacteroidales	Muribaculaceae	SFTJ01	SFTJ01 sp004557385
GG09_MAG_00181	1816830	95	28702	0.650758	0.887324	0.0704225	Bacteria	Verrucomicrobiota	Kiritimatiellae	RFP12	UBA1067	UBA1067	N/A
GG09_MAG_00182	975973	80	17668	0.256718	0.84507	0.028169	Bacteria	Firmicutes	Bacilli	RF39	CAG-1000	CAG-460	CAG-460 sp900546715
GG09_MAG_00183	1611916	63	51785	0.453538	0.887324	0.0704225	Bacteria	Firmicutes	Clostridia	Oscillospirales	CAG-272	CAG-841	CAG-841 sp000437375
GG09_MAG_00184	1480178	98	18041	0.533578	0.816901	0	Bacteria	Bacteroidota	Bacteroidia	Bacteroidales	UBA932	RC9	N/A
GG09_MAG_00185	2789359	379	11241	0.603053	0.84507	0.028169	Bacteria	Verrucomicrobiota	Kiritimatiellae	RFP12	UBA1067	UBA1067	UBA1067 sp002321305
GG09_MAG_00186	2779076	222	18973	0.455966	0.830986	0.028169	Bacteria	Bacteroidota	Bacteroidia	Bacteroidales	Bacteroidaceae	Prevotella	N/A
GG09_MAG_00187	2028684	325	7339	0.586887	0.84507	0.0422535	Bacteria	Firmicutes	Clostridia	Christensenellales	CAG-74	SFMI01	SFMI01 sp004556155
GG09_MAG_00188	2544024	657	5184	0.520102	0.873239	0.0704225	Bacteria	Bacteroidota	Bacteroidia	Bacteroidales	Bacteroidaceae	Bacteroides	N/A
GG09_MAG_00189	1906984	446	6061	0.437878	0.901408	0.0985915	Bacteria	Firmicutes	Bacilli	Erysipelotrichales	Erysipelotrichaceae	Bulleidia	Bulleidia sp900539965
GG09_MAG_00190	1384398	462	3534	0.453803	0.873239	0.0704225	Bacteria	Firmicutes	Clostridia	Oscillospirales	Acutalibacteraceae	CAG-488	CAG-488 sp900539465
GG09_MAG_00191	2260758	460	7475	0.52285	0.859155	0.0704225	Bacteria	Bacteroidota	Bacteroidia	Bacteroidales	UBA932	RC9	N/A
GG09_MAG_00192	913302	316	3617	0.3691	0.830986	0.0422535	Bacteria	Firmicutes	Clostridia	Christensenellales	UBA1242	UMGS1470	UMGS1470 sp900552105
GG09_MAG_00193	2931332	694	5293	0.315829	0.859155	0.0704225	Bacteria	Firmicutes	Bacilli	Erysipelotrichales	Erysipelotrichaceae	RQZE01	RQZE01 sp003858585
GG09_MAG_00194	1455633	134	18762	0.474854	0.873239	0.084507	Bacteria	Firmicutes	Clostridia	Christensenellales	CAG-917	CAG-475	CAG-475 sp900549225
GG09_MAG_00195	1546646	194	9061	0.597278	0.774648	0	Bacteria	Firmicutes	Clostridia	Oscillospirales	Oscillospiraceae	UBA738	UBA738 sp004557735
GG09_MAG_00196	2122755	274	11104	0.451729	0.802817	0.028169	Bacteria	Bacteroidota	Bacteroidia	Bacteroidales	Bacteroidaceae	UBA6382	UBA6382 sp900557555
GG09_MAG_00197	2647941	239	18324	0.498308	0.830986	0.056338	Bacteria	Bacteroidota	Bacteroidia	Bacteroidales	Bacteroidaceae	Prevotella	Prevotella sp900543975
GG09_MAG_00198	1852886	906	2148	0.544534	0.816901	0.0422535	Bacteria	Bacteroidota	Bacteroidia	Bacteroidales	Bacteroidaceae	Prevotellamassilia	Prevotellamassilia sp004555425
GG09_MAG_00199	1309946	412	3967	0.478172	0.873239	0.0985915	Bacteria	Firmicutes	Clostridia	Oscillospirales	Acutalibacteraceae	UBA737	UBA737 sp900547445
GG09_MAG_00200	2074330	652	3937	0.514724	0.774648	0.0140845	Bacteria	Verrucomicrobiota	Kiritimatiellae	RFP12	UBA1067	UBA1067	N/A
GG09_MAG_00201	1853208	297	7941	0.623974	0.788732	0.028169	Bacteria	Firmicutes	Clostridia	Oscillospirales	Oscillospiraceae	CAG-83	N/A
GG09_MAG_00202	2258859	395	8623	0.452455	0.760563	0	Bacteria	Spirochaetota	Spirochaetia	Treponematales	Treponemataceae	Treponema	N/A
GG09_MAG_00203	951360	113	9637	0.267285	0.816901	0.056338	Bacteria	Firmicutes	Bacilli	RF39	CAG-822	UBA3631	UBA3631 sp900544605
GG09_MAG_00204	1953205	384	6135	0.609084	0.788732	0.028169	Bacteria	Firmicutes	Clostridia	Oscillospirales	Ruminococcaceae	SFJ001	SFJ001 sp004555865
GG09_MAG_00205	1551241	171	12933	0.616427	0.760563	0	Bacteria	Firmicutes	Clostridia	Oscillospirales	Oscillospiraceae	CAG-83	N/A
GG09_MAG_00206	1332641	243	7463	0.311122	0.788732	0.028169	Bacteria	Firmicutes	Clostridia	Christensenellales	UBA1242	UBA5893	UBA5893 sp002431905
GG09_MAG_00207	1029207	41	36176	0.254732	0.788732	0.028169	Bacteria	Firmicutes	Bacilli	RF39	CAG-822	N/A	N/A
GG09_MAG_00208	2769236	854	3933	0.385401	0.774648	0.028169	Bacteria	Firmicutes	Clostridia	Lachnospirales	Lachnospiraceae	14-2	14-2 sp001940225
GG09_MAG_00209	1858126	142	17038	0.567778	0.788732	0.0422535	Bacteria	Firmicutes	Clostridia	Oscillospirales	Oscillospiraceae	UBA1777	UBA1777 sp003150355
GG09_MAG_00210	1845796	136	21579	0.443159	0.760563	0.0140845	Bacteria	Firmicutes	Negativicutes	Selenomonadales	Selenomonadaceae	Anaerovibrio	Anaerovibrio sp900548165
GG09_MAG_00211	1562244	210	9975	0.47778	0.774648	0.0422535	Bacteria	Bacteroidota	Bacteroidia	Bacteroidales	Bacteroidaceae	UBA6382	UBA6382 sp002439755
GG09_MAG_00212	1459846	256	8086	0.537396	0.760563	0.028169	Bacteria	Firmicutes	Clostridia	Oscillospirales	Oscillospiraceae	F23-B02	F23-B02 sp000431075
GG09_MAG_00213	2140734	245	11478	0.393789	0.746479	0.0140845	Bacteria	Firmicutes	Clostridia	Oscillospirales	Acutalibacteraceae	UBA6857	UBA6857 sp900555805
GG09_MAG_00214	1075052	446	2683	0.42693	0.774648	0.0422535	Bacteria	Firmicutes	Clostridia	Christensenellales	Borkfalkiaceae	UBA1259	N/A
GG09_MAG_00215	1791894	539	4219	0.452361	0.760563	0.0422535	Bacteria	Firmicutes	Clostridia	Oscillospirales	Acutalibacteraceae	N/A	N/A
GG09_MAG_00216	1058442	196	6351	0.247402	0.760563	0.0422535	Bacteria	Firmicutes	Bacilli	RF39	CAG-822	N/A	N/A
GG09_MAG_00217	2589040	242	15434	0.496069	0.802817	0.084507	Bacteria	Bacteroidota	Bacteroidia	Bacteroidales	Bacteroidaceae	Prevotella	Prevotella sp002251365
GG09_MAG_00218	1760042	166	16897	0.592661	0.774648	0.056338	Bacteria	Firmicutes	Clostridia	Oscillospirales	Oscillospiraceae	CAG-83	N/A
GG09_MAG_00219	2075974	77	40988	0.400829	0.71831	0	Bacteria	Spirochaetota	Spirochaetia	Treponematales	Treponemataceae	Treponema	Treponema berlinense
GG09_MAG_00220	823398	83	12218	0.274413	0.802817	0.084507	Bacteria	Firmicutes	Bacilli	RF39	CAG-611	CAG-710	CAG-710 sp000432595
GG09_MAG_00221	960519	435	2416	0.563783	0.802632	0.0921053	Archaea	Thermoplasmatota	Thermoplasmata	Methanomassiliicoccales	Methanomethylophilaceae	UBA71	UBA71 sp006954425
GG09_MAG_00222	1441204	528	3237	0.510402	0.746479	0.0422535	Bacteria	Firmicutes	Clostridia	Oscillospirales	CAG-272	UMGS1002	UMGS1002 sp900547565
GG09_MAG_00223	1419230	95	20390	0.48977	0.71831	0.0140845	Bacteria	Firmicutes	Clostridia	Oscillospirales	CAG-272	CAG-841	N/A
GG09_MAG_00224	1287399	145	11861	0.284812	0.760563	0.056338	Bacteria	Firmicutes	Bacilli	RF39	CAG-302	RUG705	RUG705 sp900551455
GG09_MAG_00225	1004992	229	5744	0.478955	0.732394	0.028169	Bacteria	Firmicutes	N/A	N/A	N/A	N/A	N/A
GG09_MAG_00226	1923889	511	5343	0.513015	0.788732	0.0985915	Bacteria	Firmicutes	Negativicutes	Selenomonadales	Selenomonadaceae	Anaerovibrio	N/A
GG09_MAG_00227	1139763	34	60897	0.286127	0.704225	0.0140845	Bacteria	Firmicutes	Bacilli	RF39	CAG-611	CAG-877	CAG-877 sp000433455
GG09_MAG_00228	1894064	485	5093	0.531082	0.704225	0.028169	Bacteria	Firmicutes	Clostridia	Christensenellales	CAG-138	Phil1	Phil1 sp001940855
GG09_MAG_00229	1611013	863	1934	0.557134	0.732394	0.056338	Bacteria	Firmicutes	Clostridia	Oscillospirales	CAG-272	UMGS1865	N/A
GG09_MAG_00230	2119113	760	3147	0.278124	0.746479	0.0704225	Bacteria	Firmicutes	Clostridia	Clostridiales	Clostridiaceae	Clostridium	N/A
GG09_MAG_00231	2276727	243	15599	0.548165	0.71831	0.0422535	Bacteria	Bacteroidota	Bacteroidia	Bacteroidales	Bacteroidaceae	Prevotella	Prevotella sp002251385
GG09_MAG_00232	2188478	243	13833	0.566452	0.704225	0.028169	Bacteria	Firmicutes	Clostridia	Oscillospirales	Oscillospiraceae	CAG-110	N/A
GG09_MAG_00233	1311446	582	2525	0.443536	0.704225	0.0422535	Bacteria	Firmicutes	Clostridia	Christensenellales	N/A	N/A	N/A
GG09_MAG_00234	669513	113	9241	0.45197	0.746479	0.084507	Bacteria	Patescibacteria	Saccharimonadia	Saccharimonadales	Saccharimonadaceae	UBA2834	UBA2834 sp004561445
GG09_MAG_00235	1725450	466	5294	0.351817	0.704225	0.0422535	Bacteria	Proteobacteria	Gammaproteobacteria	Enterobacterales	Succinivibrionaceae	Succinivibrio	N/A
GG09_MAG_00236	1801670	572	3807	0.391957	0.704225	0.0422535	Bacteria	Bacteroidota	Bacteroidia	Bacteroidales	Bacteroidaceae	Prevotella	N/A
GG09_MAG_00237	3048804	339	11484	0.286789	0.704225	0.0422535	Bacteria	Firmicutes	Bacilli	RF39	CAG-611	CAG-877	CAG-877 sp000433455
GG09_MAG_00238	1907218	806	2654	0.481004	0.732394	0.0704225	Bacteria	Bacteroidota	Bacteroidia	Bacteroidales	Bacteroidaceae	Prevotella	Prevotella sp002251385
GG09_MAG_00239	1756291	920	2028	0.502107	0.704225	0.056338	Bacteria	Bacteroidota	Bacteroidia	Bacteroidales	UBA932	N/A	N/A
GG09_MAG_00240	885338	157	6531	0.267089	0.71831	0.084507	Bacteria	Firmicutes	Bacilli	RF39	CAG-302	CAG-302	CAG-302 sp900543825
GG09_MAG_00241	1402437	708	2098	0.600124	0.71831	0.084507	Bacteria	Proteobacteria	Gammaproteobacteria	Burkholderiales	Burkholderiaceae	Sutterella	Sutterella wadsworthensis
GG09_MAG_00242	2208603	547	4969	0.457887	0.704225	0.0704225	Bacteria	N/A	N/A	N/A	N/A	N/A	N/A
GG09_MAG_00243	1265622	461	3242	0.463586	0.732394	0.0985915	Bacteria	Firmicutes	Clostridia	Oscillospirales	N/A	N/A	N/A
GG09_MAG_00244	1921764	478	4847	0.357572	0.732394	0.0985915	Bacteria	Spirochaetota	Spirochaetia	Sphaerochaetales	Sphaerochaetaceae	Spiro-01	Spiro-01 sp001604265
GG09_MAG_00245	3432445	320	17509	0.550161	0.71831	0.0985915	Bacteria	Firmicutes	Clostridia	Oscillospirales	Oscillospiraceae	UBA1777	UBA1777 sp004560305
GG09_MAG_00246	2571268	167	24537	0.514191	0.704225	0.084507	Bacteria	Bacteroidota	Bacteroidia	Bacteroidales	Bacteroidaceae	Prevotella	Prevotella sp900543975
GG10_MAG_00001	1819197	174	15792	0.335841	1	0	Bacteria	Firmicutes	Clostridia	Oscillospirales	Acutalibacteraceae	Ruminococcus	Ruminococcus sp900314705
GG10_MAG_00002	1775079	125	24075	0.437996	1	0	Bacteria	Firmicutes	Bacilli	Lactobacillales	Lactobacillaceae	Ligilactobacillus	Ligilactobacillus ruminis
GG10_MAG_00003	1598331	91	33637	0.402613	1	0.0140845	Bacteria	Firmicutes	Bacilli	Lactobacillales	Streptococcaceae	Streptococcus	Streptococcus sp002300045
GG10_MAG_00004	1574791	112	30337	0.527537	1	0.0140845	Bacteria	Proteobacteria	Gammaproteobacteria	Burkholderiales	Burkholderiaceae	Duodenibacillus	Duodenibacillus sp900542805
GG10_MAG_00005	1707737	81	32622	0.33392	0.985915	0	Bacteria	Proteobacteria	Gammaproteobacteria	Burkholderiales	SFHR01	SFHR01	SFHR01 sp004555545
GG10_MAG_00006	2454086	404	9095	0.521723	0.985915	0	Bacteria	Firmicutes	Negativicutes	Veillonellales	Dialisteraceae	Dialister	Dialister sp000434475
GG10_MAG_00007	1442130	41	60826	0.344234	0.985915	0	Bacteria	Campylobacterota	Campylobacteria	Campylobacterales	Campylobacteraceae	Campylobacter	N/A
GG10_MAG_00008	2125616	71	46233	0.606315	0.985915	0	Bacteria	Firmicutes	Clostridia	Oscillospirales	Ruminococcaceae	SFJ001	SFJ001 sp004555865
GG10_MAG_00009	1634787	68	46847	0.527506	0.973684	0	Archaea	Thermoplasmatota	Thermoplasmata	Methanomassiliicoccales	Methanomethylophilaceae	UBA71	UBA71 sp006954425
GG10_MAG_00010	2603129	250	15983	0.455641	1	0.028169	Bacteria	Bacteroidota	Bacteroidia	Bacteroidales	Bacteroidaceae	Prevotella	N/A
GG10_MAG_00011	2376142	165	34212	0.410703	0.971831	0	N/A	N/A	N/A	N/A	N/A	N/A	N/A
GG10_MAG_00012	1619064	185	18544	0.442735	1	0.028169	Bacteria	Firmicutes	Clostridia	Lachnospirales	Lachnospiraceae	UBA1712	UBA1712 sp002317245
GG10_MAG_00013	1660856	93	33130	0.429113	0.971831	0	Bacteria	Firmicutes	Clostridia	Peptostreptococcales	Anaerovoracaceae	UMGS973	UMGS973 sp900547295
GG10_MAG_00014	2171702	53	56038	0.538065	0.971831	0	Bacteria	Firmicutes	Clostridia	Oscillospirales	Acutalibacteraceae	Ruminococcus	Ruminococcus sp003531055
GG10_MAG_00015	1546190	38	81900	0.485923	0.971831	0	Bacteria	Bacteroidota	Bacteroidia	Bacteroidales	UBA932	RC9	RC9 sp000432655
GG10_MAG_00016	2359984	66	50641	0.530347	0.985915	0.0140845	Bacteria	Bacteroidota	Bacteroidia	Bacteroidales	Muribaculaceae	CAG-485	CAG-485 sp000437495
GG10_MAG_00017	2085885	97	31441	0.561749	0.985915	0.0140845	Bacteria	Firmicutes	Clostridia	Oscillospirales	Ruminococcaceae	Gemmiger	Gemmiger sp004555405
GG10_MAG_00018	1788403	211	13174	0.604371	0.985915	0.0140845	Bacteria	Actinobacteriota	Coriobacteriia	Coriobacteriales	Coriobacteriaceae	Collinsella	N/A
GG10_MAG_00019	2595692	214	19479	0.517276	0.985915	0.028169	Bacteria	Bacteroidota	Bacteroidia	Bacteroidales	UBA932	RC9	RC9 sp000433355
GG10_MAG_00020	1628188	138	16352	0.413151	1	0.0422535	Bacteria	Firmicutes	Clostridia	Oscillospirales	Acutalibacteraceae	Eubacterium	Eubacterium sp900542875
GG10_MAG_00021	2313838	103	34210	0.59411	0.971831	0.0140845	Bacteria	Bacteroidota	Bacteroidia	Bacteroidales	Muribaculaceae	CAG-873	CAG-873 sp004552485
GG10_MAG_00022	2846767	212	19021	0.316097	0.971831	0.0140845	Bacteria	Firmicutes	Clostridia	Clostridiales	Clostridiaceae	N/A	N/A
GG10_MAG_00023	3472250	421	16680	0.492875	1	0.0422535	Bacteria	Bacteroidota	Bacteroidia	Bacteroidales	Tannerellaceae	Parabacteroides	N/A
GG10_MAG_00024	2167265	299	10527	0.488577	0.985915	0.028169	Bacteria	Bacteroidota	Bacteroidia	Bacteroidales	Muribaculaceae	CAG-485	CAG-485 sp004553095
GG10_MAG_00025	1564522	59	32662	0.4908	0.957746	0	Bacteria	Bacteroidota	Bacteroidia	Bacteroidales	UBA932	RC9	RC9 sp900546445
GG10_MAG_00026	2258071	63	58569	0.479078	0.971831	0.0140845	Bacteria	Bacteroidota	Bacteroidia	Bacteroidales	Bacteroidaceae	N/A	N/A
GG10_MAG_00027	1810815	139	18859	0.570953	0.971831	0.0140845	Bacteria	Firmicutes	Clostridia	Oscillospirales	Oscillospiraceae	UBA1777	UBA1777 sp003150355
GG10_MAG_00028	1795052	181	21108	0.379671	0.957746	0	Bacteria	Firmicutes	Bacilli	Lactobacillales	Lactobacillaceae	Lactobacillus	N/A
GG10_MAG_00029	1553009	120	21525	0.447267	0.971831	0.0140845	Bacteria	Firmicutes	Clostridia	Oscillospirales	CAG-272	N/A	N/A
GG10_MAG_00030	2214480	132	24984	0.444278	0.985915	0.028169	Bacteria	Bacteroidota	Bacteroidia	Bacteroidales	Bacteroidaceae	UBA6382	UBA6382 sp900318305
GG10_MAG_00031	2417322	448	7381	0.485515	0.971831	0.0140845	Bacteria	Bacteroidota	Bacteroidia	Bacteroidales	Muribaculaceae	C941	C941 sp004557565
GG10_MAG_00032	1516372	166	14574	0.297737	0.971831	0.028169	Bacteria	Firmicutes	Bacilli	RFN20	CAG-449	UBA3210	UBA3210 sp002363635
GG10_MAG_00033	2629640	349	11074	0.484088	0.985915	0.0422535	Bacteria	Firmicutes	Negativicutes	Selenomonadales	Selenomonadaceae	RUG114	RUG114 sp900315615
GG10_MAG_00034	2102444	52	70208	0.471108	0.957746	0.0140845	Bacteria	Bacteroidota	Bacteroidia	Bacteroidales	UBA932	RC9	RC9 sp002298075
GG10_MAG_00035	1562708	94	35631	0.416632	0.943662	0	Bacteria	Firmicutes	Bacilli	RFN20	CAG-288	UBA7642	UBA7642 sp900549915
GG10_MAG_00036	1291598	121	16259	0.580831	0.957746	0.0140845	Bacteria	Firmicutes	Clostridia	Oscillospirales	Oscillospiraceae	ER4	N/A
GG10_MAG_00037	1484263	147	14029	0.441897	0.943662	0	Bacteria	Firmicutes	Clostridia	Oscillospirales	Acutalibacteraceae	N/A	N/A
GG10_MAG_00038	1432815	17	151548	0.514929	0.943662	0	Bacteria	Elusimicrobiota	Elusimicrobia	Elusimicrobiales	Elusimicrobiaceae	UBA1436	N/A
GG10_MAG_00039	2515706	140	32904	0.495466	0.985915	0.0422535	Bacteria	Firmicutes	Negativicutes	Selenomonadales	Selenomonadaceae	Selenomonas	N/A
GG10_MAG_00040	2349293	123	27830	0.467202	0.985915	0.0422535	Bacteria	Firmicutes	Clostridia	Lachnospirales	Lachnospiraceae	CAG-510	N/A
GG10_MAG_00041	1766775	117	22481	0.499206	0.943662	0	Bacteria	Firmicutes	Clostridia	Oscillospirales	UBA644	UBA644	UBA644 sp002299265
GG10_MAG_00042	1807068	34	70228	0.375829	0.943662	0	Bacteria	Firmicutes	Clostridia	Lachnospirales	Lachnospiraceae	Butyrivibrio	N/A
GG10_MAG_00043	2415683	156	23440	0.473541	0.985915	0.0422535	Bacteria	Bacteroidota	Bacteroidia	Bacteroidales	Bacteroidaceae	Prevotella	N/A
GG10_MAG_00044	1663249	260	10135	0.654738	0.985915	0.0422535	Bacteria	Actinobacteriota	Coriobacteriia	Coriobacteriales	Atopobiaceae	Olsenella	Olsenella sp003609875
GG10_MAG_00045	2560851	157	27229	0.465813	0.957746	0.0140845	Bacteria	Bacteroidota	Bacteroidia	Bacteroidales	Muribaculaceae	SFTJ01	SFTJ01 sp004557385
GG10_MAG_00046	2882376	146	32679	0.50412	0.971831	0.0422535	Bacteria	Bacteroidota	Bacteroidia	Bacteroidales	Bacteroidaceae	Prevotella	Prevotella sp004556065
GG10_MAG_00047	1888086	190	15006	0.578066	0.971831	0.0422535	Bacteria	Firmicutes	Clostridia	Oscillospirales	Oscillospiraceae	CAG-170	CAG-170 sp003516765
GG10_MAG_00048	2009404	173	17602	0.53919	0.971831	0.0422535	Bacteria	Bacteroidota	Bacteroidia	Bacteroidales	UBA932	RC9	RC9 sp004552965
GG10_MAG_00049	2491551	93	43877	0.495142	0.943662	0.0140845	Bacteria	Bacteroidota	Bacteroidia	Bacteroidales	Muribaculaceae	SFRY01	SFRY01 sp004562065
GG10_MAG_00050	2102008	129	30575	0.54833	0.943662	0.0140845	Bacteria	Firmicutes	Clostridia	Lachnospirales	Lachnospiraceae	Oribacterium	Oribacterium sp004554245
GG10_MAG_00051	1318630	156	11784	0.448557	0.943662	0.0140845	Bacteria	Firmicutes	Clostridia	Christensenellales	CAG-314	SFEB01	SFEB01 sp004558105
GG10_MAG_00052	2017661	144	21900	0.544766	0.971831	0.0422535	Bacteria	Bacteroidota	Bacteroidia	Bacteroidales	Muribaculaceae	CAG-485	N/A
GG10_MAG_00053	2324593	353	9450	0.556398	0.943662	0.0140845	Bacteria	Firmicutes	Clostridia	Oscillospirales	Ruminococcaceae	UMGS1826	UMGS1826 sp900555435
GG10_MAG_00054	2227573	96	60370	0.435953	1	0.0704225	Bacteria	Firmicutes	Negativicutes	Selenomonadales	Selenomonadaceae	Anaerovibrio	N/A
GG10_MAG_00055	1861663	327	9476	0.375349	0.957746	0.028169	Bacteria	Firmicutes	Bacilli	Erysipelotrichales	Erysipelotrichaceae	UBA636	UBA636 sp002299675
GG10_MAG_00056	2272745	56	100546	0.444199	0.985915	0.056338	Bacteria	Bacteroidota	Bacteroidia	Bacteroidales	Bacteroidaceae	UBA6398	UBA6398 sp003150315
GG10_MAG_00057	3123603	430	12113	0.502077	0.957746	0.028169	Bacteria	Planctomycetota	Planctomycetes	Pirellulales	Thermoguttaceae	RUG369	RUG369 sp004556055
GG10_MAG_00058	1974785	125	23614	0.442669	0.957746	0.028169	Bacteria	Firmicutes	Clostridia	Oscillospirales	Acutalibacteraceae	CAG-488	CAG-488 sp900539465
GG10_MAG_00059	1584011	83	32357	0.430819	0.929577	0	Bacteria	Firmicutes	Clostridia	Oscillospirales	Acutalibacteraceae	CAG-180	CAG-180 sp004556705
GG10_MAG_00060	1639262	78	31283	0.547598	0.957746	0.028169	Bacteria	Firmicutes	Clostridia	Oscillospirales	Oscillospiraceae	F23-B02	F23-B02 sp004558025
GG10_MAG_00061	1935722	67	49730	0.448601	0.929577	0	Bacteria	Firmicutes	Clostridia	Oscillospirales	Acutalibacteraceae	DTU089	DTU089 sp002440045
GG10_MAG_00062	1859594	453	6112	0.518374	0.929577	0	Bacteria	Firmicutes	Clostridia	Oscillospirales	Acutalibacteraceae	CAG-177	N/A
GG10_MAG_00063	2154502	212	18397	0.60933	0.957746	0.028169	Bacteria	Firmicutes	Negativicutes	Selenomonadales	Selenomonadaceae	Selenomonas	Selenomonas bovis
GG10_MAG_00064	2259114	58	60253	0.451459	1	0.0704225	Bacteria	Bacteroidota	Bacteroidia	Bacteroidales	Muribaculaceae	CAG-279	CAG-279 sp004561555
GG10_MAG_00065	2185344	73	61088	0.399183	0.929577	0	Bacteria	Spirochaetota	Spirochaetia	Treponematales	Treponemataceae	Treponema	Treponema berlinense
GG10_MAG_00066	1765571	114	32301	0.51598	0.915493	0	Bacteria	Firmicutes	Clostridia	Christensenellales	CAG-138	Phil1	Phil1 sp004558525
GG10_MAG_00067	1991329	101	25561	0.603871	0.943662	0.028169	Bacteria	Firmicutes	Clostridia	Oscillospirales	N/A	N/A	N/A
GG10_MAG_00068	2106732	115	25609	0.553696	0.971831	0.056338	Bacteria	Firmicutes	Clostridia	Oscillospirales	Butyricicoccaceae	Agathobaculum	Agathobaculum butyriciproducens
GG10_MAG_00069	2105750	351	12086	0.536874	0.943662	0.028169	Bacteria	Firmicutes	Negativicutes	Veillonellales	Megasphaeraceae	Megasphaera	Megasphaera elsdenii
GG10_MAG_00070	2341064	166	22843	0.375027	0.943662	0.028169	Bacteria	Spirochaetota	Spirochaetia	Treponematales	Treponemataceae	Treponema	N/A
GG10_MAG_00071	3122815	83	62834	0.524611	0.971831	0.056338	Bacteria	Bacteroidota	Bacteroidia	Bacteroidales	Bacteroidaceae	F0040	F0040 sp004555055
GG10_MAG_00072	2315815	89	39444	0.439269	0.943662	0.028169	Bacteria	Bacteroidota	Bacteroidia	Bacteroidales	Bacteroidaceae	Prevotella	Prevotella sp900547005
GG10_MAG_00073	1414703	73	35806	0.526304	0.915493	0	Bacteria	Firmicutes	Bacilli	RFN20	CAG-826	UBA733	UBA733 sp004561785
GG10_MAG_00074	2412583	149	23138	0.517769	0.943662	0.028169	Bacteria	Bacteroidota	Bacteroidia	Bacteroidales	Bacteroidaceae	Prevotellamassilia	Prevotellamassilia sp004552865
GG10_MAG_00075	1921731	38	61932	0.421791	0.915493	0	Bacteria	Bacteroidota	Bacteroidia	Bacteroidales	P3	UBA3388	UBA3388 sp004551865
GG10_MAG_00076	2414718	222	16414	0.43792	0.985915	0.0704225	Bacteria	Firmicutes	Clostridia	Lachnospirales	Lachnospiraceae	CAG-95	CAG-95 sp900066375
GG10_MAG_00077	1737273	202	13800	0.322128	0.929577	0.0140845	Bacteria	Firmicutes	Bacilli	Erysipelotrichales	Erysipelotrichaceae	N/A	N/A
GG10_MAG_00078	1815134	218	11909	0.3564	0.985915	0.0704225	Bacteria	Proteobacteria	Gammaproteobacteria	Enterobacterales	Succinivibrionaceae	Succinivibrio	Succinivibrio sp003456415
GG10_MAG_00079	2253615	404	7996	0.547923	0.971831	0.0704225	Bacteria	Bacteroidota	Bacteroidia	Bacteroidales	Bacteroidaceae	Prevotellamassilia	N/A
GG10_MAG_00080	1403693	159	13097	0.324792	0.929577	0.028169	Bacteria	Firmicutes	Bacilli	Erysipelotrichales	Erysipelotrichaceae	N/A	N/A
GG10_MAG_00081	1339610	240	7849	0.423762	0.929577	0.028169	Bacteria	Firmicutes	Clostridia	Christensenellales	Borkfalkiaceae	UBA1259	UBA1259 sp002308755
GG10_MAG_00082	2427284	724	4294	0.541854	0.985915	0.084507	Bacteria	Bacteroidota	Bacteroidia	Bacteroidales	Bacteroidaceae	Prevotellamassilia	Prevotellamassilia sp004555425
GG10_MAG_00083	2171199	484	5789	0.590246	0.943662	0.0422535	Bacteria	Firmicutes	Clostridia	Oscillospirales	CAG-272	CAG-448	CAG-448 sp003150135
GG10_MAG_00084	1971952	233	11055	0.549095	0.943662	0.0422535	Bacteria	Bacteroidota	Bacteroidia	Bacteroidales	UBA932	RC9	RC9 sp004554455
GG10_MAG_00085	1496094	136	16417	0.474617	0.957746	0.056338	Bacteria	Firmicutes	Clostridia	Oscillospirales	Ruminococcaceae	UMGS1668	UMGS1668 sp004556975
GG10_MAG_00086	1470389	108	24531	0.41612	0.915493	0.0140845	Bacteria	Firmicutes	Bacilli	RFN20	CAG-288	UBA7642	UBA7642 sp900539865
GG10_MAG_00087	1954844	162	23034	0.354041	0.943662	0.0422535	Bacteria	Spirochaetota	Spirochaetia	Treponematales	Treponemataceae	Treponema	Treponema porcinum
GG10_MAG_00088	1529256	75	37138	0.550263	0.901408	0	Bacteria	Firmicutes	Clostridia	Oscillospirales	Oscillospiraceae	F23-B02	F23-B02 sp004556755
GG10_MAG_00089	2614508	368	11369	0.669226	0.943662	0.0422535	Bacteria	Verrucomicrobiota	Kiritimatiellae	RFP12	UBA1067	RUG572	RUG572 sp900547945
GG10_MAG_00090	1789290	149	20099	0.380997	0.901408	0	Bacteria	Firmicutes	Clostridia	Lachnospirales	Lachnospiraceae	UBA2868	UBA2868 sp004552595
GG10_MAG_00091	1256775	42	64193	0.30344	0.915493	0.0140845	Bacteria	Firmicutes	Bacilli	RFN20	CAG-826	N/A	N/A
GG10_MAG_00092	1985975	242	11814	0.480098	0.929577	0.028169	Bacteria	Firmicutes	Clostridia	Oscillospirales	CAG-272	N/A	N/A
GG10_MAG_00093	1061949	98	18997	0.307644	0.915493	0.0140845	Bacteria	Firmicutes	Clostridia	Christensenellales	UBA1242	UBA5893	UBA5893 sp002431905
GG10_MAG_00094	2630944	111	50335	0.435493	0.943662	0.0422535	Bacteria	Firmicutes	Clostridia	Lachnospirales	Lachnospiraceae	Coprococcus	N/A
GG10_MAG_00095	1434550	132	14867	0.619972	0.901408	0	Bacteria	Firmicutes	Clostridia	Oscillospirales	Oscillospiraceae	ER4	N/A
GG10_MAG_00096	2992274	791	5047	0.345594	0.929577	0.0422535	Bacteria	Spirochaetota	Spirochaetia	Treponematales	Treponemataceae	Treponema	N/A
GG10_MAG_00097	1064184	309	4468	0.326903	0.901408	0.0140845	Bacteria	Firmicutes	Bacilli	RFN20	CAG-826	UBA3207	N/A
GG10_MAG_00098	1590732	147	19945	0.461814	0.915493	0.028169	Bacteria	Firmicutes	Bacilli	RFN20	CAG-826	UBA733	UBA733 sp900539595
GG10_MAG_00099	2675346	385	11299	0.490137	0.929577	0.0422535	Bacteria	Bacteroidota	Bacteroidia	Bacteroidales	Bacteroidaceae	UBA6382	UBA6382 sp002439755
GG10_MAG_00100	1069828	95	16420	0.2503	0.887324	0	Bacteria	Firmicutes	Bacilli	RF39	CAG-1000	CAG-460	CAG-460 sp000437315
GG10_MAG_00101	2083623	388	6584	0.447451	0.915493	0.028169	Bacteria	Firmicutes	Clostridia	Lachnospirales	Anaerotignaceae	N/A	N/A
GG10_MAG_00102	2782027	197	20555	0.563764	0.929577	0.0422535	Bacteria	Myxococcota	Bradimonadia	Bradymonadales	UBA4248	UBA4248	UBA4248 sp002395385
GG10_MAG_00103	1481201	398	4837	0.350353	0.915493	0.028169	Bacteria	Firmicutes	Bacilli	RFN20	CAG-826	UBA733	UBA733 sp900550795
GG10_MAG_00104	1448434	19	141318	0.275827	0.887324	0	Bacteria	Firmicutes	Clostridia	TANB77	CAG-465	CAG-465	N/A
GG10_MAG_00105	1509444	254	7518	0.592787	0.901408	0.0140845	Bacteria	Firmicutes	Clostridia	Oscillospirales	Oscillospiraceae	ER4	ER4 sp000765235
GG10_MAG_00106	2407080	221	14486	0.5134	0.971831	0.084507	Bacteria	Firmicutes	Clostridia	Lachnospirales	Lachnospiraceae	CAG-791	CAG-791 sp000431495
GG10_MAG_00107	1174934	93	19595	0.280776	0.929577	0.0422535	Bacteria	Firmicutes	Bacilli	RFN20	CAG-826	CAG-826	N/A
GG10_MAG_00108	1714733	272	8943	0.513772	0.943662	0.056338	Bacteria	Firmicutes	Clostridia	Oscillospirales	CAG-272	UBA11512	UBA11512 sp003522145
GG10_MAG_00109	2341235	285	12512	0.579586	0.943662	0.056338	Bacteria	Bacteroidota	Bacteroidia	Bacteroidales	Bacteroidaceae	Prevotellamassilia	Prevotellamassilia sp004557185
GG10_MAG_00110	2335040	185	17658	0.297719	0.957746	0.0704225	Bacteria	Firmicutes	Clostridia	Clostridiales	Clostridiaceae	Clostridium	Clostridium sp001916075
GG10_MAG_00111	1336215	113	15471	0.466624	0.887324	0.0140845	Bacteria	Firmicutes	Clostridia	Christensenellales	CAG-917	CAG-349	CAG-349 sp003539515
GG10_MAG_00112	1031826	116	13142	0.358274	0.887324	0.0140845	N/A	N/A	N/A	N/A	N/A	N/A	N/A
GG10_MAG_00113	1095433	33	53725	0.281823	0.887324	0.0140845	Bacteria	Firmicutes	Clostridia	TANB77	CAG-508	CAG-273	CAG-273 sp003534295
GG10_MAG_00114	1110252	63	20229	0.287454	0.887324	0.0140845	Bacteria	Firmicutes	Clostridia	TANB77	CAG-508	CAG-273	N/A
GG10_MAG_00115	1814278	126	22716	0.603216	0.971831	0.0985915	Bacteria	Firmicutes	Clostridia	Oscillospirales	Oscillospiraceae	CAG-103	CAG-103 sp004556965
GG10_MAG_00116	1356733	169	10858	0.477638	0.943662	0.0704225	Bacteria	Firmicutes	Clostridia	Christensenellales	CAG-917	CAG-349	CAG-349 sp003539515
GG10_MAG_00117	2040266	362	8823	0.516751	0.929577	0.056338	Bacteria	Bacteroidota	Bacteroidia	Bacteroidales	UBA932	RC9	RC9 sp004556005
GG10_MAG_00118	1117785	69	27235	0.313281	0.901408	0.028169	Bacteria	Firmicutes	Bacilli	RF39	CAG-302	UMGS2068	UMGS2068 sp900557675
GG10_MAG_00119	2062269	86	40968	0.546778	0.929577	0.056338	Bacteria	Firmicutes	Clostridia	Oscillospirales	Oscillospiraceae	UBA1777	N/A
GG10_MAG_00120	1133946	148	12970	0.268765	0.873239	0	Bacteria	Firmicutes	Bacilli	RFN20	CAG-826	UBA4855	UBA4855 sp002399785
GG10_MAG_00121	2182947	284	9482	0.567475	0.901408	0.028169	Bacteria	Firmicutes	Clostridia	Oscillospirales	Acutalibacteraceae	N/A	N/A
GG10_MAG_00122	1054323	160	9652	0.347032	0.873239	0	N/A	N/A	N/A	N/A	N/A	N/A	N/A
GG10_MAG_00123	2381394	198	19809	0.473162	0.943662	0.0704225	Bacteria	Bacteroidota	Bacteroidia	Bacteroidales	Bacteroidaceae	Prevotella	Prevotella sp002251435
GG10_MAG_00124	2304318	158	22335	0.38574	0.957746	0.084507	Bacteria	Firmicutes	Clostridia	Lachnospirales	Lachnospiraceae	CAG-45	CAG-45 sp002299665
GG10_MAG_00125	2344238	110	38595	0.500722	0.901408	0.028169	Bacteria	Bacteroidota	Bacteroidia	Bacteroidales	Muribaculaceae	CAG-279	CAG-279 sp000437795
GG10_MAG_00126	1693297	74	36554	0.474496	0.901408	0.028169	Bacteria	Bacteroidota	Bacteroidia	Bacteroidales	UBA932	UBA1232	UBA1232 sp004561775
GG10_MAG_00127	3649239	923	5309	0.659964	0.887324	0.028169	Bacteria	Verrucomicrobiota	Lentisphaeria	UBA1407	UBA1407	UBA1407	UBA1407 sp002305655
GG10_MAG_00128	2292451	398	8564	0.597692	0.943662	0.084507	Bacteria	Bacteroidota	Bacteroidia	Bacteroidales	Bacteroidaceae	Prevotellamassilia	N/A
GG10_MAG_00129	2563025	311	12883	0.499132	0.915493	0.056338	Bacteria	Bacteroidota	Bacteroidia	Bacteroidales	Bacteroidaceae	UBA4372	UBA4372 sp900543815
GG10_MAG_00130	2122471	78	49831	0.514829	0.915493	0.056338	Bacteria	Firmicutes	Clostridia	Oscillospirales	Butyricicoccaceae	Butyricicoccus	Butyricicoccus sp002395695
GG10_MAG_00131	2649028	165	25526	0.546891	0.943662	0.084507	Bacteria	Bacteroidota	Bacteroidia	Bacteroidales	Bacteroidaceae	UBA4372	UBA4372 sp900543815
GG10_MAG_00132	1201490	31	53815	0.254463	0.887324	0.028169	Bacteria	Firmicutes	Bacilli	RF39	CAG-1000	CAG-1000	CAG-1000 sp900556025
GG10_MAG_00133	3474491	595	10454	0.591231	0.901408	0.0422535	Bacteria	Verrucomicrobiota	Kiritimatiellae	RFP12	UBA1067	UBA1067	UBA1067 sp002321305
GG10_MAG_00134	9748976	460	34672	0.309942	0.901408	0.0422535	N/A	N/A	N/A	N/A	N/A	N/A	N/A
GG10_MAG_00135	1566447	371	5165	0.44908	0.901408	0.0422535	Bacteria	Firmicutes	Clostridia	Christensenellales	Borkfalkiaceae	UBA10281	UBA10281 sp900548285
GG10_MAG_00136	1191155	225	7924	0.289858	0.901408	0.0422535	Bacteria	Firmicutes	Bacilli	RFN20	CAG-826	UBA4855	UBA4855 sp900545015
GG10_MAG_00137	2692961	465	7892	0.486496	0.901408	0.0422535	Bacteria	Fibrobacterota	Fibrobacteria	Fibrobacterales	Fibrobacteraceae	Fibrobacter	Fibrobacter intestinalis
GG10_MAG_00138	2094471	117	29889	0.496017	0.873239	0.0140845	Bacteria	Bacteroidota	Bacteroidia	Bacteroidales	UBA932	RC9	RC9 sp000434935
GG10_MAG_00139	1079084	36	55983	0.259198	0.873239	0.0140845	Bacteria	Firmicutes	Bacilli	RF39	CAG-302	CAG-914	CAG-914 sp000437895
GG10_MAG_00140	1159109	29	60634	0.259658	0.873239	0.0140845	Bacteria	Firmicutes	Bacilli	RF39	CAG-1000	CAG-1000	CAG-1000 sp004552445
GG10_MAG_00141	2446492	267	12248	0.50019	0.901408	0.0422535	Bacteria	Bacteroidota	Bacteroidia	Bacteroidales	Bacteroidaceae	Prevotella	Prevotella sp002251365
GG10_MAG_00142	1899377	223	12372	0.387145	0.957746	0.0985915	Bacteria	Firmicutes	Clostridia	Lachnospirales	Lachnospiraceae	Lachnospira	Lachnospira sp900547255
GG10_MAG_00143	2304086	468	7505	0.498247	0.915493	0.0704225	Bacteria	Bacteroidota	Bacteroidia	Bacteroidales	Muribaculaceae	CAG-279	CAG-279 sp004555955
GG10_MAG_00144	2383190	436	8385	0.36577	0.873239	0.028169	Bacteria	Proteobacteria	Gammaproteobacteria	Enterobacterales	Succinivibrionaceae	Succinivibrio	Succinivibrio sp900316375
GG10_MAG_00145	1485676	28	73156	0.286248	0.887324	0.0422535	Bacteria	Firmicutes	Clostridia	TANB77	CAG-508	UMGS1994	UMGS1994 sp900553945
GG10_MAG_00146	1871884	282	12221	0.532533	0.859155	0.0140845	Bacteria	Bacteroidota	Bacteroidia	Bacteroidales	UBA932	RC9	N/A
GG10_MAG_00147	2470270	132	28303	0.463873	0.887324	0.0422535	Bacteria	Bacteroidota	Bacteroidia	Bacteroidales	Bacteroidaceae	Prevotella	Prevotella sp002251295
GG10_MAG_00148	1398931	148	13499	0.299558	0.873239	0.028169	Bacteria	Firmicutes	Bacilli	ML615J-28	CAG-313	CAG-313	CAG-313 sp003539625
GG10_MAG_00149	1373624	182	9444	0.464587	0.887324	0.056338	Bacteria	Firmicutes	Clostridia	Christensenellales	CAG-917	CAG-475	CAG-475 sp900551145
GG10_MAG_00150	1984745	215	14410	0.604392	0.859155	0.028169	Bacteria	N/A	N/A	N/A	N/A	N/A	N/A
GG10_MAG_00151	2798835	571	6485	0.48889	0.929577	0.0985915	Bacteria	Fibrobacterota	Fibrobacteria	Fibrobacterales	Fibrobacteraceae	Fibrobacter	Fibrobacter sp002797675
GG10_MAG_00152	2256478	630	5043	0.439566	0.915493	0.084507	Bacteria	Spirochaetota	Spirochaetia	Treponematales	Treponemataceae	Treponema	Treponema porcinum
GG10_MAG_00153	2389408	413	7525	0.287865	0.887324	0.056338	Bacteria	Firmicutes	Clostridia	Clostridiales	Clostridiaceae	Clostridium	Clostridium bornimense
GG10_MAG_00154	1388319	497	3508	0.392798	0.887324	0.056338	Bacteria	Campylobacterota	Campylobacteria	Campylobacterales	Campylobacteraceae	Campylobacter	Campylobacter sp900319915
GG10_MAG_00155	1044554	41	33448	0.268381	0.830986	0	Bacteria	Firmicutes	Bacilli	RF39	CAG-611	UBA7057	UBA7057 sp900542735
GG10_MAG_00156	2057303	762	3220	0.323749	0.901408	0.0704225	Bacteria	Cyanobacteria	Vampirovibrionia	Gastranaerophilales	Gastranaerophilaceae	UBA6984	UBA6984 sp900550295
GG10_MAG_00157	2172966	311	10643	0.474954	0.901408	0.0704225	Bacteria	Firmicutes	Clostridia	Lachnospirales	Lachnospiraceae	Acetatifactor	N/A
GG10_MAG_00158	2386624	169	21007	0.493893	0.901408	0.0704225	Bacteria	Bacteroidota	Bacteroidia	Bacteroidales	Bacteroidaceae	Prevotella	Prevotella sp000834015
GG10_MAG_00159	1078226	64	19750	0.265378	0.859155	0.0422535	Bacteria	Firmicutes	Bacilli	RF39	UBA5348	CAG-1193	CAG-1193 sp900550145
GG10_MAG_00160	1014111	61	23953	0.263078	0.830986	0.0140845	Bacteria	Firmicutes	Bacilli	RF39	CAG-1000	CAG-1000	CAG-1000 sp000436975
GG10_MAG_00161	1090782	32	43322	0.27189	0.859155	0.0422535	Bacteria	Firmicutes	Bacilli	RF39	CAG-302	RUG705	RUG705 sp900551455
GG10_MAG_00162	2366424	218	21079	0.429096	0.873239	0.056338	Bacteria	Firmicutes	Negativicutes	Selenomonadales	Selenomonadaceae	Anaerovibrio	Anaerovibrio sp900548165
GG10_MAG_00163	2805886	102	41090	0.38983	0.901408	0.084507	Bacteria	Spirochaetota	Spirochaetia	Treponematales	Treponemataceae	Treponema	N/A
GG10_MAG_00164	2102318	368	9797	0.516552	0.873239	0.056338	Bacteria	Bacteroidota	Bacteroidia	Bacteroidales	UBA932	RC9	N/A
GG10_MAG_00165	3319555	1129	3560	0.347441	0.901408	0.084507	Bacteria	Firmicutes	Bacilli	Erysipelotrichales	Erysipelotrichaceae	Holdemanella	N/A
GG10_MAG_00166	1746727	81	30100	0.567816	0.84507	0.028169	Bacteria	N/A	N/A	N/A	N/A	N/A	N/A
GG10_MAG_00167	1428361	66	39154	0.242919	0.887324	0.0704225	Bacteria	Firmicutes	N/A	N/A	N/A	N/A	N/A
GG10_MAG_00168	2004413	273	10735	0.503378	0.887324	0.0704225	Bacteria	Bacteroidota	Bacteroidia	Bacteroidales	UBA932	RC9	N/A
GG10_MAG_00169	922696	108	10894	0.288906	0.830986	0.028169	Bacteria	Firmicutes	Bacilli	RF39	CAG-1000	UMGS1217	UMGS1217 sp900549625
GG10_MAG_00170	941898	180	6464	0.277319	0.830986	0.028169	Bacteria	Firmicutes	Bacilli	RF39	CAG-433	CAG-594	N/A
GG10_MAG_00171	2001023	736	3224	0.548445	0.830986	0.028169	Bacteria	Bacteroidota	Bacteroidia	Bacteroidales	W3P20-009	W3P20-009	W3P20-009 sp004552385
GG10_MAG_00172	3637325	821	6774	0.587075	0.901408	0.0985915	Bacteria	Verrucomicrobiota	Kiritimatiellae	RFP12	UBA1067	UBA1067	N/A
GG10_MAG_00173	1063192	208	7569	0.256493	0.84507	0.0422535	Bacteria	Firmicutes	Bacilli	RF39	CAG-1000	CAG-533	CAG-533 sp900553855
GG10_MAG_00174	894412	324	3357	0.425695	0.84507	0.0422535	Bacteria	Firmicutes	Clostridia	Christensenellales	UMGS1908	UMGS2070	UMGS2070 sp900557655
GG10_MAG_00175	1943791	283	10124	0.443474	0.816901	0.0140845	Bacteria	Firmicutes	Clostridia	Christensenellales	Borkfalkiaceae	UBA10281	UBA10281 sp900556195
GG10_MAG_00176	1007244	35	46168	0.267564	0.84507	0.0422535	Bacteria	Firmicutes	Bacilli	RF39	CAG-1000	CAG-533	CAG-533 sp004563275
GG10_MAG_00177	1254668	168	8555	0.251518	0.830986	0.0422535	Bacteria	Firmicutes	Bacilli	RF39	CAG-822	N/A	N/A
GG10_MAG_00178	1612086	610	3168	0.464704	0.84507	0.056338	Bacteria	Firmicutes	Clostridia	Oscillospirales	Ruminococcaceae	Ruminococcus	Ruminococcus sp000433635
GG10_MAG_00179	1301472	528	2828	0.416819	0.802817	0.0140845	Bacteria	Firmicutes	Clostridia	Oscillospirales	Acutalibacteraceae	Eubacterium	Eubacterium sp900543795
GG10_MAG_00180	1271329	372	5463	0.555928	0.816901	0.028169	Bacteria	Firmicutes	Bacilli	RFN20	CAG-826	UBA733	UBA733 sp900539595
GG10_MAG_00181	881917	47	26895	0.264114	0.802817	0.0140845	Bacteria	Firmicutes	Bacilli	RF39	CAG-611	UMGS1449	UMGS1449 sp900551925
GG10_MAG_00182	1753186	351	7443	0.429193	0.816901	0.028169	Bacteria	Firmicutes	Clostridia	N/A	N/A	N/A	N/A
GG10_MAG_00183	1378222	320	5549	0.395832	0.873239	0.084507	Bacteria	Firmicutes	Clostridia	Oscillospirales	Acutalibacteraceae	UBA737	N/A
GG10_MAG_00184	1999161	742	3186	0.49295	0.830986	0.0422535	Bacteria	Bacteroidota	Bacteroidia	Bacteroidales	Muribaculaceae	W0P31-042	W0P31-042 sp004557195
GG10_MAG_00185	2381152	201	15031	0.281121	0.887324	0.0985915	Bacteria	Firmicutes	Clostridia	N/A	N/A	N/A	N/A
GG10_MAG_00186	1609209	213	8625	0.529358	0.830986	0.0422535	Bacteria	Bacteroidota	Bacteroidia	Bacteroidales	UBA932	RC9	RC9 sp004552115
GG10_MAG_00187	2593613	727	4589	0.617369	0.859155	0.0704225	Bacteria	Firmicutes	Clostridia	Christensenellales	CAG-74	Firm-10	Firm-10 sp004552515
GG10_MAG_00188	1117024	233	6644	0.248456	0.84507	0.056338	Bacteria	Firmicutes	Bacilli	RF39	CAG-611	RUG591	RUG591 sp900320425
GG10_MAG_00189	1605706	141	18676	0.470612	0.774648	0	Bacteria	Firmicutes	Clostridia	Christensenellales	CAG-917	CAG-475	CAG-475 sp900549225
GG10_MAG_00190	992345	261	4821	0.349912	0.859155	0.084507	Bacteria	Firmicutes	Clostridia	Christensenellales	UBA1242	UBA11517	UBA11517 sp900551855
GG10_MAG_00191	2063053	581	4289	0.592269	0.859155	0.084507	Bacteria	Bacteroidota	Bacteroidia	Bacteroidales	Muribaculaceae	CAG-873	CAG-873 sp004553485
GG10_MAG_00192	1504166	165	13274	0.425892	0.873239	0.0985915	Bacteria	Proteobacteria	Alphaproteobacteria	RF32	CAG-239	RUG410	RUG410 sp900553115
GG10_MAG_00193	2023491	291	9987	0.446763	0.859155	0.0985915	Bacteria	Firmicutes	Clostridia	Oscillospirales	Acutalibacteraceae	CAG-488	N/A
GG10_MAG_00194	2039188	451	6329	0.505117	0.802817	0.0422535	Bacteria	Bacteroidota	Bacteroidia	Bacteroidales	Muribaculaceae	SFTJ01	SFTJ01 sp004557385
GG10_MAG_00195	2272499	346	9485	0.487957	0.84507	0.084507	Bacteria	Bacteroidota	Bacteroidia	Bacteroidales	Bacteroidaceae	Prevotella	N/A
GG10_MAG_00196	1369071	190	9697	0.282384	0.830986	0.0704225	Bacteria	Firmicutes	Clostridia	TANB77	CAG-508	N/A	N/A
GG10_MAG_00197	2786106	137	31423	0.40939	0.816901	0.056338	Bacteria	Firmicutes	Clostridia	Lachnospirales	Lachnospiraceae	Roseburia	Roseburia sp001940165
GG10_MAG_00198	2212463	432	6808	0.454062	0.830986	0.0704225	Bacteria	Bacteroidota	Bacteroidia	Bacteroidales	Muribaculaceae	N/A	N/A
GG10_MAG_00199	1600967	182	11442	0.603678	0.816901	0.056338	Bacteria	Firmicutes	Clostridia	Oscillospirales	Oscillospiraceae	CAG-170	CAG-170 sp900553545
GG10_MAG_00200	1079444	136	13738	0.296438	0.746479	0	Bacteria	Firmicutes	Clostridia	TANB77	CAG-508	CAG-245	CAG-245 sp900552135
GG10_MAG_00201	1628594	289	6399	0.479576	0.746479	0	Bacteria	Firmicutes	Clostridia	Oscillospirales	Acutalibacteraceae	UBA6857	UBA6857 sp002451715
GG10_MAG_00202	1493966	174	11667	0.536298	0.746479	0	Bacteria	Bacteroidota	Bacteroidia	Bacteroidales	Muribaculaceae	CAG-873	N/A
GG10_MAG_00203	2068386	162	17268	0.607331	0.746479	0	Bacteria	Firmicutes	Clostridia	Oscillospirales	Ruminococcaceae	Gemmiger	Gemmiger sp004561545
GG10_MAG_00204	2613718	534	6676	0.580955	0.816901	0.0704225	Bacteria	Firmicutes	Negativicutes	Selenomonadales	Selenomonadaceae	Selenomonas	N/A
GG10_MAG_00205	1293527	65	30138	0.292327	0.760563	0.0140845	Bacteria	Firmicutes	Clostridia	TANB77	CAG-508	CAG-245	CAG-245 sp000435175
GG10_MAG_00206	2215054	619	4090	0.272367	0.774648	0.0422535	Bacteria	Firmicutes	Clostridia	Clostridiales	Clostridiaceae	Clostridium	N/A
GG10_MAG_00207	888679	93	12447	0.292698	0.760563	0.028169	Bacteria	Firmicutes	Bacilli	RF39	CAG-1000	CAG-605	CAG-605 sp000433255
GG10_MAG_00208	771906	140	8791	0.450104	0.774648	0.0422535	Bacteria	Patescibacteria	Saccharimonadia	Saccharimonadales	Saccharimonadaceae	UBA2834	UBA2834 sp004561445
GG10_MAG_00209	1509344	419	4504	0.415153	0.746479	0.0140845	N/A	N/A	N/A	N/A	N/A	N/A	N/A
GG10_MAG_00210	1024563	142	8741	0.266372	0.802817	0.0704225	Bacteria	Firmicutes	Bacilli	RF39	CAG-611	UMGS995	UMGS995 sp900547465
GG10_MAG_00211	734704	72	13546	0.298255	0.746479	0.0140845	Bacteria	Firmicutes	Bacilli	RF39	CAG-1000	CAG-533	N/A
GG10_MAG_00212	1303560	25	108100	0.289656	0.732394	0	Bacteria	Firmicutes	Bacilli	RF39	CAG-611	CAG-877	CAG-877 sp000433455
GG10_MAG_00213	1647393	186	11502	0.490551	0.760563	0.028169	Bacteria	Bacteroidota	Bacteroidia	Bacteroidales	Muribaculaceae	C941	C941 sp004557565
GG10_MAG_00214	1881717	119	26499	0.571916	0.802817	0.0704225	Bacteria	Firmicutes	Clostridia	Oscillospirales	Oscillospiraceae	CAG-110	CAG-110 sp900544405
GG10_MAG_00215	1940555	118	30095	0.478774	0.746479	0.0140845	Bacteria	Bacteroidota	Bacteroidia	Bacteroidales	UBA932	RC9	RC9 sp900546925
GG10_MAG_00216	2439442	102	45477	0.518585	0.816901	0.084507	Bacteria	Bacteroidota	Bacteroidia	Bacteroidales	Bacteroidaceae	Prevotella	Prevotella sp900543975
GG10_MAG_00217	1036702	120	11482	0.283258	0.830986	0.0985915	Bacteria	Firmicutes	Clostridia	TANB77	CAG-508	CAG-452	CAG-452 sp000434035
GG10_MAG_00218	1175519	174	10503	0.372754	0.830986	0.0985915	Bacteria	Proteobacteria	Gammaproteobacteria	Enterobacterales	Succinivibrionaceae	Succinivibrio	N/A
GG10_MAG_00219	1977778	152	19285	0.530695	0.746479	0.0140845	Bacteria	Bacteroidota	Bacteroidia	Bacteroidales	Bacteroidaceae	Prevotella	N/A
GG10_MAG_00220	670151	90	10547	0.276279	0.71831	0	Bacteria	Firmicutes	Bacilli	RF39	CAG-302	UBA6414	UBA6414 sp002438545
GG10_MAG_00221	2692356	937	3537	0.6146	0.760563	0.0422535	Bacteria	Verrucomicrobiota	Kiritimatiellae	RFP12	UBA1067	UBA1067	N/A
GG10_MAG_00222	2031080	357	6495	0.424508	0.816901	0.0985915	Bacteria	Firmicutes	Clostridia	Lachnospirales	Lachnospiraceae	Dorea	Dorea longicatena
GG10_MAG_00223	1450525	408	4113	0.324069	0.760563	0.0422535	Bacteria	Firmicutes	Bacilli	Erysipelotrichales	Erysipelotrichaceae	Bulleidia	N/A
GG10_MAG_00224	1464476	478	3552	0.414682	0.746479	0.028169	Bacteria	Firmicutes	Clostridia	Monoglobales	UBA1381	UBA1738	UBA1738 sp002315735
GG10_MAG_00225	1519410	138	17989	0.454952	0.760563	0.0422535	Bacteria	Firmicutes	Clostridia	Peptostreptococcales	Anaerovoracaceae	N/A	N/A
GG10_MAG_00226	1520717	379	5326	0.322552	0.760563	0.0422535	Bacteria	Firmicutes	Bacilli	Erysipelotrichales	Erysipelotrichaceae	UBA636	UBA636 sp002299675
GG10_MAG_00227	2105047	709	3655	0.498559	0.816901	0.0985915	Bacteria	Bacteroidota	Bacteroidia	Bacteroidales	UBA932	RC9	N/A
GG10_MAG_00228	3220941	906	4031	0.45821	0.802817	0.0985915	Bacteria	Bacteroidota	Bacteroidia	Bacteroidales	Muribaculaceae	N/A	N/A
GG10_MAG_00229	2867837	167	21866	0.302859	0.71831	0.0140845	Bacteria	Firmicutes	Clostridia	Clostridiales	Clostridiaceae	Clostridium	N/A
GG10_MAG_00230	2115416	945	2442	0.555717	0.746479	0.0422535	Bacteria	Firmicutes	Clostridia	Oscillospirales	CAG-272	UMGS1696	UMGS1696 sp900554225
GG10_MAG_00231	944717	99	12528	0.261319	0.732394	0.028169	Bacteria	Firmicutes	Bacilli	RF39	UBA5348	CAG-1193	CAG-1193 sp900550145
GG10_MAG_00232	1422956	180	12578	0.299865	0.774648	0.0704225	Bacteria	Firmicutes	Clostridia	TANB77	CAG-508	CAG-245	CAG-245 sp000435175
GG10_MAG_00233	1592167	50	54258	0.452919	0.704225	0	Bacteria	Firmicutes	Clostridia	Oscillospirales	CAG-272	CAG-841	CAG-841 sp000437375
GG10_MAG_00234	1531583	343	5621	0.438194	0.732394	0.028169	Bacteria	Firmicutes	Clostridia	Peptostreptococcales	Anaerovoracaceae	CAG-145	CAG-145 sp002320005
GG10_MAG_00235	1894417	546	4032	0.340146	0.788732	0.084507	Bacteria	Firmicutes	Bacilli	Erysipelotrichales	Erysipelatoclostridiaceae	Catenibacterium	N/A
GG10_MAG_00236	2177010	235	15926	0.544363	0.774648	0.0704225	Bacteria	Bacteroidota	Bacteroidia	Bacteroidales	Bacteroidaceae	Prevotella	Prevotella sp002251385
GG10_MAG_00237	1877815	641	3564	0.392786	0.774648	0.084507	Bacteria	Bacteroidota	Bacteroidia	Bacteroidales	Bacteroidaceae	Prevotella	N/A
GG10_MAG_00238	2421527	442	7075	0.448735	0.71831	0.028169	Bacteria	Firmicutes	Clostridia	Lachnospirales	Lachnospiraceae	N/A	N/A
GG10_MAG_00239	862893	82	14297	0.255081	0.71831	0.028169	Bacteria	Firmicutes	Bacilli	RF39	CAG-433	CAG-594	N/A
GG10_MAG_00240	1434804	93	21657	0.579436	0.71831	0.028169	Bacteria	Firmicutes	Clostridia	Oscillospirales	Oscillospiraceae	UBA1777	UBA1777 sp900549645
GG10_MAG_00241	2444844	118	31056	0.386882	0.774648	0.084507	Bacteria	Firmicutes	Clostridia	Lachnospirales	Lachnospiraceae	Agathobacter	Agathobacter sp900547695
GG10_MAG_00242	1447196	412	4549	0.638413	0.71831	0.028169	Bacteria	Firmicutes	Clostridia	Christensenellales	CAG-74	SFFH01	SFFH01 sp004557905
GG10_MAG_00243	747265	112	10147	0.286631	0.732394	0.0422535	Bacteria	Firmicutes	Clostridia	TANB77	CAG-508	CAG-269	CAG-269 sp001916055
GG10_MAG_00244	1993643	626	3924	0.399165	0.732394	0.0422535	Bacteria	Spirochaetota	Spirochaetia	Treponematales	Treponemataceae	Treponema	N/A
GG10_MAG_00245	2406768	105	33697	0.418598	0.732394	0.0422535	Bacteria	Firmicutes	Clostridia	Lachnospirales	Lachnospiraceae	Roseburia	N/A
GG10_MAG_00246	2117684	379	7903	0.423271	0.71831	0.0422535	Bacteria	Firmicutes	Clostridia	Lachnospirales	Lachnospiraceae	N/A	N/A
GG10_MAG_00247	2190896	858	2971	0.557474	0.704225	0.028169	Bacteria	Bacteroidota	Bacteroidia	Bacteroidales	Muribaculaceae	C941	C941 sp900321725
GG10_MAG_00248	2380430	164	22737	0.537318	0.732394	0.056338	Bacteria	Bacteroidota	Bacteroidia	Bacteroidales	Bacteroidaceae	Prevotella	Prevotella sp002251385
GG10_MAG_00249	1235980	98	23219	0.467187	0.774648	0.0985915	Bacteria	Firmicutes	Negativicutes	Acidaminococcales	Acidaminococcaceae	Phascolarctobacterium	Phascolarctobacterium succinatutens
GG10_MAG_00250	1630174	367	5631	0.498991	0.760563	0.0985915	Bacteria	Firmicutes	Clostridia	Oscillospirales	CAG-382	UBA1206	UBA1206 sp000433115
GG10_MAG_00251	1434762	652	2337	0.604208	0.760563	0.0985915	Bacteria	Proteobacteria	Gammaproteobacteria	Burkholderiales	Burkholderiaceae	Sutterella	Sutterella wadsworthensis
GG10_MAG_00252	2226415	152	23342	0.597925	0.746479	0.0985915	Bacteria	Firmicutes	Clostridia	Oscillospirales	Oscillospiraceae	N/A	N/A
GG10_MAG_00253	1825936	1023	1856	0.446038	0.746479	0.0985915	Bacteria	Firmicutes	Clostridia	Lachnospirales	Lachnospiraceae	N/A	N/A
GG10_MAG_00254	1558227	284	7888	0.550424	0.704225	0.056338	Bacteria	Firmicutes	Clostridia	Oscillospirales	Oscillospiraceae	N/A	N/A
GG10_MAG_00255	1613966	338	5951	0.621727	0.704225	0.056338	Bacteria	Firmicutes	Clostridia	Oscillospirales	Oscillospiraceae	CAG-83	N/A
GG10_MAG_00256	978332	519	1952	0.579626	0.704225	0.056338	Bacteria	Firmicutes	Clostridia	Oscillospirales	CAG-272	UMGS902	UMGS902 sp003343845
GG10_MAG_00257	1191048	160	9500	0.603248	0.71831	0.0985915	Bacteria	Firmicutes	Clostridia	Oscillospirales	Oscillospiraceae	UBA738	UBA738 sp004557735
NG01_MAG_00001	2516682	233	19318	0.504965	1	0	Bacteria	Firmicutes	Clostridia	Oscillospirales	Ruminococcaceae	Ruminococcus	Ruminococcus callidus
NG01_MAG_00002	4696653	195	52781	0.509399	1	0	Bacteria	Proteobacteria	Gammaproteobacteria	Enterobacterales	Enterobacteriaceae	N/A	N/A
NG01_MAG_00003	1755387	54	49428	0.419718	1	0	Bacteria	Firmicutes	Clostridia	Oscillospirales	Acutalibacteraceae	Eubacterium	N/A
NG01_MAG_00004	2378100	84	52973	0.476421	1	0	Bacteria	Firmicutes	Peptococcia	Peptococcales	Peptococcaceae	UMGS1590	UMGS1590 sp900552455
NG01_MAG_00005	1824142	104	35117	0.440019	1	0	Bacteria	Firmicutes	Bacilli	Lactobacillales	Lactobacillaceae	Ligilactobacillus	Ligilactobacillus ruminis
NG01_MAG_00006	2295142	42	137290	0.446705	1	0	Bacteria	Firmicutes	Negativicutes	Veillonellales	Veillonellaceae	Veillonella	Veillonella magna
NG01_MAG_00007	1830879	269	12634	0.468883	1	0.0140845	Bacteria	Firmicutes	Bacilli	Lactobacillales	Lactobacillaceae	Limosilactobacillus	Limosilactobacillus mucosae
NG01_MAG_00008	2291683	51	64469	0.549808	1	0.0140845	Bacteria	Bacteroidota	Bacteroidia	Bacteroidales	Muribaculaceae	UBA7173	UBA7173 sp004557825
NG01_MAG_00009	1768382	46	48488	0.526813	0.985915	0	Bacteria	Firmicutes	Clostridia	Oscillospirales	Oscillospiraceae	F23-B02	F23-B02 sp000431075
NG01_MAG_00010	2150779	67	43383	0.603833	0.985915	0	Bacteria	Firmicutes	Clostridia	Oscillospirales	Ruminococcaceae	SFJ001	SFJ001 sp004555865
NG01_MAG_00011	1800507	101	28632	0.536811	0.985915	0	Bacteria	Firmicutes	Clostridia	Oscillospirales	Oscillospiraceae	F23-B02	N/A
NG01_MAG_00012	1625481	68	37545	0.65648	0.985915	0	Bacteria	Actinobacteriota	Coriobacteriia	Coriobacteriales	Atopobiaceae	Olsenella	Olsenella sp003609875
NG01_MAG_00013	2215911	85	48241	0.444569	0.985915	0	Bacteria	Firmicutes	Clostridia	Oscillospirales	Acutalibacteraceae	UBA1081	UBA1081 sp900543395
NG01_MAG_00014	1346794	49	39243	0.480639	0.986842	0.0131579	Archaea	Thermoplasmatota	Thermoplasmata	Methanomassiliicoccales	Methanomethylophilaceae	MX-02	MX-02 sp006954405
NG01_MAG_00015	1921403	222	14564	0.332315	0.971831	0	Bacteria	Firmicutes	Clostridia	Oscillospirales	Acutalibacteraceae	Ruminococcus	Ruminococcus sp900314705
NG01_MAG_00016	2531652	151	33589	0.45904	1	0.028169	Bacteria	Bacteroidota	Bacteroidia	Bacteroidales	Bacteroidaceae	Prevotella	Prevotella sp002251295
NG01_MAG_00017	2868796	136	45492	0.555885	0.971831	0	Bacteria	Firmicutes	Clostridia	Oscillospirales	CAG-272	UMGS1696	UMGS1696 sp900554225
NG01_MAG_00018	2452215	92	38866	0.525564	1	0.028169	Bacteria	Bacteroidota	Bacteroidia	Bacteroidales	Muribaculaceae	CAG-485	CAG-485 sp000437495
NG01_MAG_00019	2376202	56	83476	0.515501	1	0.028169	Bacteria	Firmicutes	Clostridia	Oscillospirales	CAG-382	UMGS1052	UMGS1052 sp900548115
NG01_MAG_00020	1665747	305	7893	0.413119	1	0.028169	Bacteria	Firmicutes	Clostridia	Oscillospirales	Acutalibacteraceae	Eubacterium	Eubacterium sp900543795
NG01_MAG_00021	2388997	74	52130	0.41347	0.971831	0	Bacteria	Firmicutes	Clostridia	Lachnospirales	Lachnospiraceae	Mediterraneibacter	Mediterraneibacter faecis
NG01_MAG_00022	2011699	128	26780	0.539499	0.971831	0	Bacteria	Firmicutes	Clostridia	Oscillospirales	Acutalibacteraceae	Ruminococcus	Ruminococcus sp003531055
NG01_MAG_00023	1790455	48	64014	0.422561	0.971831	0	Bacteria	Firmicutes	Clostridia	Oscillospirales	Acutalibacteraceae	Eubacterium	Eubacterium sp900548085
NG01_MAG_00024	1919944	97	31102	0.354517	0.971831	0	Bacteria	Firmicutes	Bacilli	Erysipelotrichales	Erysipelotrichaceae	Bulleidia	Bulleidia sp900539965
NG01_MAG_00025	3757910	98	62241	0.422517	1	0.028169	Bacteria	Bacteroidota	Bacteroidia	Bacteroidales	Bacteroidaceae	Phocaeicola	N/A
NG01_MAG_00026	2718193	221	19971	0.417546	0.985915	0.0140845	Bacteria	Firmicutes	Clostridia	Lachnospirales	Lachnospiraceae	Roseburia	N/A
NG01_MAG_00027	2134605	82	47954	0.443562	0.971831	0.0140845	Bacteria	Firmicutes	Clostridia	Oscillospirales	Acutalibacteraceae	CAG-488	N/A
NG01_MAG_00028	2304674	32	120645	0.442173	0.985915	0.028169	Bacteria	Bacteroidota	Bacteroidia	Bacteroidales	Bacteroidaceae	UBA6398	UBA6398 sp003150315
NG01_MAG_00029	1628549	98	39708	0.402136	0.971831	0.0140845	Bacteria	Firmicutes	Bacilli	Lactobacillales	Streptococcaceae	Streptococcus	Streptococcus sp002300045
NG01_MAG_00030	2572813	40	85244	0.45977	0.957746	0	Bacteria	Verrucomicrobiota	Verrucomicrobiae	Opitutales	CAG-312	CAG-312	CAG-312 sp000438015
NG01_MAG_00031	3273701	169	41069	0.533079	0.985915	0.028169	Bacteria	Firmicutes	Clostridia	Oscillospirales	CAG-272	UMGS874	UMGS874 sp900546315
NG01_MAG_00032	1672391	128	17051	0.571446	0.971831	0.0140845	Bacteria	Firmicutes	Clostridia	Oscillospirales	Oscillospiraceae	UBA1777	UBA1777 sp003150355
NG01_MAG_00033	1744615	239	13853	0.374093	0.957746	0	Bacteria	Firmicutes	Bacilli	Erysipelotrichales	Erysipelotrichaceae	UBA636	UBA636 sp002299675
NG01_MAG_00034	1816878	278	10854	0.452864	0.957746	0	Bacteria	Firmicutes	Clostridia	Christensenellales	Borkfalkiaceae	UBA10281	N/A
NG01_MAG_00035	1425055	272	6723	0.630863	0.971831	0.0140845	Bacteria	Firmicutes	Clostridia	Oscillospirales	Oscillospiraceae	CAG-103	CAG-103 sp900317855
NG01_MAG_00036	3211284	42	141410	0.586279	0.957746	0	Bacteria	Bacteroidota	Bacteroidia	Bacteroidales	Rikenellaceae	Alistipes	N/A
NG01_MAG_00037	2242929	185	25783	0.530858	0.985915	0.028169	Bacteria	Bacteroidota	Bacteroidia	Bacteroidales	UBA932	RC9	RC9 sp004552965
NG01_MAG_00038	2418600	82	42222	0.568688	0.957746	0	Bacteria	Firmicutes	Clostridia	Oscillospirales	Ruminococcaceae	D5	D5 sp900113995
NG01_MAG_00039	2364939	127	30046	0.635577	0.985915	0.028169	Bacteria	Desulfobacterota	Desulfovibrionia	Desulfovibrionales	Desulfovibrionaceae	Desulfovibrio	N/A
NG01_MAG_00040	2392521	75	48927	0.531874	0.985915	0.028169	Bacteria	Bacteroidota	Bacteroidia	Bacteroidales	Muribaculaceae	CAG-485	N/A
NG01_MAG_00041	2746134	138	28440	0.502539	0.957746	0	Bacteria	Firmicutes	Clostridia	Peptostreptococcales	Anaerovoracaceae	N/A	N/A
NG01_MAG_00042	1548644	106	25560	0.386156	0.971831	0.0140845	Bacteria	Firmicutes	Bacilli	Lactobacillales	Lactobacillaceae	Limosilactobacillus	Limosilactobacillus reuteri
NG01_MAG_00043	2172255	98	36632	0.563964	0.957746	0	Bacteria	Firmicutes	Clostridia	Oscillospirales	Acutalibacteraceae	N/A	N/A
NG01_MAG_00044	2199046	112	41047	0.455206	1	0.0422535	Bacteria	Firmicutes	Clostridia	Lachnospirales	Lachnospiraceae	AM51-8	AM51-8 sp003478275
NG01_MAG_00045	1581001	24	90421	0.343151	0.985915	0.028169	Bacteria	Campylobacterota	Campylobacteria	Campylobacterales	Campylobacteraceae	Campylobacter	N/A
NG01_MAG_00046	2176512	108	33307	0.348457	0.957746	0	Bacteria	Firmicutes	Clostridia	Oscillospirales	Ruminococcaceae	Ruminococcus	N/A
NG01_MAG_00047	1380215	60	28908	0.490205	0.971831	0.0140845	Bacteria	Bacteroidota	Bacteroidia	Bacteroidales	UBA932	RC9	RC9 sp000432655
NG01_MAG_00048	1817731	88	34358	0.477833	0.971831	0.0140845	Bacteria	Bacteroidota	Bacteroidia	Bacteroidales	UBA932	RC9	RC9 sp900546925
NG01_MAG_00049	2255153	180	19910	0.597451	0.957746	0	Bacteria	Actinobacteriota	Coriobacteriia	Coriobacteriales	Atopobiaceae	UBA7748	UBA7748 sp900314535
NG01_MAG_00050	2095434	99	29357	0.579109	0.971831	0.0140845	Bacteria	Firmicutes	Clostridia	Oscillospirales	Ruminococcaceae	N/A	N/A
NG01_MAG_00051	2027003	263	12375	0.465671	0.971831	0.0140845	Bacteria	Firmicutes	Clostridia	Oscillospirales	Ruminococcaceae	Ruminococcus	Ruminococcus sp000433635
NG01_MAG_00052	2404701	47	93716	0.465947	1	0.0422535	Bacteria	Firmicutes	Clostridia	Lachnospirales	Lachnospiraceae	CAG-510	N/A
NG01_MAG_00053	2697949	99	46106	0.523729	0.971831	0.0140845	Bacteria	Firmicutes	Clostridia	Oscillospirales	Ruminococcaceae	CAG-115	N/A
NG01_MAG_00054	2078788	87	39763	0.487736	0.957746	0	Bacteria	Firmicutes	Clostridia	N/A	N/A	N/A	N/A
NG01_MAG_00055	3297191	172	25208	0.322543	0.957746	0	Bacteria	Cyanobacteria	Vampirovibrionia	Gastranaerophilales	Gastranaerophilaceae	Zag111	N/A
NG01_MAG_00056	2446851	392	9126	0.453026	0.971831	0.028169	Bacteria	Firmicutes	Clostridia	Oscillospirales	Ruminococcaceae	Ruminococcus	Ruminococcus sp900540005
NG01_MAG_00057	2109962	114	31322	0.546283	0.957746	0.0140845	Bacteria	Firmicutes	Clostridia	Lachnospirales	Lachnospiraceae	Oribacterium	Oribacterium sp004554245
NG01_MAG_00058	1554270	151	15448	0.41779	0.943662	0	Bacteria	Firmicutes	Clostridia	Christensenellales	CAG-917	CAG-917	CAG-917 sp000437555
NG01_MAG_00059	2155730	239	14099	0.339624	0.971831	0.028169	Bacteria	Firmicutes	Bacilli	Erysipelotrichales	Erysipelatoclostridiaceae	Catenibacterium	N/A
NG01_MAG_00060	2052407	31	99839	0.422689	0.943662	0	Bacteria	Bacteroidota	Bacteroidia	Bacteroidales	P3	UBA3388	UBA3388 sp004551865
NG01_MAG_00061	2108126	114	30667	0.495319	0.957746	0.0140845	Bacteria	Bacteroidota	Bacteroidia	Bacteroidales	UBA932	RC9	RC9 sp000434935
NG01_MAG_00062	2073158	224	20667	0.317354	0.971831	0.028169	Bacteria	N/A	N/A	N/A	N/A	N/A	N/A
NG01_MAG_00063	2567231	137	29229	0.501523	0.985915	0.0422535	Bacteria	Bacteroidota	Bacteroidia	Bacteroidales	Muribaculaceae	CAG-279	CAG-279 sp000437795
NG01_MAG_00064	2293194	97	37811	0.444863	0.943662	0	Bacteria	Firmicutes	Clostridia	Lachnospirales	Anaerotignaceae	UMGS1670	UMGS1670 sp900548595
NG01_MAG_00065	2415829	24	244870	0.401083	0.943662	0	Bacteria	Spirochaetota	Spirochaetia	Treponematales	Treponemataceae	Treponema	Treponema berlinense
NG01_MAG_00066	2901559	82	59425	0.280266	1	0.056338	Bacteria	Firmicutes	Clostridia	Peptostreptococcales	Peptostreptococcaceae	Terrisporobacter	Terrisporobacter othiniensis
NG01_MAG_00067	1707552	268	9020	0.407212	0.971831	0.028169	Bacteria	Firmicutes	Clostridia	Oscillospirales	Ruminococcaceae	Massilioclostridium	Massilioclostridium coli
NG01_MAG_00068	1518485	48	59972	0.417635	0.943662	0	Bacteria	Firmicutes	Bacilli	RFN20	CAG-288	UBA7642	UBA7642 sp900549915
NG01_MAG_00069	1686349	196	13152	0.326054	0.943662	0	Bacteria	Firmicutes	Bacilli	Lactobacillales	Lactobacillaceae	Ligilactobacillus	Ligilactobacillus salivarius
NG01_MAG_00070	1836124	214	18005	0.377228	0.971831	0.028169	Bacteria	Firmicutes	Bacilli	Lactobacillales	Lactobacillaceae	Lactobacillus	N/A
NG01_MAG_00071	1781676	64	52099	0.347149	0.943662	0	Bacteria	Firmicutes	Bacilli	Erysipelotrichales	Erysipelotrichaceae	N/A	N/A
NG01_MAG_00072	3202037	246	19665	0.450781	0.971831	0.0422535	Bacteria	Bacteroidota	Bacteroidia	Bacteroidales	Bacteroidaceae	Prevotella	N/A
NG01_MAG_00073	2302049	48	66678	0.353003	0.943662	0.0140845	Bacteria	Firmicutes	Clostridia	Lachnospirales	Lachnospiraceae	Lachnospira	N/A
NG01_MAG_00074	1621971	57	43187	0.48706	0.943662	0.0140845	Bacteria	Bacteroidota	Bacteroidia	Bacteroidales	UBA932	RC9	RC9 sp900546445
NG01_MAG_00075	2627835	525	7060	0.482364	0.971831	0.0422535	Bacteria	Bacteroidota	Bacteroidia	Bacteroidales	Muribaculaceae	C941	C941 sp004557565
NG01_MAG_00076	1679163	84	28526	0.576874	0.943662	0.0140845	Bacteria	Firmicutes	Clostridia	Oscillospirales	Oscillospiraceae	CAG-110	CAG-110 sp900544405
NG01_MAG_00077	1580702	135	26527	0.460635	0.929577	0	Bacteria	Firmicutes	Bacilli	RFN20	CAG-826	UBA733	UBA733 sp900539595
NG01_MAG_00078	2020185	327	10222	0.598543	0.985915	0.056338	Bacteria	Actinobacteriota	Coriobacteriia	Coriobacteriales	Coriobacteriaceae	Collinsella	N/A
NG01_MAG_00079	2333447	116	39250	0.498869	0.957746	0.028169	Bacteria	Firmicutes	Bacilli	Erysipelotrichales	Erysipelotrichaceae	Bulleidia	N/A
NG01_MAG_00080	2148894	72	60840	0.488983	0.929577	0	Bacteria	Firmicutes	Clostridia	Oscillospirales	Acutalibacteraceae	CAG-180	CAG-180 sp004555265
NG01_MAG_00081	2601280	163	28343	0.293876	0.985915	0.056338	Bacteria	Firmicutes	Clostridia	Clostridiales	Clostridiaceae	Clostridium	Clostridium sp001916075
NG01_MAG_00082	1409012	86	30605	0.418438	0.929577	0	Bacteria	Firmicutes	Bacilli	RFN20	CAG-288	UBA7642	UBA7642 sp900539865
NG01_MAG_00083	1747187	261	10820	0.377468	0.957746	0.028169	Bacteria	Campylobacterota	Campylobacteria	Campylobacterales	Campylobacteraceae	Campylobacter	Campylobacter sp900319915
NG01_MAG_00084	3076608	83	74012	0.444605	0.929577	0	Bacteria	Firmicutes	Clostridia	Lachnospirales	Lachnospiraceae	Eubacterium	Eubacterium ramulus
NG01_MAG_00085	2280496	59	68266	0.531038	1	0.0704225	Bacteria	Firmicutes	Clostridia	Oscillospirales	Ruminococcaceae	UBA1448	UBA1448 sp002329405
NG01_MAG_00086	5228258	56	179859	0.429451	1	0.0704225	Bacteria	Bacteroidota	Bacteroidia	Bacteroidales	Bacteroidaceae	Bacteroides	Bacteroides fragilis
NG01_MAG_00087	2641947	158	36510	0.419981	0.971831	0.056338	Bacteria	Firmicutes	Clostridia	Lachnospirales	Lachnospiraceae	Blautia	N/A
NG01_MAG_00088	2145099	140	22567	0.552398	1	0.084507	Bacteria	Firmicutes	Clostridia	Oscillospirales	Butyricicoccaceae	Agathobaculum	Agathobaculum butyriciproducens
NG01_MAG_00089	2002692	263	12601	0.492492	0.943662	0.028169	Bacteria	Firmicutes	Clostridia	Oscillospirales	UBA644	UBA644	UBA644 sp002299265
NG01_MAG_00090	2459685	101	41246	0.492269	0.943662	0.028169	Bacteria	Bacteroidota	Bacteroidia	Bacteroidales	Muribaculaceae	SFRY01	SFRY01 sp004562065
NG01_MAG_00091	2904694	55	80984	0.521114	0.943662	0.028169	Bacteria	Bacteroidota	Bacteroidia	Bacteroidales	Bacteroidaceae	Prevotella	Prevotella sp004554665
NG01_MAG_00092	2457335	103	35945	0.57569	0.971831	0.056338	Bacteria	Bacteroidota	Bacteroidia	Bacteroidales	Bacteroidaceae	Prevotellamassilia	Prevotellamassilia sp004557185
NG01_MAG_00093	1886196	133	17995	0.599124	0.943662	0.028169	Bacteria	Firmicutes	Clostridia	Oscillospirales	Oscillospiraceae	N/A	N/A
NG01_MAG_00094	1850499	202	14219	0.415953	0.943662	0.028169	Bacteria	Firmicutes	Bacilli	Lactobacillales	Lactobacillaceae	Ligilactobacillus	Ligilactobacillus agilis
NG01_MAG_00095	2132375	59	54460	0.607599	0.915493	0	Bacteria	Firmicutes	Clostridia	Oscillospirales	Ruminococcaceae	Anaerotruncus	Anaerotruncus massiliensis
NG01_MAG_00096	1715285	165	17120	0.430421	0.943662	0.028169	Bacteria	Firmicutes	Bacilli	Lactobacillales	Streptococcaceae	Streptococcus	Streptococcus hyointestinalis
NG01_MAG_00097	2423639	224	21835	0.599042	0.943662	0.028169	Bacteria	Firmicutes	Negativicutes	Selenomonadales	Selenomonadaceae	Selenomonas	Selenomonas sp002351185
NG01_MAG_00098	1938328	166	18169	0.618392	0.929577	0.0140845	Bacteria	Firmicutes	Clostridia	Oscillospirales	Butyricicoccaceae	UBA4644	UBA4644 sp002405755
NG01_MAG_00099	2484298	489	7408	0.405272	0.929577	0.0140845	Bacteria	Firmicutes	Clostridia	Oscillospirales	Ruminococcaceae	UBA1394	UBA1394 sp002305725
NG01_MAG_00100	2546190	91	40694	0.408479	0.929577	0.0140845	Bacteria	Firmicutes	Clostridia	Monoglobales	UBA1381	UBA1738	N/A
NG01_MAG_00101	1736426	221	10899	0.603106	0.929577	0.0140845	Bacteria	Firmicutes	Clostridia	Oscillospirales	Oscillospiraceae	UBA738	UBA738 sp004557735
NG01_MAG_00102	2506221	248	17584	0.52975	0.957746	0.0422535	Bacteria	Bacteroidota	Bacteroidia	Bacteroidales	Bacteroidaceae	Prevotella	Prevotella sp002251385
NG01_MAG_00103	2607758	235	20358	0.43554	0.929577	0.0140845	Bacteria	Firmicutes	Clostridia	Lachnospirales	Lachnospiraceae	CAG-95	CAG-95 sp900066375
NG01_MAG_00104	1687126	58	45707	0.438841	0.929577	0.0140845	Bacteria	Firmicutes	Clostridia	Peptostreptococcales	Anaerovoracaceae	CAG-145	CAG-145 sp002320005
NG01_MAG_00105	1987571	65	46621	0.47093	0.915493	0.0140845	Bacteria	Firmicutes	Clostridia	Lachnospirales	Anaerotignaceae	Anaerotignum	Anaerotignum sp004557645
NG01_MAG_00106	3303057	62	75867	0.401367	0.971831	0.0704225	Bacteria	Bacteroidota	Bacteroidia	Bacteroidales	Marinifilaceae	Odoribacter	Odoribacter splanchnicus
NG01_MAG_00107	1872215	297	9580	0.562376	0.929577	0.028169	Bacteria	Firmicutes	N/A	N/A	N/A	N/A	N/A
NG01_MAG_00108	1480528	288	8309	0.466124	0.971831	0.0704225	Bacteria	Firmicutes	Negativicutes	Veillonellales	Dialisteraceae	Allisonella	Allisonella histaminiformans
NG01_MAG_00109	2532321	58	78888	0.394447	0.915493	0.0140845	Bacteria	Spirochaetota	Spirochaetia	Treponematales	Treponemataceae	Treponema	Treponema brennaborense
NG01_MAG_00110	3122542	263	28431	0.381338	0.943662	0.0422535	Bacteria	Spirochaetota	Spirochaetia	Treponematales	Treponemataceae	Treponema	N/A
NG01_MAG_00111	3012557	177	25417	0.499247	0.929577	0.028169	Bacteria	Bacteroidota	Bacteroidia	Bacteroidales	Bacteroidaceae	Prevotella	Prevotella sp900322035
NG01_MAG_00112	1237669	192	11340	0.343089	0.957746	0.056338	N/A	N/A	N/A	N/A	N/A	N/A	N/A
NG01_MAG_00113	2991559	234	17824	0.513265	0.943662	0.0422535	Bacteria	Firmicutes	Clostridia	Oscillospirales	Ruminococcaceae	CAG-115	N/A
NG01_MAG_00114	2683924	154	29315	0.490943	0.929577	0.028169	Bacteria	Bacteroidota	Bacteroidia	Bacteroidales	Bacteroidaceae	UBA4372	UBA4372 sp900543815
NG01_MAG_00115	2576555	76	50469	0.586948	0.929577	0.028169	Bacteria	Bacteroidota	Bacteroidia	Bacteroidales	Bacteroidaceae	Prevotellamassilia	Prevotellamassilia sp900539625
NG01_MAG_00116	1825185	235	11992	0.552733	0.929577	0.028169	Bacteria	Bacteroidota	Bacteroidia	Bacteroidales	UBA932	RC9	RC9 sp004554455
NG01_MAG_00117	1759630	230	17481	0.343681	0.943662	0.0422535	Bacteria	Firmicutes	Bacilli	Lactobacillales	Lactobacillaceae	Lactobacillus	N/A
NG01_MAG_00118	1395685	24	114893	0.473577	0.929577	0.028169	Bacteria	Firmicutes	Clostridia	Christensenellales	CAG-917	CAG-349	CAG-349 sp003539515
NG01_MAG_00119	1415191	29	69799	0.428304	0.901408	0	Bacteria	Firmicutes	Clostridia	Oscillospirales	Acutalibacteraceae	CAG-180	CAG-180 sp004556705
NG01_MAG_00120	2123026	22	189351	0.59132	0.901408	0	Bacteria	Bacteroidota	Bacteroidia	Bacteroidales	Rikenellaceae	Alistipes	N/A
NG01_MAG_00121	2520985	209	24532	0.512945	0.943662	0.0422535	Bacteria	Firmicutes	Negativicutes	Veillonellales	Dialisteraceae	Dialister	N/A
NG01_MAG_00122	2125738	100	46830	0.453386	0.901408	0	Bacteria	Firmicutes	Clostridia	Oscillospirales	Ruminococcaceae	UMGS363	N/A
NG01_MAG_00123	1598027	145	16978	0.47252	0.929577	0.028169	Bacteria	Bacteroidota	Bacteroidia	Bacteroidales	UBA932	UBA1232	UBA1232 sp004561775
NG01_MAG_00124	1140583	135	17217	0.262734	0.915493	0.0140845	Bacteria	Firmicutes	Bacilli	RFN20	CAG-826	UBA4855	UBA4855 sp002399785
NG01_MAG_00125	2239865	394	9086	0.522602	0.901408	0.0140845	Bacteria	Bacteroidota	Bacteroidia	Bacteroidales	UBA932	RC9	N/A
NG01_MAG_00126	2890112	467	11856	0.511684	0.929577	0.0422535	Bacteria	Firmicutes	Negativicutes	Veillonellales	Megasphaeraceae	Megasphaera	Megasphaera elsdenii
NG01_MAG_00127	1763474	107	29463	0.479933	0.929577	0.0422535	Bacteria	Firmicutes	Negativicutes	Acidaminococcales	Acidaminococcaceae	Phascolarctobacterium	Phascolarctobacterium succinatutens
NG01_MAG_00128	2394102	211	18897	0.460656	0.929577	0.0422535	Bacteria	Firmicutes	Clostridia	Lachnospirales	Lachnospiraceae	N/A	N/A
NG01_MAG_00129	1628671	158	17843	0.380926	0.943662	0.056338	Bacteria	Firmicutes	Clostridia	Oscillospirales	Acutalibacteraceae	Ruminococcus	Ruminococcus sp004560275
NG01_MAG_00130	1379947	51	37366	0.529113	0.887324	0	Bacteria	Firmicutes	Bacilli	RFN20	CAG-826	UBA733	UBA733 sp004561785
NG01_MAG_00131	1800056	116	21873	0.607147	0.915493	0.028169	Bacteria	Firmicutes	Clostridia	Oscillospirales	Oscillospiraceae	CAG-110	CAG-110 sp900546415
NG01_MAG_00132	1500133	179	12640	0.39219	0.887324	0	Bacteria	Firmicutes	Clostridia	Monoglobales	Monoglobaceae	UMGS1820	UMGS1820 sp900545865
NG01_MAG_00133	1572768	45	52389	0.325437	0.915493	0.028169	Bacteria	Firmicutes	Clostridia	TANB77	CAG-508	UMGS1864	UMGS1864 sp900555835
NG01_MAG_00134	2294545	636	4816	0.506478	0.957746	0.0704225	Bacteria	Bacteroidota	Bacteroidia	Bacteroidales	Muribaculaceae	N/A	N/A
NG01_MAG_00135	1527988	147	19336	0.479712	0.957746	0.0704225	Bacteria	Firmicutes	Clostridia	Oscillospirales	Ruminococcaceae	UMGS1668	UMGS1668 sp004556975
NG01_MAG_00136	2612245	263	15609	0.497263	0.915493	0.0422535	Bacteria	Bacteroidota	Bacteroidia	Bacteroidales	UBA932	RC9	RC9 sp900545245
NG01_MAG_00137	1506504	56	40640	0.256722	0.887324	0.0140845	Bacteria	Firmicutes	Bacilli	RF39	CAG-302	CAG-302	N/A
NG01_MAG_00138	1532923	83	29023	0.518681	0.887324	0.0140845	Bacteria	Firmicutes	Clostridia	Oscillospirales	Acutalibacteraceae	CAG-177	N/A
NG01_MAG_00139	2146930	301	8890	0.560014	0.887324	0.0140845	Bacteria	Bacteroidota	Bacteroidia	Bacteroidales	Bacteroidaceae	Prevotellamassilia	N/A
NG01_MAG_00140	1692414	373	6180	0.411404	0.915493	0.0422535	Bacteria	Firmicutes	Clostridia	Oscillospirales	Acutalibacteraceae	Ruminococcus	Ruminococcus bromii
NG01_MAG_00141	1314368	24	91503	0.384514	0.887324	0.0140845	N/A	N/A	N/A	N/A	N/A	N/A	N/A
NG01_MAG_00142	2990078	212	21527	0.400451	0.943662	0.0704225	Bacteria	Firmicutes	Clostridia	Lachnospirales	Lachnospiraceae	Dorea	N/A
NG01_MAG_00143	1198135	34	57162	0.268464	0.873239	0	Bacteria	Firmicutes	Bacilli	RF39	CAG-611	UBA7057	UBA7057 sp900542735
NG01_MAG_00144	1510073	135	22206	0.343737	0.873239	0	Bacteria	Firmicutes	Clostridia	Christensenellales	UBA1242	UMGS687	UMGS687 sp900551705
NG01_MAG_00145	1145922	67	36825	0.315866	0.901408	0.028169	Bacteria	Firmicutes	Bacilli	RF39	CAG-302	UMGS2068	UMGS2068 sp900557675
NG01_MAG_00146	1863736	131	23184	0.602271	0.873239	0	Bacteria	Firmicutes	Clostridia	Oscillospirales	Oscillospiraceae	Evtepia	Evtepia sp004556345
NG01_MAG_00147	1332734	38	55530	0.346304	0.873239	0	Bacteria	Firmicutes	Bacilli	RF39	CAG-611	CAG-988	CAG-988 sp003149915
NG01_MAG_00148	1438736	21	149350	0.274873	0.873239	0	Bacteria	Firmicutes	Clostridia	TANB77	CAG-465	CAG-465	N/A
NG01_MAG_00149	1982042	235	11724	0.627591	0.915493	0.056338	Bacteria	Actinobacteriota	Coriobacteriia	Coriobacteriales	Atopobiaceae	Olsenella	N/A
NG01_MAG_00150	2938558	86	65471	0.504354	0.887324	0.028169	Bacteria	Bacteroidota	Bacteroidia	Bacteroidales	Bacteroidaceae	Prevotella	Prevotella sp004556065
NG01_MAG_00151	1948441	78	41194	0.514865	0.915493	0.056338	Bacteria	Firmicutes	Clostridia	Oscillospirales	Butyricicoccaceae	Butyricicoccus	Butyricicoccus sp002395695
NG01_MAG_00152	3828268	299	19530	0.435418	0.943662	0.084507	Bacteria	Firmicutes	Clostridia	Lachnospirales	Lachnospiraceae	Blautia	N/A
NG01_MAG_00153	1463470	63	32217	0.479539	0.873239	0.0140845	Bacteria	Firmicutes	Clostridia	Christensenellales	CAG-917	CAG-475	CAG-475 sp900548005
NG01_MAG_00154	2418127	148	23805	0.516787	0.901408	0.0422535	Bacteria	Bacteroidota	Bacteroidia	Bacteroidales	Bacteroidaceae	Prevotella	N/A
NG01_MAG_00155	1006761	154	9797	0.418738	0.901408	0.0422535	Bacteria	Verrucomicrobiota	Chlamydiia	Chlamydiales	Chlamydiaceae	Chlamydia	Chlamydia suis
NG01_MAG_00156	1989922	444	6249	0.616673	0.929577	0.0704225	Bacteria	Firmicutes	Clostridia	Oscillospirales	Oscillospiraceae	CAG-110	CAG-110 sp003525905
NG01_MAG_00157	1198569	433	3273	0.295937	0.901408	0.0422535	Bacteria	Firmicutes	Bacilli	ML615J-28	CAG-313	CAG-313	CAG-313 sp003539625
NG01_MAG_00158	2190095	112	29293	0.62152	0.901408	0.0422535	Bacteria	Firmicutes	Clostridia	Oscillospirales	Ruminococcaceae	Faecalibacterium	N/A
NG01_MAG_00159	1963860	401	6674	0.581757	0.929577	0.0704225	Bacteria	Firmicutes	Clostridia	Oscillospirales	CAG-272	UMGS902	UMGS902 sp003343845
NG01_MAG_00160	1349571	357	5518	0.557645	0.901408	0.056338	Bacteria	Firmicutes	Bacilli	RFN20	CAG-826	UBA733	UBA733 sp900539595
NG01_MAG_00161	2153286	529	5111	0.574592	0.901408	0.056338	Bacteria	Firmicutes	Clostridia	Oscillospirales	Acutalibacteraceae	UBA5905	UBA5905 sp002437905
NG01_MAG_00162	2458039	713	4370	0.556735	0.859155	0.0140845	Bacteria	Firmicutes	Clostridia	Oscillospirales	Ruminococcaceae	UMGS1826	UMGS1826 sp900555435
NG01_MAG_00163	2629771	76	56561	0.409862	0.873239	0.028169	Bacteria	Firmicutes	Clostridia	Lachnospirales	Lachnospiraceae	Agathobacter	Agathobacter sp900548765
NG01_MAG_00164	1248566	121	15503	0.307291	0.859155	0.0140845	Bacteria	Firmicutes	Clostridia	Oscillospirales	Acutalibacteraceae	CAG-557	CAG-557 sp000435275
NG01_MAG_00165	3063663	461	12282	0.503406	0.901408	0.056338	Bacteria	Bacteroidota	Bacteroidia	Bacteroidales	UBA932	RC9	RC9 sp000433355
NG01_MAG_00166	1799942	138	25409	0.340564	0.915493	0.0704225	Bacteria	Firmicutes	Bacilli	Erysipelotrichales	Erysipelotrichaceae	Holdemanella	N/A
NG01_MAG_00167	1743155	462	4850	0.446076	0.859155	0.0140845	Bacteria	Firmicutes	Clostridia	Christensenellales	Borkfalkiaceae	UBA10281	UBA10281 sp900548285
NG01_MAG_00168	2271999	77	48162	0.419224	0.84507	0	Bacteria	Firmicutes	Clostridia	Lachnospirales	Lachnospiraceae	Dorea	Dorea longicatena
NG01_MAG_00169	1645719	164	15040	0.610667	0.873239	0.028169	Bacteria	Firmicutes	Clostridia	Oscillospirales	Oscillospiraceae	ER4	N/A
NG01_MAG_00170	3004372	178	28261	0.529331	0.915493	0.0704225	Bacteria	Bacteroidota	Bacteroidia	Bacteroidales	Bacteroidaceae	Prevotella	N/A
NG01_MAG_00171	4074547	71	85220	0.426962	0.873239	0.0422535	Bacteria	Bacteroidota	Bacteroidia	Bacteroidales	Marinifilaceae	Butyricimonas	N/A
NG01_MAG_00172	1613699	563	3555	0.320176	0.873239	0.0422535	Bacteria	Firmicutes	Bacilli	Erysipelotrichales	Erysipelotrichaceae	Bulleidia	N/A
NG01_MAG_00173	1264702	246	7765	0.276091	0.84507	0.0140845	Bacteria	Firmicutes	Bacilli	RF39	CAG-611	CAG-451	CAG-451 sp000438295
NG01_MAG_00174	2909270	198	22343	0.544715	0.915493	0.084507	Bacteria	Bacteroidota	Bacteroidia	Bacteroidales	Bacteroidaceae	Prevotella	Prevotella sp900322035
NG01_MAG_00175	1879147	272	9414	0.555064	0.873239	0.0422535	Bacteria	Firmicutes	Clostridia	Peptostreptococcales	Anaerovoracaceae	Eubacterium	Eubacterium pyruvativorans
NG01_MAG_00176	1474766	153	11396	0.272459	0.859155	0.028169	Bacteria	Firmicutes	Clostridia	TANB77	CAG-508	CAG-269	CAG-269 sp900554565
NG01_MAG_00177	1894195	207	19447	0.498608	0.873239	0.0422535	Bacteria	Firmicutes	Bacilli	Lactobacillales	Lactobacillaceae	Lactobacillus	Lactobacillus delbrueckii
NG01_MAG_00178	2758334	103	49900	0.554884	0.84507	0.0140845	Bacteria	Bacteroidota	Bacteroidia	Bacteroidales	Bacteroidaceae	Phocaeicola	N/A
NG01_MAG_00179	910796	84	14908	0.269215	0.830986	0	Bacteria	Firmicutes	Clostridia	TANB77	CAG-508	N/A	N/A
NG01_MAG_00180	2052312	679	3960	0.366678	0.901408	0.0704225	Bacteria	Firmicutes	Bacilli	Erysipelotrichales	Erysipelatoclostridiaceae	Sharpea	Sharpea azabuensis
NG01_MAG_00181	1170823	197	7987	0.340301	0.907895	0.0789474	N/A	N/A	N/A	N/A	N/A	N/A	N/A
NG01_MAG_00182	1367116	124	13808	0.542166	0.859155	0.0422535	Bacteria	Bacteroidota	Bacteroidia	Bacteroidales	UBA932	RC9	RC9 sp900167925
NG01_MAG_00183	2015546	87	32871	0.528052	0.830986	0.0140845	Bacteria	Bacteroidota	Bacteroidia	Bacteroidales	Muribaculaceae	CAG-873	CAG-873 sp004554255
NG01_MAG_00184	2660305	239	15095	0.547716	0.859155	0.0422535	Bacteria	Bacteroidota	Bacteroidia	Bacteroidales	Bacteroidaceae	UBA4372	UBA4372 sp900543815
NG01_MAG_00185	1239812	330	5108	0.289141	0.873239	0.056338	Bacteria	Firmicutes	Bacilli	RFN20	CAG-826	UBA4855	UBA4855 sp900545015
NG01_MAG_00186	2842126	828	4408	0.524472	0.901408	0.084507	Bacteria	Myxococcota	Bradimonadia	Bradymonadales	UBA4248	UBA4248	UBA4248 sp004554395
NG01_MAG_00187	1917915	115	25813	0.475836	0.84507	0.028169	Bacteria	Firmicutes	Bacilli	Lactobacillales	Lactobacillaceae	Lactobacillus	Lactobacillus equicursoris
NG01_MAG_00188	1387705	283	6616	0.549804	0.859155	0.056338	Bacteria	Firmicutes	Clostridia	Oscillospirales	CAG-272	Firm-07	Firm-07 sp001604005
NG01_MAG_00189	2077156	116	26080	0.597546	0.830986	0.028169	Bacteria	Firmicutes	Clostridia	Oscillospirales	Oscillospiraceae	CAG-83	N/A
NG01_MAG_00190	2305570	536	6547	0.527339	0.887324	0.084507	Bacteria	Bacteroidota	Bacteroidia	Bacteroidales	UBA932	RC9	RC9 sp004552115
NG01_MAG_00191	2333690	306	10126	0.499285	0.887324	0.084507	Bacteria	Bacteroidota	Bacteroidia	Bacteroidales	Tannerellaceae	Parabacteroides	Parabacteroides distasonis
NG01_MAG_00192	2166024	240	13767	0.587302	0.873239	0.0704225	Bacteria	Firmicutes	Clostridia	Oscillospirales	Ruminococcaceae	Gemmiger	N/A
NG01_MAG_00193	1114501	78	16219	0.28989	0.816901	0.0140845	Bacteria	Firmicutes	Bacilli	RF39	CAG-1000	CAG-605	CAG-605 sp000433255
NG01_MAG_00194	1982004	584	4233	0.486064	0.873239	0.0704225	Bacteria	Firmicutes	Clostridia	Oscillospirales	CAG-382	UBA1206	UBA1206 sp000433115
NG01_MAG_00195	1273083	71	31296	0.301612	0.816901	0.0140845	Bacteria	Firmicutes	Clostridia	TANB77	CAG-508	CAG-245	CAG-245 sp900552135
NG01_MAG_00196	2252114	151	24977	0.588675	0.84507	0.056338	Bacteria	Firmicutes	Clostridia	Oscillospirales	Ruminococcaceae	Gemmiger	N/A
NG01_MAG_00197	2080863	555	4826	0.445448	0.802817	0.0140845	Bacteria	Firmicutes	Clostridia	Lachnospirales	Lachnospiraceae	Bariatricus	Bariatricus sp004560705
NG01_MAG_00198	2509221	440	9193	0.427062	0.84507	0.056338	Bacteria	Firmicutes	Clostridia	Lachnospirales	Lachnospiraceae	Bariatricus	Bariatricus comes
NG01_MAG_00199	2549913	176	19111	0.490318	0.873239	0.084507	Bacteria	Bacteroidota	Bacteroidia	Bacteroidales	Bacteroidaceae	Prevotella	Prevotella sp000834015
NG01_MAG_00200	1152288	75	16111	0.252059	0.802817	0.0140845	Bacteria	Firmicutes	Bacilli	RF39	CAG-1000	CAG-533	CAG-533 sp900553855
NG01_MAG_00201	2184658	50	71820	0.538449	0.816901	0.028169	Bacteria	Bacteroidota	Bacteroidia	Bacteroidales	Bacteroidaceae	Prevotella	Prevotella sp002251385
NG01_MAG_00202	1295217	488	3134	0.503405	0.816901	0.028169	Bacteria	Bacteroidota	Bacteroidia	Bacteroidales	UBA932	RC9	N/A
NG01_MAG_00203	1714181	145	18899	0.266521	0.84507	0.056338	Bacteria	Firmicutes	Clostridia	TANB77	CAG-508	CAG-269	N/A
NG01_MAG_00204	2633205	918	3516	0.616701	0.802817	0.028169	Bacteria	Firmicutes	Clostridia	Christensenellales	CAG-74	Firm-10	Firm-10 sp004552515
NG01_MAG_00205	3160020	636	6904	0.445076	0.859155	0.084507	Bacteria	Firmicutes	Clostridia	Lachnospirales	Lachnospiraceae	Blautia	N/A
NG01_MAG_00206	2590262	294	14699	0.432722	0.830986	0.056338	Bacteria	Bacteroidota	Bacteroidia	Bacteroidales	Bacteroidaceae	Prevotella	N/A
NG01_MAG_00207	1849397	405	6561	0.440764	0.859155	0.084507	Bacteria	Spirochaetota	Spirochaetia	Treponematales	Treponemataceae	Treponema	Treponema porcinum
NG01_MAG_00208	1660298	462	4515	0.451557	0.802817	0.0422535	Bacteria	Firmicutes	Clostridia	Oscillospirales	Acutalibacteraceae	UBA737	UBA737 sp002431945
NG01_MAG_00209	1625453	86	28049	0.582467	0.774648	0.0140845	Bacteria	Firmicutes	Clostridia	Oscillospirales	Oscillospiraceae	Oscillibacter	Oscillibacter sp900544615
NG01_MAG_00210	1974358	756	2975	0.445393	0.84507	0.084507	Bacteria	Firmicutes	Clostridia	Oscillospirales	Ruminococcaceae	Ruminiclostridium	N/A
NG01_MAG_00211	1239935	294	5419	0.469614	0.830986	0.0704225	Bacteria	Firmicutes	Clostridia	Christensenellales	CAG-917	CAG-475	CAG-475 sp000434435
NG01_MAG_00212	2343389	283	12728	0.464691	0.788732	0.028169	Bacteria	Bacteroidota	Bacteroidia	Bacteroidales	Bacteroidaceae	Prevotella	N/A
NG01_MAG_00213	1053427	274	4677	0.571034	0.815789	0.0657895	Archaea	Thermoplasmatota	Thermoplasmata	Methanomassiliicoccales	Methanomethylophilaceae	Methanomethylophilus	Methanomethylophilus alvus
NG01_MAG_00214	2640311	881	3621	0.472236	0.830986	0.084507	Bacteria	Firmicutes	Clostridia	Lachnospirales	Lachnospiraceae	GCA-900066135	GCA-900066135 sp900066135
NG01_MAG_00215	1368361	80	27096	0.282627	0.802817	0.056338	Bacteria	Firmicutes	Clostridia	TANB77	CAG-508	CAG-452	CAG-452 sp000434035
NG01_MAG_00216	2808034	222	18165	0.573455	0.774648	0.028169	Bacteria	Firmicutes	Clostridia	Oscillospirales	Oscillospiraceae	Lawsonibacter	Lawsonibacter sp000177015
NG01_MAG_00217	2156620	410	6922	0.410969	0.788732	0.0422535	Bacteria	Firmicutes	Clostridia	Lachnospirales	Lachnospiraceae	Dorea	Dorea formicigenerans
NG01_MAG_00218	1818702	418	5333	0.455258	0.788732	0.0422535	Bacteria	Firmicutes	Clostridia	Monoglobales	Monoglobaceae	UMGS1820	UMGS1820 sp900545865
NG01_MAG_00219	2188130	639	4019	0.562971	0.788732	0.0422535	Bacteria	Bacteroidota	Bacteroidia	Bacteroidales	Muribaculaceae	CAG-485	CAG-485 sp002491165
NG01_MAG_00220	2981586	421	10487	0.434181	0.774648	0.0422535	Bacteria	Firmicutes	Clostridia	Lachnospirales	Lachnospiraceae	Coprococcus	N/A
NG01_MAG_00221	2222291	739	3604	0.440643	0.816901	0.084507	Bacteria	Firmicutes	Clostridia	Lachnospirales	Lachnospiraceae	Coprococcus	Coprococcus catus
NG01_MAG_00222	1555484	141	14085	0.412375	0.746479	0.0140845	Bacteria	Firmicutes	Clostridia	Oscillospirales	Acutalibacteraceae	Eubacterium	Eubacterium sp900542875
NG01_MAG_00223	1908396	556	5307	0.479027	0.802817	0.0704225	Bacteria	Firmicutes	Negativicutes	Acidaminococcales	Acidaminococcaceae	Phascolarctobacterium	Phascolarctobacterium sp004558595
NG01_MAG_00224	1689701	164	15814	0.539199	0.760563	0.028169	Bacteria	Bacteroidota	Bacteroidia	Bacteroidales	UBA932	RC9	RC9 sp000431015
NG01_MAG_00225	2250503	158	23975	0.605408	0.760563	0.028169	Bacteria	Firmicutes	Clostridia	Oscillospirales	Ruminococcaceae	Gemmiger	Gemmiger sp004561545
NG01_MAG_00226	2241215	251	15504	0.521069	0.816901	0.084507	Bacteria	Bacteroidota	Bacteroidia	Bacteroidales	Bacteroidaceae	Prevotella	N/A
NG01_MAG_00227	2020522	361	7162	0.56034	0.774648	0.056338	Bacteria	Bacteroidota	Bacteroidia	Bacteroidales	Muribaculaceae	CAG-873	CAG-873 sp900554715
NG01_MAG_00228	2444246	143	24782	0.576332	0.802817	0.084507	Bacteria	N/A	N/A	N/A	N/A	N/A	N/A
NG01_MAG_00229	1943134	446	5755	0.587742	0.802817	0.084507	Bacteria	Firmicutes	Clostridia	Christensenellales	CAG-74	SFMI01	SFMI01 sp004556155
NG01_MAG_00230	1658014	143	14661	0.58866	0.71831	0	Bacteria	Firmicutes	Clostridia	Oscillospirales	Oscillospiraceae	Lawsonibacter	N/A
NG01_MAG_00231	2361105	224	13746	0.621034	0.746479	0.0422535	Bacteria	Firmicutes	Clostridia	Oscillospirales	Oscillospiraceae	Flavonifractor	Flavonifractor sp002159175
NG01_MAG_00232	2109791	305	8796	0.530557	0.788732	0.084507	Bacteria	Bacteroidota	Bacteroidia	Bacteroidales	Bacteroidaceae	Prevotellamassilia	Prevotellamassilia sp004555425
NG01_MAG_00233	1979817	268	11200	0.454436	0.774648	0.0704225	Bacteria	Firmicutes	Clostridia	Peptostreptococcales	Anaerovoracaceae	N/A	N/A
NG01_MAG_00234	2172018	216	15489	0.576095	0.71831	0.028169	Bacteria	Firmicutes	Clostridia	Oscillospirales	Ruminococcaceae	Gemmiger	Gemmiger variabilis
NG01_MAG_00235	1860268	61	52675	0.541108	0.746479	0.056338	Bacteria	Firmicutes	Clostridia	Oscillospirales	Ruminococcaceae	Angelakisella	Angelakisella sp003453215
NG01_MAG_00236	1496951	174	14825	0.410539	0.774648	0.084507	Bacteria	Firmicutes	Clostridia	Oscillospirales	Acutalibacteraceae	Eubacterium	Eubacterium coprostanoligenes
NG01_MAG_00237	1387516	685	2212	0.435499	0.71831	0.028169	Bacteria	Firmicutes	Bacilli	Erysipelotrichales	Erysipelotrichaceae	Bulleidia	Bulleidia sp900539965
NG01_MAG_00238	1815000	260	9222	0.573794	0.746479	0.056338	Bacteria	Firmicutes	Clostridia	Oscillospirales	Oscillospiraceae	UBA1777	UBA1777 sp900549645
NG01_MAG_00239	2415471	203	15919	0.496144	0.732394	0.0422535	Bacteria	Bacteroidota	Bacteroidia	Bacteroidales	Bacteroidaceae	Prevotella	Prevotella sp002251365
NG01_MAG_00240	1627795	847	2022	0.380146	0.732394	0.056338	Bacteria	Firmicutes	Clostridia	Lachnospirales	Lachnospiraceae	Lachnospira	N/A
NG01_MAG_00241	1220764	95	15456	0.282445	0.760563	0.084507	Bacteria	Firmicutes	Clostridia	TANB77	CAG-508	CAG-492	CAG-492 sp000434335
NG01_MAG_00242	1461878	191	11201	0.620667	0.71831	0.0704225	Bacteria	Firmicutes	Clostridia	Oscillospirales	Oscillospiraceae	CAG-83	CAG-83 sp003487665
NG02_MAG_00001	2829585	76	60678	0.445458	1	0	Bacteria	Firmicutes	Clostridia	Lachnospirales	Lachnospiraceae	Acetatifactor	N/A
NG02_MAG_00002	1415460	208	8639	0.450093	1	0	N/A	N/A	N/A	N/A	N/A	N/A	N/A
NG02_MAG_00003	1802483	119	23426	0.438029	1	0	Bacteria	Firmicutes	Bacilli	Lactobacillales	Lactobacillaceae	Ligilactobacillus	Ligilactobacillus ruminis
NG02_MAG_00004	1636449	35	70415	0.313881	1	0	Archaea	Methanobacteriota	Methanobacteria	Methanobacteriales	Methanobacteriaceae	Methanobrevibacter	Methanobrevibacter smithii
NG02_MAG_00005	1714799	129	21171	0.338689	1	0.0140845	Bacteria	Firmicutes	Clostridia	Oscillospirales	Acutalibacteraceae	Ruminococcus	Ruminococcus sp900314705
NG02_MAG_00006	2347775	48	70381	0.589549	1	0.0140845	Bacteria	Firmicutes	Negativicutes	Selenomonadales	Selenomonadaceae	N/A	N/A
NG02_MAG_00007	2526873	76	57240	0.522825	1	0.0140845	Bacteria	Bacteroidota	Bacteroidia	Bacteroidales	Muribaculaceae	CAG-485	CAG-485 sp000437495
NG02_MAG_00008	1819063	43	66154	0.419814	1	0.0140845	Bacteria	Firmicutes	Clostridia	Oscillospirales	Acutalibacteraceae	Eubacterium	Eubacterium sp900548085
NG02_MAG_00009	1878122	93	36415	0.606526	0.985915	0	Bacteria	Firmicutes	Clostridia	Oscillospirales	Oscillospiraceae	CAG-170	N/A
[truncated: 2,562 more rows]

## Sheet: Final_Nonredundant_MAGs
MAG ID	Previous Name	Total length (nucleotides)	Number of contigs	N50	GC content	Percent completion	Percent redundancy	Domain	Phylum	Class	Order	Family	Genus	Species
Ar-1	GG10_MAG_00009	1513577	47	51497	0.3113	1	0.0132	Archaea	Methanobacteriota	Methanobacteria	Methanobacteriales	Methanobacteriaceae	Methanobrevibacter	Methanobrevibacter gottschalkii
Ar-2	PG05_MAG_00045	957172	18	59251	0.3184	0.7237	0	Archaea	Methanobacteriota	Methanobacteria	Methanobacteriales	Methanobacteriaceae	Methanobrevibacter	Methanobrevibacter smithii
Ar-3	GG09_MAG_00221	1724540	38	68759	0.3276	1	0	Archaea	Methanobacteriota	Methanobacteria	Methanobacteriales	Methanobacteriaceae	Methanobrevibacter	N/A
Ar-4	PG09_MAG_00127	1269388	112	15439	0.5619	0.8289	0.0395	Archaea	Thermoplasmatota	Thermoplasmata	Methanomassiliicoccales	Methanomethylophilaceae	Methanomethylophilus	Methanomethylophilus alvus
Ar-5	NG03_MAG_00264	1341189	53	49597	0.4796	0.9868	0	Archaea	Thermoplasmatota	Thermoplasmata	Methanomassiliicoccales	Methanomethylophilaceae	MX-02	MX-02 sp006954405
Ar-7	GG03_MAG_00002	2118112	250	15626	0.5432	0.9474	0.0132	Archaea	Thermoplasmatota	Thermoplasmata	Methanomassiliicoccales	Methanomethylophilaceae	UBA71	UBA71 sp006954425
Ar-8	GG03_MAG_00003	960519	435	2416	0.5638	0.8026	0.0921	Archaea	Thermoplasmatota	Thermoplasmata	Methanomassiliicoccales	Methanomethylophilaceae	UBA71	UBA71 sp006954425
Ar-6	PG07_MAG_00003	1634787	68	46847	0.5275	0.9737	0	Archaea	Thermoplasmatota	Thermoplasmata	Methanomassiliicoccales	Methanomethylophilaceae	UBA71	UBA71 sp006954425
Ba-1	PG01_MAG_00121	872942	405	2281	0.4662	0.7746	0.0845	Bacteria	Actinobacteriota	Actinomycetia	Actinomycetales	Actinomycetaceae	Arcanobacterium	Arcanobacterium ihumii
Ba-2	PG09_MAG_00062	2345399	436	8530	0.6699	0.9859	0.0704	Bacteria	Actinobacteriota	Actinomycetia	Actinomycetales	Actinomycetaceae	Pauljensenia	N/A
Ba-3	NG03_MAG_00153	1852980	498	5016	0.6062	0.9155	0.0282	Bacteria	Actinobacteriota	Actinomycetia	Actinomycetales	Bifidobacteriaceae	Bifidobacterium	Bifidobacterium thermophilum
Ba-5	GG09_MAG_00157	1810777	641	3441	0.658	0.8732	0.0423	Bacteria	Actinobacteriota	Actinomycetia	Actinomycetales	Bifidobacteriaceae	Bifidobacterium	N/A
Ba-4	NG03_MAG_00193	1748374	252	13586	0.6019	0.9296	0.0704	Bacteria	Actinobacteriota	Actinomycetia	Actinomycetales	Bifidobacteriaceae	Bifidobacterium	N/A
Ba-6	NG02_MAG_00228	1749281	581	3672	0.6091	0.8169	0.0704	Bacteria	Actinobacteriota	Actinomycetia	Actinomycetales	Bifidobacteriaceae	Pseudoscardovia	Pseudoscardovia suis
Ba-7	NG02_MAG_00058	2327699	381	9070	0.6319	0.9859	0.0423	Bacteria	Actinobacteriota	Coriobacteriia	Coriobacteriales	Atopobiaceae	Olsenella	N/A
[truncated: 1,120 more rows]

## Sheet: Archaea_MAGs
MAG ID	Previous Name	PATRIC Genome ID	Total length (nucleotides)	Number of contigs	N50	GC content	Percent completion	Percent redundancy	Domain	Phylum	Class	Order	Family	Genus	Species
[truncated: 13 more rows]

[truncated: 3 more sheets: Archaea_MAGs_Detection, Chibani_et_al_metadata, ANI_Chibani_et_al]
