# Supplementary material for: Novel complete methanogenic pathways in longitudinal genomic study of monogastric age-associated archaea
Source: Anim Microbiome. 2023 Jul 17;5:35. doi: 10.1186/s42523-023-00256-6 (PMC10353118; doi:10.1186/s42523-023-00256-6)
Supplement: Supplementary file 2 — Additional file 2: Table S4. PATRIC RAStk and COGG gene annotations for methanogen MAGs. [file 42523_2023_256_MOESM2_ESM.xlsx]

## Sheet: PATRIC
Genome	Genome ID	Accession	BRC ID	RefSeq Locus Tag	Alt Locus Tag	Feature ID	Annotation	Feature Type	Start	End	Length	Strand	FIGfam ID	PATRIC genus-specific families (PLfams)	PATRIC cross-genus families (PGfams)	Protein ID	AA Length	Gene Symbol	Product	GO
Ar-8	190974.10	190974.10.con.0001	fig|190974.10.peg.3			PATRIC.190974.10.190974.10.con.0001.CDS.1128.2054.rev	PATRIC	CDS	1128	2054	927	-		PLF_2172_00012971	PGF_02191019		308		Thiamine-monophosphate kinase (EC 2.7.4.16)	GO:0009030|thiamine-phosphate kinase activity
Ar-8	190974.10	190974.10.con.0001	fig|190974.10.peg.14			PATRIC.190974.10.190974.10.con.0001.CDS.11305.11886.fwd	PATRIC	CDS	11305	11886	582	+		PLF_2172_00001008	PGF_00016120		193		L-fuculose phosphate aldolase (EC 4.1.2.17)	GO:0008738|L-fuculose-phosphate aldolase activity
Ar-8	190974.10	190974.10.con.0001	fig|190974.10.peg.15			PATRIC.190974.10.190974.10.con.0001.CDS.11883.12056.rev	PATRIC	CDS	11883	12056	174	-					57		hypothetical protein
Ar-8	190974.10	190974.10.con.0001	fig|190974.10.peg.1			PATRIC.190974.10.190974.10.con.0001.CDS.2.115.rev	PATRIC	CDS	2	115	114	-					38		hypothetical protein
Ar-8	190974.10	190974.10.con.0001	fig|190974.10.peg.4			PATRIC.190974.10.190974.10.con.0001.CDS.2116.2592.rev	PATRIC	CDS	2116	2592	477	-		PLF_2172_00000794	PGF_09850504		158		Sirohydrochlorin cobaltochelatase CbiX(small) (EC 4.99.1.3)	GO:0016852|sirohydrochlorin cobaltochelatase activity
Ar-8	190974.10	190974.10.con.0001	fig|190974.10.peg.5			PATRIC.190974.10.190974.10.con.0001.CDS.2670.3572.rev	PATRIC	CDS	2670	3572	903	-		PLF_2172_00000647	PGF_05412615		300		Sirohydrochlorin cobaltochelatase CbiX(long) (EC 4.99.1.3)	GO:0016852|sirohydrochlorin cobaltochelatase activity
Ar-8	190974.10	190974.10.con.0001	fig|190974.10.peg.2			PATRIC.190974.10.190974.10.con.0001.CDS.269.1141.rev	PATRIC	CDS	269	1141	873	-		PLF_2172_00000304	PGF_03683722		290		COG1180: Radical SAM, Pyruvate-formate lyase-activating enzyme like
Ar-8	190974.10	190974.10.con.0001	fig|190974.10.peg.6			PATRIC.190974.10.190974.10.con.0001.CDS.3562.3960.rev	PATRIC	CDS	3562	3960	399	-		PLF_2172_00000688	PGF_00070158		132		conserved protein associated with acetyl-CoA C-acyltransferase and HMGCo
Ar-8	190974.10	190974.10.con.0001	fig|190974.10.peg.7			PATRIC.190974.10.190974.10.con.0001.CDS.4133.5074.fwd	PATRIC	CDS	4133	5074	942	+		PLF_2172_00000866	PGF_08225224		313		hypothetical protein
Ar-8	190974.10	190974.10.con.0001	fig|190974.10.peg.8			PATRIC.190974.10.190974.10.con.0001.CDS.5064.5927.fwd	PATRIC	CDS	5064	5927	864	+		PLF_2172_00000998	PGF_02274896		287		hypothetical protein
Ar-8	190974.10	190974.10.con.0001	fig|190974.10.peg.9			PATRIC.190974.10.190974.10.con.0001.CDS.5924.7183.rev	PATRIC	CDS	5924	7183	1260	-		PLF_2172_00000220	PGF_00021401		419		Mg/Co/Ni transporter MgtE
Ar-8	190974.10	190974.10.con.0001	fig|190974.10.peg.10			PATRIC.190974.10.190974.10.con.0001.CDS.7211.7810.rev	PATRIC	CDS	7211	7810	600	-		PLF_2172_00000610	PGF_00035351		199		Potassium channel protein
Ar-8	190974.10	190974.10.con.0001	fig|190974.10.peg.11			PATRIC.190974.10.190974.10.con.0001.CDS.7822.8895.rev	PATRIC	CDS	7822	8895	1074	-		PLF_2172_00000064	PGF_00418285		357		Cobalt-precorrin-3 C(17)-methyltransferase (EC 2.1.1.272)
Ar-8	190974.10	190974.10.con.0001	fig|190974.10.peg.12			PATRIC.190974.10.190974.10.con.0001.CDS.8905.9402.rev	PATRIC	CDS	8905	9402	498	-		PLF_2172_00000959	PGF_02275842		165		hypothetical protein
Ar-8	190974.10	190974.10.con.0001	fig|190974.10.peg.13			PATRIC.190974.10.190974.10.con.0001.CDS.9559.11292.fwd	PATRIC	CDS	9559	11292	1734	+		PLF_2172_00000062	PGF_00063594		577		Archaeal DNA polymerase II small subunit (EC 2.7.7.7)	GO:0003887|DNA-directed DNA polymerase activity
Ar-5	2172.40	2172.40.con.0001	fig|2172.40.peg.9			PATRIC.2172.40.2172.40.con.0001.CDS.10989.12263.fwd	PATRIC	CDS	10989	12263	1275	+		PLF_2172_00000030	PGF_02453951		424		ATP/GTP-binding protein
Ar-5	2172.40	2172.40.con.0001	fig|2172.40.peg.10			PATRIC.2172.40.2172.40.con.0001.CDS.12567.14183.rev	PATRIC	CDS	12567	14183	1617	-		PLF_2172_00000222	PGF_00023592		538		N(6)-L-threonylcarbamoyladenine synthase (EC 2.3.1.234) / Kinase (Bud32/PRPK), required for threonylcarbamoyladenosine t(6)A37 formation in tRNA (p53-regulating)
Ar-5	2172.40	2172.40.con.0001	fig|2172.40.peg.11			PATRIC.2172.40.2172.40.con.0001.CDS.14328.14789.fwd	PATRIC	CDS	14328	14789	462	+		PLF_2172_00000961	PGF_00191231		153		hypothetical protein
Ar-5	2172.40	2172.40.con.0001	fig|2172.40.peg.12			PATRIC.2172.40.2172.40.con.0001.CDS.14786.15853.fwd	PATRIC	CDS	14786	15853	1068	+		PLF_2172_00012543	PGF_00025622		355		Nicotinate-nucleotide--dimethylbenzimidazole phosphoribosyltransferase (EC 2.4.2.21)	GO:0008939|nicotinate-nucleotide-dimethylbenzimidazole phosphoribosyltransferase activity
Ar-5	2172.40	2172.40.con.0001	fig|2172.40.peg.13			PATRIC.2172.40.2172.40.con.0001.CDS.15857.16690.rev	PATRIC	CDS	15857	16690	834	-		PLF_2172_00000447	PGF_00084324		277		Undecaprenyl-diphosphatase (EC 3.6.1.27)	GO:0050380|undecaprenyl-diphosphatase activity
Ar-5	2172.40	2172.40.con.0001	fig|2172.40.peg.14			PATRIC.2172.40.2172.40.con.0001.CDS.16703.17626.rev	PATRIC	CDS	16703	17626	924	-		PLF_2172_00000302	PGF_08376928		307		Branched-chain amino acid aminotransferase (EC 2.6.1.42)	GO:0004084|branched-chain-amino-acid transaminase activity;GO:0004084|L-leucine transaminase activity;GO:0004084|L-valine transaminase activity;GO:0004084|L-isoleucine transaminase activity
Ar-5	2172.40	2172.40.con.0001	fig|2172.40.peg.15			PATRIC.2172.40.2172.40.con.0001.CDS.17782.18924.fwd	PATRIC	CDS	17782	18924	1143	+		PLF_2172_00001170	PGF_08225224		380		hypothetical protein
Ar-5	2172.40	2172.40.con.0001	fig|2172.40.peg.16			PATRIC.2172.40.2172.40.con.0001.CDS.19242.20069.fwd	PATRIC	CDS	19242	20069	828	+		PLF_2172_00000196	PGF_00425454		275		F420-dependent methylenetetrahydromethanopterin dehydrogenase (EC 1.5.99.9)	GO:0030268|methylenetetrahydromethanopterin dehydrogenase activity
Ar-5	2172.40	2172.40.con.0001	fig|2172.40.peg.17			PATRIC.2172.40.2172.40.con.0001.CDS.20143.20778.rev	PATRIC	CDS	20143	20778	636	-		PLF_2172_00001168	PGF_02271953		211		hypothetical protein
Ar-5	2172.40	2172.40.con.0001	fig|2172.40.peg.18			PATRIC.2172.40.2172.40.con.0001.CDS.20779.21357.rev	PATRIC	CDS	20779	21357	579	-		PLF_2172_00000357	PGF_00013803		192		Imidazoleglycerol-phosphate dehydratase (EC 4.2.1.19)	GO:0004424|imidazoleglycerol-phosphate dehydratase activity
Ar-5	2172.40	2172.40.con.0001	fig|2172.40.peg.19			PATRIC.2172.40.2172.40.con.0001.CDS.21620.22312.rev	PATRIC	CDS	21620	22312	693	-		PLF_2172_00000327	PGF_03683434		230		DNA-binding domain of ModE / Molybdate-binding domain of ModE
Ar-5	2172.40	2172.40.con.0001	fig|2172.40.peg.2			PATRIC.2172.40.2172.40.con.0001.CDS.2189.3724.rev	PATRIC	CDS	2189	3724	1536	-		PLF_2172_00001117	PGF_02271933		511		Methanogen enzyme similar to MurC
Ar-5	2172.40	2172.40.con.0001	fig|2172.40.peg.20			PATRIC.2172.40.2172.40.con.0001.CDS.22643.24199.rev	PATRIC	CDS	22643	24199	1557	-		PLF_2172_00000085	PGF_03441276		518		Polysaccharide biosynthesis protein
Ar-5	2172.40	2172.40.con.0001	fig|2172.40.peg.21			PATRIC.2172.40.2172.40.con.0001.CDS.24291.24878.rev	PATRIC	CDS	24291	24878	588	-		PLF_2172_00013105	PGF_00015595		195		Iron-sulfur flavoprotein MJ0731
Ar-5	2172.40	2172.40.con.0001	fig|2172.40.peg.22			PATRIC.2172.40.2172.40.con.0001.CDS.24957.26501.fwd	PATRIC	CDS	24957	26501	1545	+		PLF_2172_00012663	PGF_00789277		514		Uncharacterized MFS-type transporter
Ar-5	2172.40	2172.40.con.0001	fig|2172.40.peg.23			PATRIC.2172.40.2172.40.con.0001.CDS.26540.27325.fwd	PATRIC	CDS	26540	27325	786	+		PLF_2172_00001460	PGF_02272144		261		hypothetical protein
Ar-5	2172.40	2172.40.con.0001	fig|2172.40.peg.24			PATRIC.2172.40.2172.40.con.0001.CDS.27322.27600.rev	PATRIC	CDS	27322	27600	279	-		PLF_2172_00001144	PGF_00058143		92		Transcriptional regulator
Ar-5	2172.40	2172.40.con.0001	fig|2172.40.peg.25			PATRIC.2172.40.2172.40.con.0001.CDS.27651.28877.rev	PATRIC	CDS	27651	28877	1227	-		PLF_2172_00000102	PGF_00426105		408		5,6,7,8-tetrahydromethanopterin hydro-lyase (EC 4.2.1.147) @ Formaldehyde activating enzyme / D-arabino-3-hexulose 6-phosphate formaldehyde-lyase (EC 4.1.2.43)
Ar-5	2172.40	2172.40.con.0001	fig|2172.40.peg.26			PATRIC.2172.40.2172.40.con.0001.CDS.29410.31236.rev	PATRIC	CDS	29410	31236	1827	-		PLF_2172_00000240	PGF_01175575		608		Threonyl-tRNA synthetase (EC 6.1.1.3)	GO:0004829|threonine-tRNA ligase activity
Ar-5	2172.40	2172.40.con.0001	fig|2172.40.peg.1			PATRIC.2172.40.2172.40.con.0001.CDS.3.1787.rev	PATRIC	CDS	3	1787	1785	-		PLF_2172_00004313	PGF_08225224		595		hypothetical protein
Ar-5	2172.40	2172.40.con.0001	fig|2172.40.peg.27			PATRIC.2172.40.2172.40.con.0001.CDS.31338.32693.fwd	PATRIC	CDS	31338	32693	1356	+		PLF_2172_00000318	PGF_00418379		451		Cobyrinic acid a,c-diamide synthetase (EC 6.3.5.11)
Ar-5	2172.40	2172.40.con.0001	fig|2172.40.peg.28			PATRIC.2172.40.2172.40.con.0001.CDS.32699.33796.fwd	PATRIC	CDS	32699	33796	1098	+		PLF_2172_00001080	PGF_04046862		365		Uncharacterized integral membrane protein, MJ0419/MJ0420 family
Ar-5	2172.40	2172.40.con.0001	fig|2172.40.peg.29			PATRIC.2172.40.2172.40.con.0001.CDS.33777.34685.rev	PATRIC	CDS	33777	34685	909	-		PLF_2172_00000698	PGF_10547774		302		hypothetical protein
Ar-5	2172.40	2172.40.con.0001	fig|2172.40.peg.30			PATRIC.2172.40.2172.40.con.0001.CDS.34808.35584.fwd	PATRIC	CDS	34808	35584	777	+		PLF_2172_00000500	PGF_02617142		258		5'-nucleotidase SurE (EC 3.1.3.5)	GO:0008253|5'-nucleotidase activity
Ar-5	2172.40	2172.40.con.0001	fig|2172.40.peg.31			PATRIC.2172.40.2172.40.con.0001.CDS.35586.35729.rev	PATRIC	CDS	35586	35729	144	-		PLF_2172_00001464	PGF_02273488		47		hypothetical protein
Ar-5	2172.40	2172.40.con.0001	fig|2172.40.peg.32			PATRIC.2172.40.2172.40.con.0001.CDS.35840.36037.fwd	PATRIC	CDS	35840	36037	198	+		PLF_2172_00001328	PGF_02272049		65		hypothetical protein
Ar-5	2172.40	2172.40.con.0001	fig|2172.40.peg.33			PATRIC.2172.40.2172.40.con.0001.CDS.36038.37042.rev	PATRIC	CDS	36038	37042	1005	-		PLF_2172_00000924	PGF_02275826		334		UPF0285 protein MA_3856
Ar-5	2172.40	2172.40.con.0001	fig|2172.40.peg.34			PATRIC.2172.40.2172.40.con.0001.CDS.37108.38100.rev	PATRIC	CDS	37108	38100	993	-		PLF_2172_00000562	PGF_08118408		330		Ketol-acid reductoisomerase (NAD(P)(+)) (EC 1.1.1.383)
Ar-5	2172.40	2172.40.con.0001	fig|2172.40.peg.3			PATRIC.2172.40.2172.40.con.0001.CDS.3717.5099.rev	PATRIC	CDS	3717	5099	1383	-		PLF_2172_00000217	PGF_02272542		460		Methanogen enzyme similar to MurD
Ar-5	2172.40	2172.40.con.0001	fig|2172.40.peg.35			PATRIC.2172.40.2172.40.con.0001.CDS.38960.39487.rev	PATRIC	CDS	38960	39487	528	-		PLF_2172_00000503	PGF_00416525		175		Carbonic anhydrase, beta class (EC 4.2.1.1)	GO:0004089|carbonate dehydratase activity
Ar-5	2172.40	2172.40.con.0001	fig|2172.40.peg.36			PATRIC.2172.40.2172.40.con.0001.CDS.39484.39975.rev	PATRIC	CDS	39484	39975	492	-		PLF_2172_00006555	PGF_00025215		163		Acetolactate synthase small subunit (EC 2.2.1.6)	GO:0003984|acetolactate synthase activity
Ar-5	2172.40	2172.40.con.0001	fig|2172.40.peg.37			PATRIC.2172.40.2172.40.con.0001.CDS.39985.41676.rev	PATRIC	CDS	39985	41676	1692	-		PLF_2172_00000163	PGF_00025090		563		Acetolactate synthase large subunit (EC 2.2.1.6)	GO:0003984|acetolactate synthase activity
Ar-5	2172.40	2172.40.con.0001	fig|2172.40.peg.38			PATRIC.2172.40.2172.40.con.0001.CDS.41788.42693.rev	PATRIC	CDS	41788	42693	906	-		PLF_2172_00000228	PGF_02346669		301		Ornithine carbamoyltransferase (EC 2.1.3.3)	GO:0004585|ornithine carbamoyltransferase activity
Ar-5	2172.40	2172.40.con.0001	fig|2172.40.peg.39			PATRIC.2172.40.2172.40.con.0001.CDS.42919.44229.rev	PATRIC	CDS	42919	44229	1311	-		PLF_2172_00000605	PGF_07750515		436		Phosphoribosylamine--glycine ligase (EC 6.3.4.13)	GO:0004637|phosphoribosylamine-glycine ligase activity
Ar-5	2172.40	2172.40.con.0001	fig|2172.40.peg.40			PATRIC.2172.40.2172.40.con.0001.CDS.44315.45592.fwd	PATRIC	CDS	44315	45592	1278	+		PLF_2172_00001367	PGF_00014433		426		Integral membrane protein
Ar-5	2172.40	2172.40.con.0001	fig|2172.40.peg.4			PATRIC.2172.40.2172.40.con.0001.CDS.5334.6530.rev	PATRIC	CDS	5334	6530	1197	-		PLF_2172_00000443	PGF_00065212		398		Uncharacterized protein MJ1313
Ar-5	2172.40	2172.40.con.0001	fig|2172.40.peg.5			PATRIC.2172.40.2172.40.con.0001.CDS.6523.7857.rev	PATRIC	CDS	6523	7857	1335	-		PLF_2172_00000141	PGF_07058357		444		Single-stranded-DNA-specific exonuclease RecJ
Ar-5	2172.40	2172.40.con.0001	fig|2172.40.peg.6			PATRIC.2172.40.2172.40.con.0001.CDS.7847.8245.rev	PATRIC	CDS	7847	8245	399	-		PLF_2172_00000633	PGF_00049839		132		SSU ribosomal protein S13e (S15p)
Ar-5	2172.40	2172.40.con.0001	fig|2172.40.peg.7			PATRIC.2172.40.2172.40.con.0001.CDS.8302.8850.rev	PATRIC	CDS	8302	8850	549	-		PLF_2172_00000682	PGF_00066972		182		Xanthosine/inosine triphosphate pyrophosphatase
Ar-5	2172.40	2172.40.con.0001	fig|2172.40.peg.8			PATRIC.2172.40.2172.40.con.0001.CDS.9569.10729.fwd	PATRIC	CDS	9569	10729	1161	+		PLF_2172_00001624	PGF_00183213		386		hypothetical protein
Ar-5	2172.40	2172.40.con.0002	fig|2172.40.peg.53			PATRIC.2172.40.2172.40.con.0002.CDS.11654.12619.rev	PATRIC	CDS	11654	12619	966	-		PLF_2172_00001001	PGF_00008611		321		Glycerol-3-phosphate dehydrogenase [NAD(P)+] (EC 1.1.1.94)	GO:0004367|glycerol-3-phosphate dehydrogenase [NAD+] activity;GO:0004367|glycerol-3-phosphate dehydrogenase [NADP+] activity;GO:0004367|glycerol-3-phosphate dehydrogenase [NAD(P)+] activity
Ar-5	2172.40	2172.40.con.0002	fig|2172.40.peg.54			PATRIC.2172.40.2172.40.con.0002.CDS.12665.13714.rev	PATRIC	CDS	12665	13714	1050	-		PLF_2172_00001243	PGF_06907304		349		N-acetylneuraminate synthase (EC 2.5.1.56)	GO:0050462|N-acetylneuraminate synthase activity
Ar-5	2172.40	2172.40.con.0002	fig|2172.40.peg.42			PATRIC.2172.40.2172.40.con.0002.CDS.1306.1614.rev	PATRIC	CDS	1306	1614	309	-		PLF_2172_00001436	PGF_02272120		102		hypothetical protein
Ar-5	2172.40	2172.40.con.0002	fig|2172.40.peg.55			PATRIC.2172.40.2172.40.con.0002.CDS.13718.15115.rev	PATRIC	CDS	13718	15115	1398	-		PLF_2172_00001375	PGF_12834989		465		N-acylneuraminate cytidylyltransferase (EC 2.7.7.43)	GO:0008781|N-acylneuraminate cytidylyltransferase activity
Ar-5	2172.40	2172.40.con.0002	fig|2172.40.peg.56			PATRIC.2172.40.2172.40.con.0002.CDS.15112.15942.rev	PATRIC	CDS	15112	15942	831	-		PLF_2172_00001390	PGF_00053815		276		Spore coat polysaccharide biosynthesis protein spsF
Ar-5	2172.40	2172.40.con.0002	fig|2172.40.peg.57			PATRIC.2172.40.2172.40.con.0002.CDS.15947.17098.rev	PATRIC	CDS	15947	17098	1152	-		PLF_2172_00001382	PGF_02189778		383		Putative aminotransferase, DegT family
Ar-5	2172.40	2172.40.con.0002	fig|2172.40.peg.43			PATRIC.2172.40.2172.40.con.0002.CDS.1620.3401.rev	PATRIC	CDS	1620	3401	1782	-		PLF_2172_00000206	PGF_01960322		593		Glutamine--fructose-6-phosphate aminotransferase [isomerizing] (EC 2.6.1.16)	GO:0004360|glutamine-fructose-6-phosphate transaminase (isomerizing) activity
Ar-5	2172.40	2172.40.con.0002	fig|2172.40.peg.58			PATRIC.2172.40.2172.40.con.0002.CDS.17099.18094.rev	PATRIC	CDS	17099	18094	996	-		PLF_2172_00001035	PGF_00063987		331		UDP-N-acetylglucosamine 4,6-dehydratase (inverting) (EC 4.2.1.115)
Ar-5	2172.40	2172.40.con.0002	fig|2172.40.peg.59			PATRIC.2172.40.2172.40.con.0002.CDS.18325.21093.rev	PATRIC	CDS	18325	21093	2769	-		PLF_2172_00000181	PGF_08042874		922		Conserved repeat domain protein
Ar-5	2172.40	2172.40.con.0002	fig|2172.40.peg.41			PATRIC.2172.40.2172.40.con.0002.CDS.2.631.rev	PATRIC	CDS	2	631	630	-		PLF_2172_00000935	PGF_08225224		210		hypothetical protein
Ar-5	2172.40	2172.40.con.0002	fig|2172.40.peg.44			PATRIC.2172.40.2172.40.con.0002.CDS.3411.4121.rev	PATRIC	CDS	3411	4121	711	-		PLF_2172_00000677	PGF_05317494		236		Uroporphyrinogen-III methyltransferase (EC 2.1.1.107)	GO:0004851|uroporphyrin-III C-methyltransferase activity
Ar-5	2172.40	2172.40.con.0002	fig|2172.40.peg.45			PATRIC.2172.40.2172.40.con.0002.CDS.4131.4775.rev	PATRIC	CDS	4131	4775	645	-		PLF_2172_00000608	PGF_00033959		214		Phosphoribosylformylglycinamidine synthase, glutamine amidotransferase subunit (EC 6.3.5.3)	GO:0004642|phosphoribosylformylglycinamidine synthase activity
Ar-5	2172.40	2172.40.con.0002	fig|2172.40.peg.46			PATRIC.2172.40.2172.40.con.0002.CDS.4788.5054.rev	PATRIC	CDS	4788	5054	267	-		PLF_2172_00000607	PGF_07957805		88		Phosphoribosylformylglycinamidine synthase, PurS subunit (EC 6.3.5.3)	GO:0004642|phosphoribosylformylglycinamidine synthase activity
Ar-5	2172.40	2172.40.con.0002	fig|2172.40.peg.47			PATRIC.2172.40.2172.40.con.0002.CDS.5068.5799.rev	PATRIC	CDS	5068	5799	732	-		PLF_2172_00000606	PGF_00033936		243		Phosphoribosylaminoimidazole-succinocarboxamide synthase (EC 6.3.2.6)	GO:0004639|phosphoribosylaminoimidazolesuccinocarboxamide synthase activity
Ar-5	2172.40	2172.40.con.0002	fig|2172.40.peg.48			PATRIC.2172.40.2172.40.con.0002.CDS.5862.6311.rev	PATRIC	CDS	5862	6311	450	-		PLF_2172_00001506	PGF_02272170		149		hypothetical protein
Ar-5	2172.40	2172.40.con.0002	fig|2172.40.peg.49			PATRIC.2172.40.2172.40.con.0002.CDS.6338.7381.rev	PATRIC	CDS	6338	7381	1044	-		PLF_2172_00001364	PGF_02272075		347		Glycosyl transferase family protein, putative
Ar-5	2172.40	2172.40.con.0002	fig|2172.40.peg.50			PATRIC.2172.40.2172.40.con.0002.CDS.7511.8344.fwd	PATRIC	CDS	7511	8344	834	+		PLF_2172_00001115	PGF_06489838		277		Lipopolysaccharide cholinephosphotransferase LicD1 (EC 2.7.8.-)	GO:0008808|cardiolipin synthase activity;GO:0008808|UDP-N-acetylglucosamine:serine-protein N-acetylglucosamine-1-phosphotransferase activity;GO:0008808|GDP-mannose:serine-protein mannose-1-phosphotransferase activity;GO:0008808|archaetidylserine synthase activity
Ar-5	2172.40	2172.40.con.0002	fig|2172.40.peg.51			PATRIC.2172.40.2172.40.con.0002.CDS.8332.9627.rev	PATRIC	CDS	8332	9627	1296	-		PLF_2172_00001428	PGF_02272112		431		hypothetical protein
Ar-5	2172.40	2172.40.con.0002	fig|2172.40.peg.52			PATRIC.2172.40.2172.40.con.0002.CDS.9631.10326.rev	PATRIC	CDS	9631	10326	696	-		PLF_2172_00001201	PGF_02271977		231		hypothetical protein
Ar-5	2172.40	2172.40.con.0003	fig|2172.40.peg.60			PATRIC.2172.40.2172.40.con.0003.CDS.1.471.rev	PATRIC	CDS	1	471	471	-		PLF_2172_00000653	PGF_06707410		157		TldD protein, part of TldE/TldD proteolytic complex
Ar-5	2172.40	2172.40.con.0003	fig|2172.40.peg.164			PATRIC.2172.40.2172.40.con.0003.CDS.100895.101659.fwd	PATRIC	CDS	100895	101659	765	+		PLF_2172_00013133	PGF_00016356		254		LSU ribosomal protein L1e (L4p)
Ar-5	2172.40	2172.40.con.0003	fig|2172.40.peg.165			PATRIC.2172.40.2172.40.con.0003.CDS.101684.101944.fwd	PATRIC	CDS	101684	101944	261	+		PLF_2172_00001009	PGF_00016371		86		LSU ribosomal protein L23Ae (L23p)
Ar-5	2172.40	2172.40.con.0003	fig|2172.40.peg.166			PATRIC.2172.40.2172.40.con.0003.CDS.101957.102682.fwd	PATRIC	CDS	101957	102682	726	+		PLF_2172_00000374	PGF_00016449		241		LSU ribosomal protein L8e (L2p)
Ar-5	2172.40	2172.40.con.0003	fig|2172.40.peg.167			PATRIC.2172.40.2172.40.con.0003.CDS.102698.103108.fwd	PATRIC	CDS	102698	103108	411	+		PLF_2172_00000635	PGF_00049846		136		SSU ribosomal protein S15e (S19p)
Ar-5	2172.40	2172.40.con.0003	fig|2172.40.peg.168			PATRIC.2172.40.2172.40.con.0003.CDS.103121.103585.fwd	PATRIC	CDS	103121	103585	465	+		PLF_2172_00000367	PGF_00016345		154		LSU ribosomal protein L17e (L22p)
Ar-5	2172.40	2172.40.con.0003	fig|2172.40.peg.169			PATRIC.2172.40.2172.40.con.0003.CDS.103585.104337.fwd	PATRIC	CDS	103585	104337	753	+		PLF_2172_00000639	PGF_00049888		250		SSU ribosomal protein S3e (S3p)
Ar-5	2172.40	2172.40.con.0003	fig|2172.40.peg.170			PATRIC.2172.40.2172.40.con.0003.CDS.104376.104582.fwd	PATRIC	CDS	104376	104582	207	+		PLF_2172_00000875	PGF_01513564		68		LSU ribosomal protein L35e (L29p)
Ar-5	2172.40	2172.40.con.0003	fig|2172.40.peg.171			PATRIC.2172.40.2172.40.con.0003.CDS.104583.104924.fwd	PATRIC	CDS	104583	104924	342	+		PLF_2172_00000657	PGF_00060481		113		Translation initiation factor SUI1-related protein
Ar-5	2172.40	2172.40.con.0003	fig|2172.40.peg.172			PATRIC.2172.40.2172.40.con.0003.CDS.104998.105276.fwd	PATRIC	CDS	104998	105276	279	+		PLF_2172_00001255	PGF_00048572		92		Ribonuclease P protein component 1 (EC 3.1.26.5)	GO:0004526|ribonuclease P activity
Ar-5	2172.40	2172.40.con.0003	fig|2172.40.peg.173			PATRIC.2172.40.2172.40.con.0003.CDS.105290.105607.fwd	PATRIC	CDS	105290	105607	318	+		PLF_2172_00000632	PGF_00049829		105		SSU ribosomal protein S11e (S17p)
Ar-5	2172.40	2172.40.con.0003	fig|2172.40.peg.174			PATRIC.2172.40.2172.40.con.0003.CDS.105613.106011.fwd	PATRIC	CDS	105613	106011	399	+		PLF_2172_00000369	PGF_00016373		132		LSU ribosomal protein L23e (L14p)
Ar-5	2172.40	2172.40.con.0003	fig|2172.40.peg.175			PATRIC.2172.40.2172.40.con.0003.CDS.106020.106373.fwd	PATRIC	CDS	106020	106373	354	+		PLF_2172_00001010	PGF_00016382		117		LSU ribosomal protein L26e (L24p)
Ar-5	2172.40	2172.40.con.0003	fig|2172.40.peg.176			PATRIC.2172.40.2172.40.con.0003.CDS.106375.107103.fwd	PATRIC	CDS	106375	107103	729	+		PLF_2172_00000906	PGF_02517281		242		SSU ribosomal protein S4e
Ar-5	2172.40	2172.40.con.0003	fig|2172.40.peg.177			PATRIC.2172.40.2172.40.con.0003.CDS.107100.107612.fwd	PATRIC	CDS	107100	107612	513	+		PLF_2172_00000565	PGF_00016331		170		LSU ribosomal protein L11e (L5p)
Ar-5	2172.40	2172.40.con.0003	fig|2172.40.peg.178			PATRIC.2172.40.2172.40.con.0003.CDS.107629.107772.fwd	PATRIC	CDS	107629	107772	144	+		PLF_2172_00000637	PGF_00049880		47		SSU ribosomal protein S29e (S14p)
Ar-5	2172.40	2172.40.con.0003	fig|2172.40.peg.179			PATRIC.2172.40.2172.40.con.0003.CDS.107785.108177.fwd	PATRIC	CDS	107785	108177	393	+		PLF_2172_00000634	PGF_00049845		130		SSU ribosomal protein S15Ae (S8p)
Ar-5	2172.40	2172.40.con.0003	fig|2172.40.peg.180			PATRIC.2172.40.2172.40.con.0003.CDS.108186.108722.fwd	PATRIC	CDS	108186	108722	537	+		PLF_2172_00000581	PGF_00016450		178		LSU ribosomal protein L9e (L6p)
Ar-5	2172.40	2172.40.con.0003	fig|2172.40.peg.181			PATRIC.2172.40.2172.40.con.0003.CDS.108738.109067.fwd	PATRIC	CDS	108738	109067	330	+		PLF_2172_00000574	PGF_04737739		109		LSU ribosomal protein L32e
Ar-5	2172.40	2172.40.con.0003	fig|2172.40.peg.182			PATRIC.2172.40.2172.40.con.0003.CDS.109194.109640.fwd	PATRIC	CDS	109194	109640	447	+		PLF_2172_00000368	PGF_00016354		148		LSU ribosomal protein L19e
Ar-5	2172.40	2172.40.con.0003	fig|2172.40.peg.183			PATRIC.2172.40.2172.40.con.0003.CDS.109652.110233.fwd	PATRIC	CDS	109652	110233	582	+		PLF_2172_00000579	PGF_00016442		193		LSU ribosomal protein L5e (L18p)
Ar-5	2172.40	2172.40.con.0003	fig|2172.40.peg.72			PATRIC.2172.40.2172.40.con.0003.CDS.11010.12107.fwd	PATRIC	CDS	11010	12107	1098	+		PLF_2172_00001466	PGF_05373727		365		Tyramine--L-glutamate ligase (EC 6.3.4.24)
Ar-5	2172.40	2172.40.con.0003	fig|2172.40.peg.184			PATRIC.2172.40.2172.40.con.0003.CDS.110236.110877.fwd	PATRIC	CDS	110236	110877	642	+		PLF_2172_00000638	PGF_00049881		213		SSU ribosomal protein S2e (S5p)
Ar-5	2172.40	2172.40.con.0003	fig|2172.40.peg.185			PATRIC.2172.40.2172.40.con.0003.CDS.110891.111349.fwd	PATRIC	CDS	110891	111349	459	+		PLF_2172_00000580	PGF_00016447		152		LSU ribosomal protein L7e (L30p)
Ar-5	2172.40	2172.40.con.0003	fig|2172.40.peg.186			PATRIC.2172.40.2172.40.con.0003.CDS.111359.111796.fwd	PATRIC	CDS	111359	111796	438	+		PLF_2172_00000571	PGF_00016384		145		LSU ribosomal protein L27Ae (L15p)
Ar-5	2172.40	2172.40.con.0003	fig|2172.40.peg.187			PATRIC.2172.40.2172.40.con.0003.CDS.111834.113198.fwd	PATRIC	CDS	111834	113198	1365	+		PLF_2172_00000622	PGF_00038675		454		Protein translocase subunit SecY
Ar-5	2172.40	2172.40.con.0003	fig|2172.40.peg.188			PATRIC.2172.40.2172.40.con.0003.CDS.113239.113799.fwd	PATRIC	CDS	113239	113799	561	+		PLF_2172_00000288	PGF_00035662		186		Adenylate kinase, archaeal type (EC 2.7.4.3)	GO:0004017|adenylate kinase activity
Ar-5	2172.40	2172.40.con.0003	fig|2172.40.peg.189			PATRIC.2172.40.2172.40.con.0003.CDS.113809.114384.fwd	PATRIC	CDS	113809	114384	576	+		PLF_2172_00001152	PGF_00065062		191		Uncharacterized protein MJ0480
Ar-5	2172.40	2172.40.con.0003	fig|2172.40.peg.190			PATRIC.2172.40.2172.40.con.0003.CDS.114502.114768.fwd	PATRIC	CDS	114502	114768	267	+		PLF_2172_00000874	PGF_00016417		88		LSU ribosomal protein L34e
Ar-5	2172.40	2172.40.con.0003	fig|2172.40.peg.191			PATRIC.2172.40.2172.40.con.0003.CDS.114768.115286.fwd	PATRIC	CDS	114768	115286	519	+		PLF_2172_00000735	PGF_09882756		172		Cytidylate kinase (EC 2.7.4.25)
Ar-5	2172.40	2172.40.con.0003	fig|2172.40.peg.192			PATRIC.2172.40.2172.40.con.0003.CDS.115286.115507.fwd	PATRIC	CDS	115286	115507	222	+		PLF_2172_00000567	PGF_00016339		73		LSU ribosomal protein L14e
Ar-5	2172.40	2172.40.con.0003	fig|2172.40.peg.193			PATRIC.2172.40.2172.40.con.0003.CDS.115586.116548.fwd	PATRIC	CDS	115586	116548	963	+		PLF_2172_00000471	PGF_03013570		320		H/ACA ribonucleoprotein complex subunit CBF5
Ar-5	2172.40	2172.40.con.0003	fig|2172.40.peg.194			PATRIC.2172.40.2172.40.con.0003.CDS.116704.121494.fwd	PATRIC	CDS	116704	121494	4791	+		PLF_2172_00000032	PGF_02272288		1597		DNA helicase IV (EC 3.6.4.12)
Ar-5	2172.40	2172.40.con.0003	fig|2172.40.peg.73			PATRIC.2172.40.2172.40.con.0003.CDS.12110.13132.fwd	PATRIC	CDS	12110	13132	1023	+		PLF_2172_00000670	PGF_02329487		340		4-[[4-(2-aminoethyl)phenoxy]-methyl]-2-furanmethanamine-glutamate synthase
Ar-5	2172.40	2172.40.con.0003	fig|2172.40.peg.74			PATRIC.2172.40.2172.40.con.0003.CDS.13153.13719.rev	PATRIC	CDS	13153	13719	567	-		PLF_2172_00000896	PGF_02281258		188		CDP-2,3-bis-(O-geranylgeranyl)-sn-glycerol synthase (EC 2.7.7.67)
Ar-5	2172.40	2172.40.con.0003	fig|2172.40.peg.75			PATRIC.2172.40.2172.40.con.0003.CDS.13893.15389.fwd	PATRIC	CDS	13893	15389	1497	+		PLF_2172_00000882	PGF_03692331		498		MoaA/NifB/PqqE family radical SAM protein MJ0619
Ar-5	2172.40	2172.40.con.0003	fig|2172.40.peg.76			PATRIC.2172.40.2172.40.con.0003.CDS.15402.16391.fwd	PATRIC	CDS	15402	16391	990	+		PLF_2172_00000050	PGF_06426254		329		beta-ribofuranosylaminobenzene 5'-phosphate synthase (EC 2.4.2.54)
Ar-5	2172.40	2172.40.con.0003	fig|2172.40.peg.77			PATRIC.2172.40.2172.40.con.0003.CDS.16401.16886.fwd	PATRIC	CDS	16401	16886	486	+		PLF_2172_00001477	PGF_00020634		161		Methanogen homoaconitase, small subunit (EC 4.2.1.114)
Ar-5	2172.40	2172.40.con.0003	fig|2172.40.peg.78			PATRIC.2172.40.2172.40.con.0003.CDS.16912.17538.fwd	PATRIC	CDS	16912	17538	627	+		PLF_2172_00001433	PGF_02272117		208		hypothetical protein
Ar-5	2172.40	2172.40.con.0003	fig|2172.40.peg.79			PATRIC.2172.40.2172.40.con.0003.CDS.17544.18824.fwd	PATRIC	CDS	17544	18824	1281	+		PLF_2172_00000830	PGF_00413256		426		tRNA N6-threonylcarbamoyladenosine 2-methylthiotransferase (putative) @ tRNA-i(6)A37 methylthiotransferase (EC 2.8.4.3)
Ar-5	2172.40	2172.40.con.0003	fig|2172.40.peg.62			PATRIC.2172.40.2172.40.con.0003.CDS.1878.2357.rev	PATRIC	CDS	1878	2357	480	-		PLF_2172_00000724	PGF_00066960		159		Aspartate carbamoyltransferase regulatory chain (PyrI)
Ar-5	2172.40	2172.40.con.0003	fig|2172.40.peg.80			PATRIC.2172.40.2172.40.con.0003.CDS.19024.19224.fwd	PATRIC	CDS	19024	19224	201	+		PLF_2172_00000001	PGF_04391328		66		Archaeal histone
Ar-5	2172.40	2172.40.con.0003	fig|2172.40.peg.81			PATRIC.2172.40.2172.40.con.0003.CDS.19622.20344.rev	PATRIC	CDS	19622	20344	723	-		PLF_2172_00001468	PGF_05026985		240		Deoxyribose-phosphate aldolase (EC 4.1.2.4)	GO:0004139|deoxyribose-phosphate aldolase activity
Ar-5	2172.40	2172.40.con.0003	fig|2172.40.peg.82			PATRIC.2172.40.2172.40.con.0003.CDS.20421.22085.rev	PATRIC	CDS	20421	22085	1665	-		PLF_2172_00000691	PGF_00072295		554		Uncharacterized acetyltransferase SSO0480
Ar-5	2172.40	2172.40.con.0003	fig|2172.40.peg.83			PATRIC.2172.40.2172.40.con.0003.CDS.22201.22479.fwd	PATRIC	CDS	22201	22479	279	+		PLF_2172_00001509	PGF_02272173		92		hypothetical protein
Ar-5	2172.40	2172.40.con.0003	fig|2172.40.peg.84			PATRIC.2172.40.2172.40.con.0003.CDS.22510.22806.fwd	PATRIC	CDS	22510	22806	297	+		PLF_2172_00001486	PGF_02272154		98		Uncharacterized protein MJ0157
Ar-5	2172.40	2172.40.con.0003	fig|2172.40.peg.85			PATRIC.2172.40.2172.40.con.0003.CDS.22824.24905.rev	PATRIC	CDS	22824	24905	2082	-		PLF_2172_00013140	PGF_00044162		693		Putative ski2-type helicase (EC 3.6.1.-)	GO:0004787|thiamine-pyrophosphatase activity;GO:0004787|8-oxo-7,8-dihydroguanosine triphosphate pyrophosphatase activity;GO:0004787|UDP-2,3-diacylglucosamine hydrolase activity;GO:0004787|bis(5'-nucleosyl)-tetraphosphatase activity;GO:0004787|dATP pyrophosphohydrolase activity;GO:0004787|pyrophosphatase activity;GO:0004787|dihydroneopterin monophosphate phosphatase activity;GO:0004787|dihydroneop…
Ar-5	2172.40	2172.40.con.0003	fig|2172.40.peg.63			PATRIC.2172.40.2172.40.con.0003.CDS.2361.2855.rev	PATRIC	CDS	2361	2855	495	-		PLF_2172_00001358	PGF_08946513		164		Flavodoxin
Ar-5	2172.40	2172.40.con.0003	fig|2172.40.peg.86			PATRIC.2172.40.2172.40.con.0003.CDS.25046.25306.fwd	PATRIC	CDS	25046	25306	261	+		PLF_2172_00001480	PGF_10345259		86		Thioredoxin
Ar-5	2172.40	2172.40.con.0003	fig|2172.40.peg.87			PATRIC.2172.40.2172.40.con.0003.CDS.25337.26422.fwd	PATRIC	CDS	25337	26422	1086	+		PLF_2172_00001096	PGF_00418292		361		Cobalt-precorrin-5B (C1)-methyltransferase (EC 2.1.1.195)
Ar-5	2172.40	2172.40.con.0003	fig|2172.40.peg.88			PATRIC.2172.40.2172.40.con.0003.CDS.26419.27498.fwd	PATRIC	CDS	26419	27498	1080	+		PLF_2172_00000869	PGF_04305571		359		Glycosyltransferase
Ar-5	2172.40	2172.40.con.0003	fig|2172.40.peg.89			PATRIC.2172.40.2172.40.con.0003.CDS.27498.28367.fwd	PATRIC	CDS	27498	28367	870	+		PLF_2172_00000793	PGF_00051543		289		Shikimate kinase II (EC 2.7.1.71)	GO:0004765|shikimate kinase activity
Ar-5	2172.40	2172.40.con.0003	fig|2172.40.peg.90			PATRIC.2172.40.2172.40.con.0003.CDS.28486.28821.fwd	PATRIC	CDS	28486	28821	336	+		PLF_2172_00001467	PGF_02272148		111		Chorismate mutase I (EC 5.4.99.5)	GO:0004106|chorismate mutase activity
Ar-5	2172.40	2172.40.con.0003	fig|2172.40.peg.91			PATRIC.2172.40.2172.40.con.0003.CDS.28814.29011.fwd	PATRIC	CDS	28814	29011	198	+		PLF_2172_00001258	PGF_00049850		65		SSU ribosomal protein S17e
Ar-5	2172.40	2172.40.con.0003	fig|2172.40.peg.64			PATRIC.2172.40.2172.40.con.0003.CDS.2907.3926.rev	PATRIC	CDS	2907	3926	1020	-		PLF_2172_00000770	PGF_07889681		339		N-acetyl-gamma-glutamyl-phosphate reductase (EC 1.2.1.38)	GO:0003942|N-acetyl-gamma-glutamyl-phosphate reductase activity
Ar-5	2172.40	2172.40.con.0003	fig|2172.40.peg.92			PATRIC.2172.40.2172.40.con.0003.CDS.29204.30424.fwd	PATRIC	CDS	29204	30424	1221	+		PLF_2172_00000843	PGF_00862519		406		Aspartokinase (EC 2.7.2.4)	GO:0004072|aspartate kinase activity
Ar-5	2172.40	2172.40.con.0003	fig|2172.40.peg.93			PATRIC.2172.40.2172.40.con.0003.CDS.30421.31314.fwd	PATRIC	CDS	30421	31314	894	+		PLF_2172_00000849	PGF_00549380		297		4-hydroxy-tetrahydrodipicolinate synthase (EC 4.3.3.7)	GO:0008840|4-hydroxy-tetrahydrodipicolinate synthase
Ar-5	2172.40	2172.40.con.0003	fig|2172.40.peg.94			PATRIC.2172.40.2172.40.con.0003.CDS.31328.32149.fwd	PATRIC	CDS	31328	32149	822	+		PLF_2172_00000834	PGF_01176589		273		4-hydroxy-tetrahydrodipicolinate reductase (EC 1.17.1.8)	GO:0008839|4-hydroxy-tetrahydrodipicolinate reductase
Ar-5	2172.40	2172.40.con.0003	fig|2172.40.peg.95			PATRIC.2172.40.2172.40.con.0003.CDS.32159.33208.fwd	PATRIC	CDS	32159	33208	1050	+		PLF_2172_00000725	PGF_00067188		349		Aspartate-semialdehyde dehydrogenase (EC 1.2.1.11)	GO:0004073|aspartate-semialdehyde dehydrogenase activity
Ar-5	2172.40	2172.40.con.0003	fig|2172.40.peg.96			PATRIC.2172.40.2172.40.con.0003.CDS.33413.34264.fwd	PATRIC	CDS	33413	34264	852	+		PLF_2172_00001478	PGF_02272152		283		Myosin heavy chain
Ar-5	2172.40	2172.40.con.0003	fig|2172.40.peg.97			PATRIC.2172.40.2172.40.con.0003.CDS.34272.34892.rev	PATRIC	CDS	34272	34892	621	-		PLF_2172_00001476	PGF_09583846		206		Metal-dependent hydrolase
Ar-5	2172.40	2172.40.con.0003	fig|2172.40.peg.98			PATRIC.2172.40.2172.40.con.0003.CDS.35029.36648.fwd	PATRIC	CDS	35029	36648	1620	+		PLF_2172_00000349	PGF_10346874		539		Thermosome subunit
Ar-5	2172.40	2172.40.con.0003	fig|2172.40.peg.99			PATRIC.2172.40.2172.40.con.0003.CDS.36703.37725.fwd	PATRIC	CDS	36703	37725	1023	+		PLF_2172_00016998	PGF_00035275		340		Adenosylcobinamide amidohydrolase (EC 3.5.1.90)	GO:0043756|adenosylcobinamide hydrolase activity
Ar-5	2172.40	2172.40.con.0003	fig|2172.40.peg.100			PATRIC.2172.40.2172.40.con.0003.CDS.37759.38223.fwd	PATRIC	CDS	37759	38223	465	+		PLF_2172_00001500	PGF_10440839		154		Histone acetyltransferase HPA2 and related acetyltransferases
Ar-5	2172.40	2172.40.con.0003	fig|2172.40.peg.101			PATRIC.2172.40.2172.40.con.0003.CDS.38315.40963.fwd	PATRIC	CDS	38315	40963	2649	+		PLF_2172_00000778	PGF_00033409		882		Phosphoenolpyruvate synthase / Pyruvate phosphate dikinase
Ar-5	2172.40	2172.40.con.0003	fig|2172.40.peg.65			PATRIC.2172.40.2172.40.con.0003.CDS.3941.4402.rev	PATRIC	CDS	3941	4402	462	-		PLF_2172_00000748	PGF_00003766		153		FMN adenylyltransferase, type 3 archaeal (EC 2.7.7.2)	GO:0003919|FMN adenylyltransferase activity
Ar-5	2172.40	2172.40.con.0003	fig|2172.40.peg.102			PATRIC.2172.40.2172.40.con.0003.CDS.41032.41265.fwd	PATRIC	CDS	41032	41265	234	+		PLF_2172_00001514	PGF_02272177		77		hypothetical protein
Ar-5	2172.40	2172.40.con.0003	fig|2172.40.peg.103			PATRIC.2172.40.2172.40.con.0003.CDS.41281.41805.fwd	PATRIC	CDS	41281	41805	525	+		PLF_2172_00000596	PGF_10381714		174		Orotate phosphoribosyltransferase (EC 2.4.2.10)	GO:0004588|orotate phosphoribosyltransferase activity
Ar-5	2172.40	2172.40.con.0003	fig|2172.40.peg.104			PATRIC.2172.40.2172.40.con.0003.CDS.41850.42356.rev	PATRIC	CDS	41850	42356	507	-		PLF_2172_00000766	PGF_00022507		168		Molybdopterin adenylyltransferase (EC 2.7.7.75)	GO:0061598|molybdopterin adenylyltransferase activity
Ar-5	2172.40	2172.40.con.0003	fig|2172.40.peg.105			PATRIC.2172.40.2172.40.con.0003.CDS.42374.42664.rev	PATRIC	CDS	42374	42664	291	-		PLF_2172_00001513	PGF_02272176		96		Transcriptional regulator, ArsR family
Ar-5	2172.40	2172.40.con.0003	fig|2172.40.peg.106			PATRIC.2172.40.2172.40.con.0003.CDS.42661.43470.rev	PATRIC	CDS	42661	43470	810	-		PLF_2172_00001391	PGF_02272088		269		Transcriptional regulator, ArsR family
Ar-5	2172.40	2172.40.con.0003	fig|2172.40.peg.107			PATRIC.2172.40.2172.40.con.0003.CDS.43476.44309.rev	PATRIC	CDS	43476	44309	834	-		PLF_2172_00001481	PGF_00059015		277		Transcriptional regulator, ArsR family
Ar-5	2172.40	2172.40.con.0003	fig|2172.40.peg.66			PATRIC.2172.40.2172.40.con.0003.CDS.4410.5147.rev	PATRIC	CDS	4410	5147	738	-		PLF_2172_00000779	PGF_00033946		245		Phosphoribosylformimino-5-aminoimidazole carboxamide ribotide isomerase (EC 5.3.1.16)	GO:0003949|1-(5-phosphoribosyl)-5-[(5-phosphoribosylamino)methylideneamino]imidazole-4-carboxamide isomerase activity
Ar-5	2172.40	2172.40.con.0003	fig|2172.40.peg.108			PATRIC.2172.40.2172.40.con.0003.CDS.44596.45096.fwd	PATRIC	CDS	44596	45096	501	+		PLF_2172_00001265	PGF_04171616		166		Ribosomal RNA processing endonuclease Nob1
Ar-5	2172.40	2172.40.con.0003	fig|2172.40.peg.109			PATRIC.2172.40.2172.40.con.0003.CDS.45109.46242.fwd	PATRIC	CDS	45109	46242	1134	+		PLF_2172_00000807	PGF_00065006		377		Uncharacterized protein MJ0065
Ar-5	2172.40	2172.40.con.0003	fig|2172.40.peg.110			PATRIC.2172.40.2172.40.con.0003.CDS.46247.47251.fwd	PATRIC	CDS	46247	47251	1005	+		PLF_2172_00000908	PGF_04359948		334		Selenophosphate synthetase-related protein MJ0640
Ar-5	2172.40	2172.40.con.0003	fig|2172.40.peg.111			PATRIC.2172.40.2172.40.con.0003.CDS.47309.48850.fwd	PATRIC	CDS	47309	48850	1542	+		PLF_2172_00001267	PGF_00064293		513		UPF0288 protein MJ1412
Ar-5	2172.40	2172.40.con.0003	fig|2172.40.peg.112			PATRIC.2172.40.2172.40.con.0003.CDS.48828.49304.fwd	PATRIC	CDS	48828	49304	477	+		PLF_2172_00000925	PGF_00065076		158		Uncharacterized protein MJ0498
Ar-5	2172.40	2172.40.con.0003	fig|2172.40.peg.113			PATRIC.2172.40.2172.40.con.0003.CDS.49309.49752.fwd	PATRIC	CDS	49309	49752	444	+		PLF_2172_00000808	PGF_00065052		147		Uncharacterized protein MJ0404
Ar-5	2172.40	2172.40.con.0003	fig|2172.40.peg.114			PATRIC.2172.40.2172.40.con.0003.CDS.49755.50996.fwd	PATRIC	CDS	49755	50996	1242	+		PLF_2172_00000928	PGF_00065138		413		Uncharacterized protein MJ0800
Ar-5	2172.40	2172.40.con.0003	fig|2172.40.peg.115			PATRIC.2172.40.2172.40.con.0003.CDS.51012.51572.fwd	PATRIC	CDS	51012	51572	561	+		PLF_2172_00001272	PGF_00065139		186		Uncharacterized protein MJ0802
Ar-5	2172.40	2172.40.con.0003	fig|2172.40.peg.116			PATRIC.2172.40.2172.40.con.0003.CDS.51635.52501.fwd	PATRIC	CDS	51635	52501	867	+		PLF_2172_00012900	PGF_06674514		288		Nitrogenase FeMo-cofactor synthesis FeS core scaffold and assembly protein NifB
Ar-5	2172.40	2172.40.con.0003	fig|2172.40.peg.117			PATRIC.2172.40.2172.40.con.0003.CDS.52680.53501.fwd	PATRIC	CDS	52680	53501	822	+		PLF_2172_00002078	PGF_05873585		273		ABC transporter, substrate-binding protein (cluster 3, basic aa/glutamine/opines)
Ar-5	2172.40	2172.40.con.0003	fig|2172.40.peg.67			PATRIC.2172.40.2172.40.con.0003.CDS.5342.6046.fwd	PATRIC	CDS	5342	6046	705	+		PLF_2172_00001206	PGF_10425579		234		ABC transporter, ATP-binding protein
Ar-5	2172.40	2172.40.con.0003	fig|2172.40.peg.118			PATRIC.2172.40.2172.40.con.0003.CDS.53518.54168.fwd	PATRIC	CDS	53518	54168	651	+		PLF_2172_00000718	PGF_07804709		216		ABC transporter, permease protein (cluster 3, basic aa/glutamine/opines)
Ar-5	2172.40	2172.40.con.0003	fig|2172.40.peg.119			PATRIC.2172.40.2172.40.con.0003.CDS.54180.54863.fwd	PATRIC	CDS	54180	54863	684	+		PLF_2172_00001108	PGF_00008281		227		Glutamine ABC transporter, ATP-binding protein GlnQ
Ar-5	2172.40	2172.40.con.0003	fig|2172.40.peg.120			PATRIC.2172.40.2172.40.con.0003.CDS.54972.56522.rev	PATRIC	CDS	54972	56522	1551	-		PLF_2172_00001887	PGF_10462395		516		hypothetical protein
Ar-5	2172.40	2172.40.con.0003	fig|2172.40.peg.121			PATRIC.2172.40.2172.40.con.0003.CDS.56934.57863.fwd	PATRIC	CDS	56934	57863	930	+		PLF_2172_00000382	PGF_03375688		309		S-methyl-5-thioribose-1-phosphate isomerase (EC 5.3.1.23)	GO:0046523|S-methyl-5-thioribose-1-phosphate isomerase activity
Ar-5	2172.40	2172.40.con.0003	fig|2172.40.peg.122			PATRIC.2172.40.2172.40.con.0003.CDS.57864.58679.fwd	PATRIC	CDS	57864	58679	816	+		PLF_2172_00001280	PGF_00114445		271		hypothetical protein
Ar-5	2172.40	2172.40.con.0003	fig|2172.40.peg.123			PATRIC.2172.40.2172.40.con.0003.CDS.58663.59670.rev	PATRIC	CDS	58663	59670	1008	-		PLF_2172_00000468	PGF_00413210		335		tRNA (guanine(37)-N(1))-methyltransferase (EC 2.1.1.228)	GO:0052906|tRNA (guanine(37)-N(1))-methyltransferase activity
Ar-5	2172.40	2172.40.con.0003	fig|2172.40.peg.124			PATRIC.2172.40.2172.40.con.0003.CDS.59742.60554.fwd	PATRIC	CDS	59742	60554	813	+		PLF_2172_00000191	PGF_00423616		270		Diphthine synthase (EC 2.1.1.98)	GO:0004164|diphthine synthase activity
Ar-5	2172.40	2172.40.con.0003	fig|2172.40.peg.68			PATRIC.2172.40.2172.40.con.0003.CDS.6051.8318.fwd	PATRIC	CDS	6051	8318	2268	+		PLF_2172_00001083	PGF_07552118		755		ABC transporter, fused permease protein
Ar-5	2172.40	2172.40.con.0003	fig|2172.40.peg.125			PATRIC.2172.40.2172.40.con.0003.CDS.60839.60994.fwd	PATRIC	CDS	60839	60994	156	+		PLF_2172_00001451	PGF_02272136		51		hypothetical protein
Ar-5	2172.40	2172.40.con.0003	fig|2172.40.peg.126			PATRIC.2172.40.2172.40.con.0003.CDS.61179.62102.fwd	PATRIC	CDS	61179	62102	924	+		PLF_2172_00000985	PGF_02275854		307		Chromosome partition protein smc
Ar-5	2172.40	2172.40.con.0003	fig|2172.40.peg.127			PATRIC.2172.40.2172.40.con.0003.CDS.62106.62531.fwd	PATRIC	CDS	62106	62531	426	+		PLF_2172_00001320	PGF_02272042		141		hypothetical protein
Ar-5	2172.40	2172.40.con.0003	fig|2172.40.peg.128			PATRIC.2172.40.2172.40.con.0003.CDS.62523.63275.rev	PATRIC	CDS	62523	63275	753	-		PLF_2172_00000713	PGF_00413344		250		Archaeosine synthase (EC 2.6.1.97)	GO:0002948|archaeosine synthase activity
Ar-5	2172.40	2172.40.con.0003	fig|2172.40.peg.129			PATRIC.2172.40.2172.40.con.0003.CDS.63464.64489.fwd	PATRIC	CDS	63464	64489	1026	+		PLF_2172_00000508	PGF_08149126		341		CoB--CoM heterodisulfide reductase subunit C (EC 1.8.98.1)	GO:0051912|CoB--CoM heterodisulfide reductase activity
Ar-5	2172.40	2172.40.con.0003	fig|2172.40.peg.130			PATRIC.2172.40.2172.40.con.0003.CDS.64512.65408.fwd	PATRIC	CDS	64512	65408	897	+		PLF_2172_00000313	PGF_00418204		298		CoB--CoM heterodisulfide reductase subunit B (EC 1.8.98.1)	GO:0051912|CoB--CoM heterodisulfide reductase activity
Ar-5	2172.40	2172.40.con.0003	fig|2172.40.peg.61			PATRIC.2172.40.2172.40.con.0003.CDS.650.1849.fwd	PATRIC	CDS	650	1849	1200	+		PLF_2172_00001157	PGF_00065225		399		Uncharacterized protein MJ1450
Ar-5	2172.40	2172.40.con.0003	fig|2172.40.peg.131			PATRIC.2172.40.2172.40.con.0003.CDS.65677.65943.fwd	PATRIC	CDS	65677	65943	267	+		PLF_2172_00000812	PGF_02275802		88		Uncharacterized protein MJ0858
Ar-5	2172.40	2172.40.con.0003	fig|2172.40.peg.132			PATRIC.2172.40.2172.40.con.0003.CDS.65940.66464.fwd	PATRIC	CDS	65940	66464	525	+		PLF_2172_00001154	PGF_02271944		174		Uncharacterized protein MJ0856
Ar-5	2172.40	2172.40.con.0003	fig|2172.40.peg.133			PATRIC.2172.40.2172.40.con.0003.CDS.66478.67167.fwd	PATRIC	CDS	66478	67167	690	+		PLF_2172_00000826	PGF_06742589		229		hypothetical protein
Ar-5	2172.40	2172.40.con.0003	fig|2172.40.peg.134			PATRIC.2172.40.2172.40.con.0003.CDS.67292.68224.fwd	PATRIC	CDS	67292	68224	933	+		PLF_2172_00001085	PGF_00412085		310		2-phosphoglycerate kinase (EC 2.7.2.-) (2PGK)	GO:0036357|2-phosphoglycerate kinase activity;GO:0036357|N2-acetyl-L-aminoadipate kinase activity
Ar-5	2172.40	2172.40.con.0003	fig|2172.40.peg.135			PATRIC.2172.40.2172.40.con.0003.CDS.68187.68576.fwd	PATRIC	CDS	68187	68576	390	+		PLF_2172_00000686	PGF_00069989		129		Uncharacterized protein MJ0922
Ar-5	2172.40	2172.40.con.0003	fig|2172.40.peg.136			PATRIC.2172.40.2172.40.con.0003.CDS.69367.70272.rev	PATRIC	CDS	69367	70272	906	-		PLF_2172_00000317	PGF_04493258		301		Cobalt-zinc-cadmium resistance protein
Ar-5	2172.40	2172.40.con.0003	fig|2172.40.peg.137			PATRIC.2172.40.2172.40.con.0003.CDS.70276.71388.rev	PATRIC	CDS	70276	71388	1113	-		PLF_2172_00001211	PGF_04219046		370		Aspartate aminotransferase (EC 2.6.1.1) @ Biosynthetic Aromatic amino acid aminotransferase beta (EC 2.6.1.57)	GO:0004069|L-aspartate:2-oxoglutarate aminotransferase activity;GO:0004069|L-phenylalanine:2-oxoglutarate aminotransferase activity;GO:0008793|aromatic-amino-acid:2-oxoglutarate aminotransferase activity;GO:0008793|L-phenylalanine:2-oxoglutarate aminotransferase activity
Ar-5	2172.40	2172.40.con.0003	fig|2172.40.peg.138			PATRIC.2172.40.2172.40.con.0003.CDS.71447.72991.rev	PATRIC	CDS	71447	72991	1545	-		PLF_2172_00000144	PGF_00065160		514		Uncharacterized protein MJ0966
Ar-5	2172.40	2172.40.con.0003	fig|2172.40.peg.139			PATRIC.2172.40.2172.40.con.0003.CDS.73525.76863.fwd	PATRIC	CDS	73525	76863	3339	+		PLF_2172_00000052	PGF_08225224		1112		hypothetical protein
Ar-5	2172.40	2172.40.con.0003	fig|2172.40.peg.140			PATRIC.2172.40.2172.40.con.0003.CDS.76989.77447.fwd	PATRIC	CDS	76989	77447	459	+		PLF_2172_00000391	PGF_00033878		152		Phosphopantetheine adenylyltransferase, type II eukaryotic (EC 2.7.7.3)	GO:0004595|pantetheine-phosphate adenylyltransferase activity
Ar-5	2172.40	2172.40.con.0003	fig|2172.40.peg.141			PATRIC.2172.40.2172.40.con.0003.CDS.77565.77756.fwd	PATRIC	CDS	77565	77756	192	+		PLF_2172_00001226	PGF_00004299		63		Ferredoxin
Ar-5	2172.40	2172.40.con.0003	fig|2172.40.peg.142			PATRIC.2172.40.2172.40.con.0003.CDS.77765.78772.fwd	PATRIC	CDS	77765	78772	1008	+		PLF_2172_00003316	PGF_07394310		335		4Fe-4S polyferredoxin protein
Ar-5	2172.40	2172.40.con.0003	fig|2172.40.peg.143			PATRIC.2172.40.2172.40.con.0003.CDS.78798.78971.rev	PATRIC	CDS	78798	78971	174	-		PLF_2172_00022367	PGF_12893852		57		hypothetical protein
Ar-5	2172.40	2172.40.con.0003	fig|2172.40.peg.144			PATRIC.2172.40.2172.40.con.0003.CDS.78973.79182.rev	PATRIC	CDS	78973	79182	210	-		PLF_2172_00001361	PGF_02267349		69		hypothetical protein
Ar-5	2172.40	2172.40.con.0003	fig|2172.40.peg.145			PATRIC.2172.40.2172.40.con.0003.CDS.79366.80493.fwd	PATRIC	CDS	79366	80493	1128	+		PLF_2172_00002052	PGF_00254075		375		hypothetical protein
Ar-5	2172.40	2172.40.con.0003	fig|2172.40.peg.146			PATRIC.2172.40.2172.40.con.0003.CDS.80505.81224.fwd	PATRIC	CDS	80505	81224	720	+		PLF_2172_00013101	PGF_02275786		239		UPF0173 metal-dependent hydrolase AF_1265
Ar-5	2172.40	2172.40.con.0003	fig|2172.40.peg.147			PATRIC.2172.40.2172.40.con.0003.CDS.81221.83227.rev	PATRIC	CDS	81221	83227	2007	-		PLF_2172_00000009	PGF_00415433		668		RNA-binding protein homologous to eukaryotic snRNP
Ar-5	2172.40	2172.40.con.0003	fig|2172.40.peg.148			PATRIC.2172.40.2172.40.con.0003.CDS.83316.83588.fwd	PATRIC	CDS	83316	83588	273	+		PLF_2172_00001439	PGF_02272123		90		hypothetical protein
Ar-5	2172.40	2172.40.con.0003	fig|2172.40.peg.149			PATRIC.2172.40.2172.40.con.0003.CDS.83583.85403.rev	PATRIC	CDS	83583	85403	1821	-		PLF_2172_00000096	PGF_04941538		606		hypothetical protein
Ar-5	2172.40	2172.40.con.0003	fig|2172.40.peg.69			PATRIC.2172.40.2172.40.con.0003.CDS.8382.9248.fwd	PATRIC	CDS	8382	9248	867	+		PLF_2172_00000470	PGF_00413290		288		tRNA pseudouridine(38-40) synthase (EC 5.4.99.12)	GO:0009982|pseudouridine synthase activity
Ar-5	2172.40	2172.40.con.0003	fig|2172.40.peg.150			PATRIC.2172.40.2172.40.con.0003.CDS.85586.86560.fwd	PATRIC	CDS	85586	86560	975	+		PLF_2172_00000916	PGF_10335399		324		Transcriptional regulator, AraC family
Ar-5	2172.40	2172.40.con.0003	fig|2172.40.peg.151			PATRIC.2172.40.2172.40.con.0003.CDS.86782.88572.fwd	PATRIC	CDS	86782	88572	1791	+		PLF_2172_00000850	PGF_10540665		596		Heterodimeric efflux ABC transporter, permease/ATP-binding subunit 1
Ar-5	2172.40	2172.40.con.0003	fig|2172.40.peg.152			PATRIC.2172.40.2172.40.con.0003.CDS.88572.90317.fwd	PATRIC	CDS	88572	90317	1746	+		PLF_2172_00001082	PGF_08128839		581		Heterodimeric efflux ABC transporter, permease/ATP-binding subunit 2
Ar-5	2172.40	2172.40.con.0003	fig|2172.40.peg.153			PATRIC.2172.40.2172.40.con.0003.CDS.90368.90949.fwd	PATRIC	CDS	90368	90949	582	+		PLF_2172_00001260	PGF_03100174		193		Substrate-specific component BL0695 of predicted ECF transporter
Ar-5	2172.40	2172.40.con.0003	fig|2172.40.peg.154			PATRIC.2172.40.2172.40.con.0003.CDS.90959.91678.fwd	PATRIC	CDS	90959	91678	720	+		PLF_2172_00001395	PGF_06853101		239		Transmembrane component BL0694 of energizing module of predicted ECF transporter
Ar-5	2172.40	2172.40.con.0003	fig|2172.40.peg.155			PATRIC.2172.40.2172.40.con.0003.CDS.91671.93116.fwd	PATRIC	CDS	91671	93116	1446	+		PLF_2172_00000530	PGF_03285992		481		Duplicated ATPase component BL0693 of energizing module of predicted ECF transporter
Ar-5	2172.40	2172.40.con.0003	fig|2172.40.peg.156			PATRIC.2172.40.2172.40.con.0003.CDS.93303.93824.fwd	PATRIC	CDS	93303	93824	522	+		PLF_2172_00012937	PGF_00947647		173		Fumarate hydratase class I, beta region (EC 4.2.1.2); L(+)-tartrate dehydratase beta subunit (EC 4.2.1.32)	GO:0004333|fumarate hydratase activity;GO:0008730|L(+)-tartrate dehydratase activity
Ar-5	2172.40	2172.40.con.0003	fig|2172.40.peg.70			PATRIC.2172.40.2172.40.con.0003.CDS.9360.9608.rev	PATRIC	CDS	9360	9608	249	-		PLF_2172_00022818	PGF_10318327		82		hypothetical protein
Ar-5	2172.40	2172.40.con.0003	fig|2172.40.peg.157			PATRIC.2172.40.2172.40.con.0003.CDS.93915.94241.fwd	PATRIC	CDS	93915	94241	327	+		PLF_2172_00001069	PGF_02271919		108		hypothetical protein
Ar-5	2172.40	2172.40.con.0003	fig|2172.40.peg.158			PATRIC.2172.40.2172.40.con.0003.CDS.94242.95396.fwd	PATRIC	CDS	94242	95396	1155	+		PLF_2172_00013129	PGF_00064367		384		UPF0425 pyridoxal phosphate-dependent protein MJ0158
Ar-5	2172.40	2172.40.con.0003	fig|2172.40.peg.159			PATRIC.2172.40.2172.40.con.0003.CDS.95386.96303.rev	PATRIC	CDS	95386	96303	918	-		PLF_2172_00001092	PGF_04486278		305		Biotin operon repressor / Biotin--protein ligase (EC 6.3.4.9)(EC 6.3.4.10)(EC 6.3.4.11)(EC 6.3.4.15)	GO:0004079|biotin-[methylmalonyl-CoA-carboxytransferase] ligase activity;GO:0004080|biotin-[propionyl-CoA-carboxylase (ATP-hydrolyzing)] ligase activity;GO:0004078|biotin-[methylcrotonoyl-CoA-carboxylase] ligase activity;GO:0004077|biotin-[acetyl-CoA-carboxylase] ligase activity
Ar-5	2172.40	2172.40.con.0003	fig|2172.40.peg.160			PATRIC.2172.40.2172.40.con.0003.CDS.96320.97813.rev	PATRIC	CDS	96320	97813	1494	-		PLF_2172_00000625	PGF_00045965		497		Pyruvate carboxylase subunit A (EC 6.4.1.1)	GO:0004736|pyruvate carboxylase activity
Ar-5	2172.40	2172.40.con.0003	fig|2172.40.peg.71			PATRIC.2172.40.2172.40.con.0003.CDS.9704.11026.fwd	PATRIC	CDS	9704	11026	1323	+		PLF_2172_00000920	PGF_10317148		440		UDP-N-acetylglucosamine 2-epimerase (EC 5.1.3.14)	GO:0008761|UDP-N-acetylglucosamine 2-epimerase activity
Ar-5	2172.40	2172.40.con.0003	fig|2172.40.peg.161			PATRIC.2172.40.2172.40.con.0003.CDS.97884.98498.fwd	PATRIC	CDS	97884	98498	615	+		PLF_2172_00000782	PGF_00035648		204		RNA methylase
Ar-5	2172.40	2172.40.con.0003	fig|2172.40.peg.162			PATRIC.2172.40.2172.40.con.0003.CDS.98717.99544.fwd	PATRIC	CDS	98717	99544	828	+		PLF_2172_00000498	PGF_00415580		275		COG2106 Methylase
Ar-5	2172.40	2172.40.con.0003	fig|2172.40.peg.163			PATRIC.2172.40.2172.40.con.0003.CDS.99882.100892.fwd	PATRIC	CDS	99882	100892	1011	+		PLF_2172_00000577	PGF_00016430		336		LSU ribosomal protein L3e (L3p)
Ar-5	2172.40	2172.40.con.0004	fig|2172.40.peg.195			PATRIC.2172.40.2172.40.con.0004.CDS.1.1227.fwd	PATRIC	CDS	1	1227	1227	+		PLF_2172_00001501	PGF_00016694		408		Large repetitive protein
Ar-5	2172.40	2172.40.con.0004	fig|2172.40.peg.203			PATRIC.2172.40.2172.40.con.0004.CDS.10274.10663.fwd	PATRIC	CDS	10274	10663	390	+		PLF_2172_00000117	PGF_00424939		129		Eukaryotic translation initiation factor 5A
Ar-5	2172.40	2172.40.con.0004	fig|2172.40.peg.204			PATRIC.2172.40.2172.40.con.0004.CDS.10691.11566.fwd	PATRIC	CDS	10691	11566	876	+		PLF_2172_00000168	PGF_10479967		291		Agmatinase (EC 3.5.3.11)	GO:0008783|agmatinase activity
Ar-5	2172.40	2172.40.con.0004	fig|2172.40.peg.205			PATRIC.2172.40.2172.40.con.0004.CDS.11738.12961.fwd	PATRIC	CDS	11738	12961	1224	+		PLF_2172_00000445	PGF_00065232		407		Uncharacterized protein MJ1480
Ar-5	2172.40	2172.40.con.0004	fig|2172.40.peg.206			PATRIC.2172.40.2172.40.con.0004.CDS.12980.14677.fwd	PATRIC	CDS	12980	14677	1698	+		PLF_2172_00000287	PGF_00068000		565		Adenine deaminase (EC 3.5.4.2)	GO:0000034|adenine deaminase activity
Ar-5	2172.40	2172.40.con.0004	fig|2172.40.peg.196			PATRIC.2172.40.2172.40.con.0004.CDS.1446.3713.fwd	PATRIC	CDS	1446	3713	2268	+		PLF_2172_00000618	PGF_02275823		755		Streptococcal hemagglutinin protein
Ar-5	2172.40	2172.40.con.0004	fig|2172.40.peg.207			PATRIC.2172.40.2172.40.con.0004.CDS.14674.15300.rev	PATRIC	CDS	14674	15300	627	-		PLF_2172_00000859	PGF_00422526		208		DUF447 family protein
Ar-5	2172.40	2172.40.con.0004	fig|2172.40.peg.208			PATRIC.2172.40.2172.40.con.0004.CDS.15415.16422.fwd	PATRIC	CDS	15415	16422	1008	+		PLF_2172_00000203	PGF_00006409		335		Uncharacterized aminotransferase [isomerizing]
Ar-5	2172.40	2172.40.con.0004	fig|2172.40.peg.209			PATRIC.2172.40.2172.40.con.0004.CDS.16454.17044.rev	PATRIC	CDS	16454	17044	591	-		PLF_2172_00001137	PGF_02271937		196		Small heat shock protein
Ar-5	2172.40	2172.40.con.0004	fig|2172.40.peg.210			PATRIC.2172.40.2172.40.con.0004.CDS.17113.18120.rev	PATRIC	CDS	17113	18120	1008	-		PLF_2172_00000121	PGF_00007044		335		OBG-family ribosome assembly protein NOG1/MJ1408
Ar-5	2172.40	2172.40.con.0004	fig|2172.40.peg.211			PATRIC.2172.40.2172.40.con.0004.CDS.18325.20334.rev	PATRIC	CDS	18325	20334	2010	-		PLF_2172_00017336	PGF_02273750		669		hypothetical protein
Ar-5	2172.40	2172.40.con.0004	fig|2172.40.peg.212			PATRIC.2172.40.2172.40.con.0004.CDS.20377.21714.rev	PATRIC	CDS	20377	21714	1338	-		PLF_2172_00018677	PGF_12555315		445		hypothetical protein
Ar-5	2172.40	2172.40.con.0004	fig|2172.40.peg.213			PATRIC.2172.40.2172.40.con.0004.CDS.22076.22396.fwd	PATRIC	CDS	22076	22396	321	+			PGF_00341845		107		hypothetical protein
Ar-5	2172.40	2172.40.con.0004	fig|2172.40.peg.197			PATRIC.2172.40.2172.40.con.0004.CDS.3783.4388.rev	PATRIC	CDS	3783	4388	606	-		PLF_2172_00000082	PGF_10381714		201		Orotate phosphoribosyltransferase (EC 2.4.2.10)	GO:0004588|orotate phosphoribosyltransferase activity
Ar-5	2172.40	2172.40.con.0004	fig|2172.40.peg.198			PATRIC.2172.40.2172.40.con.0004.CDS.4398.5354.rev	PATRIC	CDS	4398	5354	957	-		PLF_2172_00000769	PGF_02275799		318		Myo-inositol 2-dehydrogenase 1 (EC 1.1.1.18)	GO:0050112|inositol 2-dehydrogenase activity
Ar-5	2172.40	2172.40.con.0004	fig|2172.40.peg.199			PATRIC.2172.40.2172.40.con.0004.CDS.5369.6238.rev	PATRIC	CDS	5369	6238	870	-		PLF_2172_00000133	PGF_10097367		289		Porphobilinogen deaminase (EC 2.5.1.61)	GO:0004418|hydroxymethylbilane synthase activity
Ar-5	2172.40	2172.40.con.0004	fig|2172.40.peg.200			PATRIC.2172.40.2172.40.con.0004.CDS.6382.7797.rev	PATRIC	CDS	6382	7797	1416	-		PLF_2172_00000018	PGF_12704779		471		methanogen enzyme similar to murein synthesis amino acid ligase
Ar-5	2172.40	2172.40.con.0004	fig|2172.40.peg.201			PATRIC.2172.40.2172.40.con.0004.CDS.7797.9635.rev	PATRIC	CDS	7797	9635	1839	-		PLF_2172_00000889	PGF_00024817		612		NADP phosphatase (EC 3.1.3.-) / NAD kinase (EC 2.7.1.23)	GO:0008138|protein tyrosine/serine/threonine phosphatase activity;GO:0008138|protein tyrosine/threonine phosphatase activity;GO:0008138|JUN kinase phosphatase activity;GO:0008138|phosphohistidine phosphatase activity;GO:0008138|inositol bisphosphate phosphatase activity;GO:0008138|MAP kinase tyrosine/serine/threonine phosphatase activity;GO:0008138|inositol-1,3,4-trisphosphate 4-phosphatase activ…
Ar-5	2172.40	2172.40.con.0004	fig|2172.40.peg.202			PATRIC.2172.40.2172.40.con.0004.CDS.9639.10100.rev	PATRIC	CDS	9639	10100	462	-		PLF_2172_00000136	PGF_00046039		153		Pyruvoyl-dependent arginine decarboxylase (EC 4.1.1.19)	GO:0008792|arginine decarboxylase activity
Ar-5	2172.40	2172.40.con.0005	fig|2172.40.peg.228			PATRIC.2172.40.2172.40.con.0005.CDS.11042.12223.fwd	PATRIC	CDS	11042	12223	1182	+		PLF_2172_00000947	PGF_08225224		393		hypothetical protein
Ar-5	2172.40	2172.40.con.0005	fig|2172.40.peg.216			PATRIC.2172.40.2172.40.con.0005.CDS.1209.1871.rev	PATRIC	CDS	1209	1871	663	-		PLF_2172_00000758	PGF_02278882		220		Iron-sulfur flavoprotein
Ar-5	2172.40	2172.40.con.0005	fig|2172.40.peg.229			PATRIC.2172.40.2172.40.con.0005.CDS.12213.12896.fwd	PATRIC	CDS	12213	12896	684	+		PLF_2172_00000501	PGF_00625415		227		7-cyano-7-deazaguanine synthase (EC 6.3.4.20)
Ar-5	2172.40	2172.40.con.0005	fig|2172.40.peg.230			PATRIC.2172.40.2172.40.con.0005.CDS.12889.13380.fwd	PATRIC	CDS	12889	13380	492	+		PLF_2172_00001366	PGF_05676885		163		HD superfamily hydrolase
Ar-5	2172.40	2172.40.con.0005	fig|2172.40.peg.231			PATRIC.2172.40.2172.40.con.0005.CDS.13377.13742.rev	PATRIC	CDS	13377	13742	366	-		PLF_2172_00001600	PGF_02272216		121		hypothetical protein
Ar-5	2172.40	2172.40.con.0005	fig|2172.40.peg.232			PATRIC.2172.40.2172.40.con.0005.CDS.13833.15542.rev	PATRIC	CDS	13833	15542	1710	-		PLF_2172_00000626	PGF_00012280		569		Pyruvate carboxylase subunit B (biotin-containing) (EC 6.4.1.1)	GO:0004736|pyruvate carboxylase activity
Ar-5	2172.40	2172.40.con.0005	fig|2172.40.peg.233			PATRIC.2172.40.2172.40.con.0005.CDS.15671.16765.rev	PATRIC	CDS	15671	16765	1095	-		PLF_2172_00000558	PGF_00014381		364		Inositol-1-phosphate synthase (EC 5.5.1.4)	GO:0004512|inositol-3-phosphate synthase activity
Ar-5	2172.40	2172.40.con.0005	fig|2172.40.peg.234			PATRIC.2172.40.2172.40.con.0005.CDS.16860.17711.fwd	PATRIC	CDS	16860	17711	852	+		PLF_2172_00000833	PGF_00071193		283		Digeranylgeranylglyceryl phosphate synthase (EC 2.5.1.42)	GO:0047295|geranylgeranylglycerol-phosphate geranylgeranyltransferase activity
Ar-5	2172.40	2172.40.con.0005	fig|2172.40.peg.235			PATRIC.2172.40.2172.40.con.0005.CDS.17738.19315.fwd	PATRIC	CDS	17738	19315	1578	+		PLF_2172_00001052	PGF_02271905		525		hypothetical protein
Ar-5	2172.40	2172.40.con.0005	fig|2172.40.peg.217			PATRIC.2172.40.2172.40.con.0005.CDS.1868.2983.rev	PATRIC	CDS	1868	2983	1116	-		PLF_2172_00000650	PGF_00054528		371		Succinyl-CoA ligase [ADP-forming] beta chain (EC 6.2.1.5)	GO:0004775|succinate-CoA ligase (ADP-forming) activity
Ar-5	2172.40	2172.40.con.0005	fig|2172.40.peg.236			PATRIC.2172.40.2172.40.con.0005.CDS.19408.20928.fwd	PATRIC	CDS	19408	20928	1521	+		PLF_2172_00000773	PGF_10372942		506		hypothetical protein
Ar-5	2172.40	2172.40.con.0005	fig|2172.40.peg.214			PATRIC.2172.40.2172.40.con.0005.CDS.2.175.rev	PATRIC	CDS	2	175	174	-		PLF_2172_00002507	PGF_00302136		58		hypothetical protein
Ar-5	2172.40	2172.40.con.0005	fig|2172.40.peg.237			PATRIC.2172.40.2172.40.con.0005.CDS.20985.22652.rev	PATRIC	CDS	20985	22652	1668	-		PLF_2172_00012410	PGF_12766852		555		N-acylneuraminate cytidylyltransferase (EC 2.7.7.43)	GO:0008781|N-acylneuraminate cytidylyltransferase activity
Ar-5	2172.40	2172.40.con.0005	fig|2172.40.peg.238			PATRIC.2172.40.2172.40.con.0005.CDS.22736.23782.fwd	PATRIC	CDS	22736	23782	1047	+		PLF_2172_00000684	PGF_00067771		348		[NiFe] hydrogenase metallocenter assembly protein HypD
Ar-5	2172.40	2172.40.con.0005	fig|2172.40.peg.239			PATRIC.2172.40.2172.40.con.0005.CDS.23784.24488.fwd	PATRIC	CDS	23784	24488	705	+		PLF_2172_00001125	PGF_04736534		234		Phosphoglycolate phosphatase, archaeal type (EC 3.1.3.18)	GO:0008967|phosphoglycolate phosphatase activity
Ar-5	2172.40	2172.40.con.0005	fig|2172.40.peg.240			PATRIC.2172.40.2172.40.con.0005.CDS.24500.25810.fwd	PATRIC	CDS	24500	25810	1311	+		PLF_2172_00000431	PGF_02960239		436		TldE protein, part of TldE/TldD proteolytic complex
Ar-5	2172.40	2172.40.con.0005	fig|2172.40.peg.241			PATRIC.2172.40.2172.40.con.0005.CDS.25807.26061.rev	PATRIC	CDS	25807	26061	255	-		PLF_2172_00001489	PGF_02272157		84		hypothetical protein
Ar-5	2172.40	2172.40.con.0005	fig|2172.40.peg.242			PATRIC.2172.40.2172.40.con.0005.CDS.26070.26531.rev	PATRIC	CDS	26070	26531	462	-		PLF_2172_00001257	PGF_02271995		153		tRNA (adenine(37)-N6)-methyltransferase
Ar-5	2172.40	2172.40.con.0005	fig|2172.40.peg.243			PATRIC.2172.40.2172.40.con.0005.CDS.26560.27789.rev	PATRIC	CDS	26560	27789	1230	-		PLF_2172_00000767	PGF_09188652		409		Molybdopterin molybdenumtransferase (EC 2.10.1.1)	GO:0061599|molybdopterin molybdotransferase activity
Ar-5	2172.40	2172.40.con.0005	fig|2172.40.peg.244			PATRIC.2172.40.2172.40.con.0005.CDS.27864.28208.fwd	PATRIC	CDS	27864	28208	345	+		PLF_2172_00000656	PGF_00060434		114		Translation initiation factor 1A
Ar-5	2172.40	2172.40.con.0005	fig|2172.40.peg.245			PATRIC.2172.40.2172.40.con.0005.CDS.28247.29020.fwd	PATRIC	CDS	28247	29020	774	+		PLF_2172_00000643	PGF_02278091		257		Serine/threonine-protein kinase RIO1 (EC 2.7.11.1)
Ar-5	2172.40	2172.40.con.0005	fig|2172.40.peg.246			PATRIC.2172.40.2172.40.con.0005.CDS.29010.29909.rev	PATRIC	CDS	29010	29909	900	-		PLF_2172_00001396	PGF_07201805		299		Permease of the drug/metabolite transporter (DMT) superfamily
Ar-5	2172.40	2172.40.con.0005	fig|2172.40.peg.218			PATRIC.2172.40.2172.40.con.0005.CDS.2996.3538.rev	PATRIC	CDS	2996	3538	543	-		PLF_2172_00000480	PGF_03197417		180		2-oxoglutarate/2-oxoacid ferredoxin oxidoreductase, gamma subunit (EC 1.2.7.-)	GO:0043873|pyruvate-flavodoxin oxidoreductase activity
Ar-5	2172.40	2172.40.con.0005	fig|2172.40.peg.247			PATRIC.2172.40.2172.40.con.0005.CDS.30047.30667.fwd	PATRIC	CDS	30047	30667	621	+		PLF_2172_00000623	PGF_00039674		206		Putative RNA-binding protein COG1094
Ar-5	2172.40	2172.40.con.0005	fig|2172.40.peg.248			PATRIC.2172.40.2172.40.con.0005.CDS.30970.32670.fwd	PATRIC	CDS	30970	32670	1701	+		PLF_2172_00000112	PGF_00421879		566		DNA topoisomerase VI subunit B (EC 5.99.1.3)	GO:0003918|DNA topoisomerase type II (ATP-hydrolyzing) activity
Ar-5	2172.40	2172.40.con.0005	fig|2172.40.peg.215			PATRIC.2172.40.2172.40.con.0005.CDS.320.1234.fwd	PATRIC	CDS	320	1234	915	+		PLF_2172_00000469	PGF_00413235		304		tRNA 4-demethylwyosine synthase (AdoMet-dependent) (EC 4.1.3.44)
Ar-5	2172.40	2172.40.con.0005	fig|2172.40.peg.249			PATRIC.2172.40.2172.40.con.0005.CDS.32684.33784.fwd	PATRIC	CDS	32684	33784	1101	+		PLF_2172_00000184	PGF_00421878		366		DNA topoisomerase VI subunit A (EC 5.99.1.3)	GO:0003918|DNA topoisomerase type II (ATP-hydrolyzing) activity
Ar-5	2172.40	2172.40.con.0005	fig|2172.40.peg.250			PATRIC.2172.40.2172.40.con.0005.CDS.34223.36085.fwd	PATRIC	CDS	34223	36085	1863	+		PLF_2172_00001234	PGF_02271986		620		Invasin
Ar-5	2172.40	2172.40.con.0005	fig|2172.40.peg.219			PATRIC.2172.40.2172.40.con.0005.CDS.3552.4424.rev	PATRIC	CDS	3552	4424	873	-		PLF_2172_00000275	PGF_03977347		290		2-oxoglutarate/2-oxoacid ferredoxin oxidoreductase, beta subunit (EC 1.2.7.-)	GO:0043873|pyruvate-flavodoxin oxidoreductase activity
Ar-5	2172.40	2172.40.con.0005	fig|2172.40.peg.251			PATRIC.2172.40.2172.40.con.0005.CDS.36124.36558.fwd	PATRIC	CDS	36124	36558	435	+		PLF_2172_00001714	PGF_02272287		144		1,4-beta-cellobiosidase
Ar-5	2172.40	2172.40.con.0005	fig|2172.40.peg.220			PATRIC.2172.40.2172.40.con.0005.CDS.4425.5552.rev	PATRIC	CDS	4425	5552	1128	-		PLF_2172_00000063	PGF_00407246		375		2-oxoglutarate/2-oxoacid ferredoxin oxidoreductase, alpha subunit (EC 1.2.7.-)	GO:0043873|pyruvate-flavodoxin oxidoreductase activity
Ar-5	2172.40	2172.40.con.0005	fig|2172.40.peg.221			PATRIC.2172.40.2172.40.con.0005.CDS.5564.5773.rev	PATRIC	CDS	5564	5773	210	-		PLF_2172_00001204	PGF_01170509		69		2-oxoglutarate/2-oxoacid ferredoxin oxidoreductase, delta subunit, ferredoxin-like 4Fe-4S binding protein (EC 1.2.7.-)	GO:0043873|pyruvate-flavodoxin oxidoreductase activity
Ar-5	2172.40	2172.40.con.0005	fig|2172.40.peg.222			PATRIC.2172.40.2172.40.con.0005.CDS.6017.6508.fwd	PATRIC	CDS	6017	6508	492	+		PLF_2172_00000548	PGF_00947647		163		Fumarate hydratase class I, beta region (EC 4.2.1.2); L(+)-tartrate dehydratase beta subunit (EC 4.2.1.32)	GO:0004333|fumarate hydratase activity;GO:0008730|L(+)-tartrate dehydratase activity
Ar-5	2172.40	2172.40.con.0005	fig|2172.40.peg.223			PATRIC.2172.40.2172.40.con.0005.CDS.6517.7248.rev	PATRIC	CDS	6517	7248	732	-		PLF_2172_00000198	PGF_00003748		243		FKBP-type peptidyl-prolyl cis-trans isomerase MJ0825 (EC 5.2.1.8)	GO:0003755|peptidyl-prolyl cis-trans isomerase activity
Ar-5	2172.40	2172.40.con.0005	fig|2172.40.peg.224			PATRIC.2172.40.2172.40.con.0005.CDS.7413.8507.fwd	PATRIC	CDS	7413	8507	1095	+		PLF_2172_00000025	PGF_00665156		364		Uncharacterized DUF763 protein AF1496
Ar-5	2172.40	2172.40.con.0005	fig|2172.40.peg.225			PATRIC.2172.40.2172.40.con.0005.CDS.8510.9052.rev	PATRIC	CDS	8510	9052	543	-		PLF_2172_00000710	PGF_00413204		180		tRNA (cytidine(56)-2'-O)-methyltransferase (EC 2.1.1.206)
Ar-5	2172.40	2172.40.con.0005	fig|2172.40.peg.226			PATRIC.2172.40.2172.40.con.0005.CDS.9059.9832.rev	PATRIC	CDS	9059	9832	774	-		PLF_2172_00001216	PGF_00662997		257		Cobalamin synthase (EC 2.7.8.26)	GO:0051073|adenosylcobinamide-GDP ribazoletransferase activity
Ar-5	2172.40	2172.40.con.0005	fig|2172.40.peg.227			PATRIC.2172.40.2172.40.con.0005.CDS.9840.10940.rev	PATRIC	CDS	9840	10940	1101	-		PLF_2172_00000685	PGF_00068220		366		alpha-ribazole-5'-phosphate phosphatase CobZ (EC 3.1.3.73)	GO:0043755|alpha-ribazole phosphatase activity
Ar-5	2172.40	2172.40.con.0006	fig|2172.40.peg.354			PATRIC.2172.40.2172.40.con.0006.CDS.100324.101979.fwd	PATRIC	CDS	100324	101979	1656	+		PLF_2172_00000079	PGF_00020787		551		Methyl coenzyme M reductase alpha subunit (EC 2.8.4.1)	GO:0050524|coenzyme-B sulfoethylthiotransferase activity
Ar-5	2172.40	2172.40.con.0006	fig|2172.40.peg.355			PATRIC.2172.40.2172.40.con.0006.CDS.102232.103110.fwd	PATRIC	CDS	102232	103110	879	+		PLF_2172_00000387	PGF_00024282		292		N5-methyltetrahydromethanopterin:coenzyme M methyltransferase subunit E (EC 2.1.1.86)	GO:0030269|tetrahydromethanopterin S-methyltransferase activity
Ar-5	2172.40	2172.40.con.0006	fig|2172.40.peg.356			PATRIC.2172.40.2172.40.con.0006.CDS.103124.103825.fwd	PATRIC	CDS	103124	103825	702	+		PLF_2172_00000386	PGF_00024281		233		N5-methyltetrahydromethanopterin:coenzyme M methyltransferase subunit D (EC 2.1.1.86)	GO:0030269|tetrahydromethanopterin S-methyltransferase activity
Ar-5	2172.40	2172.40.con.0006	fig|2172.40.peg.357			PATRIC.2172.40.2172.40.con.0006.CDS.103827.104639.fwd	PATRIC	CDS	103827	104639	813	+		PLF_2172_00000385	PGF_00024280		270		N5-methyltetrahydromethanopterin:coenzyme M methyltransferase subunit C (EC 2.1.1.86)	GO:0030269|tetrahydromethanopterin S-methyltransferase activity
Ar-5	2172.40	2172.40.con.0006	fig|2172.40.peg.358			PATRIC.2172.40.2172.40.con.0006.CDS.104656.104985.fwd	PATRIC	CDS	104656	104985	330	+		PLF_2172_00001244	PGF_00024278		109		N5-methyltetrahydromethanopterin:coenzyme M methyltransferase subunit B (EC 2.1.1.86)	GO:0030269|tetrahydromethanopterin S-methyltransferase activity
Ar-5	2172.40	2172.40.con.0006	fig|2172.40.peg.359			PATRIC.2172.40.2172.40.con.0006.CDS.104986.105702.fwd	PATRIC	CDS	104986	105702	717	+		PLF_2172_00000047	PGF_00024277		238		N5-methyltetrahydromethanopterin:coenzyme M methyltransferase subunit A (EC 2.1.1.86)	GO:0030269|tetrahydromethanopterin S-methyltransferase activity
Ar-5	2172.40	2172.40.con.0006	fig|2172.40.peg.360			PATRIC.2172.40.2172.40.con.0006.CDS.105715.105921.fwd	PATRIC	CDS	105715	105921	207	+		PLF_2172_00001121	PGF_02271935		68		N5-methyltetrahydromethanopterin:coenzyme M methyltransferase subunit F (EC 2.1.1.86)	GO:0030269|tetrahydromethanopterin S-methyltransferase activity
Ar-5	2172.40	2172.40.con.0006	fig|2172.40.peg.361			PATRIC.2172.40.2172.40.con.0006.CDS.105934.106179.fwd	PATRIC	CDS	105934	106179	246	+		PLF_2172_00000886	PGF_00024285		81		N5-methyltetrahydromethanopterin:coenzyme M methyltransferase subunit G (EC 2.1.1.86)	GO:0030269|tetrahydromethanopterin S-methyltransferase activity
Ar-5	2172.40	2172.40.con.0006	fig|2172.40.peg.362			PATRIC.2172.40.2172.40.con.0006.CDS.106192.107130.fwd	PATRIC	CDS	106192	107130	939	+		PLF_2172_00000080	PGF_00024286		312		N5-methyltetrahydromethanopterin:coenzyme M methyltransferase subunit H (EC 2.1.1.86)	GO:0030269|tetrahydromethanopterin S-methyltransferase activity
Ar-5	2172.40	2172.40.con.0006	fig|2172.40.peg.363			PATRIC.2172.40.2172.40.con.0006.CDS.107291.108760.fwd	PATRIC	CDS	107291	108760	1470	+		PLF_2172_00000249	PGF_00065226		489		Uncharacterized protein MJ1451
Ar-5	2172.40	2172.40.con.0006	fig|2172.40.peg.364			PATRIC.2172.40.2172.40.con.0006.CDS.108782.109399.fwd	PATRIC	CDS	108782	109399	618	+		PLF_2172_00001020	PGF_06179910		205		Predicted adenosylcobinamide-phosphate guanylyltransferase CobY (EC 2.7.7.62)	GO:0008820|cobinamide phosphate guanylyltransferase activity
Ar-5	2172.40	2172.40.con.0006	fig|2172.40.peg.365			PATRIC.2172.40.2172.40.con.0006.CDS.109461.109727.fwd	PATRIC	CDS	109461	109727	267	+		PLF_2172_00000705	PGF_00083887		88		hypothetical protein
Ar-5	2172.40	2172.40.con.0006	fig|2172.40.peg.366			PATRIC.2172.40.2172.40.con.0006.CDS.109894.110652.fwd	PATRIC	CDS	109894	110652	759	+		PLF_2172_00000561	PGF_00015510		252		Iron-sulfur cluster assembly ATPase protein SufC
Ar-5	2172.40	2172.40.con.0006	fig|2172.40.peg.367			PATRIC.2172.40.2172.40.con.0006.CDS.110633.111868.fwd	PATRIC	CDS	110633	111868	1236	+		PLF_2172_00000215	PGF_10406710		411		Iron-sulfur cluster assembly protein SufB
Ar-5	2172.40	2172.40.con.0006	fig|2172.40.peg.368			PATRIC.2172.40.2172.40.con.0006.CDS.112187.112612.fwd	PATRIC	CDS	112187	112612	426	+		PLF_2172_00000180	PGF_00418217		141		CoB--CoM-reducing hydrogenase (Cys) delta subunit
Ar-5	2172.40	2172.40.con.0006	fig|2172.40.peg.369			PATRIC.2172.40.2172.40.con.0006.CDS.112628.113554.fwd	PATRIC	CDS	112628	113554	927	+		PLF_2172_00000511	PGF_08120370		308		CoB--CoM-reducing hydrogenase (Cys) gamma subunit
Ar-5	2172.40	2172.40.con.0006	fig|2172.40.peg.370			PATRIC.2172.40.2172.40.con.0006.CDS.113556.114980.fwd	PATRIC	CDS	113556	114980	1425	+		PLF_2172_00000509	PGF_01069597		474		CoB--CoM-reducing hydrogenase (Cys) alpha subunit / CoB--CoM-reducing hydrogenase (Cys) alpha' subunit
Ar-5	2172.40	2172.40.con.0006	fig|2172.40.peg.371			PATRIC.2172.40.2172.40.con.0006.CDS.114997.116238.fwd	PATRIC	CDS	114997	116238	1242	+		PLF_2172_00000510	PGF_00418216		413		CoB--CoM-reducing hydrogenase (Cys) beta subunit
Ar-5	2172.40	2172.40.con.0006	fig|2172.40.peg.372			PATRIC.2172.40.2172.40.con.0006.CDS.116284.117528.rev	PATRIC	CDS	116284	117528	1245	-		PLF_2172_00000070	PGF_00423378		414		Dihydroorotase (EC 3.5.2.3)	GO:0004151|dihydroorotase activity
Ar-5	2172.40	2172.40.con.0006	fig|2172.40.peg.261			PATRIC.2172.40.2172.40.con.0006.CDS.12119.16594.fwd	PATRIC	CDS	12119	16594	4476	+		PLF_2172_00000815	PGF_08225224		1491		hypothetical protein
Ar-5	2172.40	2172.40.con.0006	fig|2172.40.peg.262			PATRIC.2172.40.2172.40.con.0006.CDS.16802.17950.rev	PATRIC	CDS	16802	17950	1149	-		PLF_2172_00000178	PGF_10301134		382		Chaperone protein DnaJ
Ar-5	2172.40	2172.40.con.0006	fig|2172.40.peg.263			PATRIC.2172.40.2172.40.con.0006.CDS.18096.19976.rev	PATRIC	CDS	18096	19976	1881	-		PLF_2172_00000179	PGF_10357457		626		Chaperone protein DnaK
Ar-5	2172.40	2172.40.con.0006	fig|2172.40.peg.252			PATRIC.2172.40.2172.40.con.0006.CDS.196.681.rev	PATRIC	CDS	196	681	486	-		PLF_2172_00001388	PGF_02272087		161		Similarity
Ar-5	2172.40	2172.40.con.0006	fig|2172.40.peg.264			PATRIC.2172.40.2172.40.con.0006.CDS.20022.20579.rev	PATRIC	CDS	20022	20579	558	-		PLF_2172_00000554	PGF_03751823		185		Heat shock protein GrpE
Ar-5	2172.40	2172.40.con.0006	fig|2172.40.peg.265			PATRIC.2172.40.2172.40.con.0006.CDS.20820.21404.fwd	PATRIC	CDS	20820	21404	585	+		PLF_2172_00000492	PGF_00063785		194		Archaeal heat shock regulator, ArsR family
Ar-5	2172.40	2172.40.con.0006	fig|2172.40.peg.266			PATRIC.2172.40.2172.40.con.0006.CDS.21444.23693.rev	PATRIC	CDS	21444	23693	2250	-		PLF_2172_00000453	PGF_03098349		749		Acylphosphate phosphohydrolase (EC 3.6.1.7) / [NiFe] hydrogenase metallocenter assembly protein HypF	GO:0003998|acylphosphatase activity
Ar-5	2172.40	2172.40.con.0006	fig|2172.40.peg.254			PATRIC.2172.40.2172.40.con.0006.CDS.2187.2660.fwd	PATRIC	CDS	2187	2660	474	+		PLF_2172_00013134	PGF_00418429		157		Coenzyme F420 hydrogenase maturation protease
Ar-5	2172.40	2172.40.con.0006	fig|2172.40.peg.267			PATRIC.2172.40.2172.40.con.0006.CDS.23746.24507.fwd	PATRIC	CDS	23746	24507	762	+		PLF_2172_00000854	PGF_00024949		253		Circadian phase modifier
Ar-5	2172.40	2172.40.con.0006	fig|2172.40.peg.268			PATRIC.2172.40.2172.40.con.0006.CDS.24509.25078.fwd	PATRIC	CDS	24509	25078	570	+		PLF_2172_00001175	PGF_02271957		189		hypothetical protein
Ar-5	2172.40	2172.40.con.0006	fig|2172.40.peg.269			PATRIC.2172.40.2172.40.con.0006.CDS.25081.25371.rev	PATRIC	CDS	25081	25371	291	-		PLF_2172_00013064	PGF_01172431		96		Phosphoribosyl-ATP pyrophosphatase (EC 3.6.1.31)	GO:0004636|phosphoribosyl-ATP diphosphatase activity
Ar-5	2172.40	2172.40.con.0006	fig|2172.40.peg.270			PATRIC.2172.40.2172.40.con.0006.CDS.25372.26172.rev	PATRIC	CDS	25372	26172	801	-		PLF_2172_00000495	PGF_00414916		266		CBS/parB domain-containing protein
Ar-5	2172.40	2172.40.con.0006	fig|2172.40.peg.271			PATRIC.2172.40.2172.40.con.0006.CDS.26188.27582.rev	PATRIC	CDS	26188	27582	1395	-		PLF_2172_00000173	PGF_00067554		464		Aspartyl-tRNA(Asn) amidotransferase subunit B (EC 6.3.5.6) @ Glutamyl-tRNA(Gln) amidotransferase subunit B (EC 6.3.5.7)	GO:0050566|asparaginyl-tRNA synthase (glutamine-hydrolyzing) activity;GO:0050567|glutaminyl-tRNA synthase (glutamine-hydrolyzing) activity
Ar-5	2172.40	2172.40.con.0006	fig|2172.40.peg.255			PATRIC.2172.40.2172.40.con.0006.CDS.2660.3490.fwd	PATRIC	CDS	2660	3490	831	+		PLF_2172_00000515	PGF_00418427		276		Coenzyme F420 hydrogenase gamma subunit (FrcG) (EC 1.12.98.1)	GO:0050454|coenzyme F420 hydrogenase activity
Ar-5	2172.40	2172.40.con.0006	fig|2172.40.peg.272			PATRIC.2172.40.2172.40.con.0006.CDS.27642.27974.fwd	PATRIC	CDS	27642	27974	333	+		PLF_2172_00001442	PGF_02272126		110		hypothetical protein
Ar-5	2172.40	2172.40.con.0006	fig|2172.40.peg.273			PATRIC.2172.40.2172.40.con.0006.CDS.27971.28960.rev	PATRIC	CDS	27971	28960	990	-		PLF_2172_00012163	PGF_00065095		329		Uncharacterized protein MJ0597
Ar-5	2172.40	2172.40.con.0006	fig|2172.40.peg.274			PATRIC.2172.40.2172.40.con.0006.CDS.29693.30100.fwd	PATRIC	CDS	29693	30100	408	+		PLF_2172_00000668	PGF_00065075		135		Uncharacterized protein MJ0497
Ar-5	2172.40	2172.40.con.0006	fig|2172.40.peg.275			PATRIC.2172.40.2172.40.con.0006.CDS.30362.30970.fwd	PATRIC	CDS	30362	30970	609	+		PLF_2172_00002089	PGF_10420457		202		MBL-fold metallo-hydrolase superfamily
Ar-5	2172.40	2172.40.con.0006	fig|2172.40.peg.276			PATRIC.2172.40.2172.40.con.0006.CDS.30972.31622.rev	PATRIC	CDS	30972	31622	651	-		PLF_2172_00000435	PGF_06627798		216		Trk potassium uptake system protein TrkA
Ar-5	2172.40	2172.40.con.0006	fig|2172.40.peg.277			PATRIC.2172.40.2172.40.con.0006.CDS.31679.33115.rev	PATRIC	CDS	31679	33115	1437	-		PLF_2172_00001126	PGF_08788152		478		Trk potassium uptake system protein TrkH
Ar-5	2172.40	2172.40.con.0006	fig|2172.40.peg.278			PATRIC.2172.40.2172.40.con.0006.CDS.33198.34250.fwd	PATRIC	CDS	33198	34250	1053	+		PLF_2172_00000923	PGF_02275825		350		UPF0104 membrane protein MTH_1261
Ar-5	2172.40	2172.40.con.0006	fig|2172.40.peg.279			PATRIC.2172.40.2172.40.con.0006.CDS.34335.35225.fwd	PATRIC	CDS	34335	35225	891	+		PLF_2172_00000202	PGF_00006318		296		Formylmethanofuran--tetrahydromethanopterin N-formyltransferase (EC 2.3.1.101)	GO:0030270|formylmethanofuran-tetrahydromethanopterin N-formyltransferase activity
Ar-5	2172.40	2172.40.con.0006	fig|2172.40.peg.256			PATRIC.2172.40.2172.40.con.0006.CDS.3503.4360.fwd	PATRIC	CDS	3503	4360	858	+		PLF_2172_00000514	PGF_00418425		285		Coenzyme F420 hydrogenase beta subunit (FrcB) (EC 1.12.98.1)	GO:0050454|coenzyme F420 hydrogenase activity
Ar-5	2172.40	2172.40.con.0006	fig|2172.40.peg.280			PATRIC.2172.40.2172.40.con.0006.CDS.35658.37190.fwd	PATRIC	CDS	35658	37190	1533	+		PLF_2172_00000389	PGF_06230969		510		NAD(P)H-hydrate epimerase (EC 5.1.99.6) / ADP-dependent (S)-NAD(P)H-hydrate dehydratase (EC 4.2.1.136)
Ar-5	2172.40	2172.40.con.0006	fig|2172.40.peg.281			PATRIC.2172.40.2172.40.con.0006.CDS.37192.37917.fwd	PATRIC	CDS	37192	37917	726	+		PLF_2172_00000428	PGF_00054920		241		Sugar fermentation stimulation protein SfsA
Ar-5	2172.40	2172.40.con.0006	fig|2172.40.peg.282			PATRIC.2172.40.2172.40.con.0006.CDS.38297.38911.fwd	PATRIC	CDS	38297	38911	615	+		PLF_2172_00001758	PGF_00359373		204		hypothetical protein
Ar-5	2172.40	2172.40.con.0006	fig|2172.40.peg.283			PATRIC.2172.40.2172.40.con.0006.CDS.39077.39799.rev	PATRIC	CDS	39077	39799	723	-		PLF_2172_00000887	PGF_10024837		240		NAD-dependent protein deacetylase of SIR2 family
Ar-5	2172.40	2172.40.con.0006	fig|2172.40.peg.284			PATRIC.2172.40.2172.40.con.0006.CDS.39920.41419.fwd	PATRIC	CDS	39920	41419	1500	+		PLF_2172_00000694	PGF_00103335		499		hypothetical protein
Ar-5	2172.40	2172.40.con.0006	fig|2172.40.peg.285			PATRIC.2172.40.2172.40.con.0006.CDS.41434.42204.fwd	PATRIC	CDS	41434	42204	771	+		PLF_2172_00000977	PGF_01427545		256		Aquaporin Z
Ar-5	2172.40	2172.40.con.0006	fig|2172.40.peg.286			PATRIC.2172.40.2172.40.con.0006.CDS.42274.43449.rev	PATRIC	CDS	42274	43449	1176	-		PLF_2172_00000298	PGF_02862285		391		Argininosuccinate synthase (EC 6.3.4.5)	GO:0004055|argininosuccinate synthase activity
Ar-5	2172.40	2172.40.con.0006	fig|2172.40.peg.287			PATRIC.2172.40.2172.40.con.0006.CDS.43761.44480.fwd	PATRIC	CDS	43761	44480	720	+		PLF_2172_00000004	PGF_02273821		239		hypothetical protein
Ar-5	2172.40	2172.40.con.0006	fig|2172.40.peg.257			PATRIC.2172.40.2172.40.con.0006.CDS.4389.5309.rev	PATRIC	CDS	4389	5309	921	-		PLF_2172_00000378	PGF_06629251		306		Methionine aminopeptidase (EC 3.4.11.18)
Ar-5	2172.40	2172.40.con.0006	fig|2172.40.peg.288			PATRIC.2172.40.2172.40.con.0006.CDS.44684.46660.rev	PATRIC	CDS	44684	46660	1977	-		PLF_2172_00000664	PGF_00064541		658		Uncharacterized ATP-dependent helicase MJ0104
Ar-5	2172.40	2172.40.con.0006	fig|2172.40.peg.289			PATRIC.2172.40.2172.40.con.0006.CDS.46726.47478.fwd	PATRIC	CDS	46726	47478	753	+		PLF_2172_00005760	PGF_02275832		250		hypothetical protein
Ar-5	2172.40	2172.40.con.0006	fig|2172.40.peg.290			PATRIC.2172.40.2172.40.con.0006.CDS.47605.48321.fwd	PATRIC	CDS	47605	48321	717	+		PLF_2172_00001271	PGF_02272001		238		Uncharacterized protein MJ0790
Ar-5	2172.40	2172.40.con.0006	fig|2172.40.peg.291			PATRIC.2172.40.2172.40.con.0006.CDS.48353.49174.rev	PATRIC	CDS	48353	49174	822	-		PLF_2172_00001088	PGF_00245757		273		Putative sodium-dependent transporter
Ar-5	2172.40	2172.40.con.0006	fig|2172.40.peg.292			PATRIC.2172.40.2172.40.con.0006.CDS.49211.49426.fwd	PATRIC	CDS	49211	49426	216	+		PLF_2172_00003491	PGF_02273480		71		hypothetical protein
Ar-5	2172.40	2172.40.con.0006	fig|2172.40.peg.293			PATRIC.2172.40.2172.40.con.0006.CDS.49633.49947.fwd	PATRIC	CDS	49633	49947	315	+		PLF_2172_00012978	PGF_00424420		104		Energy conserving hydrogenase Ehb protein A
Ar-5	2172.40	2172.40.con.0006	fig|2172.40.peg.294			PATRIC.2172.40.2172.40.con.0006.CDS.49988.50251.fwd	PATRIC	CDS	49988	50251	264	+		PLF_2172_00001353	PGF_02272068		87		Energy conserving hydrogenase Ehb protein B
Ar-5	2172.40	2172.40.con.0006	fig|2172.40.peg.295			PATRIC.2172.40.2172.40.con.0006.CDS.50251.50682.fwd	PATRIC	CDS	50251	50682	432	+		PLF_2172_00001222	PGF_00424422		143		Energy conserving hydrogenase Ehb protein C
Ar-5	2172.40	2172.40.con.0006	fig|2172.40.peg.296			PATRIC.2172.40.2172.40.con.0006.CDS.50684.50917.fwd	PATRIC	CDS	50684	50917	234	+		PLF_2172_00001102	PGF_00424423		77		Energy conserving hydrogenase Ehb protein D
Ar-5	2172.40	2172.40.con.0006	fig|2172.40.peg.297			PATRIC.2172.40.2172.40.con.0006.CDS.50917.51303.fwd	PATRIC	CDS	50917	51303	387	+		PLF_2172_00000992	PGF_00424432		128		Energy conserving hydrogenase Ehb transmembrane protein E
Ar-5	2172.40	2172.40.con.0006	fig|2172.40.peg.298			PATRIC.2172.40.2172.40.con.0006.CDS.51296.52753.fwd	PATRIC	CDS	51296	52753	1458	+		PLF_2172_00012631	PGF_00424415		485		Energy conserving hydrogenase Ehb anchor subunit F
Ar-5	2172.40	2172.40.con.0006	fig|2172.40.peg.299			PATRIC.2172.40.2172.40.con.0006.CDS.52750.53085.fwd	PATRIC	CDS	52750	53085	336	+		PLF_2172_00001354	PGF_02272069		111		Energy conserving hydrogenase Ehb protein G
Ar-5	2172.40	2172.40.con.0006	fig|2172.40.peg.300			PATRIC.2172.40.2172.40.con.0006.CDS.53078.53356.fwd	PATRIC	CDS	53078	53356	279	+		PLF_2172_00001223	PGF_02271851		92		Energy conserving hydrogenase Ehb protein H
Ar-5	2172.40	2172.40.con.0006	fig|2172.40.peg.301			PATRIC.2172.40.2172.40.con.0006.CDS.53353.53826.fwd	PATRIC	CDS	53353	53826	474	+		PLF_2172_00000746	PGF_00424428		157		Energy conserving hydrogenase Ehb protein I
Ar-5	2172.40	2172.40.con.0006	fig|2172.40.peg.302			PATRIC.2172.40.2172.40.con.0006.CDS.53836.54084.fwd	PATRIC	CDS	53836	54084	249	+		PLF_2172_00001355	PGF_02272070		82		Energy conserving hydrogenase Ehb protein J
Ar-5	2172.40	2172.40.con.0006	fig|2172.40.peg.258			PATRIC.2172.40.2172.40.con.0006.CDS.5399.5800.fwd	PATRIC	CDS	5399	5800	402	+		PLF_2172_00012954	PGF_12701514		133		hypothetical protein
Ar-5	2172.40	2172.40.con.0006	fig|2172.40.peg.303			PATRIC.2172.40.2172.40.con.0006.CDS.54095.55510.fwd	PATRIC	CDS	54095	55510	1416	+		PLF_2172_00017117	PGF_00424419		471		Energy conserving hydrogenase Ehb polyferredoxin (protein K)
Ar-5	2172.40	2172.40.con.0006	fig|2172.40.peg.304			PATRIC.2172.40.2172.40.con.0006.CDS.55511.55996.fwd	PATRIC	CDS	55511	55996	486	+		PLF_2172_00000533	PGF_00424416		161		Energy conserving hydrogenase Ehb ferredoxin-containing protein L
Ar-5	2172.40	2172.40.con.0006	fig|2172.40.peg.305			PATRIC.2172.40.2172.40.con.0006.CDS.56007.56453.fwd	PATRIC	CDS	56007	56453	447	+		PLF_2172_00000334	PGF_00424431		148		Energy conserving hydrogenase Ehb small subunit (protein M)
Ar-5	2172.40	2172.40.con.0006	fig|2172.40.peg.306			PATRIC.2172.40.2172.40.con.0006.CDS.56472.57599.fwd	PATRIC	CDS	56472	57599	1128	+		PLF_2172_00000534	PGF_00424418		375		Energy conserving hydrogenase Ehb large subunit (protein N)
Ar-5	2172.40	2172.40.con.0006	fig|2172.40.peg.307			PATRIC.2172.40.2172.40.con.0006.CDS.57604.58602.fwd	PATRIC	CDS	57604	58602	999	+		PLF_2172_00000591	PGF_00424417		332		Energy conserving hydrogenase Ehb integral membrane protein O
Ar-5	2172.40	2172.40.con.0006	fig|2172.40.peg.259			PATRIC.2172.40.2172.40.con.0006.CDS.5810.6334.fwd	PATRIC	CDS	5810	6334	525	+		PLF_2172_00001452	PGF_09788644		174		hypothetical protein
Ar-5	2172.40	2172.40.con.0006	fig|2172.40.peg.308			PATRIC.2172.40.2172.40.con.0006.CDS.58612.58866.fwd	PATRIC	CDS	58612	58866	255	+		PLF_2172_00000747	PGF_00424429		84		Energy conserving hydrogenase Ehb protein P
Ar-5	2172.40	2172.40.con.0006	fig|2172.40.peg.309			PATRIC.2172.40.2172.40.con.0006.CDS.58868.59527.fwd	PATRIC	CDS	58868	59527	660	+		PLF_2172_00000193	PGF_00424430		219		Energy conserving hydrogenase Ehb protein Q
Ar-5	2172.40	2172.40.con.0006	fig|2172.40.peg.310			PATRIC.2172.40.2172.40.con.0006.CDS.59524.60318.rev	PATRIC	CDS	59524	60318	795	-		PLF_2172_00000982	PGF_02275851		264		RecB family exonuclease
Ar-5	2172.40	2172.40.con.0006	fig|2172.40.peg.311			PATRIC.2172.40.2172.40.con.0006.CDS.60458.61531.rev	PATRIC	CDS	60458	61531	1074	-		PLF_2172_00000930	PGF_02281324		357		Uncharacterized protein MJ1086
Ar-5	2172.40	2172.40.con.0006	fig|2172.40.peg.312			PATRIC.2172.40.2172.40.con.0006.CDS.61683.62276.fwd	PATRIC	CDS	61683	62276	594	+		PLF_2172_00000721	PGF_00064002		197		Archaeosine cluster protein X
Ar-5	2172.40	2172.40.con.0006	fig|2172.40.peg.313			PATRIC.2172.40.2172.40.con.0006.CDS.62289.62810.fwd	PATRIC	CDS	62289	62810	522	+		PLF_2172_00000788	PGF_02278149		173		6-carboxy-5,6,7,8-tetrahydropterin synthase (EC 4.1.2.50)
Ar-5	2172.40	2172.40.con.0006	fig|2172.40.peg.314			PATRIC.2172.40.2172.40.con.0006.CDS.62813.63511.fwd	PATRIC	CDS	62813	63511	699	+		PLF_2172_00000787	PGF_02386833		232		7-carboxy-7-deazaguanine synthase (EC 4.3.99.3)
Ar-5	2172.40	2172.40.con.0006	fig|2172.40.peg.315			PATRIC.2172.40.2172.40.con.0006.CDS.63594.64532.fwd	PATRIC	CDS	63594	64532	939	+		PLF_2172_00001273	PGF_02285243		312		FIG041141: CBS domain protein
Ar-5	2172.40	2172.40.con.0006	fig|2172.40.peg.316			PATRIC.2172.40.2172.40.con.0006.CDS.64615.65433.fwd	PATRIC	CDS	64615	65433	819	+		PLF_2172_00013043	PGF_10590132		272		FIG040948: CBS domain protein
Ar-5	2172.40	2172.40.con.0006	fig|2172.40.peg.317			PATRIC.2172.40.2172.40.con.0006.CDS.65526.66332.fwd	PATRIC	CDS	65526	66332	807	+		PLF_2172_00000613	PGF_07544077		268		Prephenate dehydratase (EC 4.2.1.51)	GO:0004664|prephenate dehydratase activity
Ar-5	2172.40	2172.40.con.0006	fig|2172.40.peg.318			PATRIC.2172.40.2172.40.con.0006.CDS.66394.67065.fwd	PATRIC	CDS	66394	67065	672	+		PLF_2172_00001259	PGF_10318350		223		Similarity
Ar-5	2172.40	2172.40.con.0006	fig|2172.40.peg.319			PATRIC.2172.40.2172.40.con.0006.CDS.67087.67656.fwd	PATRIC	CDS	67087	67656	570	+		PLF_2172_00001311	PGF_02272034		189		hypothetical protein
Ar-5	2172.40	2172.40.con.0006	fig|2172.40.peg.320			PATRIC.2172.40.2172.40.con.0006.CDS.67687.68193.fwd	PATRIC	CDS	67687	68193	507	+		PLF_2172_00001184	PGF_03439822		168		Phosphopantothenoylcysteine decarboxylase (EC 4.1.1.36)	GO:0004633|phosphopantothenoylcysteine decarboxylase activity
Ar-5	2172.40	2172.40.con.0006	fig|2172.40.peg.321			PATRIC.2172.40.2172.40.con.0006.CDS.68227.68841.fwd	PATRIC	CDS	68227	68841	615	+		PLF_2172_00001379	PGF_00650314		204		Phosphopantothenoylcysteine synthetase (EC 6.3.2.5)	GO:0004632|phosphopantothenate--cysteine ligase activity
Ar-5	2172.40	2172.40.con.0006	fig|2172.40.peg.322			PATRIC.2172.40.2172.40.con.0006.CDS.69175.69816.rev	PATRIC	CDS	69175	69816	642	-		PLF_2172_00000267	PGF_00411462		213		Box C/D RNA-guided RNA methyltransferase subunit fibrillarin
Ar-5	2172.40	2172.40.con.0006	fig|2172.40.peg.323			PATRIC.2172.40.2172.40.con.0006.CDS.69820.70983.rev	PATRIC	CDS	69820	70983	1164	-		PLF_2172_00000268	PGF_00411463		387		Box C/D RNA-guided RNA methyltransferase subunit Nop5
Ar-5	2172.40	2172.40.con.0006	fig|2172.40.peg.324			PATRIC.2172.40.2172.40.con.0006.CDS.71103.71675.fwd	PATRIC	CDS	71103	71675	573	+		PLF_2172_00001093	PGF_02271929		190		Candida glabrata strain CBS138 chromosome D complete sequence
Ar-5	2172.40	2172.40.con.0006	fig|2172.40.peg.260			PATRIC.2172.40.2172.40.con.0006.CDS.7141.11949.fwd	PATRIC	CDS	7141	11949	4809	+		PLF_2172_00001094	PGF_10360638		1602		CobN-like chelatase BtuS for metalloporphyrine salvage
Ar-5	2172.40	2172.40.con.0006	fig|2172.40.peg.325			PATRIC.2172.40.2172.40.con.0006.CDS.71735.72646.fwd	PATRIC	CDS	71735	72646	912	+		PLF_2172_00000189	PGF_03029062		303		Dihydroorotate dehydrogenase (NAD(+)), catalytic subunit (EC 1.3.1.14)	GO:0004589|orotate reductase (NADH) activity
Ar-5	2172.40	2172.40.con.0006	fig|2172.40.peg.326			PATRIC.2172.40.2172.40.con.0006.CDS.72650.73456.fwd	PATRIC	CDS	72650	73456	807	+		PLF_2172_00000528	PGF_01513923		268		Dihydroorotate dehydrogenase (NAD(+)), electron transfer subunit (EC 1.3.1.14)	GO:0004589|orotate reductase (NADH) activity
Ar-5	2172.40	2172.40.con.0006	fig|2172.40.peg.327			PATRIC.2172.40.2172.40.con.0006.CDS.73472.74518.fwd	PATRIC	CDS	73472	74518	1047	+		PLF_2172_00000803	PGF_02275801		348		UPF0118 membrane protein MJ1177
Ar-5	2172.40	2172.40.con.0006	fig|2172.40.peg.328			PATRIC.2172.40.2172.40.con.0006.CDS.74522.76309.fwd	PATRIC	CDS	74522	76309	1788	+		PLF_2172_00000061	PGF_10459356		595		Archaeal DNA polymerase I (EC 2.7.7.7)	GO:0003887|DNA-directed DNA polymerase activity
Ar-5	2172.40	2172.40.con.0006	fig|2172.40.peg.329			PATRIC.2172.40.2172.40.con.0006.CDS.76323.77351.rev	PATRIC	CDS	76323	77351	1029	-		PLF_2172_00000364	PGF_00016242		342		L-sulfolactate dehydrogenase (EC 1.1.1.272)	GO:0050578|(R)-2-hydroxyacid dehydrogenase activity
Ar-5	2172.40	2172.40.con.0006	fig|2172.40.peg.330			PATRIC.2172.40.2172.40.con.0006.CDS.77379.78398.rev	PATRIC	CDS	77379	78398	1020	-		PLF_2172_00000392	PGF_00033954		339		Phosphoribosylformylglycinamidine cyclo-ligase (EC 6.3.3.1)	GO:0004641|phosphoribosylformylglycinamidine cyclo-ligase activity
Ar-5	2172.40	2172.40.con.0006	fig|2172.40.peg.331			PATRIC.2172.40.2172.40.con.0006.CDS.78490.80400.rev	PATRIC	CDS	78490	80400	1911	-		PLF_2172_00000086	PGF_00038629		636		Protein similar to polyadenylation specificity factor, MJ1236 type
Ar-5	2172.40	2172.40.con.0006	fig|2172.40.peg.332			PATRIC.2172.40.2172.40.con.0006.CDS.80530.81144.rev	PATRIC	CDS	80530	81144	615	-		PLF_2172_00000619	PGF_01513745		204		Proteasome subunit beta (EC 3.4.25.1), archaeal
Ar-5	2172.40	2172.40.con.0006	fig|2172.40.peg.333			PATRIC.2172.40.2172.40.con.0006.CDS.81353.82090.fwd	PATRIC	CDS	81353	82090	738	+		PLF_2172_00000272	PGF_00413313		245		tRNA(Phe) (4-demethylwyosine(37)-C(7)) aminocarboxypropyltransferase (EC 2.5.1.114)
Ar-5	2172.40	2172.40.con.0006	fig|2172.40.peg.334			PATRIC.2172.40.2172.40.con.0006.CDS.82077.83159.rev	PATRIC	CDS	82077	83159	1083	-		PLF_2172_00000165	PGF_00000125		360		7,8-didemethyl-8-hydroxy-5-deazariboflavin synthase subunit 1
Ar-5	2172.40	2172.40.con.0006	fig|2172.40.peg.335			PATRIC.2172.40.2172.40.con.0006.CDS.83163.83603.rev	PATRIC	CDS	83163	83603	441	-		PLF_2172_00001313	PGF_02272036		146		hypothetical protein
Ar-5	2172.40	2172.40.con.0006	fig|2172.40.peg.336			PATRIC.2172.40.2172.40.con.0006.CDS.83608.84543.rev	PATRIC	CDS	83608	84543	936	-		PLF_2172_00000204	PGF_00006981		311		GTP cyclohydrolase MptA (EC 3.5.4.39)
Ar-5	2172.40	2172.40.con.0006	fig|2172.40.peg.337			PATRIC.2172.40.2172.40.con.0006.CDS.84718.85194.rev	PATRIC	CDS	84718	85194	477	-		PLF_2172_00000654	PGF_02999254		158		Leucine-responsive-regulatory protein, AsnC family
Ar-5	2172.40	2172.40.con.0006	fig|2172.40.peg.338			PATRIC.2172.40.2172.40.con.0006.CDS.85641.86807.rev	PATRIC	CDS	85641	86807	1167	-		PLF_2172_00000099	PGF_00413206		388		tRNA (guanine(26)-N(2))-dimethyltransferase (EC 2.1.1.216)
Ar-5	2172.40	2172.40.con.0006	fig|2172.40.peg.339			PATRIC.2172.40.2172.40.con.0006.CDS.86910.88016.fwd	PATRIC	CDS	86910	88016	1107	+		PLF_2172_00000059	PGF_03134324		368		UDP-N-acetyl-D-glucosaminuronic acid 3-aminotransferase
Ar-5	2172.40	2172.40.con.0006	fig|2172.40.peg.340			PATRIC.2172.40.2172.40.con.0006.CDS.88030.88335.rev	PATRIC	CDS	88030	88335	306	-		PLF_2172_00000963	PGF_02275844		101		hypothetical protein
Ar-5	2172.40	2172.40.con.0006	fig|2172.40.peg.341			PATRIC.2172.40.2172.40.con.0006.CDS.88390.89256.fwd	PATRIC	CDS	88390	89256	867	+		PLF_2172_00000266	PGF_00401649		288		n-type ATP pyrophosphatase superfamily / TilS and TtcA-like
Ar-5	2172.40	2172.40.con.0006	fig|2172.40.peg.342			PATRIC.2172.40.2172.40.con.0006.CDS.89224.90165.rev	PATRIC	CDS	89224	90165	942	-		PLF_2172_00001300	PGF_02272023		313		hypothetical protein
Ar-5	2172.40	2172.40.con.0006	fig|2172.40.peg.343			PATRIC.2172.40.2172.40.con.0006.CDS.90162.91499.rev	PATRIC	CDS	90162	91499	1338	-		PLF_2172_00000350	PGF_02818638		445		Hemolysins and related proteins containing CBS domains
Ar-5	2172.40	2172.40.con.0006	fig|2172.40.peg.344			PATRIC.2172.40.2172.40.con.0006.CDS.91531.91743.rev	PATRIC	CDS	91531	91743	213	-		PLF_2172_00000396	PGF_02273802		70		Protein MTH1184
Ar-5	2172.40	2172.40.con.0006	fig|2172.40.peg.345			PATRIC.2172.40.2172.40.con.0006.CDS.91813.92991.rev	PATRIC	CDS	91813	92991	1179	-		PLF_2172_00000083	PGF_02522403		392		Pheromone shutdown protein
Ar-5	2172.40	2172.40.con.0006	fig|2172.40.peg.346			PATRIC.2172.40.2172.40.con.0006.CDS.93041.93733.rev	PATRIC	CDS	93041	93733	693	-		PLF_2172_00005771	PGF_00412587		230		2-phosphosulfolactate phosphatase (EC 3.1.3.71)	GO:0050532|2-phosphosulfolactate phosphatase activity
Ar-5	2172.40	2172.40.con.0006	fig|2172.40.peg.347			PATRIC.2172.40.2172.40.con.0006.CDS.93793.94308.fwd	PATRIC	CDS	93793	94308	516	+		PLF_2172_00001054	PGF_08225224		171		hypothetical protein
Ar-5	2172.40	2172.40.con.0006	fig|2172.40.peg.348			PATRIC.2172.40.2172.40.con.0006.CDS.94357.95277.fwd	PATRIC	CDS	94357	95277	921	+		PLF_2172_00000143	PGF_00065013		306		Uncharacterized protein MJ0094
Ar-5	2172.40	2172.40.con.0006	fig|2172.40.peg.253			PATRIC.2172.40.2172.40.con.0006.CDS.950.2167.fwd	PATRIC	CDS	950	2167	1218	+		PLF_2172_00000319	PGF_00418423		405		Coenzyme F420 hydrogenase alpha subunit (FrcA) (EC 1.12.98.1)	GO:0050454|coenzyme F420 hydrogenase activity
Ar-5	2172.40	2172.40.con.0006	fig|2172.40.peg.349			PATRIC.2172.40.2172.40.con.0006.CDS.95292.96539.rev	PATRIC	CDS	95292	96539	1248	-		PLF_2172_00000765	PGF_00020788		415		Methyl coenzyme M reductase associated protein @ Fe-S oxidoreductase, related to NifB/MoaA family
Ar-5	2172.40	2172.40.con.0006	fig|2172.40.peg.350			PATRIC.2172.40.2172.40.con.0006.CDS.97129.98460.fwd	PATRIC	CDS	97129	98460	1332	+		PLF_2172_00000218	PGF_00020789		443		Methyl coenzyme M reductase beta subunit (EC 2.8.4.1)	GO:0050524|coenzyme-B sulfoethylthiotransferase activity
Ar-5	2172.40	2172.40.con.0006	fig|2172.40.peg.351			PATRIC.2172.40.2172.40.con.0006.CDS.98489.98956.fwd	PATRIC	CDS	98489	98956	468	+		PLF_2172_00000877	PGF_00020795		155		Methyl coenzyme M reductase operon protein D
Ar-5	2172.40	2172.40.con.0006	fig|2172.40.peg.352			PATRIC.2172.40.2172.40.con.0006.CDS.98958.99557.fwd	PATRIC	CDS	98958	99557	600	+		PLF_2172_00000380	PGF_00020791		199		Methyl coenzyme M reductase operon protein C
Ar-5	2172.40	2172.40.con.0006	fig|2172.40.peg.353			PATRIC.2172.40.2172.40.con.0006.CDS.99560.100321.fwd	PATRIC	CDS	99560	100321	762	+		PLF_2172_00000379	PGF_00020790		253		Methyl coenzyme M reductase gamma subunit (EC 2.8.4.1)	GO:0050524|coenzyme-B sulfoethylthiotransferase activity
Ar-5	2172.40	2172.40.con.0007	fig|2172.40.peg.382			PATRIC.2172.40.2172.40.con.0007.CDS.10311.10490.rev	PATRIC	CDS	10311	10490	180	-		PLF_2172_00001479	PGF_00038671		59		Protein translocase subunit SecE
Ar-5	2172.40	2172.40.con.0007	fig|2172.40.peg.383			PATRIC.2172.40.2172.40.con.0007.CDS.10627.11760.rev	PATRIC	CDS	10627	11760	1134	-		PLF_2172_00000504	PGF_03520151		377		Cell division protein FtsZ
Ar-5	2172.40	2172.40.con.0007	fig|2172.40.peg.384			PATRIC.2172.40.2172.40.con.0007.CDS.12583.13524.fwd	PATRIC	CDS	12583	13524	942	+		PLF_2172_00000080	PGF_00024286		313		N5-methyltetrahydromethanopterin:coenzyme M methyltransferase subunit H (EC 2.1.1.86)	GO:0030269|tetrahydromethanopterin S-methyltransferase activity
Ar-5	2172.40	2172.40.con.0007	fig|2172.40.peg.385			PATRIC.2172.40.2172.40.con.0007.CDS.13597.14166.rev	PATRIC	CDS	13597	14166	570	-		PLF_2172_00001041	PGF_00065077		189		Uncharacterized protein MJ0504
Ar-5	2172.40	2172.40.con.0007	fig|2172.40.peg.386			PATRIC.2172.40.2172.40.con.0007.CDS.14231.15088.fwd	PATRIC	CDS	14231	15088	858	+		PLF_2172_00000672	PGF_00065217		285		Uncharacterized protein MJ1361
Ar-5	2172.40	2172.40.con.0007	fig|2172.40.peg.387			PATRIC.2172.40.2172.40.con.0007.CDS.15174.15695.fwd	PATRIC	CDS	15174	15695	522	+		PLF_2172_00000979	PGF_00976077		173		Archaeal transcription factor E
Ar-5	2172.40	2172.40.con.0007	fig|2172.40.peg.388			PATRIC.2172.40.2172.40.con.0007.CDS.15702.16196.fwd	PATRIC	CDS	15702	16196	495	+		PLF_2172_00001150	PGF_00064821		164		Uncharacterized metal-dependent phosphohydrolase MJ0778
Ar-5	2172.40	2172.40.con.0007	fig|2172.40.peg.374			PATRIC.2172.40.2172.40.con.0007.CDS.1593.2738.rev	PATRIC	CDS	1593	2738	1146	-		PLF_2172_00000159	PGF_06115957		381		tRNA 4-thiouridine synthase (EC 2.8.1.4)
Ar-5	2172.40	2172.40.con.0007	fig|2172.40.peg.389			PATRIC.2172.40.2172.40.con.0007.CDS.16199.17113.fwd	PATRIC	CDS	16199	17113	915	+		PLF_2172_00000273	PGF_00413344		304		Archaeosine synthase (EC 2.6.1.97)	GO:0002948|archaeosine synthase activity
Ar-5	2172.40	2172.40.con.0007	fig|2172.40.peg.390			PATRIC.2172.40.2172.40.con.0007.CDS.17318.17602.fwd	PATRIC	CDS	17318	17602	285	+		PLF_2172_00001074	PGF_02278971		94		PaaD-like protein MJ1129
Ar-5	2172.40	2172.40.con.0007	fig|2172.40.peg.391			PATRIC.2172.40.2172.40.con.0007.CDS.17874.18386.fwd	PATRIC	CDS	17874	18386	513	+		PLF_2172_00013063	PGF_00359726		170		ACT domain-containing protein
Ar-5	2172.40	2172.40.con.0007	fig|2172.40.peg.392			PATRIC.2172.40.2172.40.con.0007.CDS.18380.18655.rev	PATRIC	CDS	18380	18655	276	-		PLF_2172_00000683	PGF_00067769		91		[NiFe] hydrogenase metallocenter assembly protein HypC
Ar-5	2172.40	2172.40.con.0007	fig|2172.40.peg.393			PATRIC.2172.40.2172.40.con.0007.CDS.18749.20050.fwd	PATRIC	CDS	18749	20050	1302	+		PLF_2172_00013143	PGF_09658708		433		Dihydrolipoamide dehydrogenase (EC 1.8.1.4)	GO:0004148|dihydrolipoyl dehydrogenase activity
Ar-5	2172.40	2172.40.con.0007	fig|2172.40.peg.394			PATRIC.2172.40.2172.40.con.0007.CDS.20053.21099.rev	PATRIC	CDS	20053	21099	1047	-		PLF_2172_00016554	PGF_00158494		348		hypothetical protein
Ar-5	2172.40	2172.40.con.0007	fig|2172.40.peg.395			PATRIC.2172.40.2172.40.con.0007.CDS.21106.22068.rev	PATRIC	CDS	21106	22068	963	-		PLF_2172_00000459	PGF_00298293		320		Uncharacterized membrane protein MK0241
Ar-5	2172.40	2172.40.con.0007	fig|2172.40.peg.396			PATRIC.2172.40.2172.40.con.0007.CDS.22173.23234.rev	PATRIC	CDS	22173	23234	1062	-		PLF_2172_00000598	PGF_00029181		353		PELOTA homolog; COG1537: Predicted RNA-binding proteins
Ar-5	2172.40	2172.40.con.0007	fig|2172.40.peg.397			PATRIC.2172.40.2172.40.con.0007.CDS.23281.24591.fwd	PATRIC	CDS	23281	24591	1311	+		PLF_2172_00000230	PGF_03994619		436		Prephenate and/or arogenate dehydrogenase (unknown specificity) (EC 1.3.1.12)(EC 1.3.1.43) / Ferredoxin-fold anticodon binding domain	GO:0008977|prephenate dehydrogenase activity;GO:0047794|cyclohexadienyl dehydrogenase activity
Ar-5	2172.40	2172.40.con.0007	fig|2172.40.peg.398			PATRIC.2172.40.2172.40.con.0007.CDS.24973.27165.fwd	PATRIC	CDS	24973	27165	2193	+		PLF_2172_00000057	PGF_04914575		730		AAA family ATPase Cdc48
Ar-5	2172.40	2172.40.con.0007	fig|2172.40.peg.399			PATRIC.2172.40.2172.40.con.0007.CDS.27277.28110.fwd	PATRIC	CDS	27277	28110	834	+		PLF_2172_00000806	PGF_00065005		277		Uncharacterized protein MJ0054
Ar-5	2172.40	2172.40.con.0007	fig|2172.40.peg.375			PATRIC.2172.40.2172.40.con.0007.CDS.2740.3927.rev	PATRIC	CDS	2740	3927	1188	-		PLF_2172_00001245	PGF_04409301		395		Na(+)/H(+) antiporter
Ar-5	2172.40	2172.40.con.0007	fig|2172.40.peg.400			PATRIC.2172.40.2172.40.con.0007.CDS.28132.29406.fwd	PATRIC	CDS	28132	29406	1275	+		PLF_2172_00000126	PGF_00012969		424		Phosphomethylpyrimidine synthase ThiC (EC 4.1.99.17)
Ar-5	2172.40	2172.40.con.0007	fig|2172.40.peg.401			PATRIC.2172.40.2172.40.con.0007.CDS.29407.31062.fwd	PATRIC	CDS	29407	31062	1656	+		PLF_2172_00000101	PGF_00017141		551		ATP-dependent DNA ligase (EC 6.5.1.1)	GO:0003910|DNA ligase (ATP) activity
Ar-5	2172.40	2172.40.con.0007	fig|2172.40.peg.373			PATRIC.2172.40.2172.40.con.0007.CDS.3.1313.rev	PATRIC	CDS	3	1313	1311	-		PLF_2172_00000149	PGF_08225224		437		hypothetical protein
Ar-5	2172.40	2172.40.con.0007	fig|2172.40.peg.402			PATRIC.2172.40.2172.40.con.0007.CDS.31056.31694.rev	PATRIC	CDS	31056	31694	639	-		PLF_2172_00001254	PGF_02873160		212		Putative preQ0 transporter YhhQ
Ar-5	2172.40	2172.40.con.0007	fig|2172.40.peg.403			PATRIC.2172.40.2172.40.con.0007.CDS.31797.32192.fwd	PATRIC	CDS	31797	32192	396	+		PLF_2172_00000948	PGF_02275833		131		hypothetical protein
Ar-5	2172.40	2172.40.con.0007	fig|2172.40.peg.404			PATRIC.2172.40.2172.40.con.0007.CDS.32337.33701.fwd	PATRIC	CDS	32337	33701	1365	+		PLF_2172_00000390	PGF_10452187		454		Phosphoglucomutase (EC 5.4.2.2) @ Phosphomannomutase (EC 5.4.2.8)	GO:0004614|phosphoglucomutase activity;GO:0004615|phosphomannomutase activity
Ar-5	2172.40	2172.40.con.0007	fig|2172.40.peg.405			PATRIC.2172.40.2172.40.con.0007.CDS.33708.34580.rev	PATRIC	CDS	33708	34580	873	-		PLF_2172_00000461	PGF_02274254		290		hypothetical protein
Ar-5	2172.40	2172.40.con.0007	fig|2172.40.peg.406			PATRIC.2172.40.2172.40.con.0007.CDS.34573.35196.rev	PATRIC	CDS	34573	35196	624	-		PLF_2172_00001030	PGF_10318954		207		Transcriptional regulator, AcrR family
Ar-5	2172.40	2172.40.con.0007	fig|2172.40.peg.407			PATRIC.2172.40.2172.40.con.0007.CDS.35336.36472.rev	PATRIC	CDS	35336	36472	1137	-		PLF_2172_00000128	PGF_00026736		378		O-linked GlcNAc transferase
Ar-5	2172.40	2172.40.con.0007	fig|2172.40.peg.408			PATRIC.2172.40.2172.40.con.0007.CDS.36494.37198.rev	PATRIC	CDS	36494	37198	705	-		PLF_2172_00000903	PGF_01641254		234		Ribonucleotide reductase of class III (anaerobic), activating protein (EC 1.97.1.4)	GO:0043365|[formate-C-acetyltransferase]-activating enzyme activity
Ar-5	2172.40	2172.40.con.0007	fig|2172.40.peg.409			PATRIC.2172.40.2172.40.con.0007.CDS.37198.38298.rev	PATRIC	CDS	37198	38298	1101	-		PLF_2172_00000300	PGF_00066814		366		Aspartate aminotransferase (EC 2.6.1.1) @ Histidinol-phosphate aminotransferase (EC 2.6.1.9)	GO:0004069|L-aspartate:2-oxoglutarate aminotransferase activity;GO:0004069|L-phenylalanine:2-oxoglutarate aminotransferase activity;GO:0004400|histidinol-phosphate transaminase activity;GO:0004400|L-phenylalanine:2-oxoglutarate aminotransferase activity
Ar-5	2172.40	2172.40.con.0007	fig|2172.40.peg.410			PATRIC.2172.40.2172.40.con.0007.CDS.38308.38784.rev	PATRIC	CDS	38308	38784	477	-		PLF_2172_00003398	PGF_00900330		158		Carbonic anhydrase-like protein MJ0304
Ar-5	2172.40	2172.40.con.0007	fig|2172.40.peg.411			PATRIC.2172.40.2172.40.con.0007.CDS.38796.40085.rev	PATRIC	CDS	38796	40085	1290	-		PLF_2172_00000384	PGF_08454293		429		N-acetylglucosamine-1-phosphate uridyltransferase (EC 2.7.7.23) / Glucosamine-1-phosphate N-acetyltransferase (EC 2.3.1.157)	GO:0003977|UDP-N-acetylglucosamine diphosphorylase activity;GO:0019134|glucosamine-1-phosphate N-acetyltransferase activity
Ar-5	2172.40	2172.40.con.0007	fig|2172.40.peg.412			PATRIC.2172.40.2172.40.con.0007.CDS.40211.41548.rev	PATRIC	CDS	40211	41548	1338	-		PLF_2172_00000229	PGF_01137124		445		Phosphoglucosamine mutase (EC 5.4.2.10)	GO:0008966|phosphoglucosamine mutase activity
Ar-5	2172.40	2172.40.con.0007	fig|2172.40.peg.376			PATRIC.2172.40.2172.40.con.0007.CDS.4047.6740.rev	PATRIC	CDS	4047	6740	2694	-		PLF_2172_00000103	PGF_07830674		897		Alanyl-tRNA synthetase (EC 6.1.1.7)	GO:0004813|alanine-tRNA ligase activity
Ar-5	2172.40	2172.40.con.0007	fig|2172.40.peg.413			PATRIC.2172.40.2172.40.con.0007.CDS.41562.42800.rev	PATRIC	CDS	41562	42800	1239	-		PLF_2172_00000131	PGF_00033530		412		Phosphoglycerate mutase (2,3-diphosphoglycerate-independent), archaeal type (EC 5.4.2.12)
Ar-5	2172.40	2172.40.con.0007	fig|2172.40.peg.414			PATRIC.2172.40.2172.40.con.0007.CDS.42872.43060.rev	PATRIC	CDS	42872	43060	189	-		PLF_2172_00001298	PGF_02272021		62		hypothetical protein
Ar-5	2172.40	2172.40.con.0007	fig|2172.40.peg.415			PATRIC.2172.40.2172.40.con.0007.CDS.43097.43795.rev	PATRIC	CDS	43097	43795	699	-		PLF_2172_00000305	PGF_01305640		232		Phytyl-phosphate kinase (EC 2.7.4.-)	GO:0009041|uridylate kinase activity;GO:0009041|polyphosphate:AMP phosphotransferase activity
Ar-5	2172.40	2172.40.con.0007	fig|2172.40.peg.416			PATRIC.2172.40.2172.40.con.0007.CDS.43889.44527.fwd	PATRIC	CDS	43889	44527	639	+		PLF_2172_00001239	PGF_07058946		212		LemA protein
Ar-5	2172.40	2172.40.con.0007	fig|2172.40.peg.417			PATRIC.2172.40.2172.40.con.0007.CDS.44596.45177.rev	PATRIC	CDS	44596	45177	582	-		PLF_2172_00000422	PGF_00049886		193		SSU ribosomal protein S3Ae
Ar-5	2172.40	2172.40.con.0007	fig|2172.40.peg.418			PATRIC.2172.40.2172.40.con.0007.CDS.45628.45990.rev	PATRIC	CDS	45628	45990	363	-		PLF_2172_00001331	PGF_02272052		120		hypothetical protein
Ar-5	2172.40	2172.40.con.0007	fig|2172.40.peg.419			PATRIC.2172.40.2172.40.con.0007.CDS.46083.46436.rev	PATRIC	CDS	46083	46436	354	-		PLF_2172_00001916	PGF_00124122		117		hypothetical protein
Ar-5	2172.40	2172.40.con.0007	fig|2172.40.peg.420			PATRIC.2172.40.2172.40.con.0007.CDS.46564.46887.rev	PATRIC	CDS	46564	46887	324	-		PLF_2172_00001312	PGF_04020812		107		hypothetical protein
Ar-5	2172.40	2172.40.con.0007	fig|2172.40.peg.421			PATRIC.2172.40.2172.40.con.0007.CDS.46889.47458.rev	PATRIC	CDS	46889	47458	570	-		PLF_2172_00000359	PGF_02278882		189		Iron-sulfur flavoprotein
Ar-5	2172.40	2172.40.con.0007	fig|2172.40.peg.422			PATRIC.2172.40.2172.40.con.0007.CDS.47517.48275.rev	PATRIC	CDS	47517	48275	759	-		PLF_2172_00000162	PGF_06211427		252		5'-methylthioadenosine phosphorylase (EC 2.4.2.28)	GO:0017061|S-methyl-5-thioadenosine phosphorylase activity
Ar-5	2172.40	2172.40.con.0007	fig|2172.40.peg.423			PATRIC.2172.40.2172.40.con.0007.CDS.48282.49730.rev	PATRIC	CDS	48282	49730	1449	-		PLF_2172_00000406	PGF_01771963		482		RNA-2',3'-PO4:RNA-5'-OH ligase
Ar-5	2172.40	2172.40.con.0007	fig|2172.40.peg.424			PATRIC.2172.40.2172.40.con.0007.CDS.49969.50289.rev	PATRIC	CDS	49969	50289	321	-		PLF_2172_00001332	PGF_02272053		106		hypothetical protein
Ar-5	2172.40	2172.40.con.0007	fig|2172.40.peg.425			PATRIC.2172.40.2172.40.con.0007.CDS.50326.50748.rev	PATRIC	CDS	50326	50748	423	-		PLF_2172_00000297	PGF_06915517		140		Archease
Ar-5	2172.40	2172.40.con.0007	fig|2172.40.peg.426			PATRIC.2172.40.2172.40.con.0007.CDS.50842.51021.fwd	PATRIC	CDS	50842	51021	180	+		PLF_2172_00013152	PGF_08272252		59		hypothetical protein
Ar-5	2172.40	2172.40.con.0007	fig|2172.40.peg.427			PATRIC.2172.40.2172.40.con.0007.CDS.51126.51389.fwd	PATRIC	CDS	51126	51389	264	+		PLF_2172_00001278	PGF_00067474		87		Zinc finger domain-containing protein
Ar-5	2172.40	2172.40.con.0007	fig|2172.40.peg.428			PATRIC.2172.40.2172.40.con.0007.CDS.51393.52511.rev	PATRIC	CDS	51393	52511	1119	-		PLF_2172_00000081	PGF_00665189		372		Origin of replication recognition protein @ Cell division control protein 6
Ar-5	2172.40	2172.40.con.0007	fig|2172.40.peg.429			PATRIC.2172.40.2172.40.con.0007.CDS.52540.53259.rev	PATRIC	CDS	52540	53259	720	-		PLF_2172_00000093	PGF_00065254		239		Uncharacterized protein MJ1634
Ar-5	2172.40	2172.40.con.0007	fig|2172.40.peg.430			PATRIC.2172.40.2172.40.con.0007.CDS.53308.53877.rev	PATRIC	CDS	53308	53877	570	-		PLF_2172_00000962	PGF_00311048		189		hypothetical protein
Ar-5	2172.40	2172.40.con.0007	fig|2172.40.peg.431			PATRIC.2172.40.2172.40.con.0007.CDS.53986.54639.rev	PATRIC	CDS	53986	54639	654	-		PLF_2172_00001532	PGF_10619133		217		hypothetical protein
Ar-5	2172.40	2172.40.con.0007	fig|2172.40.peg.432			PATRIC.2172.40.2172.40.con.0007.CDS.54649.55323.rev	PATRIC	CDS	54649	55323	675	-		PLF_2172_00001188	PGF_03266848		224		hypothetical protein
Ar-5	2172.40	2172.40.con.0007	fig|2172.40.peg.433			PATRIC.2172.40.2172.40.con.0007.CDS.55436.56578.fwd	PATRIC	CDS	55436	56578	1143	+		PLF_2172_00000140	PGF_02189378		380		Serine--glyoxylate aminotransferase (EC 2.6.1.45)	GO:0050281|serine-glyoxylate transaminase activity
Ar-5	2172.40	2172.40.con.0007	fig|2172.40.peg.434			PATRIC.2172.40.2172.40.con.0007.CDS.56930.57508.fwd	PATRIC	CDS	56930	57508	579	+		PLF_2172_00012058	PGF_00948583		192		hypothetical protein
Ar-5	2172.40	2172.40.con.0007	fig|2172.40.peg.435			PATRIC.2172.40.2172.40.con.0007.CDS.57518.57940.fwd	PATRIC	CDS	57518	57940	423	+		PLF_2172_00003552	PGF_06414657		140		hypothetical protein
Ar-5	2172.40	2172.40.con.0007	fig|2172.40.peg.436			PATRIC.2172.40.2172.40.con.0007.CDS.58279.59493.rev	PATRIC	CDS	58279	59493	1215	-		PLF_2172_00001612	PGF_10471787		404		Uncharacterized ATPase, AAA superfamily
Ar-5	2172.40	2172.40.con.0007	fig|2172.40.peg.437			PATRIC.2172.40.2172.40.con.0007.CDS.59815.60609.fwd	PATRIC	CDS	59815	60609	795	+		PLF_2172_00013539	PGF_08225224		264		hypothetical protein
Ar-5	2172.40	2172.40.con.0007	fig|2172.40.peg.438			PATRIC.2172.40.2172.40.con.0007.CDS.60738.61148.fwd	PATRIC	CDS	60738	61148	411	+		PLF_2172_00000824	PGF_08225224		136		hypothetical protein
Ar-5	2172.40	2172.40.con.0007	fig|2172.40.peg.439			PATRIC.2172.40.2172.40.con.0007.CDS.61236.61745.fwd	PATRIC	CDS	61236	61745	510	+		PLF_2172_00001167	PGF_02271952		169		hypothetical protein
Ar-5	2172.40	2172.40.con.0007	fig|2172.40.peg.440			PATRIC.2172.40.2172.40.con.0007.CDS.61735.62025.fwd	PATRIC	CDS	61735	62025	291	+		PLF_2172_00001182	PGF_02271964		96		hypothetical protein
Ar-5	2172.40	2172.40.con.0007	fig|2172.40.peg.441			PATRIC.2172.40.2172.40.con.0007.CDS.62018.63556.rev	PATRIC	CDS	62018	63556	1539	-		PLF_2172_00001076	PGF_00411447		512		pyruvate + formaldehyde -> hydroxyacetone + carbon dioxide, thiamine pyrophosphate-dependent
Ar-5	2172.40	2172.40.con.0007	fig|2172.40.peg.442			PATRIC.2172.40.2172.40.con.0007.CDS.63559.64014.rev	PATRIC	CDS	63559	64014	456	-		PLF_2172_00000331	PGF_01430214		151		Deoxyuridine 5'-triphosphate nucleotidohydrolase (EC 3.6.1.23)	GO:0004170|dUTP diphosphatase activity
Ar-5	2172.40	2172.40.con.0007	fig|2172.40.peg.443			PATRIC.2172.40.2172.40.con.0007.CDS.64082.64270.fwd	PATRIC	CDS	64082	64270	189	+		PLF_2172_00000975	PGF_00868643		62		2-hydroxymuconate tautomerase-like protein
Ar-5	2172.40	2172.40.con.0007	fig|2172.40.peg.444			PATRIC.2172.40.2172.40.con.0007.CDS.64285.64419.rev	PATRIC	CDS	64285	64419	135	-		PLF_2172_00001711	PGF_02272285		44		hypothetical protein
Ar-5	2172.40	2172.40.con.0007	fig|2172.40.peg.445			PATRIC.2172.40.2172.40.con.0007.CDS.64453.64566.rev	PATRIC	CDS	64453	64566	114	-					37		hypothetical protein
Ar-5	2172.40	2172.40.con.0007	fig|2172.40.peg.446			PATRIC.2172.40.2172.40.con.0007.CDS.64604.64963.rev	PATRIC	CDS	64604	64963	360	-		PLF_2172_00000986	PGF_00507016		119		DNA/RNA helicase of DEAD/DEAH box family
Ar-5	2172.40	2172.40.con.0007	fig|2172.40.peg.377			PATRIC.2172.40.2172.40.con.0007.CDS.6919.7224.rev	PATRIC	CDS	6919	7224	306	-		PLF_2172_00012786	PGF_00016333		101		LSU ribosomal protein P1/P2 (L7p/L12p)
Ar-5	2172.40	2172.40.con.0007	fig|2172.40.peg.378			PATRIC.2172.40.2172.40.con.0007.CDS.7293.8300.rev	PATRIC	CDS	7293	8300	1008	-		PLF_2172_00000375	PGF_00016455		335		LSU ribosomal protein P0 (L10p)
Ar-5	2172.40	2172.40.con.0007	fig|2172.40.peg.379			PATRIC.2172.40.2172.40.con.0007.CDS.8300.8938.rev	PATRIC	CDS	8300	8938	639	-		PLF_2172_00000563	PGF_00016320		212		LSU ribosomal protein L10Ae (L1p)
Ar-5	2172.40	2172.40.con.0007	fig|2172.40.peg.380			PATRIC.2172.40.2172.40.con.0007.CDS.9125.9607.rev	PATRIC	CDS	9125	9607	483	-		PLF_2172_00013073	PGF_00016334		160		LSU ribosomal protein L12e (L11p)
Ar-5	2172.40	2172.40.con.0007	fig|2172.40.peg.381			PATRIC.2172.40.2172.40.con.0007.CDS.9607.10077.rev	PATRIC	CDS	9607	10077	471	-		PLF_2172_00000624	PGF_00044391		156		Putative transcription antitermination protein NusG
Ar-5	2172.40	2172.40.con.0008	fig|2172.40.peg.458			PATRIC.2172.40.2172.40.con.0008.CDS.10013.13306.fwd	PATRIC	CDS	10013	13306	3294	+		PLF_2172_00000039	PGF_00063560		1097		Archaeal DNA polymerase II large subunit (EC 2.7.7.7)	GO:0003887|DNA-directed DNA polymerase activity
Ar-5	2172.40	2172.40.con.0008	fig|2172.40.peg.449			PATRIC.2172.40.2172.40.con.0008.CDS.1072.1605.rev	PATRIC	CDS	1072	1605	534	-		PLF_2172_00000976	PGF_03694933		177		ABC transporter, substrate-binding protein (cluster 8, B12/iron complex)
Ar-5	2172.40	2172.40.con.0008	fig|2172.40.peg.459			PATRIC.2172.40.2172.40.con.0008.CDS.13489.15807.fwd	PATRIC	CDS	13489	15807	2319	+		PLF_2172_00000630	PGF_00048627		772		Ribonucleotide reductase of class III (anaerobic), large subunit (EC 1.17.4.2)	GO:0008998|ribonucleoside-triphosphate reductase activity
Ar-5	2172.40	2172.40.con.0008	fig|2172.40.peg.460			PATRIC.2172.40.2172.40.con.0008.CDS.15967.16578.fwd	PATRIC	CDS	15967	16578	612	+		PLF_2172_00001384	PGF_02873160		203		Putative preQ0 transporter YhhQ
Ar-5	2172.40	2172.40.con.0008	fig|2172.40.peg.461			PATRIC.2172.40.2172.40.con.0008.CDS.16836.17540.fwd	PATRIC	CDS	16836	17540	705	+		PLF_2172_00000798	PGF_07980447		234		Threonine dehydrogenase and related Zn-dependent dehydrogenases
Ar-5	2172.40	2172.40.con.0008	fig|2172.40.peg.462			PATRIC.2172.40.2172.40.con.0008.CDS.17590.17886.fwd	PATRIC	CDS	17590	17886	297	+		PLF_2172_00001453	PGF_02272138		98		lin0150
Ar-5	2172.40	2172.40.con.0008	fig|2172.40.peg.463			PATRIC.2172.40.2172.40.con.0008.CDS.18081.18377.fwd	PATRIC	CDS	18081	18377	297	+		PLF_2172_00000570	PGF_00016363		98		LSU ribosomal protein L21e
Ar-5	2172.40	2172.40.con.0008	fig|2172.40.peg.450			PATRIC.2172.40.2172.40.con.0008.CDS.1838.2587.fwd	PATRIC	CDS	1838	2587	750	+		PLF_2172_00017129	PGF_01668012		249		Sulfur carrier protein FdhD
Ar-5	2172.40	2172.40.con.0008	fig|2172.40.peg.464			PATRIC.2172.40.2172.40.con.0008.CDS.18388.18732.fwd	PATRIC	CDS	18388	18732	345	+		PLF_2172_00001217	PGF_00422346		114		DNA-directed RNA polymerase subunit F (EC 2.7.7.6)	GO:0003899|DNA-directed RNA polymerase activity
Ar-5	2172.40	2172.40.con.0008	fig|2172.40.peg.465			PATRIC.2172.40.2172.40.con.0008.CDS.18982.19638.fwd	PATRIC	CDS	18982	19638	657	+		PLF_2172_00017340	PGF_00035649		218		Predicted RNA-binding protein COG1491
Ar-5	2172.40	2172.40.con.0008	fig|2172.40.peg.466			PATRIC.2172.40.2172.40.con.0008.CDS.19639.20559.fwd	PATRIC	CDS	19639	20559	921	+		PLF_2172_00000415	PGF_00049827		306		SSU rRNA (adenine(1518)-N(6)/adenine(1519)-N(6))-dimethyltransferase (EC 2.1.1.182)	GO:0052908|16S rRNA (adenine(1518)-N(6)/adenine(1519)-N(6))-dimethyltransferase activity
Ar-5	2172.40	2172.40.con.0008	fig|2172.40.peg.467			PATRIC.2172.40.2172.40.con.0008.CDS.20566.21147.fwd	PATRIC	CDS	20566	21147	582	+		PLF_2172_00000455	PGF_00070870		193		eRF1 methyltransferase catalytic subunit MTQ2
Ar-5	2172.40	2172.40.con.0008	fig|2172.40.peg.468			PATRIC.2172.40.2172.40.con.0008.CDS.21165.22025.rev	PATRIC	CDS	21165	22025	861	-		PLF_2172_00000188	PGF_00853991		286		Diaminopimelate epimerase (EC 5.1.1.7)	GO:0008837|diaminopimelate epimerase activity
Ar-5	2172.40	2172.40.con.0008	fig|2172.40.peg.469			PATRIC.2172.40.2172.40.con.0008.CDS.22034.23317.rev	PATRIC	CDS	22034	23317	1284	-		PLF_2172_00013019	PGF_10373476		427		Diaminopimelate decarboxylase (EC 4.1.1.20)	GO:0008836|diaminopimelate decarboxylase activity
Ar-5	2172.40	2172.40.con.0008	fig|2172.40.peg.470			PATRIC.2172.40.2172.40.con.0008.CDS.23406.24482.rev	PATRIC	CDS	23406	24482	1077	-		PLF_2172_00001454	PGF_00975312		358		putative membrane protein
Ar-5	2172.40	2172.40.con.0008	fig|2172.40.peg.471			PATRIC.2172.40.2172.40.con.0008.CDS.24614.25048.fwd	PATRIC	CDS	24614	25048	435	+		PLF_2172_00001228	PGF_02283236		144		GDP-mannose mannosyl hydrolase
Ar-5	2172.40	2172.40.con.0008	fig|2172.40.peg.472			PATRIC.2172.40.2172.40.con.0008.CDS.25045.26211.rev	PATRIC	CDS	25045	26211	1167	-		PLF_2172_00005930	PGF_00027514		388		N-acetylornithine aminotransferase (EC 2.6.1.11)	GO:0003992|N2-acetyl-L-ornithine:2-oxoglutarate 5-aminotransferase activity
Ar-5	2172.40	2172.40.con.0008	fig|2172.40.peg.451			PATRIC.2172.40.2172.40.con.0008.CDS.2596.3186.rev	PATRIC	CDS	2596	3186	591	-		PLF_2172_00000166	PGF_02897110		196		6-phospho-3-hexuloisomerase (EC 5.3.1.27)
Ar-5	2172.40	2172.40.con.0008	fig|2172.40.peg.473			PATRIC.2172.40.2172.40.con.0008.CDS.26286.26720.fwd	PATRIC	CDS	26286	26720	435	+		PLF_2172_00000600	PGF_09954313		144		Peptidyl-prolyl cis-trans isomerase (EC 5.2.1.8)	GO:0003755|peptidyl-prolyl cis-trans isomerase activity
Ar-5	2172.40	2172.40.con.0008	fig|2172.40.peg.474			PATRIC.2172.40.2172.40.con.0008.CDS.26731.27087.rev	PATRIC	CDS	26731	27087	357	-		PLF_2172_00001238	PGF_00016550		118		Lactoylglutathione lyase (EC 4.4.1.5)	GO:0004462|lactoylglutathione lyase activity
Ar-5	2172.40	2172.40.con.0008	fig|2172.40.peg.475			PATRIC.2172.40.2172.40.con.0008.CDS.27092.28027.rev	PATRIC	CDS	27092	28027	936	-		PLF_2172_00022739	PGF_00000311		311		8-oxoguanine-DNA-glycosylase
Ar-5	2172.40	2172.40.con.0008	fig|2172.40.peg.476			PATRIC.2172.40.2172.40.con.0008.CDS.28024.28848.rev	PATRIC	CDS	28024	28848	825	-		PLF_2172_00000557	PGF_02011760		274		Imidazole glycerol phosphate synthase cyclase subunit
Ar-5	2172.40	2172.40.con.0008	fig|2172.40.peg.477			PATRIC.2172.40.2172.40.con.0008.CDS.28914.29075.rev	PATRIC	CDS	28914	29075	162	-		PLF_2172_00000899	PGF_00036573		53		Preprotein translocase secG subunit (Protein transport protein SEC61 subunit beta homolog)
Ar-5	2172.40	2172.40.con.0008	fig|2172.40.peg.478			PATRIC.2172.40.2172.40.con.0008.CDS.29145.29612.rev	PATRIC	CDS	29145	29612	468	-		PLF_2172_00000321	PGF_00419913		155		Cyclic pyranopterin monophosphate synthase (EC 4.6.1.17)
Ar-5	2172.40	2172.40.con.0008	fig|2172.40.peg.479			PATRIC.2172.40.2172.40.con.0008.CDS.29623.30837.rev	PATRIC	CDS	29623	30837	1215	-		PLF_2172_00000271	PGF_00413287		404		tRNA pseudouridine(54/55) synthase
Ar-5	2172.40	2172.40.con.0008	fig|2172.40.peg.480			PATRIC.2172.40.2172.40.con.0008.CDS.30834.32177.rev	PATRIC	CDS	30834	32177	1344	-		PLF_2172_00000088	PGF_00052238		447		Signal recognition particle protein Ffh
Ar-5	2172.40	2172.40.con.0008	fig|2172.40.peg.481			PATRIC.2172.40.2172.40.con.0008.CDS.32281.32850.fwd	PATRIC	CDS	32281	32850	570	+		PLF_2172_00000489	PGF_01435183		189		Adenine phosphoribosyltransferase (EC 2.4.2.7)	GO:0003999|adenine phosphoribosyltransferase activity
Ar-5	2172.40	2172.40.con.0008	fig|2172.40.peg.452			PATRIC.2172.40.2172.40.con.0008.CDS.3260.4129.fwd	PATRIC	CDS	3260	4129	870	+		PLF_2172_00001269	PGF_02272000		289		Uncharacterized HTH-type transcriptional regulator MJ1120
Ar-5	2172.40	2172.40.con.0008	fig|2172.40.peg.482			PATRIC.2172.40.2172.40.con.0008.CDS.32852.33856.fwd	PATRIC	CDS	32852	33856	1005	+		PLF_2172_00000051	PGF_00070777		334		Diphthamide biosynthesis protein 1
Ar-5	2172.40	2172.40.con.0008	fig|2172.40.peg.483			PATRIC.2172.40.2172.40.con.0008.CDS.33925.34497.fwd	PATRIC	CDS	33925	34497	573	+		PLF_2172_00001025	PGF_07415971		190		Exosome complex RNA binding Csl4
Ar-5	2172.40	2172.40.con.0008	fig|2172.40.peg.484			PATRIC.2172.40.2172.40.con.0008.CDS.34512.34799.fwd	PATRIC	CDS	34512	34799	288	+		PLF_2172_00001218	PGF_02271983		95		DNA-directed RNA polymerase subunit L (EC 2.7.7.6)	GO:0003899|DNA-directed RNA polymerase activity
Ar-5	2172.40	2172.40.con.0008	fig|2172.40.peg.485			PATRIC.2172.40.2172.40.con.0008.CDS.34836.35258.fwd	PATRIC	CDS	34836	35258	423	+		PLF_2172_00000475	PGF_07808527		140		ADP-ribose pyrophosphatase (EC 3.6.1.13)	GO:0047631|ADP-ribose diphosphatase activity
Ar-5	2172.40	2172.40.con.0008	fig|2172.40.peg.486			PATRIC.2172.40.2172.40.con.0008.CDS.35355.35669.fwd	PATRIC	CDS	35355	35669	315	+		PLF_2172_00000914	PGF_00057441		104		Transcription factor S
Ar-5	2172.40	2172.40.con.0008	fig|2172.40.peg.487			PATRIC.2172.40.2172.40.con.0008.CDS.35681.36700.fwd	PATRIC	CDS	35681	36700	1020	+		PLF_2172_00001047	PGF_02271902		339		hypothetical protein
Ar-5	2172.40	2172.40.con.0008	fig|2172.40.peg.488			PATRIC.2172.40.2172.40.con.0008.CDS.36803.38641.rev	PATRIC	CDS	36803	38641	1839	-		PLF_2172_00013052	PGF_00423472		612		DinG family ATP-dependent helicase YoaA
Ar-5	2172.40	2172.40.con.0008	fig|2172.40.peg.489			PATRIC.2172.40.2172.40.con.0008.CDS.38734.39438.fwd	PATRIC	CDS	38734	39438	705	+		PLF_2172_00000314	PGF_00717752		234		Cobalt-precorrin-2 C(20)-methyltransferase (EC 2.1.1.151)	GO:0043781|cobalt-factor II C20-methyltransferase activity
Ar-5	2172.40	2172.40.con.0008	fig|2172.40.peg.490			PATRIC.2172.40.2172.40.con.0008.CDS.39441.40202.rev	PATRIC	CDS	39441	40202	762	-		PLF_2172_00000695	PGF_00362951		253		hypothetical protein
Ar-5	2172.40	2172.40.con.0008	fig|2172.40.peg.491			PATRIC.2172.40.2172.40.con.0008.CDS.40421.41641.fwd	PATRIC	CDS	40421	41641	1221	+		PLF_2172_00000336	PGF_00425458		406		Coenzyme F420H2 oxidase (EC 1.5.3.22)
Ar-5	2172.40	2172.40.con.0008	fig|2172.40.peg.492			PATRIC.2172.40.2172.40.con.0008.CDS.41696.42109.fwd	PATRIC	CDS	41696	42109	414	+		PLF_2172_00000790	PGF_02955347		137		Rubrerythrin
Ar-5	2172.40	2172.40.con.0008	fig|2172.40.peg.493			PATRIC.2172.40.2172.40.con.0008.CDS.42128.42247.rev	PATRIC	CDS	42128	42247	120	-		PLF_2172_00001750	PGF_02272302		39		hypothetical protein
Ar-5	2172.40	2172.40.con.0008	fig|2172.40.peg.494			PATRIC.2172.40.2172.40.con.0008.CDS.42502.42621.fwd	PATRIC	CDS	42502	42621	120	+		PLF_2172_00000586	PGF_02272664		39		hypothetical protein
Ar-5	2172.40	2172.40.con.0008	fig|2172.40.peg.495			PATRIC.2172.40.2172.40.con.0008.CDS.42633.43778.rev	PATRIC	CDS	42633	43778	1146	-		PLF_2172_00000929	PGF_02925426		381		Uncharacterized protein MJ0971
Ar-5	2172.40	2172.40.con.0008	fig|2172.40.peg.453			PATRIC.2172.40.2172.40.con.0008.CDS.4276.5190.fwd	PATRIC	CDS	4276	5190	915	+		PLF_2172_00001005	PGF_00014316		304		Inosine-guanosine kinase (EC 2.7.1.73); Cytidine kinase	GO:0008906|inosine kinase activity
Ar-5	2172.40	2172.40.con.0008	fig|2172.40.peg.496			PATRIC.2172.40.2172.40.con.0008.CDS.43795.45012.rev	PATRIC	CDS	43795	45012	1218	-		PLF_2172_00013020	PGF_09188652		405		Molybdopterin molybdenumtransferase (EC 2.10.1.1)	GO:0061599|molybdopterin molybdotransferase activity
Ar-5	2172.40	2172.40.con.0008	fig|2172.40.peg.497			PATRIC.2172.40.2172.40.con.0008.CDS.45025.47175.rev	PATRIC	CDS	45025	47175	2151	-		PLF_2172_00000393	PGF_00033961		716		Phosphoribosylformylglycinamidine synthase, synthetase subunit (EC 6.3.5.3)	GO:0004642|phosphoribosylformylglycinamidine synthase activity
Ar-5	2172.40	2172.40.con.0008	fig|2172.40.peg.498			PATRIC.2172.40.2172.40.con.0008.CDS.47185.50457.rev	PATRIC	CDS	47185	50457	3273	-		PLF_2172_00000360	PGF_05171623		1090		Isoleucyl-tRNA synthetase (EC 6.1.1.5)	GO:0004822|isoleucine-tRNA ligase activity
Ar-5	2172.40	2172.40.con.0008	fig|2172.40.peg.499			PATRIC.2172.40.2172.40.con.0008.CDS.50619.51824.rev	PATRIC	CDS	50619	51824	1206	-		PLF_2172_00000295	PGF_00063608		401		S-adenosylmethionine synthetase, archaeal (EC 2.5.1.6)	GO:0004478|methionine adenosyltransferase activity
Ar-5	2172.40	2172.40.con.0008	fig|2172.40.peg.500			PATRIC.2172.40.2172.40.con.0008.CDS.51985.52338.fwd	PATRIC	CDS	51985	52338	354	+		PLF_2172_00001462	PGF_02272145		117		hypothetical protein
Ar-5	2172.40	2172.40.con.0008	fig|2172.40.peg.501			PATRIC.2172.40.2172.40.con.0008.CDS.52335.53036.rev	PATRIC	CDS	52335	53036	702	-		PLF_2172_00000296	PGF_00063695		233		Archaeal flavoprotein COG1036
Ar-5	2172.40	2172.40.con.0008	fig|2172.40.peg.502			PATRIC.2172.40.2172.40.con.0008.CDS.53042.54310.rev	PATRIC	CDS	53042	54310	1269	-		PLF_2172_00000642	PGF_03590193		422		Serine hydroxymethyltransferase (tetrahydromethanopterin-dependent)
Ar-5	2172.40	2172.40.con.0008	fig|2172.40.peg.454			PATRIC.2172.40.2172.40.con.0008.CDS.5377.6675.fwd	PATRIC	CDS	5377	6675	1299	+		PLF_2172_00000356	PGF_00012969		432		Phosphomethylpyrimidine synthase ThiC (EC 4.1.99.17)
Ar-5	2172.40	2172.40.con.0008	fig|2172.40.peg.503			PATRIC.2172.40.2172.40.con.0008.CDS.54530.56518.rev	PATRIC	CDS	54530	56518	1989	-		PLF_2172_00000312	PGF_08040932		662		CoB--CoM heterodisulfide reductase subunit A (EC 1.8.98.1)	GO:0051912|CoB--CoM heterodisulfide reductase activity
Ar-5	2172.40	2172.40.con.0008	fig|2172.40.peg.504			PATRIC.2172.40.2172.40.con.0008.CDS.57035.57940.rev	PATRIC	CDS	57035	57940	906	-		PLF_2172_00001129	PGF_02081147		301		Auxin efflux carrier family protein
Ar-5	2172.40	2172.40.con.0008	fig|2172.40.peg.505			PATRIC.2172.40.2172.40.con.0008.CDS.58253.59188.rev	PATRIC	CDS	58253	59188	936	-		PLF_2172_00000519	PGF_00421761		311		DNA repair and recombination protein RadA
Ar-5	2172.40	2172.40.con.0008	fig|2172.40.peg.448			PATRIC.2172.40.2172.40.con.0008.CDS.654.959.rev	PATRIC	CDS	654	959	306	-		PLF_2172_00000559	PGF_08580491		101		Iron(III) ABC transporter, ATP-binding protein
Ar-5	2172.40	2172.40.con.0008	fig|2172.40.peg.447			PATRIC.2172.40.2172.40.con.0008.CDS.66.644.rev	PATRIC	CDS	66	644	579	-		PLF_2172_00000340	PGF_02273391		192		Formylmethanofuran dehydrogenase, subunit E
Ar-5	2172.40	2172.40.con.0008	fig|2172.40.peg.455			PATRIC.2172.40.2172.40.con.0008.CDS.6979.8562.fwd	PATRIC	CDS	6979	8562	1584	+		PLF_2172_00000583	PGF_00018085		527		Lysyl-tRNA synthetase (class I) (EC 6.1.1.6)	GO:0004824|lysine-tRNA ligase activity
Ar-5	2172.40	2172.40.con.0008	fig|2172.40.peg.456			PATRIC.2172.40.2172.40.con.0008.CDS.8559.9035.rev	PATRIC	CDS	8559	9035	477	-		PLF_2172_00000517	PGF_00420683		158		Cytosine deaminase (EC 3.5.4.1)	GO:0004131|cytosine deaminase activity
Ar-5	2172.40	2172.40.con.0008	fig|2172.40.peg.457			PATRIC.2172.40.2172.40.con.0008.CDS.9059.9940.rev	PATRIC	CDS	9059	9940	882	-		PLF_2172_00001374	PGF_02272079		293		Myosin heavy chain
Ar-5	2172.40	2172.40.con.0009	fig|2172.40.peg.516			PATRIC.2172.40.2172.40.con.0009.CDS.10845.11690.fwd	PATRIC	CDS	10845	11690	846	+		PLF_2172_00001027	PGF_08181546		281		Shikimate 5-dehydrogenase I alpha (EC 1.1.1.25)	GO:0004764|shikimate 3-dehydrogenase (NADP+) activity
Ar-5	2172.40	2172.40.con.0009	fig|2172.40.peg.517			PATRIC.2172.40.2172.40.con.0009.CDS.11700.12383.fwd	PATRIC	CDS	11700	12383	684	+		PLF_2172_00012589	PGF_02272188		227		hypothetical protein
Ar-5	2172.40	2172.40.con.0009	fig|2172.40.peg.518			PATRIC.2172.40.2172.40.con.0009.CDS.12369.13847.rev	PATRIC	CDS	12369	13847	1479	-		PLF_2172_00000087	PGF_00047549		492		Replication factor C large subunit
Ar-5	2172.40	2172.40.con.0009	fig|2172.40.peg.519			PATRIC.2172.40.2172.40.con.0009.CDS.13857.14804.rev	PATRIC	CDS	13857	14804	948	-		PLF_2172_00000233	PGF_00047550		315		Replication factor C small subunit
Ar-5	2172.40	2172.40.con.0009	fig|2172.40.peg.507			PATRIC.2172.40.2172.40.con.0009.CDS.1464.3782.fwd	PATRIC	CDS	1464	3782	2319	+		PLF_2172_00000038	PGF_00018046		772		ATP-dependent RNA helicase, eIF-4A family
Ar-5	2172.40	2172.40.con.0009	fig|2172.40.peg.520			PATRIC.2172.40.2172.40.con.0009.CDS.14920.15297.fwd	PATRIC	CDS	14920	15297	378	+		PLF_2172_00005985	PGF_02271910		125		hypothetical protein
Ar-5	2172.40	2172.40.con.0009	fig|2172.40.peg.521			PATRIC.2172.40.2172.40.con.0009.CDS.15353.16312.fwd	PATRIC	CDS	15353	16312	960	+		PLF_2172_00000617	PGF_02280832		319		Probable protease htpX homolog 2 (EC 3.4.24.-)
Ar-5	2172.40	2172.40.con.0009	fig|2172.40.peg.522			PATRIC.2172.40.2172.40.con.0009.CDS.16328.17053.fwd	PATRIC	CDS	16328	17053	726	+		PLF_2172_00000269	PGF_00413191		241		tRNA (adenine(57)-N(1)/adenine(58)-N(1))-methyltransferase (EC 2.1.1.219)
Ar-5	2172.40	2172.40.con.0009	fig|2172.40.peg.523			PATRIC.2172.40.2172.40.con.0009.CDS.17707.20562.rev	PATRIC	CDS	17707	20562	2856	-		PLF_2172_00000376	PGF_10550650		951		Leucyl-tRNA synthetase (EC 6.1.1.4)	GO:0004823|leucine-tRNA ligase activity
Ar-5	2172.40	2172.40.con.0009	fig|2172.40.peg.506			PATRIC.2172.40.2172.40.con.0009.CDS.2.1324.fwd	PATRIC	CDS	2	1324	1323	+			PGF_08225224		440		hypothetical protein
Ar-5	2172.40	2172.40.con.0009	fig|2172.40.peg.524			PATRIC.2172.40.2172.40.con.0009.CDS.20562.21362.rev	PATRIC	CDS	20562	21362	801	-		PLF_2172_00001013	PGF_02781328		266		NAD synthetase (EC 6.3.1.5)	GO:0008795|NAD+ synthase activity
Ar-5	2172.40	2172.40.con.0009	fig|2172.40.peg.525			PATRIC.2172.40.2172.40.con.0009.CDS.21508.22515.fwd	PATRIC	CDS	21508	22515	1008	+		PLF_2172_00000171	PGF_02474526		335		anion-transporting ATPase
Ar-5	2172.40	2172.40.con.0009	fig|2172.40.peg.526			PATRIC.2172.40.2172.40.con.0009.CDS.22561.22779.rev	PATRIC	CDS	22561	22779	219	-		PLF_2172_00001632	PGF_02272236		72		hypothetical protein
Ar-5	2172.40	2172.40.con.0009	fig|2172.40.peg.527			PATRIC.2172.40.2172.40.con.0009.CDS.22791.25958.rev	PATRIC	CDS	22791	25958	3168	-		PLF_2172_00000150	PGF_08225224		1055		hypothetical protein
Ar-5	2172.40	2172.40.con.0009	fig|2172.40.peg.528			PATRIC.2172.40.2172.40.con.0009.CDS.26087.26725.rev	PATRIC	CDS	26087	26725	639	-		PLF_2172_00000316	PGF_00418304		212		Cobalt-precorrin-7 (C5)-methyltransferase (EC 2.1.1.289)
Ar-5	2172.40	2172.40.con.0009	fig|2172.40.peg.529			PATRIC.2172.40.2172.40.con.0009.CDS.26727.28868.rev	PATRIC	CDS	26727	28868	2142	-		PLF_2172_00000014	PGF_00408951		713		putative membrane protein
Ar-5	2172.40	2172.40.con.0009	fig|2172.40.peg.530			PATRIC.2172.40.2172.40.con.0009.CDS.28875.29762.rev	PATRIC	CDS	28875	29762	888	-		PLF_2172_00012944	PGF_02865487		295		Ser/Thr protein phosphatase family protein
Ar-5	2172.40	2172.40.con.0009	fig|2172.40.peg.531			PATRIC.2172.40.2172.40.con.0009.CDS.29847.31037.fwd	PATRIC	CDS	29847	31037	1191	+		PLF_2172_00000342	PGF_00007012		396		GTP-binding and nucleic acid-binding protein YchF
Ar-5	2172.40	2172.40.con.0009	fig|2172.40.peg.532			PATRIC.2172.40.2172.40.con.0009.CDS.31046.31222.rev	PATRIC	CDS	31046	31222	177	-		PLF_2172_00001327	PGF_02272048		58		hypothetical protein
Ar-5	2172.40	2172.40.con.0009	fig|2172.40.peg.533			PATRIC.2172.40.2172.40.con.0009.CDS.31306.31704.rev	PATRIC	CDS	31306	31704	399	-		PLF_2172_00001055	PGF_02271908		132		hypothetical protein
Ar-5	2172.40	2172.40.con.0009	fig|2172.40.peg.534			PATRIC.2172.40.2172.40.con.0009.CDS.31762.32688.rev	PATRIC	CDS	31762	32688	927	-		PLF_2172_00001176	PGF_02271958		308		hypothetical protein
Ar-5	2172.40	2172.40.con.0009	fig|2172.40.peg.535			PATRIC.2172.40.2172.40.con.0009.CDS.32820.33887.fwd	PATRIC	CDS	32820	33887	1068	+		PLF_2172_00001015	PGF_00066470		355		Nitrogenase vanadium-cofactor synthesis protein VnfN
Ar-5	2172.40	2172.40.con.0009	fig|2172.40.peg.536			PATRIC.2172.40.2172.40.con.0009.CDS.33892.34488.fwd	PATRIC	CDS	33892	34488	597	+		PLF_2172_00000212	PGF_04867467		198		Imidazole glycerol phosphate synthase amidotransferase subunit HisH
Ar-5	2172.40	2172.40.con.0009	fig|2172.40.peg.537			PATRIC.2172.40.2172.40.con.0009.CDS.34504.35868.fwd	PATRIC	CDS	34504	35868	1365	+		PLF_2172_00000355	PGF_00012505		454		Hydrogenase expression/formation protein
Ar-5	2172.40	2172.40.con.0009	fig|2172.40.peg.538			PATRIC.2172.40.2172.40.con.0009.CDS.35920.36351.fwd	PATRIC	CDS	35920	36351	432	+		PLF_2172_00001325	PGF_02272047		143		hypothetical protein
Ar-5	2172.40	2172.40.con.0009	fig|2172.40.peg.539			PATRIC.2172.40.2172.40.con.0009.CDS.36533.37795.fwd	PATRIC	CDS	36533	37795	1263	+		PLF_2172_00000270	PGF_00413286		420		tRNA pseudouridine(13) synthase (EC 5.4.99.27)
Ar-5	2172.40	2172.40.con.0009	fig|2172.40.peg.540			PATRIC.2172.40.2172.40.con.0009.CDS.37972.38361.fwd	PATRIC	CDS	37972	38361	390	+		PLF_2172_00000286	PGF_00029313		129		Aconitate hydratase X, predicted
Ar-5	2172.40	2172.40.con.0009	fig|2172.40.peg.508			PATRIC.2172.40.2172.40.con.0009.CDS.3805.4506.rev	PATRIC	CDS	3805	4506	702	-		PLF_2172_00001525	PGF_00366457		233		hypothetical protein
Ar-5	2172.40	2172.40.con.0009	fig|2172.40.peg.541			PATRIC.2172.40.2172.40.con.0009.CDS.38376.39599.fwd	PATRIC	CDS	38376	39599	1224	+		PLF_2172_00000722	PGF_10605694		407		Aryldialkylphosphatase related protein
Ar-5	2172.40	2172.40.con.0009	fig|2172.40.peg.542			PATRIC.2172.40.2172.40.con.0009.CDS.39722.42169.fwd	PATRIC	CDS	39722	42169	2448	+		PLF_2172_00000002	PGF_07109475		815		Lead, cadmium, zinc and mercury transporting ATPase (EC 3.6.3.3) (EC 3.6.3.5); Copper-translocating P-type ATPase (EC 3.6.3.4)	GO:0008551|cadmium-exporting ATPase activity;GO:0016463|zinc-exporting ATPase activity;GO:0004008|copper-exporting ATPase activity
Ar-5	2172.40	2172.40.con.0009	fig|2172.40.peg.543			PATRIC.2172.40.2172.40.con.0009.CDS.42175.43026.rev	PATRIC	CDS	42175	43026	852	-		PLF_2172_00001186	PGF_05624528		283		hypothetical protein
Ar-5	2172.40	2172.40.con.0009	fig|2172.40.peg.544			PATRIC.2172.40.2172.40.con.0009.CDS.43060.44412.rev	PATRIC	CDS	43060	44412	1353	-		PLF_2172_00000058	PGF_01054379		450		Adenylosuccinate lyase (EC 4.3.2.2) @ SAICAR lyase (EC 4.3.2.2)	GO:0004018|N6-(1,2-dicarboxyethyl)AMP AMP-lyase (fumarate-forming) activity;GO:0004018|(S)-2-(5-amino-1-(5-phospho-D-ribosyl)imidazole-4-carboxamido)succinate AMP-lyase (fumarate-forming) activity
Ar-5	2172.40	2172.40.con.0009	fig|2172.40.peg.545			PATRIC.2172.40.2172.40.con.0009.CDS.44586.44789.fwd	PATRIC	CDS	44586	44789	204	+		PLF_2172_00016892	PGF_06335969		67		Transcriptional regulator, Xre family
Ar-5	2172.40	2172.40.con.0009	fig|2172.40.peg.546			PATRIC.2172.40.2172.40.con.0009.CDS.44793.45521.fwd	PATRIC	CDS	44793	45521	729	+		PLF_2172_00001319	PGF_02272041		242		hypothetical protein
Ar-5	2172.40	2172.40.con.0009	fig|2172.40.peg.509			PATRIC.2172.40.2172.40.con.0009.CDS.4509.4937.rev	PATRIC	CDS	4509	4937	429	-			PGF_00366457		142		hypothetical protein
Ar-5	2172.40	2172.40.con.0009	fig|2172.40.peg.547			PATRIC.2172.40.2172.40.con.0009.CDS.45559.46305.fwd	PATRIC	CDS	45559	46305	747	+		PLF_2172_00001213	PGF_01315021		248		CAAX amino terminal protease family protein
Ar-5	2172.40	2172.40.con.0009	fig|2172.40.peg.548			PATRIC.2172.40.2172.40.con.0009.CDS.46316.46750.fwd	PATRIC	CDS	46316	46750	435	+		PLF_2172_00001063	PGF_02271915		144		hypothetical protein
Ar-5	2172.40	2172.40.con.0009	fig|2172.40.peg.549			PATRIC.2172.40.2172.40.con.0009.CDS.46837.48345.fwd	PATRIC	CDS	46837	48345	1509	+		PLF_2172_00000842	PGF_00056814		502		Anthranilate synthase, aminase component (EC 4.1.3.27)	GO:0004049|anthranilate synthase activity
Ar-5	2172.40	2172.40.con.0009	fig|2172.40.peg.550			PATRIC.2172.40.2172.40.con.0009.CDS.48342.48923.fwd	PATRIC	CDS	48342	48923	582	+		PLF_2172_00000841	PGF_00743561		193		Anthranilate synthase, amidotransferase component (EC 4.1.3.27)	GO:0004049|anthranilate synthase activity
Ar-5	2172.40	2172.40.con.0009	fig|2172.40.peg.551			PATRIC.2172.40.2172.40.con.0009.CDS.48924.49931.fwd	PATRIC	CDS	48924	49931	1008	+		PLF_2172_00000840	PGF_00056662		335		Anthranilate phosphoribosyltransferase (EC 2.4.2.18)	GO:0004048|anthranilate phosphoribosyltransferase activity
Ar-5	2172.40	2172.40.con.0009	fig|2172.40.peg.552			PATRIC.2172.40.2172.40.con.0009.CDS.49936.50712.fwd	PATRIC	CDS	49936	50712	777	+		PLF_2172_00001004	PGF_00014051		258		Indole-3-glycerol phosphate synthase (EC 4.1.1.48)	GO:0004425|indole-3-glycerol-phosphate synthase activity
Ar-5	2172.40	2172.40.con.0009	fig|2172.40.peg.510			PATRIC.2172.40.2172.40.con.0009.CDS.5067.5576.fwd	PATRIC	CDS	5067	5576	510	+		PLF_2172_00000878	PGF_10483430		169		Methylated-DNA--protein-cysteine methyltransferase (EC 2.1.1.63)	GO:0003908|methylated-DNA-[protein]-cysteine S-methyltransferase activity
Ar-5	2172.40	2172.40.con.0009	fig|2172.40.peg.553			PATRIC.2172.40.2172.40.con.0009.CDS.50705.52486.fwd	PATRIC	CDS	50705	52486	1782	+		PLF_2172_00001033	PGF_00062027		593		Tryptophan synthase beta chain (EC 4.2.1.20)	GO:0004834|tryptophan synthase activity
Ar-5	2172.40	2172.40.con.0009	fig|2172.40.peg.554			PATRIC.2172.40.2172.40.con.0009.CDS.52479.53252.fwd	PATRIC	CDS	52479	53252	774	+		PLF_2172_00001032	PGF_00062023		257		Tryptophan synthase alpha chain (EC 4.2.1.20)	GO:0004834|tryptophan synthase activity
Ar-5	2172.40	2172.40.con.0009	fig|2172.40.peg.555			PATRIC.2172.40.2172.40.con.0009.CDS.53747.54550.rev	PATRIC	CDS	53747	54550	804	-		PLF_2172_00001596	PGF_02272214		267		hypothetical protein
Ar-5	2172.40	2172.40.con.0009	fig|2172.40.peg.556			PATRIC.2172.40.2172.40.con.0009.CDS.55319.56668.fwd	PATRIC	CDS	55319	56668	1350	+		PLF_2172_00000965	PGF_02777905		449		proposed amino acid ligase found clustered with an amidotransferase
Ar-5	2172.40	2172.40.con.0009	fig|2172.40.peg.511			PATRIC.2172.40.2172.40.con.0009.CDS.5559.6305.rev	PATRIC	CDS	5559	6305	747	-		PLF_2172_00001156	PGF_02279299		248		Uncharacterized protein MJ1311
Ar-5	2172.40	2172.40.con.0009	fig|2172.40.peg.557			PATRIC.2172.40.2172.40.con.0009.CDS.56665.57396.fwd	PATRIC	CDS	56665	57396	732	+		PLF_2172_00000784	PGF_03801195		243		Putative amidotransferase similar to cobyric acid synthase
Ar-5	2172.40	2172.40.con.0009	fig|2172.40.peg.558			PATRIC.2172.40.2172.40.con.0009.CDS.57524.58258.fwd	PATRIC	CDS	57524	58258	735	+		PLF_2172_00000325	PGF_00421629		244		DNA polymerase sliding clamp protein PCNA
Ar-5	2172.40	2172.40.con.0009	fig|2172.40.peg.559			PATRIC.2172.40.2172.40.con.0009.CDS.58318.59163.fwd	PATRIC	CDS	58318	59163	846	+		PLF_2172_00000564	PGF_08225224		281		hypothetical protein
Ar-5	2172.40	2172.40.con.0009	fig|2172.40.peg.560			PATRIC.2172.40.2172.40.con.0009.CDS.59394.59672.fwd	PATRIC	CDS	59394	59672	279	+		PLF_2172_00000578	PGF_00016438		92		LSU ribosomal protein L44e
Ar-5	2172.40	2172.40.con.0009	fig|2172.40.peg.561			PATRIC.2172.40.2172.40.con.0009.CDS.59683.59862.fwd	PATRIC	CDS	59683	59862	180	+		PLF_2172_00000420	PGF_00049878		59		SSU ribosomal protein S27e
Ar-5	2172.40	2172.40.con.0009	fig|2172.40.peg.562			PATRIC.2172.40.2172.40.con.0009.CDS.59941.60738.fwd	PATRIC	CDS	59941	60738	798	+		PLF_2172_00000335	PGF_00424925		265		Eukaryotic translation initiation factor 2 alpha subunit
Ar-5	2172.40	2172.40.con.0009	fig|2172.40.peg.563			PATRIC.2172.40.2172.40.con.0009.CDS.60745.60921.fwd	PATRIC	CDS	60745	60921	177	+		PLF_2172_00000410	PGF_06545407		58		Ribosome biogenesis protein Nop10
Ar-5	2172.40	2172.40.con.0009	fig|2172.40.peg.564			PATRIC.2172.40.2172.40.con.0009.CDS.60922.61692.fwd	PATRIC	CDS	60922	61692	771	+		PLF_2172_00000306	PGF_00415574		256		FIG00137952: Uncharacterized protein (ATP-grasp superfamily)
Ar-5	2172.40	2172.40.con.0009	fig|2172.40.peg.565			PATRIC.2172.40.2172.40.con.0009.CDS.61758.61985.fwd	PATRIC	CDS	61758	61985	228	+		PLF_2172_00001039	PGF_00065052		75		Uncharacterized protein MJ0404
Ar-5	2172.40	2172.40.con.0009	fig|2172.40.peg.566			PATRIC.2172.40.2172.40.con.0009.CDS.61958.62356.fwd	PATRIC	CDS	61958	62356	399	+		PLF_2172_00001039	PGF_00065052		132		Uncharacterized protein MJ0404
Ar-5	2172.40	2172.40.con.0009	fig|2172.40.peg.567			PATRIC.2172.40.2172.40.con.0009.CDS.62373.63560.fwd	PATRIC	CDS	62373	63560	1188	+		PLF_2172_00000067	PGF_01461826		395		Endonuclease Q, cleaves 5' to damaged DNA bases
Ar-5	2172.40	2172.40.con.0009	fig|2172.40.peg.512			PATRIC.2172.40.2172.40.con.0009.CDS.6315.8180.rev	PATRIC	CDS	6315	8180	1866	-		PLF_2172_00000244	PGF_00015813		621		Uncharacterized KH and PIN-domain containing protein MJ1533
Ar-5	2172.40	2172.40.con.0009	fig|2172.40.peg.568			PATRIC.2172.40.2172.40.con.0009.CDS.63568.63843.rev	PATRIC	CDS	63568	63843	276	-		PLF_2172_00001538	PGF_02272190		91		hypothetical protein
Ar-5	2172.40	2172.40.con.0009	fig|2172.40.peg.569			PATRIC.2172.40.2172.40.con.0009.CDS.64161.66206.rev	PATRIC	CDS	64161	66206	2046	-		PLF_2172_00000762	PGF_07109475		681		Lead, cadmium, zinc and mercury transporting ATPase (EC 3.6.3.3) (EC 3.6.3.5); Copper-translocating P-type ATPase (EC 3.6.3.4)	GO:0008551|cadmium-exporting ATPase activity;GO:0016463|zinc-exporting ATPase activity;GO:0004008|copper-exporting ATPase activity
Ar-5	2172.40	2172.40.con.0009	fig|2172.40.peg.570			PATRIC.2172.40.2172.40.con.0009.CDS.66190.66546.rev	PATRIC	CDS	66190	66546	357	-		PLF_2172_00001146	PGF_08030842		118		Transcriptional regulator, ArsR family
Ar-5	2172.40	2172.40.con.0009	fig|2172.40.peg.513			PATRIC.2172.40.2172.40.con.0009.CDS.8167.8565.rev	PATRIC	CDS	8167	8565	399	-		PLF_2172_00001018	PGF_02776739		132		Phosphoribosyl-AMP cyclohydrolase (EC 3.5.4.19)	GO:0004635|phosphoribosyl-AMP cyclohydrolase activity
Ar-5	2172.40	2172.40.con.0009	fig|2172.40.peg.514			PATRIC.2172.40.2172.40.con.0009.CDS.8569.9864.rev	PATRIC	CDS	8569	9864	1296	-		PLF_2172_00000352	PGF_03004613		431		Histidyl-tRNA synthetase (EC 6.1.1.21)	GO:0004821|histidine-tRNA ligase activity
Ar-5	2172.40	2172.40.con.0009	fig|2172.40.peg.515			PATRIC.2172.40.2172.40.con.0009.CDS.9983.10789.rev	PATRIC	CDS	9983	10789	807	-		PLF_2172_00001214	PGF_01315021		268		CAAX amino terminal protease family protein
Ar-5	2172.40	2172.40.con.0010	fig|2172.40.peg.571			PATRIC.2172.40.2172.40.con.0010.CDS.1.162.fwd	PATRIC	CDS	1	162	162	+		PLF_2172_00001287	PGF_02272010		53		hypothetical protein
Ar-5	2172.40	2172.40.con.0010	fig|2172.40.peg.573			PATRIC.2172.40.2172.40.con.0010.CDS.1062.1292.fwd	PATRIC	CDS	1062	1292	231	+		PLF_2172_00017198	PGF_12892775		76		Predicted kinase
Ar-5	2172.40	2172.40.con.0010	fig|2172.40.peg.580			PATRIC.2172.40.2172.40.con.0010.CDS.11940.13418.rev	PATRIC	CDS	11940	13418	1479	-		PLF_2172_00001584	PGF_02272055		492		membrane protein, related to Actinobacillus protein (1944168)
Ar-5	2172.40	2172.40.con.0010	fig|2172.40.peg.581			PATRIC.2172.40.2172.40.con.0010.CDS.13597.14175.fwd	PATRIC	CDS	13597	14175	579	+		PLF_2172_00000652	PGF_06111020		192		Thymidylate kinase (EC 2.7.4.9)	GO:0004798|thymidylate kinase activity
Ar-5	2172.40	2172.40.con.0010	fig|2172.40.peg.582			PATRIC.2172.40.2172.40.con.0010.CDS.14180.14731.fwd	PATRIC	CDS	14180	14731	552	+		PLF_2172_00001511	PGF_02272174		183		hypothetical protein
Ar-5	2172.40	2172.40.con.0010	fig|2172.40.peg.583			PATRIC.2172.40.2172.40.con.0010.CDS.14728.15732.rev	PATRIC	CDS	14728	15732	1005	-		PLF_2172_00001407	PGF_00067754		334		[Methyl-Co(III) methanol-specific corrinoid protein]:coenzyme M methyltransferase (EC 2.1.1.246)	GO:1990088|[methyl-Co(III) methanol-specific corrinoid protein]:coenzyme M methyltransferase activity
Ar-5	2172.40	2172.40.con.0010	fig|2172.40.peg.574			PATRIC.2172.40.2172.40.con.0010.CDS.1570.1728.fwd	PATRIC	CDS	1570	1728	159	+			PGF_02272664		52		hypothetical protein
Ar-5	2172.40	2172.40.con.0010	fig|2172.40.peg.584			PATRIC.2172.40.2172.40.con.0010.CDS.15741.17345.rev	PATRIC	CDS	15741	17345	1605	-		PLF_2172_00001373	PGF_00021224		534		Methyltransferase corrinoid activation protein
Ar-5	2172.40	2172.40.con.0010	fig|2172.40.peg.585			PATRIC.2172.40.2172.40.con.0010.CDS.17352.18179.rev	PATRIC	CDS	17352	18179	828	-		PLF_2172_00001370	PGF_00020640		275		Methanol methyltransferase corrinoid protein
Ar-5	2172.40	2172.40.con.0010	fig|2172.40.peg.575			PATRIC.2172.40.2172.40.con.0010.CDS.1750.3021.fwd	PATRIC	CDS	1750	3021	1272	+		PLF_2172_00001282	PGF_02272664		423		hypothetical protein
Ar-5	2172.40	2172.40.con.0010	fig|2172.40.peg.586			PATRIC.2172.40.2172.40.con.0010.CDS.18198.19583.rev	PATRIC	CDS	18198	19583	1386	-		PLF_2172_00001371	PGF_00020697		461		Methanol:corrinoid methyltransferase (EC 2.1.1.90)	GO:0047152|methanol-5-hydroxybenzimidazolylcobamide Co-methyltransferase activity
Ar-5	2172.40	2172.40.con.0010	fig|2172.40.peg.587			PATRIC.2172.40.2172.40.con.0010.CDS.19877.20086.rev	PATRIC	CDS	19877	20086	210	-		PLF_2172_00001296	PGF_02272019		69		hypothetical protein
Ar-5	2172.40	2172.40.con.0010	fig|2172.40.peg.588			PATRIC.2172.40.2172.40.con.0010.CDS.20090.21049.rev	PATRIC	CDS	20090	21049	960	-		PLF_2172_00000661	PGF_00063915		319		Tyrosyl-tRNA synthetase (EC 6.1.1.1)	GO:0004831|tyrosine-tRNA ligase activity
Ar-5	2172.40	2172.40.con.0010	fig|2172.40.peg.589			PATRIC.2172.40.2172.40.con.0010.CDS.21055.22098.rev	PATRIC	CDS	21055	22098	1044	-		PLF_2172_00000673	PGF_07426061		347		NMD-like protein
Ar-5	2172.40	2172.40.con.0010	fig|2172.40.peg.590			PATRIC.2172.40.2172.40.con.0010.CDS.22128.22535.rev	PATRIC	CDS	22128	22535	408	-		PLF_2172_00000536	PGF_02283727		135		Eukaryotic translation initiation factor 2 beta subunit
Ar-5	2172.40	2172.40.con.0010	fig|2172.40.peg.591			PATRIC.2172.40.2172.40.con.0010.CDS.22641.24641.rev	PATRIC	CDS	22641	24641	2001	-		PLF_2172_00000183	PGF_01816360		666		DNA replication helicase protein MCM
Ar-5	2172.40	2172.40.con.0010	fig|2172.40.peg.592			PATRIC.2172.40.2172.40.con.0010.CDS.24778.25200.fwd	PATRIC	CDS	24778	25200	423	+		PLF_2172_00001318	PGF_00360958		140		hypothetical protein
Ar-5	2172.40	2172.40.con.0010	fig|2172.40.peg.593			PATRIC.2172.40.2172.40.con.0010.CDS.25197.25829.rev	PATRIC	CDS	25197	25829	633	-		PLF_2172_00000478	PGF_00415581		210		23S rRNA (uridine(2552)-2'-O)-methyltransferase (EC 2.1.1.166)
Ar-5	2172.40	2172.40.con.0010	fig|2172.40.peg.594			PATRIC.2172.40.2172.40.con.0010.CDS.25833.26363.rev	PATRIC	CDS	25833	26363	531	-		PLF_2172_00000612	PGF_00036193		176		Predicted phosphoesterase MJ0623
Ar-5	2172.40	2172.40.con.0010	fig|2172.40.peg.595			PATRIC.2172.40.2172.40.con.0010.CDS.26571.27662.fwd	PATRIC	CDS	26571	27662	1092	+		PLF_2172_00000541	PGF_00006244		363		Formate--phosphoribosylaminoimidazolecarboxamide ligase (EC 6.3.4.23)
Ar-5	2172.40	2172.40.con.0010	fig|2172.40.peg.596			PATRIC.2172.40.2172.40.con.0010.CDS.27665.28072.rev	PATRIC	CDS	27665	28072	408	-		PLF_2172_00001177	PGF_02271959		135		hypothetical protein
Ar-5	2172.40	2172.40.con.0010	fig|2172.40.peg.597			PATRIC.2172.40.2172.40.con.0010.CDS.28085.28453.rev	PATRIC	CDS	28085	28453	369	-		PLF_2172_00000955	PGF_03971478		122		hypothetical protein
Ar-5	2172.40	2172.40.con.0010	fig|2172.40.peg.598			PATRIC.2172.40.2172.40.con.0010.CDS.28459.28926.rev	PATRIC	CDS	28459	28926	468	-		PLF_2172_00001359	PGF_08946513		155		Flavodoxin
Ar-5	2172.40	2172.40.con.0010	fig|2172.40.peg.599			PATRIC.2172.40.2172.40.con.0010.CDS.28938.31538.rev	PATRIC	CDS	28938	31538	2601	-		PLF_2172_00000197	PGF_02277940		866		ATP-dependent, 3'-5' DNA helicase with strand annealing activity
Ar-5	2172.40	2172.40.con.0010	fig|2172.40.peg.576			PATRIC.2172.40.2172.40.con.0010.CDS.3135.4787.rev	PATRIC	CDS	3135	4787	1653	-		PLF_2172_00000715	PGF_08057315		550		ABC1 family protein
Ar-5	2172.40	2172.40.con.0010	fig|2172.40.peg.600			PATRIC.2172.40.2172.40.con.0010.CDS.31627.32478.fwd	PATRIC	CDS	31627	32478	852	+		PLF_2172_00000749	PGF_02275798		283		FOG: HEAT repeat
Ar-5	2172.40	2172.40.con.0010	fig|2172.40.peg.601			PATRIC.2172.40.2172.40.con.0010.CDS.32465.33289.rev	PATRIC	CDS	32465	33289	825	-		PLF_2172_00000993	PGF_00599189		274		FIG003879: Predicted amidohydrolase / Aliphatic amidase AmiE (EC 3.5.1.4)	GO:0004040|amidase activity
Ar-5	2172.40	2172.40.con.0010	fig|2172.40.peg.602			PATRIC.2172.40.2172.40.con.0010.CDS.33335.34033.rev	PATRIC	CDS	33335	34033	699	-		PLF_2172_00001181	PGF_08225224		232		hypothetical protein
Ar-5	2172.40	2172.40.con.0010	fig|2172.40.peg.603			PATRIC.2172.40.2172.40.con.0010.CDS.34131.34610.fwd	PATRIC	CDS	34131	34610	480	+		PLF_2172_00001070	PGF_02271920		159		hypothetical protein
Ar-5	2172.40	2172.40.con.0010	fig|2172.40.peg.604			PATRIC.2172.40.2172.40.con.0010.CDS.34607.35389.rev	PATRIC	CDS	34607	35389	783	-		PLF_2172_00000337	PGF_06276676		260		Endonuclease NucS
Ar-5	2172.40	2172.40.con.0010	fig|2172.40.peg.605			PATRIC.2172.40.2172.40.con.0010.CDS.35444.36433.fwd	PATRIC	CDS	35444	36433	990	+		PLF_2172_00013079	PGF_00012329		329		Homoserine O-acetyltransferase (EC 2.3.1.31)	GO:0004414|homoserine O-acetyltransferase activity
Ar-5	2172.40	2172.40.con.0010	fig|2172.40.peg.606			PATRIC.2172.40.2172.40.con.0010.CDS.36438.36716.fwd	PATRIC	CDS	36438	36716	279	+		PLF_2172_00001427	PGF_02272111		92		hypothetical protein
Ar-5	2172.40	2172.40.con.0010	fig|2172.40.peg.607			PATRIC.2172.40.2172.40.con.0010.CDS.36749.37702.rev	PATRIC	CDS	36749	37702	954	-		PLF_2172_00000405	PGF_02278006		317		Quinolinate synthetase (EC 2.5.1.72)
Ar-5	2172.40	2172.40.con.0010	fig|2172.40.peg.608			PATRIC.2172.40.2172.40.con.0010.CDS.37671.38414.rev	PATRIC	CDS	37671	38414	744	-		PLF_2172_00001249	PGF_02271993		247		Potassium efflux system kefA / Small-conductance mechanosensitive channel
Ar-5	2172.40	2172.40.con.0010	fig|2172.40.peg.609			PATRIC.2172.40.2172.40.con.0010.CDS.38416.39318.rev	PATRIC	CDS	38416	39318	903	-		PLF_2172_00000234	PGF_07097873		300		Ribonuclease Z (EC 3.1.26.11)
Ar-5	2172.40	2172.40.con.0010	fig|2172.40.peg.610			PATRIC.2172.40.2172.40.con.0010.CDS.39385.40215.fwd	PATRIC	CDS	39385	40215	831	+		PLF_2172_00005859	PGF_04828114		276		Quinolinate phosphoribosyltransferase [decarboxylating] (EC 2.4.2.19)	GO:0004514|nicotinate-nucleotide diphosphorylase (carboxylating) activity
Ar-5	2172.40	2172.40.con.0010	fig|2172.40.peg.611			PATRIC.2172.40.2172.40.con.0010.CDS.40219.40881.fwd	PATRIC	CDS	40219	40881	663	+		PLF_2172_00001372	PGF_06788576		220		SAM-dependent methyltransferase
Ar-5	2172.40	2172.40.con.0010	fig|2172.40.peg.612			PATRIC.2172.40.2172.40.con.0010.CDS.40955.42037.fwd	PATRIC	CDS	40955	42037	1083	+		PLF_2172_00000499	PGF_07015581		360		Carbamoyl-phosphate synthase small chain (EC 6.3.5.5)	GO:0004088|carbamoyl-phosphate synthase (glutamine-hydrolyzing) activity
Ar-5	2172.40	2172.40.con.0010	fig|2172.40.peg.613			PATRIC.2172.40.2172.40.con.0010.CDS.42077.45253.fwd	PATRIC	CDS	42077	45253	3177	+		PLF_2172_00005762	PGF_00416410		1058		Carbamoyl-phosphate synthase large chain (EC 6.3.5.5)	GO:0004088|carbamoyl-phosphate synthase (glutamine-hydrolyzing) activity
Ar-5	2172.40	2172.40.con.0010	fig|2172.40.peg.614			PATRIC.2172.40.2172.40.con.0010.CDS.45256.46014.rev	PATRIC	CDS	45256	46014	759	-		PLF_2172_00000456	PGF_02274204		252		hypothetical protein
Ar-5	2172.40	2172.40.con.0010	fig|2172.40.peg.615			PATRIC.2172.40.2172.40.con.0010.CDS.46057.47214.fwd	PATRIC	CDS	46057	47214	1158	+		PLF_2172_00000277	PGF_00034252		385		2,5-diamino-6-ribitylamino-pyrimidinone 5-phosphate deaminase, archaeal (EC 3.5.4.-)	GO:0003933|GTP cyclohydrolase activity;GO:0003933|tRNA-specific adenosine deaminase activity;GO:0003933|N-cyclopropylmelamine deaminase activity;GO:0003933|N-cyclopropylammeline deaminase activity;GO:0003933|N-cyclopropylammelide alkylamino hydrolase activity;GO:0003933|2,5-diamino-6-ribitylamino-4(3H)-pyrimidinone 5'-phosphate deaminase activity;GO:0003933|tRNA-specific adenosine-37 deaminase ac…
Ar-5	2172.40	2172.40.con.0010	fig|2172.40.peg.616			PATRIC.2172.40.2172.40.con.0010.CDS.47257.47682.fwd	PATRIC	CDS	47257	47682	426	+		PLF_2172_00001270	PGF_00065079		141		Uncharacterized protein MJ0531
Ar-5	2172.40	2172.40.con.0010	fig|2172.40.peg.617			PATRIC.2172.40.2172.40.con.0010.CDS.47738.48577.fwd	PATRIC	CDS	47738	48577	840	+		PLF_2172_00000494	PGF_10514242		279		CBS domain protein
Ar-5	2172.40	2172.40.con.0010	fig|2172.40.peg.577			PATRIC.2172.40.2172.40.con.0010.CDS.4826.6751.rev	PATRIC	CDS	4826	6751	1926	-		PLF_2172_00000111	PGF_00421409		641		DNA mismatch repair protein
Ar-5	2172.40	2172.40.con.0010	fig|2172.40.peg.618			PATRIC.2172.40.2172.40.con.0010.CDS.48589.49053.fwd	PATRIC	CDS	48589	49053	465	+		PLF_2172_00001065	PGF_02271916		154		hypothetical protein
Ar-5	2172.40	2172.40.con.0010	fig|2172.40.peg.619			PATRIC.2172.40.2172.40.con.0010.CDS.49056.50066.rev	PATRIC	CDS	49056	50066	1011	-		PLF_2172_00001087	PGF_07213164		336		ATP-utilizing enzyme of the PP-loop superfamily
Ar-5	2172.40	2172.40.con.0010	fig|2172.40.peg.620			PATRIC.2172.40.2172.40.con.0010.CDS.50063.50716.rev	PATRIC	CDS	50063	50716	654	-		PLF_2172_00000460	PGF_02578364		217		McrA thioamidation protein, TfuA family
Ar-5	2172.40	2172.40.con.0010	fig|2172.40.peg.621			PATRIC.2172.40.2172.40.con.0010.CDS.50723.51922.rev	PATRIC	CDS	50723	51922	1200	-		PLF_2172_00016279	PGF_10384641		399		McrA thioamidation protein, YcaO family
Ar-5	2172.40	2172.40.con.0010	fig|2172.40.peg.622			PATRIC.2172.40.2172.40.con.0010.CDS.51929.52567.rev	PATRIC	CDS	51929	52567	639	-		PLF_2172_00001149	PGF_00064605		212		Uncharacterized Zn-dependent protease MJ0611
Ar-5	2172.40	2172.40.con.0010	fig|2172.40.peg.578			PATRIC.2172.40.2172.40.con.0010.CDS.6833.9208.rev	PATRIC	CDS	6833	9208	2376	-		PLF_2172_00000232	PGF_01281052		791		Uncharacterized protease CPF_2136
Ar-5	2172.40	2172.40.con.0010	fig|2172.40.peg.572			PATRIC.2172.40.2172.40.con.0010.CDS.836.1003.rev	PATRIC	CDS	836	1003	168	-		PLF_2172_00003038	PGF_02273069		55		hypothetical protein
Ar-5	2172.40	2172.40.con.0010	fig|2172.40.peg.579			PATRIC.2172.40.2172.40.con.0010.CDS.9195.11708.rev	PATRIC	CDS	9195	11708	2514	-		PLF_2172_00000036	PGF_04891270		837		hypothetical protein
Ar-5	2172.40	2172.40.con.0011	fig|2172.40.peg.635			PATRIC.2172.40.2172.40.con.0011.CDS.10058.10627.fwd	PATRIC	CDS	10058	10627	570	+		PLF_2172_00000546	PGF_00006314		189		Formylmethanofuran dehydrogenase subunit D (EC 1.2.99.5)	GO:0018493|formylmethanofuran dehydrogenase activity
Ar-5	2172.40	2172.40.con.0011	fig|2172.40.peg.636			PATRIC.2172.40.2172.40.con.0011.CDS.10617.11993.fwd	PATRIC	CDS	10617	11993	1377	+		PLF_2172_00000339	PGF_00006290		458		Formylmethanofuran dehydrogenase (molybdenum) subunit B (EC 1.2.99.5)	GO:0018493|formylmethanofuran dehydrogenase activity
Ar-5	2172.40	2172.40.con.0011	fig|2172.40.peg.637			PATRIC.2172.40.2172.40.con.0011.CDS.12003.13712.fwd	PATRIC	CDS	12003	13712	1710	+		PLF_2172_00000545	PGF_00006307		569		Formylmethanofuran dehydrogenase subunit A (EC 1.2.99.5)	GO:0018493|formylmethanofuran dehydrogenase activity
Ar-5	2172.40	2172.40.con.0011	fig|2172.40.peg.638			PATRIC.2172.40.2172.40.con.0011.CDS.13727.14593.fwd	PATRIC	CDS	13727	14593	867	+		PLF_2172_00000544	PGF_10432888		288		Formylmethanofuran dehydrogenase (tungsten) subunit C (EC 1.2.99.5)	GO:0018493|formylmethanofuran dehydrogenase activity
Ar-5	2172.40	2172.40.con.0011	fig|2172.40.peg.639			PATRIC.2172.40.2172.40.con.0011.CDS.14772.15077.fwd	PATRIC	CDS	14772	15077	306	+		PLF_2172_00001189	PGF_02271969		101		hypothetical protein
Ar-5	2172.40	2172.40.con.0011	fig|2172.40.peg.624			PATRIC.2172.40.2172.40.con.0011.CDS.149.655.rev	PATRIC	CDS	149	655	507	-		PLF_2172_00001197	PGF_00403422		168		possible Bacterial Ig-like domain (group 1)
Ar-5	2172.40	2172.40.con.0011	fig|2172.40.peg.640			PATRIC.2172.40.2172.40.con.0011.CDS.15186.15476.fwd	PATRIC	CDS	15186	15476	291	+		PLF_2172_00001187	PGF_02271968		96		hypothetical protein
Ar-5	2172.40	2172.40.con.0011	fig|2172.40.peg.641			PATRIC.2172.40.2172.40.con.0011.CDS.15482.17161.rev	PATRIC	CDS	15482	17161	1680	-		PLF_2172_00000241	PGF_02279959		559		Transcriptional repressor of nif and glnA operons
Ar-5	2172.40	2172.40.con.0011	fig|2172.40.peg.627			PATRIC.2172.40.2172.40.con.0011.CDS.1651.2439.fwd	PATRIC	CDS	1651	2439	789	+		PLF_2172_00000200	PGF_00006186		262		Formate efflux transporter FocA
Ar-5	2172.40	2172.40.con.0011	fig|2172.40.peg.642			PATRIC.2172.40.2172.40.con.0011.CDS.17250.18608.rev	PATRIC	CDS	17250	18608	1359	-		PLF_2172_00000208	PGF_00275905		452		Glutamine synthetase type I (EC 6.3.1.2)	GO:0004356|glutamate-ammonia ligase activity
Ar-5	2172.40	2172.40.con.0011	fig|2172.40.peg.643			PATRIC.2172.40.2172.40.con.0011.CDS.18868.19623.rev	PATRIC	CDS	18868	19623	756	-		PLF_2172_00000988	PGF_02275856		251		Dinucleotide-utilizing enzymes involved in molybdopterin and thiamine biosynthesis family 2
Ar-5	2172.40	2172.40.con.0011	fig|2172.40.peg.644			PATRIC.2172.40.2172.40.con.0011.CDS.19633.20799.rev	PATRIC	CDS	19633	20799	1167	-		PLF_2172_00000760	PGF_00038846		388		Aldo/keto reductase, 4Fe-4S-containing, TM1183 family
Ar-5	2172.40	2172.40.con.0011	fig|2172.40.peg.623			PATRIC.2172.40.2172.40.con.0011.CDS.2.76.fwd	PATRIC	CDS	2	76	75	+		PLF_2172_00000340	PGF_02273391		24		Formylmethanofuran dehydrogenase, subunit E
Ar-5	2172.40	2172.40.con.0011	fig|2172.40.peg.645			PATRIC.2172.40.2172.40.con.0011.CDS.21339.22589.fwd	PATRIC	CDS	21339	22589	1251	+		PLF_2172_00000491	PGF_02064356		416		Adenosylhomocysteinase (EC 3.3.1.1)	GO:0004013|adenosylhomocysteinase activity
Ar-5	2172.40	2172.40.con.0011	fig|2172.40.peg.646			PATRIC.2172.40.2172.40.con.0011.CDS.22630.23280.fwd	PATRIC	CDS	22630	23280	651	+		PLF_2172_00013095	PGF_10684161		216		FIG00101309: protein of unknown function in methanogens
Ar-5	2172.40	2172.40.con.0011	fig|2172.40.peg.647			PATRIC.2172.40.2172.40.con.0011.CDS.23277.24260.rev	PATRIC	CDS	23277	24260	984	-		PLF_2172_00000120	PGF_00005666		327		Flap structure-specific endonuclease
Ar-5	2172.40	2172.40.con.0011	fig|2172.40.peg.648			PATRIC.2172.40.2172.40.con.0011.CDS.24273.24836.rev	PATRIC	CDS	24273	24836	564	-		PLF_2172_00000697	PGF_00315163		187		hypothetical protein
Ar-5	2172.40	2172.40.con.0011	fig|2172.40.peg.649			PATRIC.2172.40.2172.40.con.0011.CDS.24844.26097.rev	PATRIC	CDS	24844	26097	1254	-		PLF_2172_00000584	PGF_00020633		417		Methanogen homoaconitase, large subunit (EC 4.2.1.114)
Ar-5	2172.40	2172.40.con.0011	fig|2172.40.peg.628			PATRIC.2172.40.2172.40.con.0011.CDS.2525.4582.fwd	PATRIC	CDS	2525	4582	2058	+		PLF_2172_00000338	PGF_00006147		685		Formate dehydrogenase alpha subunit (EC 1.2.1.2)	GO:0008863|formate dehydrogenase (NAD+) activity
Ar-5	2172.40	2172.40.con.0011	fig|2172.40.peg.650			PATRIC.2172.40.2172.40.con.0011.CDS.26107.27279.rev	PATRIC	CDS	26107	27279	1173	-		PLF_2172_00000513	PGF_04375438		390		Coenzyme B synthesis from 2-oxoglutarate: steps 1, 6, and 10
Ar-5	2172.40	2172.40.con.0011	fig|2172.40.peg.651			PATRIC.2172.40.2172.40.con.0011.CDS.27335.27874.rev	PATRIC	CDS	27335	27874	540	-		PLF_2172_00000167	PGF_01513918		179		Adenylate cyclase (EC 4.6.1.1)	GO:0004016|adenylate cyclase activity
Ar-5	2172.40	2172.40.con.0011	fig|2172.40.peg.652			PATRIC.2172.40.2172.40.con.0011.CDS.28069.28614.fwd	PATRIC	CDS	28069	28614	546	+		PLF_2172_00000429	PGF_00055392		181		TATA-box binding protein
Ar-5	2172.40	2172.40.con.0011	fig|2172.40.peg.653			PATRIC.2172.40.2172.40.con.0011.CDS.28627.30216.fwd	PATRIC	CDS	28627	30216	1590	+		PLF_2172_00013055	PGF_03116802		529		Phosphoserine phosphatase (EC 3.1.3.3)	GO:0004647|phosphoserine phosphatase activity
Ar-5	2172.40	2172.40.con.0011	fig|2172.40.peg.654			PATRIC.2172.40.2172.40.con.0011.CDS.30272.30421.fwd	PATRIC	CDS	30272	30421	150	+		PLF_2172_00001493	PGF_02272161		49		hypothetical protein
Ar-5	2172.40	2172.40.con.0011	fig|2172.40.peg.655			PATRIC.2172.40.2172.40.con.0011.CDS.30592.32742.fwd	PATRIC	CDS	30592	32742	2151	+		PLF_2172_00000033	PGF_10300474		716		DNA topoisomerase I (EC 5.99.1.2)	GO:0003917|DNA topoisomerase type I activity
Ar-5	2172.40	2172.40.con.0011	fig|2172.40.peg.656			PATRIC.2172.40.2172.40.con.0011.CDS.32949.35717.fwd	PATRIC	CDS	32949	35717	2769	+		PLF_2172_00015568	PGF_02266630		922		Oligosaccharide:protein transferase in flagellin glycosylation pathway
Ar-5	2172.40	2172.40.con.0011	fig|2172.40.peg.657			PATRIC.2172.40.2172.40.con.0011.CDS.35776.36870.fwd	PATRIC	CDS	35776	36870	1095	+		PLF_2172_00000046	PGF_00007040		364		GTP-binding protein RBG1/RBG2
Ar-5	2172.40	2172.40.con.0011	fig|2172.40.peg.658			PATRIC.2172.40.2172.40.con.0011.CDS.36882.37427.fwd	PATRIC	CDS	36882	37427	546	+		PLF_2172_00004399	PGF_01514006		181		Adenylate kinase isoenzyme 6 homolog FAP7, plays role in rRNA maturation
Ar-5	2172.40	2172.40.con.0011	fig|2172.40.peg.659			PATRIC.2172.40.2172.40.con.0011.CDS.37717.38127.rev	PATRIC	CDS	37717	38127	411	-		PLF_2172_00000827	PGF_08225224		136		hypothetical protein
Ar-5	2172.40	2172.40.con.0011	fig|2172.40.peg.660			PATRIC.2172.40.2172.40.con.0011.CDS.38409.38774.fwd	PATRIC	CDS	38409	38774	366	+		PLF_2172_00001503	PGF_00048583		121		Ribonuclease P protein component 4 (EC 3.1.26.5)	GO:0004526|ribonuclease P activity
Ar-5	2172.40	2172.40.con.0011	fig|2172.40.peg.661			PATRIC.2172.40.2172.40.con.0011.CDS.38743.39000.fwd	PATRIC	CDS	38743	39000	258	+		PLF_2172_00000863	PGF_04287303		85		RNA-binding protein YhbY
Ar-5	2172.40	2172.40.con.0011	fig|2172.40.peg.662			PATRIC.2172.40.2172.40.con.0011.CDS.39106.39543.fwd	PATRIC	CDS	39106	39543	438	+		PLF_2172_00000636	PGF_00049859		145		SSU ribosomal protein S19e
Ar-5	2172.40	2172.40.con.0011	fig|2172.40.peg.663			PATRIC.2172.40.2172.40.con.0011.CDS.39567.39923.fwd	PATRIC	CDS	39567	39923	357	+		PLF_2172_00000520	PGF_00422084		118		DNA-binding protein MTH1615
Ar-5	2172.40	2172.40.con.0011	fig|2172.40.peg.664			PATRIC.2172.40.2172.40.con.0011.CDS.39929.40513.fwd	PATRIC	CDS	39929	40513	585	+		PLF_2172_00000307	PGF_00415583		194		ATPase of the PP-loop superfamily
Ar-5	2172.40	2172.40.con.0011	fig|2172.40.peg.665			PATRIC.2172.40.2172.40.con.0011.CDS.40535.40690.fwd	PATRIC	CDS	40535	40690	156	+		PLF_2172_00000576	PGF_00016429		51		LSU ribosomal protein L39e
Ar-5	2172.40	2172.40.con.0011	fig|2172.40.peg.666			PATRIC.2172.40.2172.40.con.0011.CDS.40703.40948.fwd	PATRIC	CDS	40703	40948	246	+		PLF_2172_00012683	PGF_00016396		81		LSU ribosomal protein L31e
Ar-5	2172.40	2172.40.con.0011	fig|2172.40.peg.667			PATRIC.2172.40.2172.40.con.0011.CDS.40987.41658.fwd	PATRIC	CDS	40987	41658	672	+		PLF_2172_00013025	PGF_00424940		223		Eukaryotic translation initiation factor 6
Ar-5	2172.40	2172.40.con.0011	fig|2172.40.peg.668			PATRIC.2172.40.2172.40.con.0011.CDS.41680.41904.fwd	PATRIC	CDS	41680	41904	225	+		PLF_2172_00001237	PGF_02284545		74		LSU ribosomal protein L18Ae
Ar-5	2172.40	2172.40.con.0011	fig|2172.40.peg.669			PATRIC.2172.40.2172.40.con.0011.CDS.41915.42355.fwd	PATRIC	CDS	41915	42355	441	+		PLF_2172_00001251	PGF_00036537		146		Prefoldin subunit alpha
Ar-5	2172.40	2172.40.con.0011	fig|2172.40.peg.670			PATRIC.2172.40.2172.40.con.0011.CDS.42472.43884.fwd	PATRIC	CDS	42472	43884	1413	+		PLF_2172_00000089	PGF_08905885		470		Signal recognition particle receptor FtsY
Ar-5	2172.40	2172.40.con.0011	fig|2172.40.peg.671			PATRIC.2172.40.2172.40.con.0011.CDS.43874.44959.fwd	PATRIC	CDS	43874	44959	1086	+		PLF_2172_00001346	PGF_06641194		361		Capsule biosynthesis protein capA
Ar-5	2172.40	2172.40.con.0011	fig|2172.40.peg.672			PATRIC.2172.40.2172.40.con.0011.CDS.44949.46406.fwd	PATRIC	CDS	44949	46406	1458	+		PLF_2172_00000795	PGF_01668148		485		Sodium-dependent transporter
Ar-5	2172.40	2172.40.con.0011	fig|2172.40.peg.629			PATRIC.2172.40.2172.40.con.0011.CDS.4589.5794.fwd	PATRIC	CDS	4589	5794	1206	+		PLF_2172_00000540	PGF_00006151		401		Formate dehydrogenase beta subunit (EC 1.2.1.2)	GO:0008863|formate dehydrogenase (NAD+) activity
Ar-5	2172.40	2172.40.con.0011	fig|2172.40.peg.673			PATRIC.2172.40.2172.40.con.0011.CDS.46547.46924.rev	PATRIC	CDS	46547	46924	378	-		PLF_2172_00001841	PGF_02272359		125		hypothetical protein
Ar-5	2172.40	2172.40.con.0011	fig|2172.40.peg.674			PATRIC.2172.40.2172.40.con.0011.CDS.47069.47503.fwd	PATRIC	CDS	47069	47503	435	+		PLF_2172_00000263	PGF_00170689		144		hypothetical protein
Ar-5	2172.40	2172.40.con.0011	fig|2172.40.peg.630			PATRIC.2172.40.2172.40.con.0011.CDS.5875.6804.rev	PATRIC	CDS	5875	6804	930	-		PLF_2172_00000322	PGF_10244701		309		GTP 3',8-cyclase (EC 4.1.99.22)
Ar-5	2172.40	2172.40.con.0011	fig|2172.40.peg.625			PATRIC.2172.40.2172.40.con.0011.CDS.659.778.fwd	PATRIC	CDS	659	778	120	+		PLF_2172_00001073	PGF_00400020		39		hypothetical transporter PduT for various metalloporphyrins
Ar-5	2172.40	2172.40.con.0011	fig|2172.40.peg.631			PATRIC.2172.40.2172.40.con.0011.CDS.6809.7858.rev	PATRIC	CDS	6809	7858	1050	-		PLF_2172_00000588	PGF_10499347		349		Molybdopterin-guanine dinucleotide biosynthesis protein MobB
Ar-5	2172.40	2172.40.con.0011	fig|2172.40.peg.626			PATRIC.2172.40.2172.40.con.0011.CDS.784.1083.fwd	PATRIC	CDS	784	1083	300	+		PLF_2172_00001022	PGF_00037885		99		Protein DUF2149, predicted transporter component
Ar-5	2172.40	2172.40.con.0011	fig|2172.40.peg.632			PATRIC.2172.40.2172.40.con.0011.CDS.8258.8707.fwd	PATRIC	CDS	8258	8707	450	+		PLF_2172_00000543	PGF_00006296		149		Formylmethanofuran dehydrogenase (tungsten) operon gene H
Ar-5	2172.40	2172.40.con.0011	fig|2172.40.peg.633			PATRIC.2172.40.2172.40.con.0011.CDS.8710.9807.fwd	PATRIC	CDS	8710	9807	1098	+		PLF_2172_00000201	PGF_00006294		365		Formylmethanofuran dehydrogenase (tungsten) operon gene F (polyferredoxin) (EC 1.2.99.5)	GO:0018493|formylmethanofuran dehydrogenase activity
Ar-5	2172.40	2172.40.con.0011	fig|2172.40.peg.634			PATRIC.2172.40.2172.40.con.0011.CDS.9816.10046.fwd	PATRIC	CDS	9816	10046	231	+		PLF_2172_00000542	PGF_00006295		76		Formylmethanofuran dehydrogenase (tungsten) operon gene G
Ar-5	2172.40	2172.40.con.0012	fig|2172.40.peg.687			PATRIC.2172.40.2172.40.con.0012.CDS.10867.12024.rev	PATRIC	CDS	10867	12024	1158	-		PLF_2172_00000465	PGF_00237409		385		hypothetical protein
Ar-5	2172.40	2172.40.con.0012	fig|2172.40.peg.688			PATRIC.2172.40.2172.40.con.0012.CDS.12038.12895.rev	PATRIC	CDS	12038	12895	858	-		PLF_2172_00016965	PGF_12749015		285		MoxR-like ATPases
Ar-5	2172.40	2172.40.con.0012	fig|2172.40.peg.689			PATRIC.2172.40.2172.40.con.0012.CDS.12969.14573.rev	PATRIC	CDS	12969	14573	1605	-		PLF_2172_00000138	PGF_00047472		534		Related to Dihydropteroate synthase
Ar-5	2172.40	2172.40.con.0012	fig|2172.40.peg.690			PATRIC.2172.40.2172.40.con.0012.CDS.14789.15313.fwd	PATRIC	CDS	14789	15313	525	+		PLF_2172_00012916	PGF_00046034		174		Pyruvate:ferredoxin oxidoreductase, gamma subunit (EC 1.2.7.1)	GO:0019164|pyruvate synthase activity
Ar-5	2172.40	2172.40.con.0012	fig|2172.40.peg.691			PATRIC.2172.40.2172.40.con.0012.CDS.15339.15581.fwd	PATRIC	CDS	15339	15581	243	+		PLF_2172_00001023	PGF_04302734		80		Pyruvate:ferredoxin oxidoreductase, delta subunit (EC 1.2.7.1)	GO:0019164|pyruvate synthase activity
Ar-5	2172.40	2172.40.con.0012	fig|2172.40.peg.692			PATRIC.2172.40.2172.40.con.0012.CDS.15593.16738.fwd	PATRIC	CDS	15593	16738	1146	+		PLF_2172_00000627	PGF_00046027		381		Pyruvate:ferredoxin oxidoreductase, alpha subunit (EC 1.2.7.1)	GO:0019164|pyruvate synthase activity
Ar-5	2172.40	2172.40.con.0012	fig|2172.40.peg.693			PATRIC.2172.40.2172.40.con.0012.CDS.16741.17607.fwd	PATRIC	CDS	16741	17607	867	+		PLF_2172_00000403	PGF_00046029		288		Pyruvate:ferredoxin oxidoreductase, beta subunit (EC 1.2.7.1)	GO:0019164|pyruvate synthase activity
Ar-5	2172.40	2172.40.con.0012	fig|2172.40.peg.676			PATRIC.2172.40.2172.40.con.0012.CDS.1730.2521.rev	PATRIC	CDS	1730	2521	792	-		PLF_2172_00000902	PGF_00046948		263		Radical SAM domain protein
Ar-5	2172.40	2172.40.con.0012	fig|2172.40.peg.694			PATRIC.2172.40.2172.40.con.0012.CDS.17621.18124.fwd	PATRIC	CDS	17621	18124	504	+		PLF_2172_00001130	PGF_00046022		167		Pyruvate:ferredoxin oxidoreductase, PorE subunit (EC 1.2.7.1)	GO:0019164|pyruvate synthase activity
Ar-5	2172.40	2172.40.con.0012	fig|2172.40.peg.695			PATRIC.2172.40.2172.40.con.0012.CDS.18138.18383.fwd	PATRIC	CDS	18138	18383	246	+		PLF_2172_00001385	PGF_02272086		81		Pyruvate:ferredoxin oxidoreductase, PorF subunit (EC 1.2.7.1)	GO:0019164|pyruvate synthase activity
Ar-5	2172.40	2172.40.con.0012	fig|2172.40.peg.696			PATRIC.2172.40.2172.40.con.0012.CDS.18477.19322.fwd	PATRIC	CDS	18477	19322	846	+		PLF_2172_00000547	PGF_00006457		281		Fumarate hydratase class I, alpha region (EC 4.2.1.2); L(+)-tartrate dehydratase alpha subunit (EC 4.2.1.32)	GO:0004333|fumarate hydratase activity;GO:0008730|L(+)-tartrate dehydratase activity
Ar-5	2172.40	2172.40.con.0012	fig|2172.40.peg.697			PATRIC.2172.40.2172.40.con.0012.CDS.19354.20046.rev	PATRIC	CDS	19354	20046	693	-		PLF_2172_00001378	PGF_00984073		230		Phosphate transport system regulatory protein PhoU
Ar-5	2172.40	2172.40.con.0012	fig|2172.40.peg.698			PATRIC.2172.40.2172.40.con.0012.CDS.20056.20805.rev	PATRIC	CDS	20056	20805	750	-		PLF_2172_00000894	PGF_06213055		249		Phosphate ABC transporter, ATP-binding protein PstB (TC 3.A.1.7.1)
Ar-5	2172.40	2172.40.con.0012	fig|2172.40.peg.699			PATRIC.2172.40.2172.40.con.0012.CDS.20809.21657.rev	PATRIC	CDS	20809	21657	849	-		PLF_2172_00000601	PGF_01072302		282		Phosphate ABC transporter, permease protein PstA (TC 3.A.1.7.1)
Ar-5	2172.40	2172.40.con.0012	fig|2172.40.peg.700			PATRIC.2172.40.2172.40.con.0012.CDS.21654.22529.rev	PATRIC	CDS	21654	22529	876	-		PLF_2172_00013062	PGF_02405545		291		Phosphate ABC transporter, permease protein PstC (TC 3.A.1.7.1)
Ar-5	2172.40	2172.40.con.0012	fig|2172.40.peg.701			PATRIC.2172.40.2172.40.con.0012.CDS.22545.23354.rev	PATRIC	CDS	22545	23354	810	-		PLF_2172_00000776	PGF_07668761		269		Phosphate ABC transporter, substrate-binding protein PstS (TC 3.A.1.7.1)
Ar-5	2172.40	2172.40.con.0012	fig|2172.40.peg.702			PATRIC.2172.40.2172.40.con.0012.CDS.23518.24399.rev	PATRIC	CDS	23518	24399	882	-		PLF_2172_00000602	PGF_00984073		293		Phosphate transport system regulatory protein PhoU
Ar-5	2172.40	2172.40.con.0012	fig|2172.40.peg.703			PATRIC.2172.40.2172.40.con.0012.CDS.24405.25208.rev	PATRIC	CDS	24405	25208	804	-		PLF_2172_00001172	PGF_09528854		267		hypothetical protein
Ar-5	2172.40	2172.40.con.0012	fig|2172.40.peg.704			PATRIC.2172.40.2172.40.con.0012.CDS.25307.26809.rev	PATRIC	CDS	25307	26809	1503	-		PLF_2172_00000811	PGF_00065135		500		Uncharacterized protein MJ0787
Ar-5	2172.40	2172.40.con.0012	fig|2172.40.peg.677			PATRIC.2172.40.2172.40.con.0012.CDS.2713.3795.fwd	PATRIC	CDS	2713	3795	1083	+		PLF_2172_00000665	PGF_00064547		360		Uncharacterized Fe-S oxidoreductase MJ0550
Ar-5	2172.40	2172.40.con.0012	fig|2172.40.peg.705			PATRIC.2172.40.2172.40.con.0012.CDS.27320.28333.fwd	PATRIC	CDS	27320	28333	1014	+		PLF_2172_00000348	PGF_00010384		337		H(2)-dependent N5,N10-methylenetetrahydromethanopterin dehydrogenase
Ar-5	2172.40	2172.40.con.0012	fig|2172.40.peg.706			PATRIC.2172.40.2172.40.con.0012.CDS.28484.29482.fwd	PATRIC	CDS	28484	29482	999	+		PLF_2172_00000726	PGF_00404455		332		Biotin synthase-related protein in some methanogens
Ar-5	2172.40	2172.40.con.0012	fig|2172.40.peg.707			PATRIC.2172.40.2172.40.con.0012.CDS.29492.29971.fwd	PATRIC	CDS	29492	29971	480	+		PLF_2172_00013040	PGF_00065066		159		Uncharacterized protein MJ0488
Ar-5	2172.40	2172.40.con.0012	fig|2172.40.peg.708			PATRIC.2172.40.2172.40.con.0012.CDS.29976.30761.fwd	PATRIC	CDS	29976	30761	786	+		PLF_2172_00000442	PGF_00065067		261		Uncharacterized protein MJ0489
Ar-5	2172.40	2172.40.con.0012	fig|2172.40.peg.709			PATRIC.2172.40.2172.40.con.0012.CDS.30762.31457.fwd	PATRIC	CDS	30762	31457	696	+		PLF_2172_00000994	PGF_09020471		231		GTP cyclohydrolase 1 type 2 homolog YbgI
Ar-5	2172.40	2172.40.con.0012	fig|2172.40.peg.710			PATRIC.2172.40.2172.40.con.0012.CDS.31506.32144.fwd	PATRIC	CDS	31506	32144	639	+		PLF_2172_00000927	PGF_00065115		212		Uncharacterized protein MJ0693
Ar-5	2172.40	2172.40.con.0012	fig|2172.40.peg.711			PATRIC.2172.40.2172.40.con.0012.CDS.32137.32697.fwd	PATRIC	CDS	32137	32697	561	+		PLF_2172_00000804	PGF_00064278		186		UPF0254 protein MTH_1148
Ar-5	2172.40	2172.40.con.0012	fig|2172.40.peg.712			PATRIC.2172.40.2172.40.con.0012.CDS.33106.33282.fwd	PATRIC	CDS	33106	33282	177	+		PLF_2172_00001357	PGF_08546938		58		Ferredoxin
Ar-5	2172.40	2172.40.con.0012	fig|2172.40.peg.713			PATRIC.2172.40.2172.40.con.0012.CDS.33301.34089.fwd	PATRIC	CDS	33301	34089	789	+		PLF_2172_00001297	PGF_02272020		262		hypothetical protein
Ar-5	2172.40	2172.40.con.0012	fig|2172.40.peg.714			PATRIC.2172.40.2172.40.con.0012.CDS.34102.35388.fwd	PATRIC	CDS	34102	35388	1287	+		PLF_2172_00000851	PGF_00005852		428		Uncharacterized integral membrane protein, MJ0419/MJ0420 family
Ar-5	2172.40	2172.40.con.0012	fig|2172.40.peg.715			PATRIC.2172.40.2172.40.con.0012.CDS.35452.36468.fwd	PATRIC	CDS	35452	36468	1017	+		PLF_2172_00001016	PGF_00030662		338		Peptide-methionine (S)-S-oxide reductase MsrA (EC 1.8.4.11) / Peptide-methionine (R)-S-oxide reductase MsrB (EC 1.8.4.12)	GO:0008113|peptide-methionine (S)-S-oxide reductase activity;GO:0033743|peptide-methionine (R)-S-oxide reductase activity
Ar-5	2172.40	2172.40.con.0012	fig|2172.40.peg.716			PATRIC.2172.40.2172.40.con.0012.CDS.36705.37346.fwd	PATRIC	CDS	36705	37346	642	+		PLF_2172_00000649	PGF_00054383		213		Substrate-specific component NikM of nickel ECF transporter
Ar-5	2172.40	2172.40.con.0012	fig|2172.40.peg.717			PATRIC.2172.40.2172.40.con.0012.CDS.37347.37652.fwd	PATRIC	CDS	37347	37652	306	+		PLF_2172_00000838	PGF_00034796		101		Additional substrate-specific component NikN of nickel ECF transporter
Ar-5	2172.40	2172.40.con.0012	fig|2172.40.peg.718			PATRIC.2172.40.2172.40.con.0012.CDS.37716.38546.fwd	PATRIC	CDS	37716	38546	831	+		PLF_2172_00000434	PGF_12872571		276		Transmembrane component NikQ of energizing module of nickel ECF transporter
Ar-5	2172.40	2172.40.con.0012	fig|2172.40.peg.678			PATRIC.2172.40.2172.40.con.0012.CDS.3834.5126.rev	PATRIC	CDS	3834	5126	1293	-		PLF_2172_00000343	PGF_00008038		430		Glucosyltransferase (side chain biosynthesis) (EC 2.4.1.-)	GO:0000009|alpha-1,6-mannosyltransferase activity;GO:0000009|alpha-1,2-mannosyltransferase activity;GO:0000009|mannosyltransferase activity;GO:0000009|alpha-1,3-mannosyltransferase activity;GO:0000009|alpha-1,3-galactosyltransferase activity;GO:0000009|UDP-glucose:glycoprotein glucosyltransferase activity;GO:0000009|glycolipid mannosyltransferase activity;GO:0000009|oligosaccharyl transferase act…
Ar-5	2172.40	2172.40.con.0012	fig|2172.40.peg.719			PATRIC.2172.40.2172.40.con.0012.CDS.38562.39407.fwd	PATRIC	CDS	38562	39407	846	+		PLF_2172_00001210	PGF_01013659		281		ATPase component NikO of energizing module of nickel ECF transporter
Ar-5	2172.40	2172.40.con.0012	fig|2172.40.peg.720			PATRIC.2172.40.2172.40.con.0012.CDS.39397.39597.rev	PATRIC	CDS	39397	39597	201	-		PLF_2172_00001333	PGF_08235058		66		hypothetical protein
Ar-5	2172.40	2172.40.con.0012	fig|2172.40.peg.721			PATRIC.2172.40.2172.40.con.0012.CDS.39633.39863.rev	PATRIC	CDS	39633	39863	231	-		PLF_2172_00000996	PGF_09238933		76		Ferrous iron transporter-associated protein FeoA
Ar-5	2172.40	2172.40.con.0012	fig|2172.40.peg.722			PATRIC.2172.40.2172.40.con.0012.CDS.40097.42112.rev	PATRIC	CDS	40097	42112	2016	-		PLF_2172_00000199	PGF_01467683		671		Ferrous iron transporter FeoB
Ar-5	2172.40	2172.40.con.0012	fig|2172.40.peg.723			PATRIC.2172.40.2172.40.con.0012.CDS.42486.42638.rev	PATRIC	CDS	42486	42638	153	-					50		hypothetical protein
Ar-5	2172.40	2172.40.con.0012	fig|2172.40.peg.724			PATRIC.2172.40.2172.40.con.0012.CDS.43297.43410.fwd	PATRIC	CDS	43297	43410	114	+		PLF_2172_00001527	PGF_02272185		37		hypothetical protein
Ar-5	2172.40	2172.40.con.0012	fig|2172.40.peg.725			PATRIC.2172.40.2172.40.con.0012.CDS.43637.44353.fwd	PATRIC	CDS	43637	44353	717	+		PLF_2172_00000952	PGF_02273821		238		hypothetical protein
Ar-5	2172.40	2172.40.con.0012	fig|2172.40.peg.726			PATRIC.2172.40.2172.40.con.0012.CDS.44634.45578.fwd	PATRIC	CDS	44634	45578	945	+		PLF_2172_00000981	PGF_00884706		314		Efflux ABC transporter, ATP-binding protein
Ar-5	2172.40	2172.40.con.0012	fig|2172.40.peg.727			PATRIC.2172.40.2172.40.con.0012.CDS.45588.46310.fwd	PATRIC	CDS	45588	46310	723	+		PLF_2172_00001498	PGF_01281731		240		Efflux ABC transporter, permease protein
Ar-5	2172.40	2172.40.con.0012	fig|2172.40.peg.728			PATRIC.2172.40.2172.40.con.0012.CDS.46335.47057.fwd	PATRIC	CDS	46335	47057	723	+		PLF_2172_00001559	PGF_01281731		240		Efflux ABC transporter, permease protein
Ar-5	2172.40	2172.40.con.0012	fig|2172.40.peg.729			PATRIC.2172.40.2172.40.con.0012.CDS.47066.47983.rev	PATRIC	CDS	47066	47983	918	-		PLF_2172_00008530	PGF_02957578		305		hypothetical protein
Ar-5	2172.40	2172.40.con.0012	fig|2172.40.peg.730			PATRIC.2172.40.2172.40.con.0012.CDS.47991.49457.rev	PATRIC	CDS	47991	49457	1467	-		PLF_2172_00000158	PGF_00683046		488		secretory protein kinase
Ar-5	2172.40	2172.40.con.0012	fig|2172.40.peg.731			PATRIC.2172.40.2172.40.con.0012.CDS.49570.50523.fwd	PATRIC	CDS	49570	50523	954	+		PLF_2172_00001024	PGF_00046215		317		RNA methyltransferase related protein MA4545
Ar-5	2172.40	2172.40.con.0012	fig|2172.40.peg.732			PATRIC.2172.40.2172.40.con.0012.CDS.50520.51773.rev	PATRIC	CDS	50520	51773	1254	-		PLF_2172_00000692	PGF_02279015		417		Uncharacterized protein MJ1079
Ar-5	2172.40	2172.40.con.0012	fig|2172.40.peg.733			PATRIC.2172.40.2172.40.con.0012.CDS.51891.52364.rev	PATRIC	CDS	51891	52364	474	-		PLF_2172_00001482	PGF_10423881		157		Transcriptional regulator, MarR family
Ar-5	2172.40	2172.40.con.0012	fig|2172.40.peg.734			PATRIC.2172.40.2172.40.con.0012.CDS.52522.52791.rev	PATRIC	CDS	52522	52791	270	-		PLF_2172_00000800	PGF_00060405		89		Translation elongation factor 1 beta subunit
Ar-5	2172.40	2172.40.con.0012	fig|2172.40.peg.679			PATRIC.2172.40.2172.40.con.0012.CDS.5265.5747.fwd	PATRIC	CDS	5265	5747	483	+		PLF_2172_00022320	PGF_12892888		160		hypothetical protein
Ar-5	2172.40	2172.40.con.0012	fig|2172.40.peg.735			PATRIC.2172.40.2172.40.con.0012.CDS.52816.52977.rev	PATRIC	CDS	52816	52977	162	-		PLF_2172_00001019	PGF_10625057		53		Predicted Zn-ribbon RNA-binding protein with a function in translation
Ar-5	2172.40	2172.40.con.0012	fig|2172.40.peg.736			PATRIC.2172.40.2172.40.con.0012.CDS.52978.53550.rev	PATRIC	CDS	52978	53550	573	-		PLF_2172_00000719	PGF_01913335		190		5-(aminomethyl)-3-furanmethanol phosphate kinase
Ar-5	2172.40	2172.40.con.0012	fig|2172.40.peg.737			PATRIC.2172.40.2172.40.con.0012.CDS.53702.54028.rev	PATRIC	CDS	53702	54028	327	-		PLF_2172_00000893	PGF_00030842		108		Peptidyl-tRNA hydrolase, archaeal type (EC 3.1.1.29)	GO:0004045|aminoacyl-tRNA hydrolase activity
Ar-5	2172.40	2172.40.con.0012	fig|2172.40.peg.738			PATRIC.2172.40.2172.40.con.0012.CDS.54166.54528.fwd	PATRIC	CDS	54166	54528	363	+		PLF_2172_00001495	PGF_08225224		120		hypothetical protein
Ar-5	2172.40	2172.40.con.0012	fig|2172.40.peg.739			PATRIC.2172.40.2172.40.con.0012.CDS.54677.56455.fwd	PATRIC	CDS	54677	56455	1779	+		PLF_2172_00000407	PGF_00046769		592		RNase L inhibitor
Ar-5	2172.40	2172.40.con.0012	fig|2172.40.peg.740			PATRIC.2172.40.2172.40.con.0012.CDS.56452.56829.rev	PATRIC	CDS	56452	56829	378	-		PLF_2172_00001440	PGF_02272124		125		hypothetical protein
Ar-5	2172.40	2172.40.con.0012	fig|2172.40.peg.741			PATRIC.2172.40.2172.40.con.0012.CDS.56834.57589.rev	PATRIC	CDS	56834	57589	756	-		PLF_2172_00001235	PGF_02271987		251		Iron-sulfur cluster-binding protein
Ar-5	2172.40	2172.40.con.0012	fig|2172.40.peg.742			PATRIC.2172.40.2172.40.con.0012.CDS.57592.58779.rev	PATRIC	CDS	57592	58779	1188	-		PLF_2172_00000723	PGF_02275796		395		Aspartate aminotransferase (EC 2.6.1.1) @ Biosynthetic Aromatic amino acid aminotransferase beta (EC 2.6.1.57)	GO:0004069|L-aspartate:2-oxoglutarate aminotransferase activity;GO:0004069|L-phenylalanine:2-oxoglutarate aminotransferase activity;GO:0008793|aromatic-amino-acid:2-oxoglutarate aminotransferase activity;GO:0008793|L-phenylalanine:2-oxoglutarate aminotransferase activity
Ar-5	2172.40	2172.40.con.0012	fig|2172.40.peg.680			PATRIC.2172.40.2172.40.con.0012.CDS.5771.7054.fwd	PATRIC	CDS	5771	7054	1284	+		PLF_2172_00001066	PGF_00094600		427		hypothetical protein
Ar-5	2172.40	2172.40.con.0012	fig|2172.40.peg.743			PATRIC.2172.40.2172.40.con.0012.CDS.58848.59552.rev	PATRIC	CDS	58848	59552	705	-		PLF_2172_00002773	PGF_00421762		234		DNA repair and recombination protein RadB
Ar-5	2172.40	2172.40.con.0012	fig|2172.40.peg.744			PATRIC.2172.40.2172.40.con.0012.CDS.59592.60173.rev	PATRIC	CDS	59592	60173	582	-		PLF_2172_00001034	PGF_01898991		193		Threonylcarbamoyl-AMP synthase (EC 2.7.7.87)
Ar-5	2172.40	2172.40.con.0012	fig|2172.40.peg.745			PATRIC.2172.40.2172.40.con.0012.CDS.60233.60799.fwd	PATRIC	CDS	60233	60799	567	+		PLF_2172_00000846	PGF_02976460		188		Phosphatidylinositol phosphate synthase @ Archaetidylinositol phosphate synthase (EC 2.7.8.39)
Ar-5	2172.40	2172.40.con.0012	fig|2172.40.peg.746			PATRIC.2172.40.2172.40.con.0012.CDS.60796.61041.fwd	PATRIC	CDS	60796	61041	246	+		PLF_2172_00000960	PGF_02275843		81		hypothetical protein
Ar-5	2172.40	2172.40.con.0012	fig|2172.40.peg.747			PATRIC.2172.40.2172.40.con.0012.CDS.61180.62274.rev	PATRIC	CDS	61180	62274	1095	-		PLF_2172_00000864	PGF_00006402		364		Fructose-bisphosphate aldolase/bisphosphatase ancestral bifunctional (EC 4.1.2.13) (EC 3.1.3.11)	GO:0004332|fructose-bisphosphate aldolase activity;GO:0042132|fructose 1,6-bisphosphate 1-phosphatase activity
Ar-5	2172.40	2172.40.con.0012	fig|2172.40.peg.748			PATRIC.2172.40.2172.40.con.0012.CDS.62447.72052.rev	PATRIC	CDS	62447	72052	9606	-		PLF_2172_00000149	PGF_08225224		3201		hypothetical protein
Ar-5	2172.40	2172.40.con.0012	fig|2172.40.peg.681			PATRIC.2172.40.2172.40.con.0012.CDS.7044.7778.rev	PATRIC	CDS	7044	7778	735	-		PLF_2172_00005828	PGF_00379681		244		hypothetical protein
Ar-5	2172.40	2172.40.con.0012	fig|2172.40.peg.675			PATRIC.2172.40.2172.40.con.0012.CDS.735.1700.fwd	PATRIC	CDS	735	1700	966	+		PLF_2172_00000195	PGF_00977246		321		F420-dependent N(5),N(10)-methylenetetrahydromethanopterin reductase (EC 1.5.99.11)	GO:0018537|coenzyme F420-dependent N5,N10-methenyltetrahydromethanopterin reductase activity
Ar-5	2172.40	2172.40.con.0012	fig|2172.40.peg.682			PATRIC.2172.40.2172.40.con.0012.CDS.7775.8386.rev	PATRIC	CDS	7775	8386	612	-		PLF_2172_00001599	PGF_00152655		203		hypothetical protein
Ar-5	2172.40	2172.40.con.0012	fig|2172.40.peg.683			PATRIC.2172.40.2172.40.con.0012.CDS.8396.8857.rev	PATRIC	CDS	8396	8857	462	-		PLF_2172_00001349	PGF_02272066		153		Cytochrome c-type biogenesis protein DsbD, protein-disulfide reductase (EC 1.8.1.8)	GO:0047134|protein-disulfide reductase activity
Ar-5	2172.40	2172.40.con.0012	fig|2172.40.peg.684			PATRIC.2172.40.2172.40.con.0012.CDS.8866.9732.rev	PATRIC	CDS	8866	9732	867	-		PLF_2172_00000524	PGF_03055832		288		DUF89 protein CxxC subfamily
Ar-5	2172.40	2172.40.con.0012	fig|2172.40.peg.685			PATRIC.2172.40.2172.40.con.0012.CDS.9733.9936.rev	PATRIC	CDS	9733	9936	204	-		PLF_2172_00001397	PGF_02272090		67		tRNA (uracil(54)-O(2)) thiolation sulfur carrier protein TtuB
Ar-5	2172.40	2172.40.con.0012	fig|2172.40.peg.686			PATRIC.2172.40.2172.40.con.0012.CDS.9941.10858.rev	PATRIC	CDS	9941	10858	918	-		PLF_2172_00000472	PGF_00413317		305		tRNA-5-methyluridine(54) 2-sulfurtransferase (EC 2.8.1.15)
Ar-5	2172.40	2172.40.con.0013	fig|2172.40.peg.749			PATRIC.2172.40.2172.40.con.0013.CDS.122.706.fwd	PATRIC	CDS	122	706	585	+		PLF_2172_00000113	PGF_00422918		194		Deoxycytidine triphosphate deaminase (EC 3.5.4.13)	GO:0008829|dCTP deaminase activity
Ar-5	2172.40	2172.40.con.0013	fig|2172.40.peg.759			PATRIC.2172.40.2172.40.con.0013.CDS.12821.13951.fwd	PATRIC	CDS	12821	13951	1131	+		PLF_2172_00001163	PGF_10482405		376		hypothetical protein
Ar-5	2172.40	2172.40.con.0013	fig|2172.40.peg.760			PATRIC.2172.40.2172.40.con.0013.CDS.14114.14593.fwd	PATRIC	CDS	14114	14593	480	+		PLF_2172_00001392	PGF_10423881		159		Transcriptional regulator, MarR family
Ar-5	2172.40	2172.40.con.0013	fig|2172.40.peg.761			PATRIC.2172.40.2172.40.con.0013.CDS.14586.15971.fwd	PATRIC	CDS	14586	15971	1386	+		PLF_2172_00017274	PGF_08225224		461		hypothetical protein
Ar-5	2172.40	2172.40.con.0013	fig|2172.40.peg.762			PATRIC.2172.40.2172.40.con.0013.CDS.16143.16820.fwd	PATRIC	CDS	16143	16820	678	+		PLF_2172_00012654	PGF_02923127		225		Uridylate kinase (EC 2.7.4.22)	GO:0033862|UMP kinase activity
Ar-5	2172.40	2172.40.con.0013	fig|2172.40.peg.763			PATRIC.2172.40.2172.40.con.0013.CDS.16833.17624.fwd	PATRIC	CDS	16833	17624	792	+		PLF_2172_00000525	PGF_00422949		263		Deoxyribonuclease TatD
Ar-5	2172.40	2172.40.con.0013	fig|2172.40.peg.764			PATRIC.2172.40.2172.40.con.0013.CDS.17640.17831.fwd	PATRIC	CDS	17640	17831	192	+		PLF_2172_00000958	PGF_02275841		63		hypothetical protein
Ar-5	2172.40	2172.40.con.0013	fig|2172.40.peg.765			PATRIC.2172.40.2172.40.con.0013.CDS.17835.18164.fwd	PATRIC	CDS	17835	18164	330	+		PLF_2172_00000439	PGF_00064218		109		UPF0145 protein YbjQ
Ar-5	2172.40	2172.40.con.0013	fig|2172.40.peg.766			PATRIC.2172.40.2172.40.con.0013.CDS.18166.19020.fwd	PATRIC	CDS	18166	19020	855	+		PLF_2172_00012994	PGF_06965956		284		hypothetical protein
Ar-5	2172.40	2172.40.con.0013	fig|2172.40.peg.767			PATRIC.2172.40.2172.40.con.0013.CDS.19017.19829.rev	PATRIC	CDS	19017	19829	813	-		PLF_2172_00000942	PGF_02275584		270		hypothetical protein
Ar-5	2172.40	2172.40.con.0013	fig|2172.40.peg.768			PATRIC.2172.40.2172.40.con.0013.CDS.19884.20966.fwd	PATRIC	CDS	19884	20966	1083	+		PLF_2172_00009595	PGF_02271950		360		hypothetical protein
Ar-5	2172.40	2172.40.con.0013	fig|2172.40.peg.769			PATRIC.2172.40.2172.40.con.0013.CDS.21003.22907.fwd	PATRIC	CDS	21003	22907	1905	+		PLF_2172_00000210	PGF_02272513		634		Glycosyltransferase involved in cell wall biogenesis
Ar-5	2172.40	2172.40.con.0013	fig|2172.40.peg.770			PATRIC.2172.40.2172.40.con.0013.CDS.22919.23851.rev	PATRIC	CDS	22919	23851	933	-		PLF_2172_00000432	PGF_05723552		310		Transcription initiation factor B
Ar-5	2172.40	2172.40.con.0013	fig|2172.40.peg.771			PATRIC.2172.40.2172.40.con.0013.CDS.23899.24186.rev	PATRIC	CDS	23899	24186	288	-		PLF_2172_00022887	PGF_12826181		95		hypothetical protein
Ar-5	2172.40	2172.40.con.0013	fig|2172.40.peg.751			PATRIC.2172.40.2172.40.con.0013.CDS.2428.3219.rev	PATRIC	CDS	2428	3219	792	-		PLF_2172_00000917	PGF_00059015		263		Transcriptional regulator, ArsR family
Ar-5	2172.40	2172.40.con.0013	fig|2172.40.peg.772			PATRIC.2172.40.2172.40.con.0013.CDS.24316.25053.rev	PATRIC	CDS	24316	25053	738	-		PLF_2172_00001233	PGF_02271985		245		Hypothetical protein with distant similarity to Ribonuclease E inhibitor RraA (former MenG)
Ar-5	2172.40	2172.40.con.0013	fig|2172.40.peg.773			PATRIC.2172.40.2172.40.con.0013.CDS.25502.26761.fwd	PATRIC	CDS	25502	26761	1260	+		PLF_2172_00000518	PGF_00421665		419		DNA primase, archaeal DnaG-type
Ar-5	2172.40	2172.40.con.0013	fig|2172.40.peg.774			PATRIC.2172.40.2172.40.con.0013.CDS.26774.27682.fwd	PATRIC	CDS	26774	27682	909	+		PLF_2172_00001136	PGF_00773245		302		Site-specific tyrosine recombinase
Ar-5	2172.40	2172.40.con.0013	fig|2172.40.peg.775			PATRIC.2172.40.2172.40.con.0013.CDS.27775.28380.fwd	PATRIC	CDS	27775	28380	606	+		PLF_2172_00000796	PGF_00054343		201		Substrate-specific component BioY of biotin ECF transporter
Ar-5	2172.40	2172.40.con.0013	fig|2172.40.peg.776			PATRIC.2172.40.2172.40.con.0013.CDS.28422.28811.fwd	PATRIC	CDS	28422	28811	390	+		PLF_2172_00000873	PGF_00015506		129		Iron-sulfur binding protein
Ar-5	2172.40	2172.40.con.0013	fig|2172.40.peg.777			PATRIC.2172.40.2172.40.con.0013.CDS.28985.30160.fwd	PATRIC	CDS	28985	30160	1176	+		PLF_2172_00000728	PGF_02275797		391		Predicted ATP-dependent carboligase related to biotin carboxylase
Ar-5	2172.40	2172.40.con.0013	fig|2172.40.peg.778			PATRIC.2172.40.2172.40.con.0013.CDS.30443.31138.rev	PATRIC	CDS	30443	31138	696	-		PLF_2172_00000450	PGF_00066389		231		V-type ATP synthase subunit D (EC 3.6.3.14)
Ar-5	2172.40	2172.40.con.0013	fig|2172.40.peg.779			PATRIC.2172.40.2172.40.con.0013.CDS.31164.32552.rev	PATRIC	CDS	31164	32552	1389	-		PLF_2172_00000679	PGF_00066375		462		V-type ATP synthase subunit B (EC 3.6.3.14)
Ar-5	2172.40	2172.40.con.0013	fig|2172.40.peg.780			PATRIC.2172.40.2172.40.con.0013.CDS.32555.34309.rev	PATRIC	CDS	32555	34309	1755	-		PLF_2172_00000678	PGF_00066372		584		V-type ATP synthase subunit A (EC 3.6.3.14)
Ar-5	2172.40	2172.40.con.0013	fig|2172.40.peg.752			PATRIC.2172.40.2172.40.con.0013.CDS.3415.4170.fwd	PATRIC	CDS	3415	4170	756	+		PLF_2172_00000444	PGF_03073684		251		Uncharacterized protein MJ1383 precursor
Ar-5	2172.40	2172.40.con.0013	fig|2172.40.peg.781			PATRIC.2172.40.2172.40.con.0013.CDS.34306.34623.rev	PATRIC	CDS	34306	34623	318	-		PLF_2172_00001043	PGF_10334130		105		V-type ATP synthase subunit F (EC 3.6.3.14)
Ar-5	2172.40	2172.40.con.0013	fig|2172.40.peg.782			PATRIC.2172.40.2172.40.con.0013.CDS.34620.35774.rev	PATRIC	CDS	34620	35774	1155	-		PLF_2172_00012907	PGF_10517719		384		V-type ATP synthase subunit C (EC 3.6.3.14)
Ar-5	2172.40	2172.40.con.0013	fig|2172.40.peg.783			PATRIC.2172.40.2172.40.con.0013.CDS.35786.36412.rev	PATRIC	CDS	35786	36412	627	-		PLF_2172_00000451	PGF_00066405		208		V-type ATP synthase subunit E (EC 3.6.3.14)
Ar-5	2172.40	2172.40.con.0013	fig|2172.40.peg.784			PATRIC.2172.40.2172.40.con.0013.CDS.36426.36911.rev	PATRIC	CDS	36426	36911	486	-		PLF_2172_00000681	PGF_03798826		161		V-type ATP synthase subunit K (EC 3.6.3.14)
Ar-5	2172.40	2172.40.con.0013	fig|2172.40.peg.785			PATRIC.2172.40.2172.40.con.0013.CDS.36965.38968.rev	PATRIC	CDS	36965	38968	2004	-		PLF_2172_00012898	PGF_09085890		667		V-type ATP synthase subunit I (EC 3.6.3.14)
Ar-5	2172.40	2172.40.con.0013	fig|2172.40.peg.786			PATRIC.2172.40.2172.40.con.0013.CDS.38979.39293.rev	PATRIC	CDS	38979	39293	315	-		PLF_2172_00001276	PGF_05657297		104		V-type ATP synthase subunit H (EC 3.6.3.14)
Ar-5	2172.40	2172.40.con.0013	fig|2172.40.peg.787			PATRIC.2172.40.2172.40.con.0013.CDS.39569.39916.rev	PATRIC	CDS	39569	39916	348	-		PLF_2172_00001444	PGF_02272128		115		hypothetical protein
Ar-5	2172.40	2172.40.con.0013	fig|2172.40.peg.788			PATRIC.2172.40.2172.40.con.0013.CDS.39986.40321.fwd	PATRIC	CDS	39986	40321	336	+		PLF_2172_00001310	PGF_00958386		111		hypothetical protein
Ar-5	2172.40	2172.40.con.0013	fig|2172.40.peg.789			PATRIC.2172.40.2172.40.con.0013.CDS.40324.40662.rev	PATRIC	CDS	40324	40662	339	-		PLF_2172_00001441	PGF_02272125		112		hypothetical protein
Ar-5	2172.40	2172.40.con.0013	fig|2172.40.peg.790			PATRIC.2172.40.2172.40.con.0013.CDS.40669.41175.rev	PATRIC	CDS	40669	41175	507	-		PLF_2172_00000593	PGF_06672158		168		Nitroreductase family protein
Ar-5	2172.40	2172.40.con.0013	fig|2172.40.peg.791			PATRIC.2172.40.2172.40.con.0013.CDS.41181.41987.rev	PATRIC	CDS	41181	41987	807	-		PLF_2172_00000505	PGF_03036276		268		Citrate synthase (si) (EC 2.3.3.1)	GO:0004108|citrate (Si)-synthase activity
Ar-5	2172.40	2172.40.con.0013	fig|2172.40.peg.753			PATRIC.2172.40.2172.40.con.0013.CDS.4179.4628.rev	PATRIC	CDS	4179	4628	450	-		PLF_2172_00000956	PGF_08225224		149		hypothetical protein
Ar-5	2172.40	2172.40.con.0013	fig|2172.40.peg.792			PATRIC.2172.40.2172.40.con.0013.CDS.42034.42906.rev	PATRIC	CDS	42034	42906	873	-		PLF_2172_00000865	PGF_00006457		290		Fumarate hydratase class I, alpha region (EC 4.2.1.2); L(+)-tartrate dehydratase alpha subunit (EC 4.2.1.32)	GO:0004333|fumarate hydratase activity;GO:0008730|L(+)-tartrate dehydratase activity
Ar-5	2172.40	2172.40.con.0013	fig|2172.40.peg.793			PATRIC.2172.40.2172.40.con.0013.CDS.42911.43813.rev	PATRIC	CDS	42911	43813	903	-		PLF_2172_00000154	PGF_08225224		300		hypothetical protein
Ar-5	2172.40	2172.40.con.0013	fig|2172.40.peg.794			PATRIC.2172.40.2172.40.con.0013.CDS.43819.45216.rev	PATRIC	CDS	43819	45216	1398	-		PLF_2172_00000881	PGF_06735021		465		MmgE/PrpD family protein
Ar-5	2172.40	2172.40.con.0013	fig|2172.40.peg.795			PATRIC.2172.40.2172.40.con.0013.CDS.45281.45772.rev	PATRIC	CDS	45281	45772	492	-		PLF_2172_00001337	PGF_10496915		163		putative membrane protein
Ar-5	2172.40	2172.40.con.0013	fig|2172.40.peg.796			PATRIC.2172.40.2172.40.con.0013.CDS.45772.46683.rev	PATRIC	CDS	45772	46683	912	-		PLF_2172_00008306	PGF_10496915		303		putative membrane protein
Ar-5	2172.40	2172.40.con.0013	fig|2172.40.peg.754			PATRIC.2172.40.2172.40.con.0013.CDS.4634.5683.rev	PATRIC	CDS	4634	5683	1050	-		PLF_2172_00000116	PGF_00423954		349		EBNA-1 nuclear protein
Ar-5	2172.40	2172.40.con.0013	fig|2172.40.peg.797			PATRIC.2172.40.2172.40.con.0013.CDS.46892.48157.rev	PATRIC	CDS	46892	48157	1266	-		PLF_2172_00000015	PGF_00413307		421		tRNA(Ile)(2)-agmatinylcytidine synthase (EC 6.3.4.22)
Ar-5	2172.40	2172.40.con.0013	fig|2172.40.peg.798			PATRIC.2172.40.2172.40.con.0013.CDS.48219.49160.fwd	PATRIC	CDS	48219	49160	942	+		PLF_2172_00013072	PGF_00188552		313		Uncharacterized transcriptional regulatory protein MJ1164, Cro/C1 family
Ar-5	2172.40	2172.40.con.0013	fig|2172.40.peg.799			PATRIC.2172.40.2172.40.con.0013.CDS.49165.49563.fwd	PATRIC	CDS	49165	49563	399	+		PLF_2172_00001193	PGF_02271972		132		hypothetical protein
Ar-5	2172.40	2172.40.con.0013	fig|2172.40.peg.800			PATRIC.2172.40.2172.40.con.0013.CDS.49560.50309.rev	PATRIC	CDS	49560	50309	750	-		PLF_2172_00001058	PGF_02271911		249		hypothetical protein
Ar-5	2172.40	2172.40.con.0013	fig|2172.40.peg.801			PATRIC.2172.40.2172.40.con.0013.CDS.50370.50711.rev	PATRIC	CDS	50370	50711	342	-		PLF_2172_00001398	PGF_03674678		113		UPF0145 protein Ta0182
Ar-5	2172.40	2172.40.con.0013	fig|2172.40.peg.802			PATRIC.2172.40.2172.40.con.0013.CDS.50854.52428.fwd	PATRIC	CDS	50854	52428	1575	+		PLF_2172_00000323	PGF_00012987		524		D-3-phosphoglycerate dehydrogenase (EC 1.1.1.95)	GO:0004617|phosphoglycerate dehydrogenase activity
Ar-5	2172.40	2172.40.con.0013	fig|2172.40.peg.755			PATRIC.2172.40.2172.40.con.0013.CDS.5893.6837.fwd	PATRIC	CDS	5893	6837	945	+		PLF_2172_00001078	PGF_08265337		314		2-phosphoglycerate kinase (EC 2.7.2.-) (2PGK)	GO:0036357|2-phosphoglycerate kinase activity;GO:0036357|N2-acetyl-L-aminoadipate kinase activity
Ar-5	2172.40	2172.40.con.0013	fig|2172.40.peg.756			PATRIC.2172.40.2172.40.con.0013.CDS.6830.7411.fwd	PATRIC	CDS	6830	7411	582	+		PLF_2172_00000932	PGF_02278032		193		Uncharacterized C4-type Zn finger protein MJ0530
Ar-5	2172.40	2172.40.con.0013	fig|2172.40.peg.750			PATRIC.2172.40.2172.40.con.0013.CDS.722.2416.fwd	PATRIC	CDS	722	2416	1695	+		PLF_2172_00000124	PGF_00009966		564		Glycyl-tRNA synthetase (EC 6.1.1.14)	GO:0004820|glycine-tRNA ligase activity
Ar-5	2172.40	2172.40.con.0013	fig|2172.40.peg.757			PATRIC.2172.40.2172.40.con.0013.CDS.7423.7866.rev	PATRIC	CDS	7423	7866	444	-		PLF_2172_00000261	PGF_00337295		147		hypothetical protein
Ar-5	2172.40	2172.40.con.0013	fig|2172.40.peg.758			PATRIC.2172.40.2172.40.con.0013.CDS.8129.12373.rev	PATRIC	CDS	8129	12373	4245	-		PLF_2172_00000687	PGF_02275788		1414		conserved hypothetical protein-putative archaeal protein
Ar-5	2172.40	2172.40.con.0014	fig|2172.40.peg.813			PATRIC.2172.40.2172.40.con.0014.CDS.10814.11239.rev	PATRIC	CDS	10814	11239	426	-		PLF_2172_00000755	PGF_08044575		141		Hydrogenase maturation protease
Ar-5	2172.40	2172.40.con.0014	fig|2172.40.peg.814			PATRIC.2172.40.2172.40.con.0014.CDS.11296.12063.rev	PATRIC	CDS	11296	12063	768	-		PLF_2172_00000938	PGF_08225224		255		hypothetical protein
Ar-5	2172.40	2172.40.con.0014	fig|2172.40.peg.815			PATRIC.2172.40.2172.40.con.0014.CDS.12079.12522.rev	PATRIC	CDS	12079	12522	444	-		PLF_2172_00012992	PGF_08230015		147		Nickel responsive regulator NikR
Ar-5	2172.40	2172.40.con.0014	fig|2172.40.peg.816			PATRIC.2172.40.2172.40.con.0014.CDS.12620.13087.rev	PATRIC	CDS	12620	13087	468	-		PLF_2172_00000573	PGF_02272009		155		hypothetical protein
Ar-5	2172.40	2172.40.con.0014	fig|2172.40.peg.817			PATRIC.2172.40.2172.40.con.0014.CDS.13477.13704.rev	PATRIC	CDS	13477	13704	228	-		PLF_2172_00001290	PGF_02272013		75		hypothetical protein
Ar-5	2172.40	2172.40.con.0014	fig|2172.40.peg.818			PATRIC.2172.40.2172.40.con.0014.CDS.13899.14549.fwd	PATRIC	CDS	13899	14549	651	+		PLF_2172_00001037	PGF_00064299		216		UPF0305 protein MJ0646
Ar-5	2172.40	2172.40.con.0014	fig|2172.40.peg.819			PATRIC.2172.40.2172.40.con.0014.CDS.14546.16042.rev	PATRIC	CDS	14546	16042	1497	-		PLF_2172_00000552	PGF_00008115		498		Glutamate synthase [NADPH] large chain (EC 1.4.1.13)	GO:0004355|glutamate synthase (NADPH) activity
Ar-5	2172.40	2172.40.con.0014	fig|2172.40.peg.820			PATRIC.2172.40.2172.40.con.0014.CDS.16062.16736.rev	PATRIC	CDS	16062	16736	675	-		PLF_2172_00000751	PGF_03673371		224		Glutamate synthase [NADPH] putative GlxC chain (EC 1.4.1.13)	GO:0004355|glutamate synthase (NADPH) activity
Ar-5	2172.40	2172.40.con.0014	fig|2172.40.peg.821			PATRIC.2172.40.2172.40.con.0014.CDS.16749.17666.rev	PATRIC	CDS	16749	17666	918	-		PLF_2172_00013118	PGF_00008234		305		Glutamine amidotransferase protein GlxB (EC 2.4.2.-)	GO:0000107|imidazoleglycerol-phosphate synthase activity;GO:0000107|NAD(P)-cysteine ADP-ribosyltransferase activity;GO:0000107|NAD(P)-asparagine ADP-ribosyltransferase activity;GO:0000107|NAD(P)-serine ADP-ribosyltransferase activity;GO:0000107|7-cyano-7-deazaguanine tRNA-ribosyltransferase activity;GO:0000107|purine deoxyribosyltransferase activity
Ar-5	2172.40	2172.40.con.0014	fig|2172.40.peg.804			PATRIC.2172.40.2172.40.con.0014.CDS.1698.2747.rev	PATRIC	CDS	1698	2747	1050	-		PLF_2172_00001526	PGF_00329272		349		hypothetical protein
Ar-5	2172.40	2172.40.con.0014	fig|2172.40.peg.822			PATRIC.2172.40.2172.40.con.0014.CDS.17654.18241.rev	PATRIC	CDS	17654	18241	588	-		PLF_2172_00000401	PGF_00045787		195		Pyridoxal 5'-phosphate synthase (glutamine hydrolyzing), glutaminase subunit (EC 4.3.3.6)	GO:0036381|pyridoxal 5'-phosphate synthase (glutamine hydrolysing) activity
Ar-5	2172.40	2172.40.con.0014	fig|2172.40.peg.823			PATRIC.2172.40.2172.40.con.0014.CDS.18495.18959.rev	PATRIC	CDS	18495	18959	465	-		PLF_2172_00001103	PGF_05324218		154		FOG: HEAT repeat
Ar-5	2172.40	2172.40.con.0014	fig|2172.40.peg.824			PATRIC.2172.40.2172.40.con.0014.CDS.19065.20066.fwd	PATRIC	CDS	19065	20066	1002	+		PLF_2172_00000732	PGF_00418403		333		Coenzyme B synthesis from 2-oxoglutarate: steps 5, 9, and 13
Ar-5	2172.40	2172.40.con.0014	fig|2172.40.peg.825			PATRIC.2172.40.2172.40.con.0014.CDS.20067.21545.fwd	PATRIC	CDS	20067	21545	1479	+		PLF_2172_00000377	PGF_00734739		492		Long-chain-fatty-acid--CoA ligase (EC 6.2.1.3)	GO:0004467|long-chain fatty acid-CoA ligase activity
Ar-5	2172.40	2172.40.con.0014	fig|2172.40.peg.826			PATRIC.2172.40.2172.40.con.0014.CDS.21578.22456.rev	PATRIC	CDS	21578	22456	879	-		PLF_2172_00000285	PGF_00026615		292		N-acetylglutamate kinase (EC 2.7.2.8)	GO:0003991|acetylglutamate kinase activity
Ar-5	2172.40	2172.40.con.0014	fig|2172.40.peg.827			PATRIC.2172.40.2172.40.con.0014.CDS.22618.22719.rev	PATRIC	CDS	22618	22719	102	-		PLF_2172_00015528	PGF_08469347		33		hypothetical protein
Ar-5	2172.40	2172.40.con.0014	fig|2172.40.peg.828			PATRIC.2172.40.2172.40.con.0014.CDS.22719.23747.rev	PATRIC	CDS	22719	23747	1029	-		PLF_2172_00000252	PGF_00067016		342		Xylitol dehydrogenase
Ar-5	2172.40	2172.40.con.0014	fig|2172.40.peg.829			PATRIC.2172.40.2172.40.con.0014.CDS.23731.24441.rev	PATRIC	CDS	23731	24441	711	-		PLF_2172_00000280	PGF_00038821		236		Sugar-phosphate cytidylyltransferase
Ar-5	2172.40	2172.40.con.0014	fig|2172.40.peg.830			PATRIC.2172.40.2172.40.con.0014.CDS.24448.25065.rev	PATRIC	CDS	24448	25065	618	-		PLF_2172_00000484	PGF_00426290		205		5-carboxymethyl uridine and 5-carboxymethyl 2-thiouridine methyltransferase
Ar-5	2172.40	2172.40.con.0014	fig|2172.40.peg.831			PATRIC.2172.40.2172.40.con.0014.CDS.25174.25335.rev	PATRIC	CDS	25174	25335	162	-		PLF_2172_00001329	PGF_02272050		53		hypothetical protein
Ar-5	2172.40	2172.40.con.0014	fig|2172.40.peg.832			PATRIC.2172.40.2172.40.con.0014.CDS.25434.26654.rev	PATRIC	CDS	25434	26654	1221	-		PLF_2172_00000207	PGF_00008075		406		Glutamate N-acetyltransferase (EC 2.3.1.35) @ N-acetylglutamate synthase (EC 2.3.1.1)	GO:0004358|glutamate N-acetyltransferase activity;GO:0004042|acetyl-CoA:L-glutamate N-acetyltransferase activity
Ar-5	2172.40	2172.40.con.0014	fig|2172.40.peg.833			PATRIC.2172.40.2172.40.con.0014.CDS.26678.26947.rev	PATRIC	CDS	26678	26947	270	-		PLF_2172_00001330	PGF_02272051		89		hypothetical protein
Ar-5	2172.40	2172.40.con.0014	fig|2172.40.peg.834			PATRIC.2172.40.2172.40.con.0014.CDS.26999.28201.rev	PATRIC	CDS	26999	28201	1203	-		PLF_2172_00000156	PGF_00121834		400		hypothetical protein
Ar-5	2172.40	2172.40.con.0014	fig|2172.40.peg.835			PATRIC.2172.40.2172.40.con.0014.CDS.28194.29219.rev	PATRIC	CDS	28194	29219	1026	-		PLF_2172_00000264	PGF_02271194		341		Uncharacterized protein MTH179
Ar-5	2172.40	2172.40.con.0014	fig|2172.40.peg.805			PATRIC.2172.40.2172.40.con.0014.CDS.2876.4129.rev	PATRIC	CDS	2876	4129	1254	-		PLF_2172_00000620	PGF_00037870		417		Proteasome-activating AAA-ATPase (PAN), archaeal
Ar-5	2172.40	2172.40.con.0014	fig|2172.40.peg.836			PATRIC.2172.40.2172.40.con.0014.CDS.29294.30037.rev	PATRIC	CDS	29294	30037	744	-		PLF_2172_00000483	PGF_00416277		247		3',5'-cyclic-nucleotide phosphodiesterase
Ar-5	2172.40	2172.40.con.0014	fig|2172.40.peg.837			PATRIC.2172.40.2172.40.con.0014.CDS.30047.30397.rev	PATRIC	CDS	30047	30397	351	-		PLF_2172_00012977	PGF_00025384		116		Nascent polypeptide-associated complex protein
Ar-5	2172.40	2172.40.con.0014	fig|2172.40.peg.838			PATRIC.2172.40.2172.40.con.0014.CDS.30555.31979.fwd	PATRIC	CDS	30555	31979	1425	+		PLF_2172_00000137	PGF_05366249		474		Radical SAM domain protein
Ar-5	2172.40	2172.40.con.0014	fig|2172.40.peg.839			PATRIC.2172.40.2172.40.con.0014.CDS.32507.32617.rev	PATRIC	CDS	32507	32617	111	-		PLF_2172_00001639	PGF_00343246		36		hypothetical protein
Ar-5	2172.40	2172.40.con.0014	fig|2172.40.peg.840			PATRIC.2172.40.2172.40.con.0014.CDS.32617.34230.rev	PATRIC	CDS	32617	34230	1614	-		PLF_2172_00000238	PGF_05841109		537		Sodium/proline symporter
Ar-5	2172.40	2172.40.con.0014	fig|2172.40.peg.841			PATRIC.2172.40.2172.40.con.0014.CDS.34348.35649.fwd	PATRIC	CDS	34348	35649	1302	+		PLF_2172_00000108	PGF_10015132		433		Coenzyme A ligase
Ar-5	2172.40	2172.40.con.0014	fig|2172.40.peg.842			PATRIC.2172.40.2172.40.con.0014.CDS.35660.36091.fwd	PATRIC	CDS	35660	36091	432	+		PLF_2172_00000292	PGF_00052714		143		Amino acid-binding ACT
Ar-5	2172.40	2172.40.con.0014	fig|2172.40.peg.843			PATRIC.2172.40.2172.40.con.0014.CDS.36110.36433.rev	PATRIC	CDS	36110	36433	324	-		PLF_2172_00001191	PGF_02271970		107		hypothetical protein
Ar-5	2172.40	2172.40.con.0014	fig|2172.40.peg.844			PATRIC.2172.40.2172.40.con.0014.CDS.36460.36738.rev	PATRIC	CDS	36460	36738	279	-		PLF_2172_00000964	PGF_02275845		92		hypothetical protein
Ar-5	2172.40	2172.40.con.0014	fig|2172.40.peg.845			PATRIC.2172.40.2172.40.con.0014.CDS.36796.37380.rev	PATRIC	CDS	36796	37380	585	-		PLF_2172_00000214	PGF_00014067		194		Indolepyruvate oxidoreductase subunit IorB (EC 1.2.7.8)	GO:0043805|indolepyruvate ferredoxin oxidoreductase activity
Ar-5	2172.40	2172.40.con.0014	fig|2172.40.peg.846			PATRIC.2172.40.2172.40.con.0014.CDS.37383.39281.rev	PATRIC	CDS	37383	39281	1899	-		PLF_2172_00000213	PGF_00014064		632		Indolepyruvate oxidoreductase subunit IorA (EC 1.2.7.8)	GO:0043805|indolepyruvate ferredoxin oxidoreductase activity
Ar-5	2172.40	2172.40.con.0014	fig|2172.40.peg.847			PATRIC.2172.40.2172.40.con.0014.CDS.39397.40878.fwd	PATRIC	CDS	39397	40878	1482	+		PLF_2172_00005949	PGF_02961521		493		Fumarate reductase (CoM/CoB), subunit TfrB (EC 1.3.4.1)
Ar-5	2172.40	2172.40.con.0014	fig|2172.40.peg.848			PATRIC.2172.40.2172.40.con.0014.CDS.40890.41795.fwd	PATRIC	CDS	40890	41795	906	+		PLF_2172_00000467	PGF_02473279		301		tRNA (cytidine(32)/uridine(32)-2'-O)-methyltransferase (EC 2.1.1.200)
Ar-5	2172.40	2172.40.con.0014	fig|2172.40.peg.849			PATRIC.2172.40.2172.40.con.0014.CDS.41792.42613.fwd	PATRIC	CDS	41792	42613	822	+		PLF_2172_00001106	PGF_02267764		273		Uncharacterized di-4Fe-4S ferredoxin domain-containing protein, Dalk_2601 type
Ar-5	2172.40	2172.40.con.0014	fig|2172.40.peg.850			PATRIC.2172.40.2172.40.con.0014.CDS.42837.44183.fwd	PATRIC	CDS	42837	44183	1347	+		PLF_2172_00000675	PGF_00066935		448		Uracil permease @ Uracil:proton symporter UraA
Ar-5	2172.40	2172.40.con.0014	fig|2172.40.peg.806			PATRIC.2172.40.2172.40.con.0014.CDS.4334.4816.fwd	PATRIC	CDS	4334	4816	483	+		PLF_2172_00001405	PGF_02272094		160		Zinc-finger protein
Ar-5	2172.40	2172.40.con.0014	fig|2172.40.peg.851			PATRIC.2172.40.2172.40.con.0014.CDS.44176.44802.fwd	PATRIC	CDS	44176	44802	627	+		PLF_2172_00000448	PGF_00403095		208		Uracil phosphoribosyltransferase (EC 2.4.2.9)	GO:0004845|uracil phosphoribosyltransferase activity
Ar-5	2172.40	2172.40.con.0014	fig|2172.40.peg.852			PATRIC.2172.40.2172.40.con.0014.CDS.44869.45657.rev	PATRIC	CDS	44869	45657	789	-		PLF_2172_00001291	PGF_02272014		262		hypothetical protein
Ar-5	2172.40	2172.40.con.0014	fig|2172.40.peg.853			PATRIC.2172.40.2172.40.con.0014.CDS.45679.46854.rev	PATRIC	CDS	45679	46854	1176	-		PLF_2172_00001536	PGF_00317128		391		hypothetical protein
Ar-5	2172.40	2172.40.con.0014	fig|2172.40.peg.807			PATRIC.2172.40.2172.40.con.0014.CDS.4817.5251.rev	PATRIC	CDS	4817	5251	435	-		PLF_2172_00001461	PGF_00169963		144		Uncharacterized protein MJ0949
Ar-5	2172.40	2172.40.con.0014	fig|2172.40.peg.808			PATRIC.2172.40.2172.40.con.0014.CDS.5293.6516.rev	PATRIC	CDS	5293	6516	1224	-		PLF_2172_00001169	PGF_00787698		407		hypothetical protein
Ar-5	2172.40	2172.40.con.0014	fig|2172.40.peg.803			PATRIC.2172.40.2172.40.con.0014.CDS.632.1669.rev	PATRIC	CDS	632	1669	1038	-		PLF_2172_00000711	PGF_00413205		345		tRNA (guanine(10)-N(2))-dimethyltransferase (EC 2.1.1.213)
Ar-5	2172.40	2172.40.con.0014	fig|2172.40.peg.809			PATRIC.2172.40.2172.40.con.0014.CDS.6571.7011.rev	PATRIC	CDS	6571	7011	441	-		PLF_2172_00000957	PGF_00238746		146		Uncharacterized protein MK0751
Ar-5	2172.40	2172.40.con.0014	fig|2172.40.peg.810			PATRIC.2172.40.2172.40.con.0014.CDS.7095.8531.rev	PATRIC	CDS	7095	8531	1437	-		PLF_2172_00000157	PGF_00401225		478		methanogen enzyme similar to murein synthesis amino acid ligase
Ar-5	2172.40	2172.40.con.0014	fig|2172.40.peg.811			PATRIC.2172.40.2172.40.con.0014.CDS.8562.9644.rev	PATRIC	CDS	8562	9644	1083	-		PLF_2172_00000777	PGF_12766951		360		Phospho-N-acetylmuramoyl-pentapeptide-transferase (EC 2.7.8.13)	GO:0008963|phospho-N-acetylmuramoyl-pentapeptide-transferase activity;GO:0008963|UDP-N-acetylmuramoyl-L-alanyl-D-glutamyl-meso-2,6-diaminopimelyl-D-alanyl-D-alanine:undecaprenyl-phosphate transferase activity
Ar-5	2172.40	2172.40.con.0014	fig|2172.40.peg.812			PATRIC.2172.40.2172.40.con.0014.CDS.9714.10817.rev	PATRIC	CDS	9714	10817	1104	-		PLF_2172_00000816	PGF_02274811		367		hypothetical protein
Ar-5	2172.40	2172.40.con.0015	fig|2172.40.peg.864			PATRIC.2172.40.2172.40.con.0015.CDS.10252.11325.fwd	PATRIC	CDS	10252	11325	1074	+		PLF_2172_00000412	PGF_00648450		357		Rod shape-determining protein MreB
Ar-5	2172.40	2172.40.con.0015	fig|2172.40.peg.865			PATRIC.2172.40.2172.40.con.0015.CDS.11370.11993.fwd	PATRIC	CDS	11370	11993	624	+		PLF_2172_00001132	PGF_00048556		207		Ribonuclease HII (EC 3.1.26.4)	GO:0004523|RNA-DNA hybrid ribonuclease activity
Ar-5	2172.40	2172.40.con.0015	fig|2172.40.peg.866			PATRIC.2172.40.2172.40.con.0015.CDS.12067.12906.fwd	PATRIC	CDS	12067	12906	840	+		PLF_2172_00000383	PGF_10384183		279		MotA/TolQ/ExbB proton channel family protein
Ar-5	2172.40	2172.40.con.0015	fig|2172.40.peg.867			PATRIC.2172.40.2172.40.con.0015.CDS.12915.13331.fwd	PATRIC	CDS	12915	13331	417	+		PLF_2172_00001309	PGF_02272032		138		hypothetical protein
Ar-5	2172.40	2172.40.con.0015	fig|2172.40.peg.868			PATRIC.2172.40.2172.40.con.0015.CDS.13344.13970.fwd	PATRIC	CDS	13344	13970	627	+		PLF_2172_00000556	PGF_00013510		208		IMP cyclohydrolase (EC 3.5.4.10) [alternate form]	GO:0003937|IMP cyclohydrolase activity
Ar-5	2172.40	2172.40.con.0015	fig|2172.40.peg.869			PATRIC.2172.40.2172.40.con.0015.CDS.14003.14767.fwd	PATRIC	CDS	14003	14767	765	+		PLF_2172_00000320	PGF_01981062		254		Coenzyme F420-0:L-glutamate ligase (EC 6.3.2.31) @ F420-1:L-glutamate ligase (EC 6.3.2.34)	GO:0052618|coenzyme F420-0:L-glutamate ligase activity;GO:0052619|coenzyme F420-1:gamma-L-glutamate ligase activity
Ar-5	2172.40	2172.40.con.0015	fig|2172.40.peg.870			PATRIC.2172.40.2172.40.con.0015.CDS.14786.15691.fwd	PATRIC	CDS	14786	15691	906	+		PLF_2172_00000582	PGF_00016613		301		Lactyl (2) diphospho-(5')guanosine:7,8-didemethyl-8-hydroxy-5-deazariboflavin 2-phospho-L-lactate transferase (EC 2.7.8.28)
Ar-5	2172.40	2172.40.con.0015	fig|2172.40.peg.871			PATRIC.2172.40.2172.40.con.0015.CDS.15709.16473.fwd	PATRIC	CDS	15709	16473	765	+		PLF_2172_00000341	PGF_00006991		254		GTP cyclohydrolase III (EC 3.5.4.29)	GO:0043740|GTP cyclohydrolase IIa activity
Ar-5	2172.40	2172.40.con.0015	fig|2172.40.peg.856			PATRIC.2172.40.2172.40.con.0015.CDS.1645.3927.fwd	PATRIC	CDS	1645	3927	2283	+		PLF_2172_00000084	PGF_05438553		760		Phosphoenolpyruvate synthase (EC 2.7.9.2)	GO:0008986|pyruvate, water dikinase activity
Ar-5	2172.40	2172.40.con.0015	fig|2172.40.peg.872			PATRIC.2172.40.2172.40.con.0015.CDS.16504.17214.fwd	PATRIC	CDS	16504	17214	711	+		PLF_2172_00000831	PGF_00413269		236		tRNA-dihydrouridine synthase DusB-like protein
Ar-5	2172.40	2172.40.con.0015	fig|2172.40.peg.873			PATRIC.2172.40.2172.40.con.0015.CDS.17306.18901.fwd	PATRIC	CDS	17306	18901	1596	+		PLF_2172_00000585	PGF_00020796		531		Methyl coenzyme M reductase system component A2
Ar-5	2172.40	2172.40.con.0015	fig|2172.40.peg.874			PATRIC.2172.40.2172.40.con.0015.CDS.19089.19403.fwd	PATRIC	CDS	19089	19403	315	+		PLF_2172_00001299	PGF_02272022		104		hypothetical protein
Ar-5	2172.40	2172.40.con.0015	fig|2172.40.peg.875			PATRIC.2172.40.2172.40.con.0015.CDS.19503.19985.fwd	PATRIC	CDS	19503	19985	483	+		PLF_2172_00013125	PGF_00413269		160		tRNA-dihydrouridine synthase DusB-like protein
Ar-5	2172.40	2172.40.con.0015	fig|2172.40.peg.876			PATRIC.2172.40.2172.40.con.0015.CDS.19975.20613.fwd	PATRIC	CDS	19975	20613	639	+		PLF_2172_00013136	PGF_12820359		212		Precorrin-2 oxidase (EC 1.3.1.76) @ Sirohydrochlorin ferrochelatase activity of CysG (EC 4.99.1.4)	GO:0043115|precorrin-2 dehydrogenase activity;GO:0051266|sirohydrochlorin ferrochelatase activity
Ar-5	2172.40	2172.40.con.0015	fig|2172.40.peg.877			PATRIC.2172.40.2172.40.con.0015.CDS.20603.21802.fwd	PATRIC	CDS	20603	21802	1200	+		PLF_2172_00000345	PGF_00008334		399		Glutamyl-tRNA reductase (EC 1.2.1.70)	GO:0008883|glutamyl-tRNA reductase activity
Ar-5	2172.40	2172.40.con.0015	fig|2172.40.peg.878			PATRIC.2172.40.2172.40.con.0015.CDS.21816.22940.rev	PATRIC	CDS	21816	22940	1125	-		PLF_2172_00000177	PGF_00894813		374		Cell division-associated, ATP-dependent zinc metalloprotease FtsH
Ar-5	2172.40	2172.40.con.0015	fig|2172.40.peg.879			PATRIC.2172.40.2172.40.con.0015.CDS.23156.24112.rev	PATRIC	CDS	23156	24112	957	-		PLF_2172_00000479	PGF_03237765		318		3-hydroxybutyryl-CoA dehydrogenase (EC 1.1.1.157); 3-hydroxyacyl-CoA dehydrogenase (EC 1.1.1.35)	GO:0008691|3-hydroxybutyryl-CoA dehydrogenase activity;GO:0003857|3-hydroxyacyl-CoA dehydrogenase activity
Ar-5	2172.40	2172.40.con.0015	fig|2172.40.peg.880			PATRIC.2172.40.2172.40.con.0015.CDS.24234.25304.fwd	PATRIC	CDS	24234	25304	1071	+		PLF_2172_00001250	PGF_02271994		356		Predicted phosphohydrolase
Ar-5	2172.40	2172.40.con.0015	fig|2172.40.peg.881			PATRIC.2172.40.2172.40.con.0015.CDS.25306.26142.rev	PATRIC	CDS	25306	26142	837	-		PLF_2172_00000192	PGF_00424336		278		Endonuclease IV (EC 3.1.21.2)	GO:0008833|deoxyribonuclease IV (phage-T4-induced) activity
Ar-5	2172.40	2172.40.con.0015	fig|2172.40.peg.882			PATRIC.2172.40.2172.40.con.0015.CDS.26169.27185.rev	PATRIC	CDS	26169	27185	1017	-		PLF_2172_00000388	PGF_00024323		338		NAD(P)-dependent glyceraldehyde-3-phosphate dehydrogenase, archaeal (EC 1.2.1.59)	GO:0043891|glyceraldehyde-3-phosphate dehydrogenase (NAD(P)+) (phosphorylating) activity
Ar-5	2172.40	2172.40.con.0015	fig|2172.40.peg.883			PATRIC.2172.40.2172.40.con.0015.CDS.27322.27534.rev	PATRIC	CDS	27322	27534	213	-		PLF_2172_00001348	PGF_02272065		70		Copper(I) chaperone CopZ
Ar-5	2172.40	2172.40.con.0015	fig|2172.40.peg.884			PATRIC.2172.40.2172.40.con.0015.CDS.27612.29438.rev	PATRIC	CDS	27612	29438	1827	-		PLF_2172_00001021	PGF_02271896		608		Probable cadmium-transporting ATPase (EC 3.6.3.3)	GO:0008551|cadmium-exporting ATPase activity
Ar-5	2172.40	2172.40.con.0015	fig|2172.40.peg.885			PATRIC.2172.40.2172.40.con.0015.CDS.29494.29766.rev	PATRIC	CDS	29494	29766	273	-		PLF_2172_00001059	PGF_08225224		90		hypothetical protein
Ar-5	2172.40	2172.40.con.0015	fig|2172.40.peg.886			PATRIC.2172.40.2172.40.con.0015.CDS.29897.30007.rev	PATRIC	CDS	29897	30007	111	-		PLF_2172_00001714	PGF_02272287		36		1,4-beta-cellobiosidase
Ar-5	2172.40	2172.40.con.0015	fig|2172.40.peg.854			PATRIC.2172.40.2172.40.con.0015.CDS.33.782.fwd	PATRIC	CDS	33	782	750	+		PLF_2172_00001247	PGF_06784466		249		ABC transporter, ATP-binding protein (cluster 13, osmolytes)
Ar-5	2172.40	2172.40.con.0015	fig|2172.40.peg.857			PATRIC.2172.40.2172.40.con.0015.CDS.3979.5136.fwd	PATRIC	CDS	3979	5136	1158	+		PLF_2172_00000365	PGF_00016267		385		L-tyrosine decarboxylase (EC 4.1.1.25)	GO:0004837|tyrosine decarboxylase activity
Ar-5	2172.40	2172.40.con.0015	fig|2172.40.peg.858			PATRIC.2172.40.2172.40.con.0015.CDS.5225.6175.fwd	PATRIC	CDS	5225	6175	951	+		PLF_2172_00000310	PGF_00931013		316		Choloylglycine hydrolase (EC 3.5.1.24)	GO:0045302|choloylglycine hydrolase activity
Ar-5	2172.40	2172.40.con.0015	fig|2172.40.peg.859			PATRIC.2172.40.2172.40.con.0015.CDS.6221.6589.rev	PATRIC	CDS	6221	6589	369	-		PLF_2172_00000666	PGF_00065054		122		Uncharacterized protein MJ0408
Ar-5	2172.40	2172.40.con.0015	fig|2172.40.peg.860			PATRIC.2172.40.2172.40.con.0015.CDS.6593.7315.rev	PATRIC	CDS	6593	7315	723	-		PLF_2172_00000909	PGF_07304690		240		Sortase (surface protein transpeptidase)
Ar-5	2172.40	2172.40.con.0015	fig|2172.40.peg.861			PATRIC.2172.40.2172.40.con.0015.CDS.7354.8526.rev	PATRIC	CDS	7354	8526	1173	-		PLF_2172_00002274	PGF_02272620		390		hypothetical protein
Ar-5	2172.40	2172.40.con.0015	fig|2172.40.peg.862			PATRIC.2172.40.2172.40.con.0015.CDS.8571.9269.rev	PATRIC	CDS	8571	9269	699	-		PLF_2172_00000496	PGF_10426815		232		CDP-diacylglycerol--serine O-phosphatidyltransferase (EC 2.7.8.8) @ Archaetidylserine synthase (EC 2.7.8.38)	GO:0003882|CDP-diacylglycerol-serine O-phosphatidyltransferase activity
Ar-5	2172.40	2172.40.con.0015	fig|2172.40.peg.863			PATRIC.2172.40.2172.40.con.0015.CDS.9614.10249.fwd	PATRIC	CDS	9614	10249	636	+		PLF_2172_00000825	PGF_04630325		211		hypothetical protein
Ar-5	2172.40	2172.40.con.0015	fig|2172.40.peg.855			PATRIC.2172.40.2172.40.con.0015.CDS.971.1453.fwd	PATRIC	CDS	971	1453	483	+		PLF_2172_00012491	PGF_00016321		160		LSU ribosomal protein L10e (L16p)
Ar-5	2172.40	2172.40.con.0016	fig|2172.40.peg.887			PATRIC.2172.40.2172.40.con.0016.CDS.1.4107.rev	PATRIC	CDS	1	4107	4107	-		PLF_2172_00001501	PGF_00016694		1369		Large repetitive protein
Ar-5	2172.40	2172.40.con.0016	fig|2172.40.peg.895			PATRIC.2172.40.2172.40.con.0016.CDS.10426.10863.rev	PATRIC	CDS	10426	10863	438	-		PLF_2172_00000904	PGF_01366266		145		Ribosomal-protein-S18p-alanine acetyltransferase (EC 2.3.1.128)	GO:0008999|ribosomal-protein-alanine N-acetyltransferase activity
Ar-5	2172.40	2172.40.con.0016	fig|2172.40.peg.896			PATRIC.2172.40.2172.40.con.0016.CDS.10940.11326.fwd	PATRIC	CDS	10940	11326	387	+		PLF_2172_00016980	PGF_00064219		128		UPF0146 protein MJ0688
Ar-5	2172.40	2172.40.con.0016	fig|2172.40.peg.897			PATRIC.2172.40.2172.40.con.0016.CDS.11338.13794.fwd	PATRIC	CDS	11338	13794	2457	+		PLF_2172_00006524	PGF_02952136		818		Cation-transporting ATPase, E1-E2 family
Ar-5	2172.40	2172.40.con.0016	fig|2172.40.peg.898			PATRIC.2172.40.2172.40.con.0016.CDS.13791.14585.fwd	PATRIC	CDS	13791	14585	795	+		PLF_2172_00012938	PGF_00418294		264		Cobalt-precorrin-6A reductase (EC 1.3.1.106)
Ar-5	2172.40	2172.40.con.0016	fig|2172.40.peg.899			PATRIC.2172.40.2172.40.con.0016.CDS.14718.15026.rev	PATRIC	CDS	14718	15026	309	-		PLF_2172_00000236	PGF_00049862		102		SSU ribosomal protein S20e (S10p)
Ar-5	2172.40	2172.40.con.0016	fig|2172.40.peg.900			PATRIC.2172.40.2172.40.con.0016.CDS.15097.16338.rev	PATRIC	CDS	15097	16338	1242	-		PLF_2172_00000091	PGF_00060402		413		Translation elongation factor 1 alpha subunit
Ar-5	2172.40	2172.40.con.0016	fig|2172.40.peg.901			PATRIC.2172.40.2172.40.con.0016.CDS.16490.18664.rev	PATRIC	CDS	16490	18664	2175	-		PLF_2172_00000242	PGF_00060408		724		Translation elongation factor 2
Ar-5	2172.40	2172.40.con.0016	fig|2172.40.peg.902			PATRIC.2172.40.2172.40.con.0016.CDS.18707.19267.rev	PATRIC	CDS	18707	19267	561	-		PLF_2172_00000423	PGF_00049894		186		SSU ribosomal protein S5e (S7p)
Ar-5	2172.40	2172.40.con.0016	fig|2172.40.peg.903			PATRIC.2172.40.2172.40.con.0016.CDS.19281.19706.rev	PATRIC	CDS	19281	19706	426	-		PLF_2172_00000419	PGF_00049869		141		SSU ribosomal protein S23e (S12p)
Ar-5	2172.40	2172.40.con.0016	fig|2172.40.peg.904			PATRIC.2172.40.2172.40.con.0016.CDS.20842.22422.fwd	PATRIC	CDS	20842	22422	1581	+		PLF_2172_00001507	PGF_02272171		526		hypothetical protein
Ar-5	2172.40	2172.40.con.0016	fig|2172.40.peg.905			PATRIC.2172.40.2172.40.con.0016.CDS.22567.22794.fwd	PATRIC	CDS	22567	22794	228	+		PLF_2172_00001900	PGF_00363213		75		hypothetical protein
Ar-5	2172.40	2172.40.con.0016	fig|2172.40.peg.906			PATRIC.2172.40.2172.40.con.0016.CDS.22807.23238.rev	PATRIC	CDS	22807	23238	432	-		PLF_2172_00000594	PGF_00026575		143		NusA protein homolog, archaeal
Ar-5	2172.40	2172.40.con.0016	fig|2172.40.peg.907			PATRIC.2172.40.2172.40.con.0016.CDS.23245.23541.rev	PATRIC	CDS	23245	23541	297	-		PLF_2172_00000572	PGF_00016394		98		LSU ribosomal protein L30e
Ar-5	2172.40	2172.40.con.0016	fig|2172.40.peg.908			PATRIC.2172.40.2172.40.con.0016.CDS.23553.24764.rev	PATRIC	CDS	23553	24764	1212	-		PLF_2172_00000328	PGF_00422335		403		DNA-directed RNA polymerase subunit A'' (EC 2.7.7.6)	GO:0003899|DNA-directed RNA polymerase activity
Ar-5	2172.40	2172.40.con.0016	fig|2172.40.peg.909			PATRIC.2172.40.2172.40.con.0016.CDS.24773.27457.rev	PATRIC	CDS	24773	27457	2685	-		PLF_2172_00013137	PGF_00422327		894		DNA-directed RNA polymerase subunit A' (EC 2.7.7.6)	GO:0003899|DNA-directed RNA polymerase activity
Ar-5	2172.40	2172.40.con.0016	fig|2172.40.peg.910			PATRIC.2172.40.2172.40.con.0016.CDS.27484.29295.rev	PATRIC	CDS	27484	29295	1812	-		PLF_2172_00000736	PGF_00422338		603		DNA-directed RNA polymerase subunit B' (EC 2.7.7.6)	GO:0003899|DNA-directed RNA polymerase activity
Ar-5	2172.40	2172.40.con.0016	fig|2172.40.peg.911			PATRIC.2172.40.2172.40.con.0016.CDS.29308.30852.rev	PATRIC	CDS	29308	30852	1545	-		PLF_2172_00000185	PGF_00422339		514		DNA-directed RNA polymerase subunit B'' (EC 2.7.7.6)	GO:0003899|DNA-directed RNA polymerase activity
Ar-5	2172.40	2172.40.con.0016	fig|2172.40.peg.912			PATRIC.2172.40.2172.40.con.0016.CDS.31091.31324.rev	PATRIC	CDS	31091	31324	234	-		PLF_2172_00001350	PGF_00422356		77		DNA-directed RNA polymerase subunit H (EC 2.7.7.6)	GO:0003899|DNA-directed RNA polymerase activity
Ar-5	2172.40	2172.40.con.0016	fig|2172.40.peg.913			PATRIC.2172.40.2172.40.con.0016.CDS.32166.32438.rev	PATRIC	CDS	32166	32438	273	-					90		hypothetical protein
Ar-5	2172.40	2172.40.con.0016	fig|2172.40.peg.914			PATRIC.2172.40.2172.40.con.0016.CDS.32683.33333.rev	PATRIC	CDS	32683	33333	651	-		PLF_2172_00001548	PGF_02272198		216		Tetratricopeptide repeat family protein
Ar-5	2172.40	2172.40.con.0016	fig|2172.40.peg.915			PATRIC.2172.40.2172.40.con.0016.CDS.33348.33539.rev	PATRIC	CDS	33348	33539	192	-		PLF_2172_00001530	PGF_02272189		63		hypothetical protein
Ar-5	2172.40	2172.40.con.0016	fig|2172.40.peg.916			PATRIC.2172.40.2172.40.con.0016.CDS.33948.34811.fwd	PATRIC	CDS	33948	34811	864	+		PLF_2172_00005763	PGF_02787474		287		Hydroxyethylthiazole kinase (EC 2.7.1.50)	GO:0004417|hydroxyethylthiazole kinase activity
Ar-5	2172.40	2172.40.con.0016	fig|2172.40.peg.917			PATRIC.2172.40.2172.40.con.0016.CDS.34808.35437.fwd	PATRIC	CDS	34808	35437	630	+		PLF_2172_00001142	PGF_01291823		209		Thiamin-phosphate pyrophosphorylase (EC 2.5.1.3)	GO:0004789|thiamine-phosphate diphosphorylase activity
Ar-5	2172.40	2172.40.con.0016	fig|2172.40.peg.918			PATRIC.2172.40.2172.40.con.0016.CDS.35434.36663.rev	PATRIC	CDS	35434	36663	1230	-		PLF_2172_00000603	PGF_02277678		409		Phosphoglycerate kinase (EC 2.7.2.3)	GO:0004618|phosphoglycerate kinase activity
Ar-5	2172.40	2172.40.con.0016	fig|2172.40.peg.919			PATRIC.2172.40.2172.40.con.0016.CDS.36712.37380.rev	PATRIC	CDS	36712	37380	669	-		PLF_2172_00013111	PGF_03958563		222		Triosephosphate isomerase (EC 5.3.1.1)	GO:0004807|triose-phosphate isomerase activity
Ar-5	2172.40	2172.40.con.0016	fig|2172.40.peg.920			PATRIC.2172.40.2172.40.con.0016.CDS.37502.37849.fwd	PATRIC	CDS	37502	37849	348	+		PLF_2172_00001412	PGF_02272097		115		hypothetical protein
Ar-5	2172.40	2172.40.con.0016	fig|2172.40.peg.921			PATRIC.2172.40.2172.40.con.0016.CDS.37871.38479.rev	PATRIC	CDS	37871	38479	609	-		PLF_2172_00001628	PGF_02272233		202		hypothetical protein
Ar-5	2172.40	2172.40.con.0016	fig|2172.40.peg.922			PATRIC.2172.40.2172.40.con.0016.CDS.38636.38734.rev	PATRIC	CDS	38636	38734	99	-		PLF_2172_00003549	PGF_10532194		32		Oxidoreductase, short-chain dehydrogenase/reductase family
Ar-5	2172.40	2172.40.con.0016	fig|2172.40.peg.888			PATRIC.2172.40.2172.40.con.0016.CDS.4505.4975.rev	PATRIC	CDS	4505	4975	471	-		PLF_2172_00000946	PGF_00310936		156		hypothetical protein
Ar-5	2172.40	2172.40.con.0016	fig|2172.40.peg.889			PATRIC.2172.40.2172.40.con.0016.CDS.5350.5769.rev	PATRIC	CDS	5350	5769	420	-		PLF_2172_00001739	PGF_00291454		139		hypothetical protein
Ar-5	2172.40	2172.40.con.0016	fig|2172.40.peg.890			PATRIC.2172.40.2172.40.con.0016.CDS.6035.7369.rev	PATRIC	CDS	6035	7369	1335	-		PLF_2172_00000127	PGF_00024831		444		NADP-specific glutamate dehydrogenase (EC 1.4.1.4)	GO:0004354|glutamate dehydrogenase (NADP+) activity
Ar-5	2172.40	2172.40.con.0016	fig|2172.40.peg.891			PATRIC.2172.40.2172.40.con.0016.CDS.7846.8133.fwd	PATRIC	CDS	7846	8133	288	+		PLF_2172_00001183	PGF_02271965		95		hypothetical protein
Ar-5	2172.40	2172.40.con.0016	fig|2172.40.peg.892			PATRIC.2172.40.2172.40.con.0016.CDS.8168.8410.fwd	PATRIC	CDS	8168	8410	243	+		PLF_2172_00017680	PGF_12944258		80		hypothetical protein
Ar-5	2172.40	2172.40.con.0016	fig|2172.40.peg.893			PATRIC.2172.40.2172.40.con.0016.CDS.8557.9795.rev	PATRIC	CDS	8557	9795	1239	-		PLF_2172_00000074	PGF_00424924		412		Eukaryotic peptide chain release factor subunit 1
Ar-5	2172.40	2172.40.con.0016	fig|2172.40.peg.894			PATRIC.2172.40.2172.40.con.0016.CDS.9909.10436.fwd	PATRIC	CDS	9909	10436	528	+		PLF_2172_00001072	PGF_02271922		175		hypothetical protein
Ar-5	2172.40	2172.40.con.0017	fig|2172.40.peg.925			PATRIC.2172.40.2172.40.con.0017.CDS.1102.1656.fwd	PATRIC	CDS	1102	1656	555	+		PLF_2172_00000568	PGF_00016341		184		LSU ribosomal protein L15e
Ar-5	2172.40	2172.40.con.0017	fig|2172.40.peg.938			PATRIC.2172.40.2172.40.con.0017.CDS.11524.12570.fwd	PATRIC	CDS	11524	12570	1047	+		PLF_2172_00000209	PGF_00008548		348		Glycerol-1-phosphate dehydrogenase [NAD(P)+] (EC 1.1.1.261)	GO:0050492|glycerol-1-phosphate dehydrogenase [NAD(P)+] activity
Ar-5	2172.40	2172.40.con.0017	fig|2172.40.peg.939			PATRIC.2172.40.2172.40.con.0017.CDS.12567.13004.fwd	PATRIC	CDS	12567	13004	438	+		PLF_2172_00001341	PGF_00205254		145		UPF0179 protein MJ1627
Ar-5	2172.40	2172.40.con.0017	fig|2172.40.peg.940			PATRIC.2172.40.2172.40.con.0017.CDS.13025.13690.fwd	PATRIC	CDS	13025	13690	666	+		PLF_2172_00000631	PGF_05657253		221		Ribose-5-phosphate isomerase A (EC 5.3.1.6)	GO:0004751|ribose-5-phosphate isomerase activity
Ar-5	2172.40	2172.40.con.0017	fig|2172.40.peg.941			PATRIC.2172.40.2172.40.con.0017.CDS.13701.13919.fwd	PATRIC	CDS	13701	13919	219	+		PLF_2172_00013039	PGF_08050838		72		hypothetical protein
Ar-5	2172.40	2172.40.con.0017	fig|2172.40.peg.942			PATRIC.2172.40.2172.40.con.0017.CDS.13973.17122.rev	PATRIC	CDS	13973	17122	3150	-		PLF_2172_00001533	PGF_05606505		1049		Cell surface protein
Ar-5	2172.40	2172.40.con.0017	fig|2172.40.peg.926			PATRIC.2172.40.2172.40.con.0017.CDS.1687.2112.fwd	PATRIC	CDS	1687	2112	426	+		PLF_2172_00001190	PGF_00096556		141		hypothetical protein
Ar-5	2172.40	2172.40.con.0017	fig|2172.40.peg.943			PATRIC.2172.40.2172.40.con.0017.CDS.17376.19154.fwd	PATRIC	CDS	17376	19154	1779	+		PLF_2172_00000983	PGF_02275852		592		Cell surface protein
Ar-5	2172.40	2172.40.con.0017	fig|2172.40.peg.944			PATRIC.2172.40.2172.40.con.0017.CDS.19437.20933.fwd	PATRIC	CDS	19437	20933	1497	+		PLF_2172_00000005	PGF_02274624		498		Transposase
Ar-5	2172.40	2172.40.con.0017	fig|2172.40.peg.923			PATRIC.2172.40.2172.40.con.0017.CDS.2.211.rev	PATRIC	CDS	2	211	210	-		PLF_2172_00000332	PGF_07672213		70		Nickel ABC transporter, substrate-binding protein NikA2 (TC 3.A.1.5.3)
Ar-5	2172.40	2172.40.con.0017	fig|2172.40.peg.945			PATRIC.2172.40.2172.40.con.0017.CDS.21005.21115.rev	PATRIC	CDS	21005	21115	111	-		PLF_2172_00001714	PGF_02272287		36		1,4-beta-cellobiosidase
Ar-5	2172.40	2172.40.con.0017	fig|2172.40.peg.927			PATRIC.2172.40.2172.40.con.0017.CDS.2172.2498.fwd	PATRIC	CDS	2172	2498	327	+		PLF_2172_00001401	PGF_00065123		108		Uncharacterized protein MJ0742
Ar-5	2172.40	2172.40.con.0017	fig|2172.40.peg.928			PATRIC.2172.40.2172.40.con.0017.CDS.2501.3331.rev	PATRIC	CDS	2501	3331	831	-		PLF_2172_00000045	PGF_01668012		276		Sulfur carrier protein FdhD
Ar-5	2172.40	2172.40.con.0017	fig|2172.40.peg.929			PATRIC.2172.40.2172.40.con.0017.CDS.3506.3601.fwd	PATRIC	CDS	3506	3601	96	+		PLF_2172_00001432	PGF_02272116		31		hypothetical protein
Ar-5	2172.40	2172.40.con.0017	fig|2172.40.peg.930			PATRIC.2172.40.2172.40.con.0017.CDS.3579.3767.fwd	PATRIC	CDS	3579	3767	189	+		PLF_2172_00001432	PGF_02272116		62		hypothetical protein
Ar-5	2172.40	2172.40.con.0017	fig|2172.40.peg.931			PATRIC.2172.40.2172.40.con.0017.CDS.3778.5901.fwd	PATRIC	CDS	3778	5901	2124	+		PLF_2172_00000783	PGF_00036994		707		Probable cation-transporting P-type ATPase C (EC 3.6.3.-) (Metal-transporting ATPase Mta72)
Ar-5	2172.40	2172.40.con.0017	fig|2172.40.peg.924			PATRIC.2172.40.2172.40.con.0017.CDS.491.889.rev	PATRIC	CDS	491	889	399	-		PLF_2172_00001417	PGF_02272101		132		hypothetical protein
Ar-5	2172.40	2172.40.con.0017	fig|2172.40.peg.932			PATRIC.2172.40.2172.40.con.0017.CDS.5919.6854.rev	PATRIC	CDS	5919	6854	936	-		PLF_2172_00012383	PGF_01315021		311		CAAX amino terminal protease family protein
Ar-5	2172.40	2172.40.con.0017	fig|2172.40.peg.933			PATRIC.2172.40.2172.40.con.0017.CDS.7024.7764.fwd	PATRIC	CDS	7024	7764	741	+		PLF_2172_00013048	PGF_10519324		246		ABC transporter, permease protein (cluster 10, nitrate/sulfonate/bicarbonate)
Ar-5	2172.40	2172.40.con.0017	fig|2172.40.peg.934			PATRIC.2172.40.2172.40.con.0017.CDS.7775.8533.fwd	PATRIC	CDS	7775	8533	759	+		PLF_2172_00000971	PGF_03097747		252		ABC transporter, ATP-binding protein (cluster 1, maltose/g3p/polyamine/iron); ABC transporter, ATP-binding protein (cluster 10, nitrate/sulfonate/bicarbonate)
Ar-5	2172.40	2172.40.con.0017	fig|2172.40.peg.935			PATRIC.2172.40.2172.40.con.0017.CDS.8537.9277.rev	PATRIC	CDS	8537	9277	741	-		PLF_2172_00001232	PGF_05520131		246		Hydroxymethylpyrimidine phosphate kinase ThiD (EC 2.7.4.7)	GO:0008972|phosphomethylpyrimidine kinase activity
Ar-5	2172.40	2172.40.con.0017	fig|2172.40.peg.936			PATRIC.2172.40.2172.40.con.0017.CDS.9278.9952.rev	PATRIC	CDS	9278	9952	675	-		PLF_2172_00001099	PGF_00418521		224		2-phospho-L-lactate guanylyltransferase (EC 2.7.7.68)
Ar-5	2172.40	2172.40.con.0017	fig|2172.40.peg.937			PATRIC.2172.40.2172.40.con.0017.CDS.9963.11372.rev	PATRIC	CDS	9963	11372	1410	-		PLF_2172_00000231	PGF_00037586		469		Prolyl-tRNA synthetase (EC 6.1.1.15), archaeal/eukaryal type	GO:0004827|proline-tRNA ligase activity
Ar-5	2172.40	2172.40.con.0018	fig|2172.40.peg.957			PATRIC.2172.40.2172.40.con.0018.CDS.10854.11897.rev	PATRIC	CDS	10854	11897	1044	-		PLF_2172_00001101	PGF_00424392		347		Energy conserving hydrogenase Eha polyferredoxin (protein P)
Ar-5	2172.40	2172.40.con.0018	fig|2172.40.peg.958			PATRIC.2172.40.2172.40.con.0018.CDS.11899.13023.rev	PATRIC	CDS	11899	13023	1125	-		PLF_2172_00000739	PGF_00424390		374		Energy conserving hydrogenase Eha large subunit homolog (protein O)
Ar-5	2172.40	2172.40.con.0018	fig|2172.40.peg.959			PATRIC.2172.40.2172.40.con.0018.CDS.13020.13469.rev	PATRIC	CDS	13020	13469	450	-		PLF_2172_00000742	PGF_00424398		149		Energy conserving hydrogenase Eha small subunit homolog (protein N)
Ar-5	2172.40	2172.40.con.0018	fig|2172.40.peg.960			PATRIC.2172.40.2172.40.con.0018.CDS.13508.13900.rev	PATRIC	CDS	13508	13900	393	-		PLF_2172_00001469	PGF_00424396		130		Energy conserving hydrogenase Eha protein M
Ar-5	2172.40	2172.40.con.0018	fig|2172.40.peg.961			PATRIC.2172.40.2172.40.con.0018.CDS.13911.14210.rev	PATRIC	CDS	13911	14210	300	-		PLF_2172_00001474	PGF_00424411		99		Energy conserving hydrogenase Eha transmembrane protein L
Ar-5	2172.40	2172.40.con.0018	fig|2172.40.peg.962			PATRIC.2172.40.2172.40.con.0018.CDS.14221.14475.rev	PATRIC	CDS	14221	14475	255	-		PLF_2172_00001473	PGF_02272150		84		Energy conserving hydrogenase Eha transmembrane protein K
Ar-5	2172.40	2172.40.con.0018	fig|2172.40.peg.963			PATRIC.2172.40.2172.40.con.0018.CDS.14486.15346.rev	PATRIC	CDS	14486	15346	861	-		PLF_2172_00000745	PGF_00424410		286		Energy conserving hydrogenase Eha transmembrane protein J
Ar-5	2172.40	2172.40.con.0018	fig|2172.40.peg.964			PATRIC.2172.40.2172.40.con.0018.CDS.15354.15569.rev	PATRIC	CDS	15354	15569	216	-		PLF_2172_00001472	PGF_02272149		71		Energy conserving hydrogenase Eha transmembrane protein I
Ar-5	2172.40	2172.40.con.0018	fig|2172.40.peg.965			PATRIC.2172.40.2172.40.con.0018.CDS.15577.16248.rev	PATRIC	CDS	15577	16248	672	-		PLF_2172_00000741	PGF_00424397		223		Energy conserving hydrogenase Eha proton-sodium antiporter homolog protein H
Ar-5	2172.40	2172.40.con.0018	fig|2172.40.peg.947			PATRIC.2172.40.2172.40.con.0018.CDS.1608.2603.fwd	PATRIC	CDS	1608	2603	996	+		PLF_2172_00000115	PGF_04737830		331		Nickel ABC transporter, permease protein NikB2 (TC 3.A.1.5.3)
Ar-5	2172.40	2172.40.con.0018	fig|2172.40.peg.966			PATRIC.2172.40.2172.40.con.0018.CDS.16255.16950.rev	PATRIC	CDS	16255	16950	696	-		PLF_2172_00000744	PGF_00424409		231		Energy conserving hydrogenase Eha transmembrane protein G
Ar-5	2172.40	2172.40.con.0018	fig|2172.40.peg.967			PATRIC.2172.40.2172.40.con.0018.CDS.16950.17543.rev	PATRIC	CDS	16950	17543	594	-		PLF_2172_00000532	PGF_00424408		197		Energy conserving hydrogenase Eha transmembrane protein F
Ar-5	2172.40	2172.40.con.0018	fig|2172.40.peg.968			PATRIC.2172.40.2172.40.con.0018.CDS.17540.17800.rev	PATRIC	CDS	17540	17800	261	-		PLF_2172_00001352	PGF_04739524		86		Energy conserving hydrogenase Eha transmembrane protein E
Ar-5	2172.40	2172.40.con.0018	fig|2172.40.peg.969			PATRIC.2172.40.2172.40.con.0018.CDS.17793.18062.rev	PATRIC	CDS	17793	18062	270	-		PLF_2172_00001471	PGF_00424401		89		Energy conserving hydrogenase Eha transmembrane protein D
Ar-5	2172.40	2172.40.con.0018	fig|2172.40.peg.970			PATRIC.2172.40.2172.40.con.0018.CDS.18072.18323.rev	PATRIC	CDS	18072	18323	252	-		PLF_2172_00001470	PGF_00424400		83		Energy conserving hydrogenase Eha transmembrane protein C
Ar-5	2172.40	2172.40.con.0018	fig|2172.40.peg.971			PATRIC.2172.40.2172.40.con.0018.CDS.18328.18825.rev	PATRIC	CDS	18328	18825	498	-		PLF_2172_00000743	PGF_00424399		165		Energy conserving hydrogenase Eha transmembrane protein B
Ar-5	2172.40	2172.40.con.0018	fig|2172.40.peg.972			PATRIC.2172.40.2172.40.con.0018.CDS.18825.19202.rev	PATRIC	CDS	18825	19202	378	-		PLF_2172_00001351	PGF_02272067		125		Energy conserving hydrogenase Eha transmembrane protein A
Ar-5	2172.40	2172.40.con.0018	fig|2172.40.peg.973			PATRIC.2172.40.2172.40.con.0018.CDS.19307.20236.fwd	PATRIC	CDS	19307	20236	930	+		PLF_2172_00001148	PGF_01033123		309		UDP-glucose 4-epimerase (EC 5.1.3.2)	GO:0003978|UDP-glucose 4-epimerase activity
Ar-5	2172.40	2172.40.con.0018	fig|2172.40.peg.974			PATRIC.2172.40.2172.40.con.0018.CDS.20248.20622.rev	PATRIC	CDS	20248	20622	375	-		PLF_2172_00001423	PGF_02272107		124		hypothetical protein
Ar-5	2172.40	2172.40.con.0018	fig|2172.40.peg.975			PATRIC.2172.40.2172.40.con.0018.CDS.20858.21409.fwd	PATRIC	CDS	20858	21409	552	+		PLF_2172_00000655	PGF_06335969		183		Transcriptional regulator, Xre family
Ar-5	2172.40	2172.40.con.0018	fig|2172.40.peg.976			PATRIC.2172.40.2172.40.con.0018.CDS.21429.23099.fwd	PATRIC	CDS	21429	23099	1671	+		PLF_2172_00000486	PGF_10523783		556		Acetyl-CoA synthetase (EC 6.2.1.1)	GO:0003987|acetate-CoA ligase activity
Ar-5	2172.40	2172.40.con.0018	fig|2172.40.peg.977			PATRIC.2172.40.2172.40.con.0018.CDS.23108.23347.fwd	PATRIC	CDS	23108	23347	240	+		PLF_2172_00001343	PGF_00409895		79		2-oxoglutarate/2-oxoacid ferredoxin oxidoreductase, delta subunit, ferredoxin-like 4Fe-4S binding protein (EC 1.2.7.-)	GO:0043873|pyruvate-flavodoxin oxidoreductase activity
Ar-5	2172.40	2172.40.con.0018	fig|2172.40.peg.978			PATRIC.2172.40.2172.40.con.0018.CDS.23340.24452.fwd	PATRIC	CDS	23340	24452	1113	+		PLF_2172_00000836	PGF_00407246		370		2-oxoglutarate/2-oxoacid ferredoxin oxidoreductase, alpha subunit (EC 1.2.7.-)	GO:0043873|pyruvate-flavodoxin oxidoreductase activity
Ar-5	2172.40	2172.40.con.0018	fig|2172.40.peg.979			PATRIC.2172.40.2172.40.con.0018.CDS.24465.25925.fwd	PATRIC	CDS	24465	25925	1461	+		PLF_2172_00001084	PGF_00409739		486		2-oxoglutarate/2-oxoacid ferredoxin oxidoreductase, beta subunit (EC 1.2.7.-) / 2-oxoglutarate/2-oxoacid ferredoxin oxidoreductase, gamma subunit (EC 1.2.7.-)	GO:0043873|pyruvate-flavodoxin oxidoreductase activity
Ar-5	2172.40	2172.40.con.0018	fig|2172.40.peg.948			PATRIC.2172.40.2172.40.con.0018.CDS.2593.3441.fwd	PATRIC	CDS	2593	3441	849	+		PLF_2172_00000989	PGF_02798611		282		Nickel ABC transporter, permease protein NikC2 (TC 3.A.1.5.3)
Ar-5	2172.40	2172.40.con.0018	fig|2172.40.peg.980			PATRIC.2172.40.2172.40.con.0018.CDS.25941.27251.fwd	PATRIC	CDS	25941	27251	1311	+		PLF_2172_00000753	PGF_00008338		436		Glutamyl-tRNA(Gln) amidotransferase asparaginase subunit (EC 6.3.5.7)	GO:0050567|glutaminyl-tRNA synthase (glutamine-hydrolyzing) activity
Ar-5	2172.40	2172.40.con.0018	fig|2172.40.peg.981			PATRIC.2172.40.2172.40.con.0018.CDS.27264.29129.fwd	PATRIC	CDS	27264	29129	1866	+		PLF_2172_00000754	PGF_00008341		621		Glutamyl-tRNA(Gln) amidotransferase transferase subunit (EC 6.3.5.7)	GO:0050567|glutaminyl-tRNA synthase (glutamine-hydrolyzing) activity
Ar-5	2172.40	2172.40.con.0018	fig|2172.40.peg.982			PATRIC.2172.40.2172.40.con.0018.CDS.29640.29828.fwd	PATRIC	CDS	29640	29828	189	+		PLF_2172_00001728	PGF_08225224		62		hypothetical protein
Ar-5	2172.40	2172.40.con.0018	fig|2172.40.peg.983			PATRIC.2172.40.2172.40.con.0018.CDS.29809.30519.fwd	PATRIC	CDS	29809	30519	711	+		PLF_2172_00001748	PGF_08225224		236		hypothetical protein
Ar-5	2172.40	2172.40.con.0018	fig|2172.40.peg.946			PATRIC.2172.40.2172.40.con.0018.CDS.3.1550.fwd	PATRIC	CDS	3	1550	1548	+		PLF_2172_00000332	PGF_07672213		515		Nickel ABC transporter, substrate-binding protein NikA2 (TC 3.A.1.5.3)
Ar-5	2172.40	2172.40.con.0018	fig|2172.40.peg.984			PATRIC.2172.40.2172.40.con.0018.CDS.30635.30820.fwd	PATRIC	CDS	30635	30820	186	+		PLF_2172_00001583	PGF_08225224		61		hypothetical protein
Ar-5	2172.40	2172.40.con.0018	fig|2172.40.peg.985			PATRIC.2172.40.2172.40.con.0018.CDS.30931.31845.fwd	PATRIC	CDS	30931	31845	915	+		PLF_2172_00001028	PGF_01625234		304		Thioredoxin reductase (EC 1.8.1.9)	GO:0004791|thioredoxin-disulfide reductase activity
Ar-5	2172.40	2172.40.con.0018	fig|2172.40.peg.986			PATRIC.2172.40.2172.40.con.0018.CDS.32044.32532.fwd	PATRIC	CDS	32044	32532	489	+		PLF_2172_00001487	PGF_02272155		162		hypothetical protein
Ar-5	2172.40	2172.40.con.0018	fig|2172.40.peg.987			PATRIC.2172.40.2172.40.con.0018.CDS.32868.33440.fwd	PATRIC	CDS	32868	33440	573	+		PLF_2172_00000551	PGF_00006934		190		GMP synthase [glutamine-hydrolyzing], amidotransferase subunit (EC 6.3.5.2)	GO:0003922|GMP synthase (glutamine-hydrolyzing) activity
Ar-5	2172.40	2172.40.con.0018	fig|2172.40.peg.988			PATRIC.2172.40.2172.40.con.0018.CDS.33433.33699.fwd	PATRIC	CDS	33433	33699	267	+		PLF_2172_00001438	PGF_02272122		88		hypothetical protein
Ar-5	2172.40	2172.40.con.0018	fig|2172.40.peg.989			PATRIC.2172.40.2172.40.con.0018.CDS.33718.34644.fwd	PATRIC	CDS	33718	34644	927	+		PLF_2172_00000867	PGF_00006933		308		GMP synthase [glutamine-hydrolyzing], ATP pyrophosphatase subunit (EC 6.3.5.2)	GO:0003922|GMP synthase (glutamine-hydrolyzing) activity
Ar-5	2172.40	2172.40.con.0018	fig|2172.40.peg.949			PATRIC.2172.40.2172.40.con.0018.CDS.3453.4385.fwd	PATRIC	CDS	3453	4385	933	+		PLF_2172_00000071	PGF_00639316		310		Nickel ABC transporter, ATP-binding protein NikD2 (TC 3.A.1.5.3)
Ar-5	2172.40	2172.40.con.0018	fig|2172.40.peg.990			PATRIC.2172.40.2172.40.con.0018.CDS.34731.35906.fwd	PATRIC	CDS	34731	35906	1176	+		PLF_2172_00000151	PGF_03060918		391		Uncharacterized protein SSO2743
Ar-5	2172.40	2172.40.con.0018	fig|2172.40.peg.991			PATRIC.2172.40.2172.40.con.0018.CDS.35857.36888.fwd	PATRIC	CDS	35857	36888	1032	+		PLF_2172_00000931	PGF_02268436		343		Uncharacterized protein MJ1341
Ar-5	2172.40	2172.40.con.0018	fig|2172.40.peg.992			PATRIC.2172.40.2172.40.con.0018.CDS.36872.37360.rev	PATRIC	CDS	36872	37360	489	-		PLF_2172_00001418	PGF_07129829		162		hypothetical protein
Ar-5	2172.40	2172.40.con.0018	fig|2172.40.peg.993			PATRIC.2172.40.2172.40.con.0018.CDS.37370.38842.rev	PATRIC	CDS	37370	38842	1473	-		PLF_2172_00002739	PGF_00067382		490		(R)-citramalate synthase (EC 2.3.1.182)
Ar-5	2172.40	2172.40.con.0018	fig|2172.40.peg.950			PATRIC.2172.40.2172.40.con.0018.CDS.4387.5001.fwd	PATRIC	CDS	4387	5001	615	+		PLF_2172_00000114	PGF_01140561		204		Nickel ABC transporter, ATP-binding protein NikE2 (TC 3.A.1.5.3)
Ar-5	2172.40	2172.40.con.0018	fig|2172.40.peg.951			PATRIC.2172.40.2172.40.con.0018.CDS.5014.5649.rev	PATRIC	CDS	5014	5649	636	-		PLF_2172_00000990	PGF_00424384		211		Energy conserving hydrogenase Eha associated gene 2
Ar-5	2172.40	2172.40.con.0018	fig|2172.40.peg.952			PATRIC.2172.40.2172.40.con.0018.CDS.5662.6486.rev	PATRIC	CDS	5662	6486	825	-		PLF_2172_00017311	PGF_00424385		274		Energy conserving hydrogenase Eha associated polyferredoxin
Ar-5	2172.40	2172.40.con.0018	fig|2172.40.peg.953			PATRIC.2172.40.2172.40.con.0018.CDS.6554.7513.rev	PATRIC	CDS	6554	7513	960	-		PLF_2172_00000531	PGF_00424388		319		Energy conserving hydrogenase Eha associated protein, ribokinase homolog (protein T)
Ar-5	2172.40	2172.40.con.0018	fig|2172.40.peg.954			PATRIC.2172.40.2172.40.con.0018.CDS.7523.8413.rev	PATRIC	CDS	7523	8413	891	-		PLF_2172_00000333	PGF_00424387		296		Energy conserving hydrogenase Eha associated protein (protein S); Formylmethanofuran--tetrahydromethanopterin N-formyltransferase (EC 2.3.1.101)	GO:0030270|formylmethanofuran-tetrahydromethanopterin N-formyltransferase activity
Ar-5	2172.40	2172.40.con.0018	fig|2172.40.peg.955			PATRIC.2172.40.2172.40.con.0018.CDS.8436.9482.rev	PATRIC	CDS	8436	9482	1047	-		PLF_2172_00000861	PGF_00424386		348		Energy conserving hydrogenase Eha associated protein (protein R)
Ar-5	2172.40	2172.40.con.0018	fig|2172.40.peg.956			PATRIC.2172.40.2172.40.con.0018.CDS.9487.10857.rev	PATRIC	CDS	9487	10857	1371	-		PLF_2172_00000740	PGF_00424394		456		Energy conserving hydrogenase Eha polyferredoxin (protein P3)
Ar-6	2172.49	2172.49.con.0001	fig|2172.49.peg.4			PATRIC.2172.49.2172.49.con.0001.CDS.1032.1958.fwd	PATRIC	CDS	1032	1958	927	+		PLF_2172_00000867	PGF_00006933		308		GMP synthase [glutamine-hydrolyzing], ATP pyrophosphatase subunit (EC 6.3.5.2)	GO:0003922|GMP synthase (glutamine-hydrolyzing) activity
Ar-6	2172.49	2172.49.con.0001	fig|2172.49.peg.5			PATRIC.2172.49.2172.49.con.0001.CDS.2014.3186.fwd	PATRIC	CDS	2014	3186	1173	+		PLF_2172_00000151	PGF_03060918		390		Uncharacterized protein SSO2743
Ar-6	2172.49	2172.49.con.0001	fig|2172.49.peg.2			PATRIC.2172.49.2172.49.con.0001.CDS.210.782.fwd	PATRIC	CDS	210	782	573	+		PLF_2172_00000551	PGF_00006934		190		GMP synthase [glutamine-hydrolyzing], amidotransferase subunit (EC 6.3.5.2)	GO:0003922|GMP synthase (glutamine-hydrolyzing) activity
Ar-6	2172.49	2172.49.con.0001	fig|2172.49.peg.1			PATRIC.2172.49.2172.49.con.0001.CDS.3.134.fwd	PATRIC	CDS	3	134	132	+					43		hypothetical protein
Ar-6	2172.49	2172.49.con.0001	fig|2172.49.peg.6			PATRIC.2172.49.2172.49.con.0001.CDS.3189.4145.fwd	PATRIC	CDS	3189	4145	957	+		PLF_2172_00000931	PGF_02268436		318		Uncharacterized protein MJ1341
Ar-6	2172.49	2172.49.con.0001	fig|2172.49.peg.7			PATRIC.2172.49.2172.49.con.0001.CDS.4129.4620.rev	PATRIC	CDS	4129	4620	492	-		PLF_2172_00012453	PGF_07129829		163		hypothetical protein
Ar-6	2172.49	2172.49.con.0001	fig|2172.49.peg.8			PATRIC.2172.49.2172.49.con.0001.CDS.4629.6107.rev	PATRIC	CDS	4629	6107	1479	-		PLF_2172_00002739	PGF_00067382		492		(R)-citramalate synthase (EC 2.3.1.182)
Ar-6	2172.49	2172.49.con.0001	fig|2172.49.peg.3			PATRIC.2172.49.2172.49.con.0001.CDS.775.1032.fwd	PATRIC	CDS	775	1032	258	+		PLF_2172_00001438	PGF_02272122		85		hypothetical protein
Ar-6	2172.49	2172.49.con.0002	fig|2172.49.peg.11			PATRIC.2172.49.2172.49.con.0002.CDS.1027.1152.fwd	PATRIC	CDS	1027	1152	126	+					41		hypothetical protein
Ar-6	2172.49	2172.49.con.0002	fig|2172.49.peg.19			PATRIC.2172.49.2172.49.con.0002.CDS.10928.12373.rev	PATRIC	CDS	10928	12373	1446	-		PLF_2172_00001084	PGF_00409739		481		2-oxoglutarate/2-oxoacid ferredoxin oxidoreductase, beta subunit (EC 1.2.7.-) / 2-oxoglutarate/2-oxoacid ferredoxin oxidoreductase, gamma subunit (EC 1.2.7.-)	GO:0043873|pyruvate-flavodoxin oxidoreductase activity
Ar-6	2172.49	2172.49.con.0002	fig|2172.49.peg.20			PATRIC.2172.49.2172.49.con.0002.CDS.12386.13501.rev	PATRIC	CDS	12386	13501	1116	-		PLF_2172_00000836	PGF_00407246		371		2-oxoglutarate/2-oxoacid ferredoxin oxidoreductase, alpha subunit (EC 1.2.7.-)	GO:0043873|pyruvate-flavodoxin oxidoreductase activity
Ar-6	2172.49	2172.49.con.0002	fig|2172.49.peg.21			PATRIC.2172.49.2172.49.con.0002.CDS.13502.13792.rev	PATRIC	CDS	13502	13792	291	-					96		hypothetical protein
Ar-6	2172.49	2172.49.con.0002	fig|2172.49.peg.12			PATRIC.2172.49.2172.49.con.0002.CDS.1361.1507.fwd	PATRIC	CDS	1361	1507	147	+					48		hypothetical protein
Ar-6	2172.49	2172.49.con.0002	fig|2172.49.peg.22			PATRIC.2172.49.2172.49.con.0002.CDS.13801.15474.rev	PATRIC	CDS	13801	15474	1674	-		PLF_2172_00000486	PGF_10523783		557		Acetyl-CoA synthetase (EC 6.2.1.1)	GO:0003987|acetate-CoA ligase activity
Ar-6	2172.49	2172.49.con.0002	fig|2172.49.peg.13			PATRIC.2172.49.2172.49.con.0002.CDS.1504.2418.rev	PATRIC	CDS	1504	2418	915	-		PLF_2172_00001028	PGF_01625234		304		Thioredoxin reductase (EC 1.8.1.9)	GO:0004791|thioredoxin-disulfide reductase activity
Ar-6	2172.49	2172.49.con.0002	fig|2172.49.peg.23			PATRIC.2172.49.2172.49.con.0002.CDS.15495.16046.rev	PATRIC	CDS	15495	16046	552	-		PLF_2172_00000655	PGF_06335969		183		Transcriptional regulator, Xre family
Ar-6	2172.49	2172.49.con.0002	fig|2172.49.peg.24			PATRIC.2172.49.2172.49.con.0002.CDS.16272.16643.fwd	PATRIC	CDS	16272	16643	372	+		PLF_2172_00001423	PGF_02272107		123		hypothetical protein
Ar-6	2172.49	2172.49.con.0002	fig|2172.49.peg.25			PATRIC.2172.49.2172.49.con.0002.CDS.16645.17634.rev	PATRIC	CDS	16645	17634	990	-		PLF_2172_00001148	PGF_01033123		329		UDP-glucose 4-epimerase (EC 5.1.3.2)	GO:0003978|UDP-glucose 4-epimerase activity
Ar-6	2172.49	2172.49.con.0002	fig|2172.49.peg.26			PATRIC.2172.49.2172.49.con.0002.CDS.17689.18078.fwd	PATRIC	CDS	17689	18078	390	+					129		hypothetical protein
Ar-6	2172.49	2172.49.con.0002	fig|2172.49.peg.27			PATRIC.2172.49.2172.49.con.0002.CDS.18071.18568.fwd	PATRIC	CDS	18071	18568	498	+		PLF_2172_00000743	PGF_00424399		165		Energy conserving hydrogenase Eha transmembrane protein B
Ar-6	2172.49	2172.49.con.0002	fig|2172.49.peg.28			PATRIC.2172.49.2172.49.con.0002.CDS.18574.18822.fwd	PATRIC	CDS	18574	18822	249	+		PLF_2172_00001470	PGF_00424400		82		Energy conserving hydrogenase Eha transmembrane protein C
Ar-6	2172.49	2172.49.con.0002	fig|2172.49.peg.29			PATRIC.2172.49.2172.49.con.0002.CDS.18830.19099.fwd	PATRIC	CDS	18830	19099	270	+		PLF_2172_00017005	PGF_10331427		89		hypothetical protein
Ar-6	2172.49	2172.49.con.0002	fig|2172.49.peg.30			PATRIC.2172.49.2172.49.con.0002.CDS.19092.19352.fwd	PATRIC	CDS	19092	19352	261	+		PLF_2172_00001352	PGF_04739524		86		Energy conserving hydrogenase Eha transmembrane protein E
Ar-6	2172.49	2172.49.con.0002	fig|2172.49.peg.31			PATRIC.2172.49.2172.49.con.0002.CDS.19349.19942.fwd	PATRIC	CDS	19349	19942	594	+		PLF_2172_00000532	PGF_00424408		197		Energy conserving hydrogenase Eha transmembrane protein F
Ar-6	2172.49	2172.49.con.0002	fig|2172.49.peg.32			PATRIC.2172.49.2172.49.con.0002.CDS.19942.20637.fwd	PATRIC	CDS	19942	20637	696	+		PLF_2172_00000744	PGF_00424409		231		Energy conserving hydrogenase Eha transmembrane protein G
Ar-6	2172.49	2172.49.con.0002	fig|2172.49.peg.33			PATRIC.2172.49.2172.49.con.0002.CDS.20641.21318.fwd	PATRIC	CDS	20641	21318	678	+		PLF_2172_00000741	PGF_00424397		225		Energy conserving hydrogenase Eha proton-sodium antiporter homolog protein H
Ar-6	2172.49	2172.49.con.0002	fig|2172.49.peg.34			PATRIC.2172.49.2172.49.con.0002.CDS.21327.21542.fwd	PATRIC	CDS	21327	21542	216	+		PLF_2172_00013423	PGF_08200437		71		hypothetical protein
Ar-6	2172.49	2172.49.con.0002	fig|2172.49.peg.35			PATRIC.2172.49.2172.49.con.0002.CDS.21552.22424.fwd	PATRIC	CDS	21552	22424	873	+		PLF_2172_00000745	PGF_00424410		290		Energy conserving hydrogenase Eha transmembrane protein J
Ar-6	2172.49	2172.49.con.0002	fig|2172.49.peg.36			PATRIC.2172.49.2172.49.con.0002.CDS.22421.22675.fwd	PATRIC	CDS	22421	22675	255	+		PLF_2172_00022348	PGF_12848377		84		hypothetical protein
Ar-6	2172.49	2172.49.con.0002	fig|2172.49.peg.37			PATRIC.2172.49.2172.49.con.0002.CDS.22684.22989.fwd	PATRIC	CDS	22684	22989	306	+					101		hypothetical protein
Ar-6	2172.49	2172.49.con.0002	fig|2172.49.peg.38			PATRIC.2172.49.2172.49.con.0002.CDS.22995.23387.fwd	PATRIC	CDS	22995	23387	393	+					130		hypothetical protein
Ar-6	2172.49	2172.49.con.0002	fig|2172.49.peg.39			PATRIC.2172.49.2172.49.con.0002.CDS.23426.23875.fwd	PATRIC	CDS	23426	23875	450	+		PLF_2172_00000742	PGF_00424398		149		Energy conserving hydrogenase Eha small subunit homolog (protein N)
Ar-6	2172.49	2172.49.con.0002	fig|2172.49.peg.40			PATRIC.2172.49.2172.49.con.0002.CDS.23872.24996.fwd	PATRIC	CDS	23872	24996	1125	+		PLF_2172_00000739	PGF_00424390		374		Energy conserving hydrogenase Eha large subunit homolog (protein O)
Ar-6	2172.49	2172.49.con.0002	fig|2172.49.peg.41			PATRIC.2172.49.2172.49.con.0002.CDS.24997.26022.fwd	PATRIC	CDS	24997	26022	1026	+		PLF_2172_00001101	PGF_00424392		341		Energy conserving hydrogenase Eha polyferredoxin (protein P)
Ar-6	2172.49	2172.49.con.0002	fig|2172.49.peg.42			PATRIC.2172.49.2172.49.con.0002.CDS.26028.27386.fwd	PATRIC	CDS	26028	27386	1359	+		PLF_2172_00000740	PGF_00424394		452		Energy conserving hydrogenase Eha polyferredoxin (protein P3)
Ar-6	2172.49	2172.49.con.0002	fig|2172.49.peg.43			PATRIC.2172.49.2172.49.con.0002.CDS.27391.28437.fwd	PATRIC	CDS	27391	28437	1047	+		PLF_2172_00000861	PGF_00424386		348		Energy conserving hydrogenase Eha associated protein (protein R)
Ar-6	2172.49	2172.49.con.0002	fig|2172.49.peg.44			PATRIC.2172.49.2172.49.con.0002.CDS.28452.29342.fwd	PATRIC	CDS	28452	29342	891	+		PLF_2172_00000333	PGF_00424387		296		Energy conserving hydrogenase Eha associated protein (protein S); Formylmethanofuran--tetrahydromethanopterin N-formyltransferase (EC 2.3.1.101)	GO:0030270|formylmethanofuran-tetrahydromethanopterin N-formyltransferase activity
Ar-6	2172.49	2172.49.con.0002	fig|2172.49.peg.14			PATRIC.2172.49.2172.49.con.0002.CDS.2883.6044.fwd	PATRIC	CDS	2883	6044	3162	+		PLF_2172_00013753	PGF_08225224		1053		hypothetical protein
Ar-6	2172.49	2172.49.con.0002	fig|2172.49.peg.45			PATRIC.2172.49.2172.49.con.0002.CDS.29352.30284.fwd	PATRIC	CDS	29352	30284	933	+		PLF_2172_00000531	PGF_00424388		310		Energy conserving hydrogenase Eha associated protein, ribokinase homolog (protein T)
Ar-6	2172.49	2172.49.con.0002	fig|2172.49.peg.46			PATRIC.2172.49.2172.49.con.0002.CDS.30348.31175.fwd	PATRIC	CDS	30348	31175	828	+		PLF_2172_00017311	PGF_00424385		275		Energy conserving hydrogenase Eha associated polyferredoxin
Ar-6	2172.49	2172.49.con.0002	fig|2172.49.peg.47			PATRIC.2172.49.2172.49.con.0002.CDS.31191.31826.fwd	PATRIC	CDS	31191	31826	636	+		PLF_2172_00000990	PGF_00424384		211		Energy conserving hydrogenase Eha associated gene 2
Ar-6	2172.49	2172.49.con.0002	fig|2172.49.peg.48			PATRIC.2172.49.2172.49.con.0002.CDS.32067.32708.fwd	PATRIC	CDS	32067	32708	642	+		PLF_2172_00002161	PGF_01064214		213		Putative preQ0 transporter YhhQ
Ar-6	2172.49	2172.49.con.0002	fig|2172.49.peg.49			PATRIC.2172.49.2172.49.con.0002.CDS.33063.34349.fwd	PATRIC	CDS	33063	34349	1287	+		PLF_2172_00000675	PGF_00066935		428		Uracil permease @ Uracil:proton symporter UraA
Ar-6	2172.49	2172.49.con.0002	fig|2172.49.peg.50			PATRIC.2172.49.2172.49.con.0002.CDS.34346.34972.fwd	PATRIC	CDS	34346	34972	627	+		PLF_2172_00000448	PGF_00403095		208		Uracil phosphoribosyltransferase (EC 2.4.2.9)	GO:0004845|uracil phosphoribosyltransferase activity
Ar-6	2172.49	2172.49.con.0002	fig|2172.49.peg.51			PATRIC.2172.49.2172.49.con.0002.CDS.35171.35314.fwd	PATRIC	CDS	35171	35314	144	+					47		hypothetical protein
Ar-6	2172.49	2172.49.con.0002	fig|2172.49.peg.52			PATRIC.2172.49.2172.49.con.0002.CDS.35428.36126.fwd	PATRIC	CDS	35428	36126	699	+		PLF_2172_00018202	PGF_01407045		232		Phytol kinase (EC 2.7.1.182)
Ar-6	2172.49	2172.49.con.0002	fig|2172.49.peg.53			PATRIC.2172.49.2172.49.con.0002.CDS.36253.36504.fwd	PATRIC	CDS	36253	36504	252	+					83		hypothetical protein
Ar-6	2172.49	2172.49.con.0002	fig|2172.49.peg.54			PATRIC.2172.49.2172.49.con.0002.CDS.36505.36780.fwd	PATRIC	CDS	36505	36780	276	+					91		hypothetical protein
Ar-6	2172.49	2172.49.con.0002	fig|2172.49.peg.55			PATRIC.2172.49.2172.49.con.0002.CDS.36784.37224.fwd	PATRIC	CDS	36784	37224	441	+					146		hypothetical protein
Ar-6	2172.49	2172.49.con.0002	fig|2172.49.peg.56			PATRIC.2172.49.2172.49.con.0002.CDS.37234.37656.fwd	PATRIC	CDS	37234	37656	423	+					140		hypothetical protein
Ar-6	2172.49	2172.49.con.0002	fig|2172.49.peg.57			PATRIC.2172.49.2172.49.con.0002.CDS.37667.38062.rev	PATRIC	CDS	37667	38062	396	-		PLF_2172_00001417	PGF_02272101		131		hypothetical protein
Ar-6	2172.49	2172.49.con.0002	fig|2172.49.peg.58			PATRIC.2172.49.2172.49.con.0002.CDS.38105.38890.fwd	PATRIC	CDS	38105	38890	786	+					261		hypothetical protein
Ar-6	2172.49	2172.49.con.0002	fig|2172.49.peg.59			PATRIC.2172.49.2172.49.con.0002.CDS.38891.39292.fwd	PATRIC	CDS	38891	39292	402	+					133		hypothetical protein
Ar-6	2172.49	2172.49.con.0002	fig|2172.49.peg.9			PATRIC.2172.49.2172.49.con.0002.CDS.389.598.rev	PATRIC	CDS	389	598	210	-					69		hypothetical protein
Ar-6	2172.49	2172.49.con.0002	fig|2172.49.peg.60			PATRIC.2172.49.2172.49.con.0002.CDS.39441.39998.fwd	PATRIC	CDS	39441	39998	558	+		PLF_2172_00000568	PGF_00016341		185		LSU ribosomal protein L15e
Ar-6	2172.49	2172.49.con.0002	fig|2172.49.peg.61			PATRIC.2172.49.2172.49.con.0002.CDS.40026.40448.fwd	PATRIC	CDS	40026	40448	423	+		PLF_2172_00001190	PGF_00096556		140		hypothetical protein
Ar-6	2172.49	2172.49.con.0002	fig|2172.49.peg.62			PATRIC.2172.49.2172.49.con.0002.CDS.40449.40838.fwd	PATRIC	CDS	40449	40838	390	+					129		hypothetical protein
Ar-6	2172.49	2172.49.con.0002	fig|2172.49.peg.63			PATRIC.2172.49.2172.49.con.0002.CDS.41141.41269.fwd	PATRIC	CDS	41141	41269	129	+					42		hypothetical protein
Ar-6	2172.49	2172.49.con.0002	fig|2172.49.peg.64			PATRIC.2172.49.2172.49.con.0002.CDS.41481.44492.fwd	PATRIC	CDS	41481	44492	3012	+		PLF_2172_00017270	PGF_08225224		1003		hypothetical protein
Ar-6	2172.49	2172.49.con.0002	fig|2172.49.peg.65			PATRIC.2172.49.2172.49.con.0002.CDS.45079.46119.rev	PATRIC	CDS	45079	46119	1041	-		PLF_2172_00000006	PGF_00078498		346		hypothetical protein
Ar-6	2172.49	2172.49.con.0002	fig|2172.49.peg.66			PATRIC.2172.49.2172.49.con.0002.CDS.46354.46809.rev	PATRIC	CDS	46354	46809	456	-					151		hypothetical protein
Ar-6	2172.49	2172.49.con.0002	fig|2172.49.peg.67			PATRIC.2172.49.2172.49.con.0002.CDS.46898.47062.rev	PATRIC	CDS	46898	47062	165	-					54		hypothetical protein
Ar-6	2172.49	2172.49.con.0002	fig|2172.49.peg.68			PATRIC.2172.49.2172.49.con.0002.CDS.47363.48553.fwd	PATRIC	CDS	47363	48553	1191	+		PLF_2172_00001597	PGF_02272664		396		hypothetical protein
Ar-6	2172.49	2172.49.con.0002	fig|2172.49.peg.69			PATRIC.2172.49.2172.49.con.0002.CDS.49232.50200.rev	PATRIC	CDS	49232	50200	969	-		PLF_2172_00001088	PGF_00245757		322		Putative sodium-dependent transporter
Ar-6	2172.49	2172.49.con.0002	fig|2172.49.peg.70			PATRIC.2172.49.2172.49.con.0002.CDS.50244.50477.rev	PATRIC	CDS	50244	50477	234	-					77		hypothetical protein
Ar-6	2172.49	2172.49.con.0002	fig|2172.49.peg.71			PATRIC.2172.49.2172.49.con.0002.CDS.50501.50995.rev	PATRIC	CDS	50501	50995	495	-					164		hypothetical protein
Ar-6	2172.49	2172.49.con.0002	fig|2172.49.peg.72			PATRIC.2172.49.2172.49.con.0002.CDS.51728.52264.rev	PATRIC	CDS	51728	52264	537	-					178		hypothetical protein
Ar-6	2172.49	2172.49.con.0002	fig|2172.49.peg.73			PATRIC.2172.49.2172.49.con.0002.CDS.52313.52696.fwd	PATRIC	CDS	52313	52696	384	+		PLF_2172_00000954	PGF_06111781		127		hypothetical protein
Ar-6	2172.49	2172.49.con.0002	fig|2172.49.peg.74			PATRIC.2172.49.2172.49.con.0002.CDS.52782.54233.rev	PATRIC	CDS	52782	54233	1452	-		PLF_2172_00023070	PGF_08225224		483		hypothetical protein
Ar-6	2172.49	2172.49.con.0002	fig|2172.49.peg.75			PATRIC.2172.49.2172.49.con.0002.CDS.54299.54424.fwd	PATRIC	CDS	54299	54424	126	+					41		hypothetical protein
Ar-6	2172.49	2172.49.con.0002	fig|2172.49.peg.76			PATRIC.2172.49.2172.49.con.0002.CDS.54574.55677.fwd	PATRIC	CDS	54574	55677	1104	+					367		hypothetical protein
Ar-6	2172.49	2172.49.con.0002	fig|2172.49.peg.77			PATRIC.2172.49.2172.49.con.0002.CDS.55760.56065.fwd	PATRIC	CDS	55760	56065	306	+					101		hypothetical protein
Ar-6	2172.49	2172.49.con.0002	fig|2172.49.peg.78			PATRIC.2172.49.2172.49.con.0002.CDS.56732.58780.rev	PATRIC	CDS	56732	58780	2049	-		PLF_2172_00000876	PGF_07109475		682		Lead, cadmium, zinc and mercury transporting ATPase (EC 3.6.3.3) (EC 3.6.3.5); Copper-translocating P-type ATPase (EC 3.6.3.4)	GO:0008551|cadmium-exporting ATPase activity;GO:0016463|zinc-exporting ATPase activity;GO:0004008|copper-exporting ATPase activity
Ar-6	2172.49	2172.49.con.0002	fig|2172.49.peg.10			PATRIC.2172.49.2172.49.con.0002.CDS.579.866.rev	PATRIC	CDS	579	866	288	-					95		hypothetical protein
Ar-6	2172.49	2172.49.con.0002	fig|2172.49.peg.79			PATRIC.2172.49.2172.49.con.0002.CDS.59361.59534.rev	PATRIC	CDS	59361	59534	174	-					57		hypothetical protein
Ar-6	2172.49	2172.49.con.0002	fig|2172.49.peg.80			PATRIC.2172.49.2172.49.con.0002.CDS.59682.60884.fwd	PATRIC	CDS	59682	60884	1203	+					400		ATPase
Ar-6	2172.49	2172.49.con.0002	fig|2172.49.peg.81			PATRIC.2172.49.2172.49.con.0002.CDS.61057.61401.fwd	PATRIC	CDS	61057	61401	345	+		PLF_2172_00001401	PGF_00065123		114		Uncharacterized protein MJ0742
Ar-6	2172.49	2172.49.con.0002	fig|2172.49.peg.82			PATRIC.2172.49.2172.49.con.0002.CDS.61413.62345.rev	PATRIC	CDS	61413	62345	933	-		PLF_2172_00012383	PGF_01315021		310		CAAX amino terminal protease family protein
Ar-6	2172.49	2172.49.con.0002	fig|2172.49.peg.15			PATRIC.2172.49.2172.49.con.0002.CDS.6160.6882.fwd	PATRIC	CDS	6160	6882	723	+		PLF_2172_00001830	PGF_00322033		240		hypothetical protein
Ar-6	2172.49	2172.49.con.0002	fig|2172.49.peg.83			PATRIC.2172.49.2172.49.con.0002.CDS.62479.62754.fwd	PATRIC	CDS	62479	62754	276	+					91		hypothetical protein
Ar-6	2172.49	2172.49.con.0002	fig|2172.49.peg.84			PATRIC.2172.49.2172.49.con.0002.CDS.63161.63427.fwd	PATRIC	CDS	63161	63427	267	+		PLF_2172_00005480	PGF_02272116		88		hypothetical protein
Ar-6	2172.49	2172.49.con.0002	fig|2172.49.peg.85			PATRIC.2172.49.2172.49.con.0002.CDS.63451.65580.fwd	PATRIC	CDS	63451	65580	2130	+		PLF_2172_00000783	PGF_00036994		709		Probable cation-transporting P-type ATPase C (EC 3.6.3.-) (Metal-transporting ATPase Mta72)
Ar-6	2172.49	2172.49.con.0002	fig|2172.49.peg.86			PATRIC.2172.49.2172.49.con.0002.CDS.65668.66417.fwd	PATRIC	CDS	65668	66417	750	+		PLF_2172_00013048	PGF_10519324		249		ABC transporter, permease protein (cluster 10, nitrate/sulfonate/bicarbonate)
Ar-6	2172.49	2172.49.con.0002	fig|2172.49.peg.87			PATRIC.2172.49.2172.49.con.0002.CDS.66427.67179.fwd	PATRIC	CDS	66427	67179	753	+		PLF_2172_00000971	PGF_03097747		250		ABC transporter, ATP-binding protein (cluster 1, maltose/g3p/polyamine/iron); ABC transporter, ATP-binding protein (cluster 10, nitrate/sulfonate/bicarbonate)
Ar-6	2172.49	2172.49.con.0002	fig|2172.49.peg.88			PATRIC.2172.49.2172.49.con.0002.CDS.67183.67917.rev	PATRIC	CDS	67183	67917	735	-		PLF_2172_00001232	PGF_05520131		244		Hydroxymethylpyrimidine phosphate kinase ThiD (EC 2.7.4.7)	GO:0008972|phosphomethylpyrimidine kinase activity
Ar-6	2172.49	2172.49.con.0002	fig|2172.49.peg.89			PATRIC.2172.49.2172.49.con.0002.CDS.67918.68592.rev	PATRIC	CDS	67918	68592	675	-		PLF_2172_00001099	PGF_00418521		224		2-phospho-L-lactate guanylyltransferase (EC 2.7.7.68)
Ar-6	2172.49	2172.49.con.0002	fig|2172.49.peg.90			PATRIC.2172.49.2172.49.con.0002.CDS.68601.70004.rev	PATRIC	CDS	68601	70004	1404	-		PLF_2172_00000231	PGF_00037586		467		Prolyl-tRNA synthetase (EC 6.1.1.15), archaeal/eukaryal type	GO:0004827|proline-tRNA ligase activity
Ar-6	2172.49	2172.49.con.0002	fig|2172.49.peg.16			PATRIC.2172.49.2172.49.con.0002.CDS.6891.7328.fwd	PATRIC	CDS	6891	7328	438	+		PLF_2172_00001544	PGF_00322033		145		hypothetical protein
Ar-6	2172.49	2172.49.con.0002	fig|2172.49.peg.91			PATRIC.2172.49.2172.49.con.0002.CDS.70218.71261.fwd	PATRIC	CDS	70218	71261	1044	+		PLF_2172_00000209	PGF_00008548		347		Glycerol-1-phosphate dehydrogenase [NAD(P)+] (EC 1.1.1.261)	GO:0050492|glycerol-1-phosphate dehydrogenase [NAD(P)+] activity
Ar-6	2172.49	2172.49.con.0002	fig|2172.49.peg.92			PATRIC.2172.49.2172.49.con.0002.CDS.71262.71699.fwd	PATRIC	CDS	71262	71699	438	+		PLF_2172_00001341	PGF_00205254		145		UPF0179 protein MJ1627
Ar-6	2172.49	2172.49.con.0002	fig|2172.49.peg.93			PATRIC.2172.49.2172.49.con.0002.CDS.71699.72385.fwd	PATRIC	CDS	71699	72385	687	+		PLF_2172_00000631	PGF_05657253		228		Ribose-5-phosphate isomerase A (EC 5.3.1.6)	GO:0004751|ribose-5-phosphate isomerase activity
Ar-6	2172.49	2172.49.con.0002	fig|2172.49.peg.94			PATRIC.2172.49.2172.49.con.0002.CDS.72541.75738.rev	PATRIC	CDS	72541	75738	3198	-		PLF_2172_00001533	PGF_05606505		1065		Cell surface protein
Ar-6	2172.49	2172.49.con.0002	fig|2172.49.peg.95			PATRIC.2172.49.2172.49.con.0002.CDS.76111.77868.fwd	PATRIC	CDS	76111	77868	1758	+		PLF_2172_00022624	PGF_12880890		585		hypothetical protein
Ar-6	2172.49	2172.49.con.0002	fig|2172.49.peg.17			PATRIC.2172.49.2172.49.con.0002.CDS.7732.9597.rev	PATRIC	CDS	7732	9597	1866	-		PLF_2172_00000754	PGF_00008341		621		Glutamyl-tRNA(Gln) amidotransferase transferase subunit (EC 6.3.5.7)	GO:0050567|glutaminyl-tRNA synthase (glutamine-hydrolyzing) activity
Ar-6	2172.49	2172.49.con.0002	fig|2172.49.peg.96			PATRIC.2172.49.2172.49.con.0002.CDS.78230.78628.rev	PATRIC	CDS	78230	78628	399	-					132		hypothetical protein
Ar-6	2172.49	2172.49.con.0002	fig|2172.49.peg.18			PATRIC.2172.49.2172.49.con.0002.CDS.9608.10918.rev	PATRIC	CDS	9608	10918	1311	-		PLF_2172_00000753	PGF_00008338		436		Glutamyl-tRNA(Gln) amidotransferase asparaginase subunit (EC 6.3.5.7)	GO:0050567|glutaminyl-tRNA synthase (glutamine-hydrolyzing) activity
Ar-6	2172.49	2172.49.con.0003	fig|2172.49.peg.108			PATRIC.2172.49.2172.49.con.0003.CDS.13192.14325.fwd	PATRIC	CDS	13192	14325	1134	+		PLF_2172_00001163	PGF_10482405		377		hypothetical protein
Ar-6	2172.49	2172.49.con.0003	fig|2172.49.peg.109			PATRIC.2172.49.2172.49.con.0003.CDS.14347.15030.fwd	PATRIC	CDS	14347	15030	684	+		PLF_2172_00004415	PGF_01427545		227		Aquaporin Z
Ar-6	2172.49	2172.49.con.0003	fig|2172.49.peg.99			PATRIC.2172.49.2172.49.con.0003.CDS.1462.2049.fwd	PATRIC	CDS	1462	2049	588	+		PLF_2172_00004836	PGF_02274469		195		hypothetical protein
Ar-6	2172.49	2172.49.con.0003	fig|2172.49.peg.110			PATRIC.2172.49.2172.49.con.0003.CDS.15051.15230.rev	PATRIC	CDS	15051	15230	180	-					59		hypothetical protein
Ar-6	2172.49	2172.49.con.0003	fig|2172.49.peg.111			PATRIC.2172.49.2172.49.con.0003.CDS.15208.15741.rev	PATRIC	CDS	15208	15741	534	-					177		hypothetical protein
Ar-6	2172.49	2172.49.con.0003	fig|2172.49.peg.112			PATRIC.2172.49.2172.49.con.0003.CDS.15818.16495.fwd	PATRIC	CDS	15818	16495	678	+		PLF_2172_00012654	PGF_02923127		225		Uridylate kinase (EC 2.7.4.22)	GO:0033862|UMP kinase activity
Ar-6	2172.49	2172.49.con.0003	fig|2172.49.peg.113			PATRIC.2172.49.2172.49.con.0003.CDS.16504.17292.fwd	PATRIC	CDS	16504	17292	789	+		PLF_2172_00000525	PGF_00422949		262		Deoxyribonuclease TatD
Ar-6	2172.49	2172.49.con.0003	fig|2172.49.peg.114			PATRIC.2172.49.2172.49.con.0003.CDS.17308.17499.fwd	PATRIC	CDS	17308	17499	192	+		PLF_2172_00000958	PGF_02275841		63		hypothetical protein
Ar-6	2172.49	2172.49.con.0003	fig|2172.49.peg.115			PATRIC.2172.49.2172.49.con.0003.CDS.17508.17831.fwd	PATRIC	CDS	17508	17831	324	+		PLF_2172_00000439	PGF_00064218		107		UPF0145 protein YbjQ
Ar-6	2172.49	2172.49.con.0003	fig|2172.49.peg.116			PATRIC.2172.49.2172.49.con.0003.CDS.17845.18681.fwd	PATRIC	CDS	17845	18681	837	+		PLF_2172_00012994	PGF_06965956		278		hypothetical protein
Ar-6	2172.49	2172.49.con.0003	fig|2172.49.peg.117			PATRIC.2172.49.2172.49.con.0003.CDS.18694.18897.fwd	PATRIC	CDS	18694	18897	204	+					67		hypothetical protein
Ar-6	2172.49	2172.49.con.0003	fig|2172.49.peg.118			PATRIC.2172.49.2172.49.con.0003.CDS.18946.19302.rev	PATRIC	CDS	18946	19302	357	-					118		hypothetical protein
Ar-6	2172.49	2172.49.con.0003	fig|2172.49.peg.119			PATRIC.2172.49.2172.49.con.0003.CDS.19312.20121.rev	PATRIC	CDS	19312	20121	810	-		PLF_2172_00000942	PGF_02275584		269		hypothetical protein
Ar-6	2172.49	2172.49.con.0003	fig|2172.49.peg.97			PATRIC.2172.49.2172.49.con.0003.CDS.2.364.rev	PATRIC	CDS	2	364	363	-					121		hypothetical protein
Ar-6	2172.49	2172.49.con.0003	fig|2172.49.peg.120			PATRIC.2172.49.2172.49.con.0003.CDS.20162.21226.fwd	PATRIC	CDS	20162	21226	1065	+		PLF_2172_00009595	PGF_02271950		354		hypothetical protein
Ar-6	2172.49	2172.49.con.0003	fig|2172.49.peg.100			PATRIC.2172.49.2172.49.con.0003.CDS.2052.3272.fwd	PATRIC	CDS	2052	3272	1221	+		PLF_2172_00003589	PGF_02273566		406		hypothetical protein
Ar-6	2172.49	2172.49.con.0003	fig|2172.49.peg.121			PATRIC.2172.49.2172.49.con.0003.CDS.21348.22253.fwd	PATRIC	CDS	21348	22253	906	+					301		hypothetical protein
Ar-6	2172.49	2172.49.con.0003	fig|2172.49.peg.122			PATRIC.2172.49.2172.49.con.0003.CDS.22277.24187.fwd	PATRIC	CDS	22277	24187	1911	+		PLF_2172_00000210	PGF_02272513		636		Glycosyltransferase involved in cell wall biogenesis
Ar-6	2172.49	2172.49.con.0003	fig|2172.49.peg.123			PATRIC.2172.49.2172.49.con.0003.CDS.24293.25162.rev	PATRIC	CDS	24293	25162	870	-		PLF_2172_00000432	PGF_05723552		289		Transcription initiation factor B
Ar-6	2172.49	2172.49.con.0003	fig|2172.49.peg.124			PATRIC.2172.49.2172.49.con.0003.CDS.25270.25557.rev	PATRIC	CDS	25270	25557	288	-					95		hypothetical protein
Ar-6	2172.49	2172.49.con.0003	fig|2172.49.peg.125			PATRIC.2172.49.2172.49.con.0003.CDS.25655.26455.rev	PATRIC	CDS	25655	26455	801	-		PLF_2172_00001233	PGF_02271985		266		Hypothetical protein with distant similarity to Ribonuclease E inhibitor RraA (former MenG)
Ar-6	2172.49	2172.49.con.0003	fig|2172.49.peg.126			PATRIC.2172.49.2172.49.con.0003.CDS.26822.28054.fwd	PATRIC	CDS	26822	28054	1233	+		PLF_2172_00000518	PGF_00421665		410		DNA primase, archaeal DnaG-type
Ar-6	2172.49	2172.49.con.0003	fig|2172.49.peg.127			PATRIC.2172.49.2172.49.con.0003.CDS.28113.28724.fwd	PATRIC	CDS	28113	28724	612	+		PLF_2172_00000796	PGF_00054343		203		Substrate-specific component BioY of biotin ECF transporter
Ar-6	2172.49	2172.49.con.0003	fig|2172.49.peg.128			PATRIC.2172.49.2172.49.con.0003.CDS.28773.29171.fwd	PATRIC	CDS	28773	29171	399	+					132		hypothetical protein
Ar-6	2172.49	2172.49.con.0003	fig|2172.49.peg.129			PATRIC.2172.49.2172.49.con.0003.CDS.29321.30505.fwd	PATRIC	CDS	29321	30505	1185	+		PLF_2172_00000728	PGF_02275797		394		Predicted ATP-dependent carboligase related to biotin carboxylase
Ar-6	2172.49	2172.49.con.0003	fig|2172.49.peg.130			PATRIC.2172.49.2172.49.con.0003.CDS.30773.31450.rev	PATRIC	CDS	30773	31450	678	-		PLF_2172_00000450	PGF_00066389		225		V-type ATP synthase subunit D (EC 3.6.3.14)
Ar-6	2172.49	2172.49.con.0003	fig|2172.49.peg.131			PATRIC.2172.49.2172.49.con.0003.CDS.31478.32869.rev	PATRIC	CDS	31478	32869	1392	-		PLF_2172_00000679	PGF_00066375		463		V-type ATP synthase subunit B (EC 3.6.3.14)
Ar-6	2172.49	2172.49.con.0003	fig|2172.49.peg.132			PATRIC.2172.49.2172.49.con.0003.CDS.32872.34614.rev	PATRIC	CDS	32872	34614	1743	-		PLF_2172_00000678	PGF_00066372		580		V-type ATP synthase subunit A (EC 3.6.3.14)
Ar-6	2172.49	2172.49.con.0003	fig|2172.49.peg.101			PATRIC.2172.49.2172.49.con.0003.CDS.3308.3574.rev	PATRIC	CDS	3308	3574	267	-		PLF_2172_00001894	PGF_02272392		88		hypothetical protein
Ar-6	2172.49	2172.49.con.0003	fig|2172.49.peg.133			PATRIC.2172.49.2172.49.con.0003.CDS.34611.34928.rev	PATRIC	CDS	34611	34928	318	-		PLF_2172_00001043	PGF_10334130		105		V-type ATP synthase subunit F (EC 3.6.3.14)
Ar-6	2172.49	2172.49.con.0003	fig|2172.49.peg.134			PATRIC.2172.49.2172.49.con.0003.CDS.34925.36079.rev	PATRIC	CDS	34925	36079	1155	-		PLF_2172_00012907	PGF_10517719		384		V-type ATP synthase subunit C (EC 3.6.3.14)
Ar-6	2172.49	2172.49.con.0003	fig|2172.49.peg.102			PATRIC.2172.49.2172.49.con.0003.CDS.3607.3828.rev	PATRIC	CDS	3607	3828	222	-					73		hypothetical protein
Ar-6	2172.49	2172.49.con.0003	fig|2172.49.peg.135			PATRIC.2172.49.2172.49.con.0003.CDS.36095.36706.rev	PATRIC	CDS	36095	36706	612	-		PLF_2172_00000451	PGF_00066405		203		V-type ATP synthase subunit E (EC 3.6.3.14)
Ar-6	2172.49	2172.49.con.0003	fig|2172.49.peg.136			PATRIC.2172.49.2172.49.con.0003.CDS.36719.37210.rev	PATRIC	CDS	36719	37210	492	-		PLF_2172_00000681	PGF_03798826		163		V-type ATP synthase subunit K (EC 3.6.3.14)
Ar-6	2172.49	2172.49.con.0003	fig|2172.49.peg.137			PATRIC.2172.49.2172.49.con.0003.CDS.37275.39278.rev	PATRIC	CDS	37275	39278	2004	-		PLF_2172_00012898	PGF_09085890		667		V-type ATP synthase subunit I (EC 3.6.3.14)
Ar-6	2172.49	2172.49.con.0003	fig|2172.49.peg.103			PATRIC.2172.49.2172.49.con.0003.CDS.3819.5144.rev	PATRIC	CDS	3819	5144	1326	-		PLF_2172_00017878	PGF_04664292		441		Retron-type RNA-directed DNA polymerase (EC 2.7.7.49)	GO:0003964|RNA-directed DNA polymerase activity
Ar-6	2172.49	2172.49.con.0003	fig|2172.49.peg.138			PATRIC.2172.49.2172.49.con.0003.CDS.39290.39604.rev	PATRIC	CDS	39290	39604	315	-		PLF_2172_00001276	PGF_05657297		104		V-type ATP synthase subunit H (EC 3.6.3.14)
Ar-6	2172.49	2172.49.con.0003	fig|2172.49.peg.139			PATRIC.2172.49.2172.49.con.0003.CDS.39914.40030.fwd	PATRIC	CDS	39914	40030	117	+					38		hypothetical protein
Ar-6	2172.49	2172.49.con.0003	fig|2172.49.peg.140			PATRIC.2172.49.2172.49.con.0003.CDS.40392.40520.fwd	PATRIC	CDS	40392	40520	129	+					42		hypothetical protein
Ar-6	2172.49	2172.49.con.0003	fig|2172.49.peg.141			PATRIC.2172.49.2172.49.con.0003.CDS.40528.42039.rev	PATRIC	CDS	40528	42039	1512	-					503		hypothetical protein
Ar-6	2172.49	2172.49.con.0003	fig|2172.49.peg.142			PATRIC.2172.49.2172.49.con.0003.CDS.42184.43293.rev	PATRIC	CDS	42184	43293	1110	-					369		hypothetical protein
Ar-6	2172.49	2172.49.con.0003	fig|2172.49.peg.143			PATRIC.2172.49.2172.49.con.0003.CDS.43302.44768.rev	PATRIC	CDS	43302	44768	1467	-					488		hypothetical protein
Ar-6	2172.49	2172.49.con.0003	fig|2172.49.peg.144			PATRIC.2172.49.2172.49.con.0003.CDS.45474.45608.rev	PATRIC	CDS	45474	45608	135	-					44		hypothetical protein
Ar-6	2172.49	2172.49.con.0003	fig|2172.49.peg.145			PATRIC.2172.49.2172.49.con.0003.CDS.45780.45902.rev	PATRIC	CDS	45780	45902	123	-					40		hypothetical protein
Ar-6	2172.49	2172.49.con.0003	fig|2172.49.peg.146			PATRIC.2172.49.2172.49.con.0003.CDS.46365.46688.rev	PATRIC	CDS	46365	46688	324	-					107		hypothetical protein
Ar-6	2172.49	2172.49.con.0003	fig|2172.49.peg.147			PATRIC.2172.49.2172.49.con.0003.CDS.46959.47117.rev	PATRIC	CDS	46959	47117	159	-					52		hypothetical protein
Ar-6	2172.49	2172.49.con.0003	fig|2172.49.peg.148			PATRIC.2172.49.2172.49.con.0003.CDS.48058.48408.rev	PATRIC	CDS	48058	48408	351	-		PLF_2172_00001444	PGF_02272128		116		hypothetical protein
Ar-6	2172.49	2172.49.con.0003	fig|2172.49.peg.149			PATRIC.2172.49.2172.49.con.0003.CDS.48473.48802.fwd	PATRIC	CDS	48473	48802	330	+		PLF_2172_00018159	PGF_00958386		109		hypothetical protein
Ar-6	2172.49	2172.49.con.0003	fig|2172.49.peg.150			PATRIC.2172.49.2172.49.con.0003.CDS.48792.49130.rev	PATRIC	CDS	48792	49130	339	-					112		hypothetical protein
Ar-6	2172.49	2172.49.con.0003	fig|2172.49.peg.151			PATRIC.2172.49.2172.49.con.0003.CDS.49132.49641.rev	PATRIC	CDS	49132	49641	510	-		PLF_2172_00000593	PGF_06672158		169		Nitroreductase family protein
Ar-6	2172.49	2172.49.con.0003	fig|2172.49.peg.152			PATRIC.2172.49.2172.49.con.0003.CDS.49643.50443.rev	PATRIC	CDS	49643	50443	801	-		PLF_2172_00000505	PGF_03036276		266		Citrate synthase (si) (EC 2.3.3.1)	GO:0004108|citrate (Si)-synthase activity
Ar-6	2172.49	2172.49.con.0003	fig|2172.49.peg.153			PATRIC.2172.49.2172.49.con.0003.CDS.50503.51375.rev	PATRIC	CDS	50503	51375	873	-		PLF_2172_00000865	PGF_00006457		290		Fumarate hydratase class I, alpha region (EC 4.2.1.2); L(+)-tartrate dehydratase alpha subunit (EC 4.2.1.32)	GO:0004333|fumarate hydratase activity;GO:0008730|L(+)-tartrate dehydratase activity
Ar-6	2172.49	2172.49.con.0003	fig|2172.49.peg.154			PATRIC.2172.49.2172.49.con.0003.CDS.51380.52282.rev	PATRIC	CDS	51380	52282	903	-		PLF_2172_00000154	PGF_08225224		300		hypothetical protein
Ar-6	2172.49	2172.49.con.0003	fig|2172.49.peg.155			PATRIC.2172.49.2172.49.con.0003.CDS.52284.53693.rev	PATRIC	CDS	52284	53693	1410	-		PLF_2172_00000881	PGF_06735021		469		MmgE/PrpD family protein
Ar-6	2172.49	2172.49.con.0003	fig|2172.49.peg.156			PATRIC.2172.49.2172.49.con.0003.CDS.53764.54270.rev	PATRIC	CDS	53764	54270	507	-		PLF_2172_00001337	PGF_10496915		168		putative membrane protein
Ar-6	2172.49	2172.49.con.0003	fig|2172.49.peg.157			PATRIC.2172.49.2172.49.con.0003.CDS.54271.55167.rev	PATRIC	CDS	54271	55167	897	-		PLF_2172_00008306	PGF_10496915		298		putative membrane protein
Ar-6	2172.49	2172.49.con.0003	fig|2172.49.peg.158			PATRIC.2172.49.2172.49.con.0003.CDS.55373.56638.rev	PATRIC	CDS	55373	56638	1266	-		PLF_2172_00000015	PGF_00413307		421		tRNA(Ile)(2)-agmatinylcytidine synthase (EC 6.3.4.22)
Ar-6	2172.49	2172.49.con.0003	fig|2172.49.peg.159			PATRIC.2172.49.2172.49.con.0003.CDS.56696.57628.fwd	PATRIC	CDS	56696	57628	933	+		PLF_2172_00013072	PGF_00188552		310		Uncharacterized transcriptional regulatory protein MJ1164, Cro/C1 family
Ar-6	2172.49	2172.49.con.0003	fig|2172.49.peg.160			PATRIC.2172.49.2172.49.con.0003.CDS.57638.58024.fwd	PATRIC	CDS	57638	58024	387	+		PLF_2172_00001193	PGF_02271972		128		hypothetical protein
Ar-6	2172.49	2172.49.con.0003	fig|2172.49.peg.161			PATRIC.2172.49.2172.49.con.0003.CDS.58021.58815.rev	PATRIC	CDS	58021	58815	795	-		PLF_2172_00001058	PGF_02271911		264		hypothetical protein
Ar-6	2172.49	2172.49.con.0003	fig|2172.49.peg.162			PATRIC.2172.49.2172.49.con.0003.CDS.58824.59162.rev	PATRIC	CDS	58824	59162	339	-		PLF_2172_00003664	PGF_03145562		112		hypothetical protein
Ar-6	2172.49	2172.49.con.0003	fig|2172.49.peg.163			PATRIC.2172.49.2172.49.con.0003.CDS.59391.60965.fwd	PATRIC	CDS	59391	60965	1575	+		PLF_2172_00000323	PGF_00012987		524		D-3-phosphoglycerate dehydrogenase (EC 1.1.1.95)	GO:0004617|phosphoglycerate dehydrogenase activity
Ar-6	2172.49	2172.49.con.0003	fig|2172.49.peg.164			PATRIC.2172.49.2172.49.con.0003.CDS.60998.61663.rev	PATRIC	CDS	60998	61663	666	-		PLF_2172_00000883	PGF_00022669		221		Mov34 family protein
Ar-6	2172.49	2172.49.con.0003	fig|2172.49.peg.165			PATRIC.2172.49.2172.49.con.0003.CDS.61660.62382.rev	PATRIC	CDS	61660	62382	723	-		PLF_2172_00000832	PGF_00413370		240		tRNA(His) guanylyltransferase (EC 2.7.7.79)
Ar-6	2172.49	2172.49.con.0003	fig|2172.49.peg.104			PATRIC.2172.49.2172.49.con.0003.CDS.6229.7173.fwd	PATRIC	CDS	6229	7173	945	+		PLF_2172_00001078	PGF_08265337		314		2-phosphoglycerate kinase (EC 2.7.2.-) (2PGK)	GO:0036357|2-phosphoglycerate kinase activity;GO:0036357|N2-acetyl-L-aminoadipate kinase activity
Ar-6	2172.49	2172.49.con.0003	fig|2172.49.peg.166			PATRIC.2172.49.2172.49.con.0003.CDS.62382.63146.rev	PATRIC	CDS	62382	63146	765	-		PLF_2172_00000759	PGF_00015980		254		L-Aspartate dehydrogenase (EC 1.4.1.21)	GO:0033735|aspartate dehydrogenase activity
Ar-6	2172.49	2172.49.con.0003	fig|2172.49.peg.167			PATRIC.2172.49.2172.49.con.0003.CDS.63197.63598.rev	PATRIC	CDS	63197	63598	402	-		PLF_2172_00000951	PGF_02275835		133		hypothetical protein
Ar-6	2172.49	2172.49.con.0003	fig|2172.49.peg.168			PATRIC.2172.49.2172.49.con.0003.CDS.63760.64482.fwd	PATRIC	CDS	63760	64482	723	+		PLF_2172_00005740	PGF_00399598		240		hypothetical protein AF0375
Ar-6	2172.49	2172.49.con.0003	fig|2172.49.peg.169			PATRIC.2172.49.2172.49.con.0003.CDS.64510.65919.rev	PATRIC	CDS	64510	65919	1410	-		PLF_2172_00000224	PGF_00026214		469		Non-phosphorylating glyceraldehyde-3-phosphate dehydrogenase (NAD)
Ar-6	2172.49	2172.49.con.0003	fig|2172.49.peg.170			PATRIC.2172.49.2172.49.con.0003.CDS.66057.66239.rev	PATRIC	CDS	66057	66239	183	-					60		hypothetical protein
Ar-6	2172.49	2172.49.con.0003	fig|2172.49.peg.171			PATRIC.2172.49.2172.49.con.0003.CDS.66239.67162.rev	PATRIC	CDS	66239	67162	924	-		PLF_2172_00005963	PGF_12813698		307		Archaeal homolog of type 2 secretion system protein F (TadB-like protein)
Ar-6	2172.49	2172.49.con.0003	fig|2172.49.peg.172			PATRIC.2172.49.2172.49.con.0003.CDS.67254.67394.rev	PATRIC	CDS	67254	67394	141	-					46		hypothetical protein
Ar-6	2172.49	2172.49.con.0003	fig|2172.49.peg.173			PATRIC.2172.49.2172.49.con.0003.CDS.67553.67690.fwd	PATRIC	CDS	67553	67690	138	+					45		hypothetical protein
Ar-6	2172.49	2172.49.con.0003	fig|2172.49.peg.174			PATRIC.2172.49.2172.49.con.0003.CDS.67826.68074.rev	PATRIC	CDS	67826	68074	249	-					82		hypothetical protein
Ar-6	2172.49	2172.49.con.0003	fig|2172.49.peg.175			PATRIC.2172.49.2172.49.con.0003.CDS.68077.68217.fwd	PATRIC	CDS	68077	68217	141	+					46		hypothetical protein
Ar-6	2172.49	2172.49.con.0003	fig|2172.49.peg.176			PATRIC.2172.49.2172.49.con.0003.CDS.68439.68618.rev	PATRIC	CDS	68439	68618	180	-		PLF_2172_00001225	PGF_08546938		59		Ferredoxin
Ar-6	2172.49	2172.49.con.0003	fig|2172.49.peg.105			PATRIC.2172.49.2172.49.con.0003.CDS.7166.7744.fwd	PATRIC	CDS	7166	7744	579	+		PLF_2172_00000932	PGF_02278032		192		Uncharacterized C4-type Zn finger protein MJ0530
Ar-6	2172.49	2172.49.con.0003	fig|2172.49.peg.106			PATRIC.2172.49.2172.49.con.0003.CDS.7756.8193.rev	PATRIC	CDS	7756	8193	438	-		PLF_2172_00000261	PGF_00337295		145		hypothetical protein
Ar-6	2172.49	2172.49.con.0003	fig|2172.49.peg.107			PATRIC.2172.49.2172.49.con.0003.CDS.8462.12727.rev	PATRIC	CDS	8462	12727	4266	-		PLF_2172_00012520	PGF_08225224		1421		hypothetical protein
Ar-6	2172.49	2172.49.con.0003	fig|2172.49.peg.98			PATRIC.2172.49.2172.49.con.0003.CDS.912.1481.fwd	PATRIC	CDS	912	1481	570	+		PLF_2172_00004833	PGF_02274466		189		hypothetical protein
Ar-6	2172.49	2172.49.con.0004	fig|2172.49.peg.187			PATRIC.2172.49.2172.49.con.0004.CDS.10859.12574.fwd	PATRIC	CDS	10859	12574	1716	+		PLF_2172_00000545	PGF_00006307		571		Formylmethanofuran dehydrogenase subunit A (EC 1.2.99.5)	GO:0018493|formylmethanofuran dehydrogenase activity
Ar-6	2172.49	2172.49.con.0004	fig|2172.49.peg.178			PATRIC.2172.49.2172.49.con.0004.CDS.1241.3406.fwd	PATRIC	CDS	1241	3406	2166	+		PLF_2172_00000338	PGF_00006147		721		Formate dehydrogenase alpha subunit (EC 1.2.1.2)	GO:0008863|formate dehydrogenase (NAD+) activity
Ar-6	2172.49	2172.49.con.0004	fig|2172.49.peg.188			PATRIC.2172.49.2172.49.con.0004.CDS.12586.13452.fwd	PATRIC	CDS	12586	13452	867	+		PLF_2172_00000544	PGF_10432888		288		Formylmethanofuran dehydrogenase (tungsten) subunit C (EC 1.2.99.5)	GO:0018493|formylmethanofuran dehydrogenase activity
Ar-6	2172.49	2172.49.con.0004	fig|2172.49.peg.189			PATRIC.2172.49.2172.49.con.0004.CDS.13497.13787.fwd	PATRIC	CDS	13497	13787	291	+		PLF_2172_00001189	PGF_02271969		96		hypothetical protein
Ar-6	2172.49	2172.49.con.0004	fig|2172.49.peg.190			PATRIC.2172.49.2172.49.con.0004.CDS.13909.14199.fwd	PATRIC	CDS	13909	14199	291	+		PLF_2172_00001187	PGF_02271968		96		hypothetical protein
Ar-6	2172.49	2172.49.con.0004	fig|2172.49.peg.191			PATRIC.2172.49.2172.49.con.0004.CDS.14200.15882.rev	PATRIC	CDS	14200	15882	1683	-		PLF_2172_00000241	PGF_02279959		560		Transcriptional repressor of nif and glnA operons
Ar-6	2172.49	2172.49.con.0004	fig|2172.49.peg.192			PATRIC.2172.49.2172.49.con.0004.CDS.15939.17297.rev	PATRIC	CDS	15939	17297	1359	-		PLF_2172_00000208	PGF_00275905		452		Glutamine synthetase type I (EC 6.3.1.2)	GO:0004356|glutamate-ammonia ligase activity
Ar-6	2172.49	2172.49.con.0004	fig|2172.49.peg.193			PATRIC.2172.49.2172.49.con.0004.CDS.17547.18299.rev	PATRIC	CDS	17547	18299	753	-		PLF_2172_00000988	PGF_02275856		250		Dinucleotide-utilizing enzymes involved in molybdopterin and thiamine biosynthesis family 2
Ar-6	2172.49	2172.49.con.0004	fig|2172.49.peg.194			PATRIC.2172.49.2172.49.con.0004.CDS.18309.19475.rev	PATRIC	CDS	18309	19475	1167	-		PLF_2172_00000760	PGF_00038846		388		Aldo/keto reductase, 4Fe-4S-containing, TM1183 family
Ar-6	2172.49	2172.49.con.0004	fig|2172.49.peg.195			PATRIC.2172.49.2172.49.con.0004.CDS.19850.21100.fwd	PATRIC	CDS	19850	21100	1251	+		PLF_2172_00000491	PGF_02064356		416		Adenosylhomocysteinase (EC 3.3.1.1)	GO:0004013|adenosylhomocysteinase activity
Ar-6	2172.49	2172.49.con.0004	fig|2172.49.peg.196			PATRIC.2172.49.2172.49.con.0004.CDS.21120.21653.fwd	PATRIC	CDS	21120	21653	534	+		PLF_2172_00013095	PGF_10684161		177		FIG00101309: protein of unknown function in methanogens
Ar-6	2172.49	2172.49.con.0004	fig|2172.49.peg.179			PATRIC.2172.49.2172.49.con.0004.CDS.3424.4629.fwd	PATRIC	CDS	3424	4629	1206	+		PLF_2172_00000540	PGF_00006151		401		Formate dehydrogenase beta subunit (EC 1.2.1.2)	GO:0008863|formate dehydrogenase (NAD+) activity
Ar-6	2172.49	2172.49.con.0004	fig|2172.49.peg.177			PATRIC.2172.49.2172.49.con.0004.CDS.350.1156.fwd	PATRIC	CDS	350	1156	807	+		PLF_2172_00000200	PGF_00006186		268		Formate efflux transporter FocA
Ar-6	2172.49	2172.49.con.0004	fig|2172.49.peg.180			PATRIC.2172.49.2172.49.con.0004.CDS.4718.5650.rev	PATRIC	CDS	4718	5650	933	-		PLF_2172_00000322	PGF_10244701		310		GTP 3',8-cyclase (EC 4.1.99.22)
Ar-6	2172.49	2172.49.con.0004	fig|2172.49.peg.181			PATRIC.2172.49.2172.49.con.0004.CDS.5655.6692.rev	PATRIC	CDS	5655	6692	1038	-		PLF_2172_00000588	PGF_10499347		345		Molybdopterin-guanine dinucleotide biosynthesis protein MobB
Ar-6	2172.49	2172.49.con.0004	fig|2172.49.peg.182			PATRIC.2172.49.2172.49.con.0004.CDS.7112.7570.fwd	PATRIC	CDS	7112	7570	459	+		PLF_2172_00000543	PGF_00006296		152		Formylmethanofuran dehydrogenase (tungsten) operon gene H
Ar-6	2172.49	2172.49.con.0004	fig|2172.49.peg.183			PATRIC.2172.49.2172.49.con.0004.CDS.7563.8660.fwd	PATRIC	CDS	7563	8660	1098	+		PLF_2172_00000201	PGF_00006294		365		Formylmethanofuran dehydrogenase (tungsten) operon gene F (polyferredoxin) (EC 1.2.99.5)	GO:0018493|formylmethanofuran dehydrogenase activity
Ar-6	2172.49	2172.49.con.0004	fig|2172.49.peg.184			PATRIC.2172.49.2172.49.con.0004.CDS.8669.8899.fwd	PATRIC	CDS	8669	8899	231	+		PLF_2172_00000542	PGF_00006295		76		Formylmethanofuran dehydrogenase (tungsten) operon gene G
Ar-6	2172.49	2172.49.con.0004	fig|2172.49.peg.185			PATRIC.2172.49.2172.49.con.0004.CDS.8913.9482.fwd	PATRIC	CDS	8913	9482	570	+		PLF_2172_00000546	PGF_00006314		189		Formylmethanofuran dehydrogenase subunit D (EC 1.2.99.5)	GO:0018493|formylmethanofuran dehydrogenase activity
Ar-6	2172.49	2172.49.con.0004	fig|2172.49.peg.186			PATRIC.2172.49.2172.49.con.0004.CDS.9472.10848.fwd	PATRIC	CDS	9472	10848	1377	+		PLF_2172_00000339	PGF_00006290		458		Formylmethanofuran dehydrogenase (molybdenum) subunit B (EC 1.2.99.5)	GO:0018493|formylmethanofuran dehydrogenase activity
Ar-6	2172.49	2172.49.con.0005	fig|2172.49.peg.206			PATRIC.2172.49.2172.49.con.0005.CDS.10511.11506.fwd	PATRIC	CDS	10511	11506	996	+		PLF_2172_00006337	PGF_00773245		331		Site-specific tyrosine recombinase
Ar-6	2172.49	2172.49.con.0005	fig|2172.49.peg.207			PATRIC.2172.49.2172.49.con.0005.CDS.11793.12869.fwd	PATRIC	CDS	11793	12869	1077	+		PLF_2172_00000798	PGF_07980447		358		Threonine dehydrogenase and related Zn-dependent dehydrogenases
Ar-6	2172.49	2172.49.con.0005	fig|2172.49.peg.208			PATRIC.2172.49.2172.49.con.0005.CDS.12903.13019.fwd	PATRIC	CDS	12903	13019	117	+					38		hypothetical protein
Ar-6	2172.49	2172.49.con.0005	fig|2172.49.peg.209			PATRIC.2172.49.2172.49.con.0005.CDS.13081.13377.fwd	PATRIC	CDS	13081	13377	297	+		PLF_2172_00001453	PGF_02272138		98		lin0150
Ar-6	2172.49	2172.49.con.0005	fig|2172.49.peg.210			PATRIC.2172.49.2172.49.con.0005.CDS.13551.14387.fwd	PATRIC	CDS	13551	14387	837	+		PLF_2172_00000487	PGF_00958694		278		Acetyltransferase
Ar-6	2172.49	2172.49.con.0005	fig|2172.49.peg.211			PATRIC.2172.49.2172.49.con.0005.CDS.14406.14567.fwd	PATRIC	CDS	14406	14567	162	+		PLF_2172_00009504	PGF_04366413		53		hypothetical protein
Ar-6	2172.49	2172.49.con.0005	fig|2172.49.peg.212			PATRIC.2172.49.2172.49.con.0005.CDS.14627.14746.fwd	PATRIC	CDS	14627	14746	120	+					39		hypothetical protein
Ar-6	2172.49	2172.49.con.0005	fig|2172.49.peg.213			PATRIC.2172.49.2172.49.con.0005.CDS.14756.14866.fwd	PATRIC	CDS	14756	14866	111	+		PLF_2172_00014140	PGF_07349987		36		hypothetical protein
Ar-6	2172.49	2172.49.con.0005	fig|2172.49.peg.214			PATRIC.2172.49.2172.49.con.0005.CDS.14883.15476.rev	PATRIC	CDS	14883	15476	594	-		PLF_2172_00000119	PGF_00425679		197		FIG000605: protein co-occurring with transport systems (COG1739)
Ar-6	2172.49	2172.49.con.0005	fig|2172.49.peg.215			PATRIC.2172.49.2172.49.con.0005.CDS.15545.15892.fwd	PATRIC	CDS	15545	15892	348	+					115		hypothetical protein
Ar-6	2172.49	2172.49.con.0005	fig|2172.49.peg.216			PATRIC.2172.49.2172.49.con.0005.CDS.15897.16589.rev	PATRIC	CDS	15897	16589	693	-		PLF_2172_00000164	PGF_00049978		230		2-amino-5-formylamino-6-ribosylaminopyrimidin-4(3H)-one 5-monophosphate deformylase (EC 3.5.1.102)
Ar-6	2172.49	2172.49.con.0005	fig|2172.49.peg.217			PATRIC.2172.49.2172.49.con.0005.CDS.16599.17081.rev	PATRIC	CDS	16599	17081	483	-		PLF_2172_00000814	PGF_00070163		160		conserved protein with predicted RNA binding PUA domain
Ar-6	2172.49	2172.49.con.0005	fig|2172.49.peg.218			PATRIC.2172.49.2172.49.con.0005.CDS.17137.17640.rev	PATRIC	CDS	17137	17640	504	-					167		hypothetical protein
Ar-6	2172.49	2172.49.con.0005	fig|2172.49.peg.219			PATRIC.2172.49.2172.49.con.0005.CDS.17941.18171.fwd	PATRIC	CDS	17941	18171	231	+		PLF_2172_00000400	PGF_00044172		76		Putative snRNP Sm-like protein
Ar-6	2172.49	2172.49.con.0005	fig|2172.49.peg.220			PATRIC.2172.49.2172.49.con.0005.CDS.18229.18417.fwd	PATRIC	CDS	18229	18417	189	+		PLF_2172_00000371	PGF_00016427		62		LSU ribosomal protein L37e
Ar-6	2172.49	2172.49.con.0005	fig|2172.49.peg.221			PATRIC.2172.49.2172.49.con.0005.CDS.18622.19641.fwd	PATRIC	CDS	18622	19641	1020	+			PGF_08225224		339		hypothetical protein
Ar-6	2172.49	2172.49.con.0005	fig|2172.49.peg.222			PATRIC.2172.49.2172.49.con.0005.CDS.19664.19807.fwd	PATRIC	CDS	19664	19807	144	+					47		hypothetical protein
Ar-6	2172.49	2172.49.con.0005	fig|2172.49.peg.223			PATRIC.2172.49.2172.49.con.0005.CDS.19800.20702.rev	PATRIC	CDS	19800	20702	903	-		PLF_2172_00012380	PGF_03846068		300		Pyridoxal kinase (EC 2.7.1.35)	GO:0008478|pyridoxal kinase activity
Ar-6	2172.49	2172.49.con.0005	fig|2172.49.peg.197			PATRIC.2172.49.2172.49.con.0005.CDS.2.130.fwd	PATRIC	CDS	2	130	129	+					42		hypothetical protein
Ar-6	2172.49	2172.49.con.0005	fig|2172.49.peg.224			PATRIC.2172.49.2172.49.con.0005.CDS.20865.21284.fwd	PATRIC	CDS	20865	21284	420	+					139		hypothetical protein
Ar-6	2172.49	2172.49.con.0005	fig|2172.49.peg.225			PATRIC.2172.49.2172.49.con.0005.CDS.21293.21628.rev	PATRIC	CDS	21293	21628	336	-		PLF_2172_00000700	PGF_02275790		111		hypothetical protein
Ar-6	2172.49	2172.49.con.0005	fig|2172.49.peg.226			PATRIC.2172.49.2172.49.con.0005.CDS.21779.22450.fwd	PATRIC	CDS	21779	22450	672	+		PLF_2172_00005784	PGF_03790040		223		Ribonuclease III (EC 3.1.26.3)	GO:0004525|ribonuclease III activity
Ar-6	2172.49	2172.49.con.0005	fig|2172.49.peg.227			PATRIC.2172.49.2172.49.con.0005.CDS.22451.23917.fwd	PATRIC	CDS	22451	23917	1467	+		PLF_2172_00000353	PGF_00012329		488		Homoserine O-acetyltransferase (EC 2.3.1.31)	GO:0004414|homoserine O-acetyltransferase activity
Ar-6	2172.49	2172.49.con.0005	fig|2172.49.peg.228			PATRIC.2172.49.2172.49.con.0005.CDS.23947.24654.fwd	PATRIC	CDS	23947	24654	708	+		PLF_2172_00022329	PGF_02273002		235		hypothetical protein
Ar-6	2172.49	2172.49.con.0005	fig|2172.49.peg.229			PATRIC.2172.49.2172.49.con.0005.CDS.24654.24968.fwd	PATRIC	CDS	24654	24968	315	+		PLF_2172_00002534	PGF_02272749		104		hypothetical protein
Ar-6	2172.49	2172.49.con.0005	fig|2172.49.peg.230			PATRIC.2172.49.2172.49.con.0005.CDS.25009.25743.rev	PATRIC	CDS	25009	25743	735	-					244		hypothetical protein
Ar-6	2172.49	2172.49.con.0005	fig|2172.49.peg.198			PATRIC.2172.49.2172.49.con.0005.CDS.251.2974.fwd	PATRIC	CDS	251	2974	2724	+		PLF_2172_00001619	PGF_00414310		907		Type I restriction-modification system, restriction subunit R (EC 3.1.21.3)	GO:0009035|Type I site-specific deoxyribonuclease activity
Ar-6	2172.49	2172.49.con.0005	fig|2172.49.peg.231			PATRIC.2172.49.2172.49.con.0005.CDS.25753.26487.rev	PATRIC	CDS	25753	26487	735	-					244		hypothetical protein
Ar-6	2172.49	2172.49.con.0005	fig|2172.49.peg.232			PATRIC.2172.49.2172.49.con.0005.CDS.26480.27427.rev	PATRIC	CDS	26480	27427	948	-		PLF_2172_00000981	PGF_00884706		315		Efflux ABC transporter, ATP-binding protein
Ar-6	2172.49	2172.49.con.0005	fig|2172.49.peg.233			PATRIC.2172.49.2172.49.con.0005.CDS.27907.28143.fwd	PATRIC	CDS	27907	28143	237	+		PLF_2172_00023106	PGF_06335969		78		Transcriptional regulator, Xre family
Ar-6	2172.49	2172.49.con.0005	fig|2172.49.peg.234			PATRIC.2172.49.2172.49.con.0005.CDS.28156.28887.fwd	PATRIC	CDS	28156	28887	732	+					243		hypothetical protein
Ar-6	2172.49	2172.49.con.0005	fig|2172.49.peg.235			PATRIC.2172.49.2172.49.con.0005.CDS.28897.29721.fwd	PATRIC	CDS	28897	29721	825	+					274		hypothetical protein
Ar-6	2172.49	2172.49.con.0005	fig|2172.49.peg.236			PATRIC.2172.49.2172.49.con.0005.CDS.30129.30401.fwd	PATRIC	CDS	30129	30401	273	+		PLF_2172_00001278	PGF_00067474		90		Zinc finger domain-containing protein
Ar-6	2172.49	2172.49.con.0005	fig|2172.49.peg.237			PATRIC.2172.49.2172.49.con.0005.CDS.30557.32008.fwd	PATRIC	CDS	30557	32008	1452	+		PLF_2172_00000299	PGF_05423582		483		Asparagine synthetase [glutamine-hydrolyzing] (EC 6.3.5.4)	GO:0004066|asparagine synthase (glutamine-hydrolyzing) activity
Ar-6	2172.49	2172.49.con.0005	fig|2172.49.peg.199			PATRIC.2172.49.2172.49.con.0005.CDS.3112.3756.fwd	PATRIC	CDS	3112	3756	645	+					214		hypothetical protein
Ar-6	2172.49	2172.49.con.0005	fig|2172.49.peg.238			PATRIC.2172.49.2172.49.con.0005.CDS.32291.33295.fwd	PATRIC	CDS	32291	33295	1005	+					334		hypothetical protein
Ar-6	2172.49	2172.49.con.0005	fig|2172.49.peg.239			PATRIC.2172.49.2172.49.con.0005.CDS.33415.33630.fwd	PATRIC	CDS	33415	33630	216	+		PLF_2172_00000980	PGF_00067576		71		Aspartyl-tRNA(Asn) amidotransferase subunit C (EC 6.3.5.6) @ Glutamyl-tRNA(Gln) amidotransferase subunit C (EC 6.3.5.7)	GO:0050566|asparaginyl-tRNA synthase (glutamine-hydrolyzing) activity;GO:0050567|glutaminyl-tRNA synthase (glutamine-hydrolyzing) activity
Ar-6	2172.49	2172.49.con.0005	fig|2172.49.peg.240			PATRIC.2172.49.2172.49.con.0005.CDS.33641.34126.fwd	PATRIC	CDS	33641	34126	486	+		PLF_2172_00001081	PGF_00012797		161		ACT-domain-containing protein, predicted allosteric regulator of homoserine dehydrogenase
Ar-6	2172.49	2172.49.con.0005	fig|2172.49.peg.241			PATRIC.2172.49.2172.49.con.0005.CDS.34139.35158.fwd	PATRIC	CDS	34139	35158	1020	+		PLF_2172_00000354	PGF_00492707		339		Homoserine dehydrogenase (EC 1.1.1.3)	GO:0004412|homoserine dehydrogenase activity
Ar-6	2172.49	2172.49.con.0005	fig|2172.49.peg.242			PATRIC.2172.49.2172.49.con.0005.CDS.35193.36404.fwd	PATRIC	CDS	35193	36404	1212	+		PLF_2172_00000135	PGF_00035860		403		Predicted functional analog of homoserine kinase (EC 2.7.1.-)	GO:0008443|phosphofructokinase activity;GO:0008443|phosphorylase kinase regulator activity;GO:0008443|cobinamide kinase activity;GO:0008443|phytol kinase activity;GO:0008443|phosphatidylinositol phosphate kinase activity;GO:0008443|cyclin-dependent protein serine/threonine kinase regulator activity;GO:0008443|phenol kinase activity;GO:0008443|cyclin-dependent protein kinase activating kinase regu…
Ar-6	2172.49	2172.49.con.0005	fig|2172.49.peg.243			PATRIC.2172.49.2172.49.con.0005.CDS.36405.37040.fwd	PATRIC	CDS	36405	37040	636	+		PLF_2172_00012444	PGF_01279258		211		NADPH-dependent FMN reductase
Ar-6	2172.49	2172.49.con.0005	fig|2172.49.peg.244			PATRIC.2172.49.2172.49.con.0005.CDS.37045.38400.fwd	PATRIC	CDS	37045	38400	1356	+		PLF_2172_00000785	PGF_00041608		451		Putative inner membrane protein
Ar-6	2172.49	2172.49.con.0005	fig|2172.49.peg.200			PATRIC.2172.49.2172.49.con.0005.CDS.3756.4310.fwd	PATRIC	CDS	3756	4310	555	+		PLF_2172_00020777	PGF_11366882		184		hypothetical protein
Ar-6	2172.49	2172.49.con.0005	fig|2172.49.peg.245			PATRIC.2172.49.2172.49.con.0005.CDS.38401.38808.fwd	PATRIC	CDS	38401	38808	408	+		PLF_2172_00003653	PGF_00012074		135		Histone acetyltransferase HPA2 and related acetyltransferases
Ar-6	2172.49	2172.49.con.0005	fig|2172.49.peg.246			PATRIC.2172.49.2172.49.con.0005.CDS.38817.39590.fwd	PATRIC	CDS	38817	39590	774	+		PLF_2172_00001031	PGF_00061826		257		Tributyrin esterase
Ar-6	2172.49	2172.49.con.0005	fig|2172.49.peg.247			PATRIC.2172.49.2172.49.con.0005.CDS.39629.39964.fwd	PATRIC	CDS	39629	39964	336	+					111		hypothetical protein
Ar-6	2172.49	2172.49.con.0005	fig|2172.49.peg.248			PATRIC.2172.49.2172.49.con.0005.CDS.40147.41763.fwd	PATRIC	CDS	40147	41763	1617	+		PLF_2172_00000308	PGF_00416129		538		CTP synthase (EC 6.3.4.2)	GO:0003883|CTP synthase activity
Ar-6	2172.49	2172.49.con.0005	fig|2172.49.peg.249			PATRIC.2172.49.2172.49.con.0005.CDS.41860.42726.fwd	PATRIC	CDS	41860	42726	867	+		PLF_2172_00009240	PGF_02271945		288		hypothetical protein
Ar-6	2172.49	2172.49.con.0005	fig|2172.49.peg.250			PATRIC.2172.49.2172.49.con.0005.CDS.42726.43154.fwd	PATRIC	CDS	42726	43154	429	+					142		hypothetical protein
Ar-6	2172.49	2172.49.con.0005	fig|2172.49.peg.201			PATRIC.2172.49.2172.49.con.0005.CDS.4311.5855.fwd	PATRIC	CDS	4311	5855	1545	+		PLF_2172_00001550	PGF_03084064		514		Type I restriction-modification system, DNA-methyltransferase subunit M (EC 2.1.1.72)	GO:0009007|site-specific DNA-methyltransferase (adenine-specific) activity
Ar-6	2172.49	2172.49.con.0005	fig|2172.49.peg.251			PATRIC.2172.49.2172.49.con.0005.CDS.43227.44030.fwd	PATRIC	CDS	43227	44030	804	+		PLF_2172_00001180	PGF_08225224		267		hypothetical protein
Ar-6	2172.49	2172.49.con.0005	fig|2172.49.peg.252			PATRIC.2172.49.2172.49.con.0005.CDS.44035.44715.fwd	PATRIC	CDS	44035	44715	681	+		PLF_2172_00000255	PGF_00070024		226		Uncharacterized protein MJ0570
Ar-6	2172.49	2172.49.con.0005	fig|2172.49.peg.253			PATRIC.2172.49.2172.49.con.0005.CDS.44718.45257.rev	PATRIC	CDS	44718	45257	540	-		PLF_2172_00000987	PGF_00422979		179		Dephospho-CoA kinase archaeal, predicted (EC 2.7.1.24)	GO:0004140|dephospho-CoA kinase activity
Ar-6	2172.49	2172.49.con.0005	fig|2172.49.peg.254			PATRIC.2172.49.2172.49.con.0005.CDS.45262.45999.rev	PATRIC	CDS	45262	45999	738	-		PLF_2172_00000132	PGF_00033890		245		Phosphopantothenate synthetase, archaeal (EC 6.3.2.36)
Ar-6	2172.49	2172.49.con.0005	fig|2172.49.peg.255			PATRIC.2172.49.2172.49.con.0005.CDS.46012.46395.rev	PATRIC	CDS	46012	46395	384	-		PLF_2172_00001316	PGF_02272039		127		hypothetical protein
Ar-6	2172.49	2172.49.con.0005	fig|2172.49.peg.256			PATRIC.2172.49.2172.49.con.0005.CDS.46742.47773.fwd	PATRIC	CDS	46742	47773	1032	+		PLF_2172_00000898	PGF_08256481		343		Predicted exonuclease
Ar-6	2172.49	2172.49.con.0005	fig|2172.49.peg.257			PATRIC.2172.49.2172.49.con.0005.CDS.47775.49277.fwd	PATRIC	CDS	47775	49277	1503	+		PLF_2172_00001046	PGF_02271901		500		hypothetical protein
Ar-6	2172.49	2172.49.con.0005	fig|2172.49.peg.258			PATRIC.2172.49.2172.49.con.0005.CDS.49272.50027.rev	PATRIC	CDS	49272	50027	756	-		PLF_2172_00004650	PGF_02274293		251		hypothetical protein
Ar-6	2172.49	2172.49.con.0005	fig|2172.49.peg.259			PATRIC.2172.49.2172.49.con.0005.CDS.50146.51174.fwd	PATRIC	CDS	50146	51174	1029	+		PLF_2172_00000245	PGF_00064745		342		Uncharacterized hydrolase MJ0555
Ar-6	2172.49	2172.49.con.0005	fig|2172.49.peg.260			PATRIC.2172.49.2172.49.con.0005.CDS.51405.51890.rev	PATRIC	CDS	51405	51890	486	-		PLF_2172_00000413	PGF_02635429		161		tRNA (adenine(37)-N6)-methyltransferase
Ar-6	2172.49	2172.49.con.0005	fig|2172.49.peg.261			PATRIC.2172.49.2172.49.con.0005.CDS.52105.52311.fwd	PATRIC	CDS	52105	52311	207	+		PLF_2172_00008528	PGF_04289125		68		Molybdate-binding domain of ModE
Ar-6	2172.49	2172.49.con.0005	fig|2172.49.peg.262			PATRIC.2172.49.2172.49.con.0005.CDS.52329.52469.rev	PATRIC	CDS	52329	52469	141	-					46		hypothetical protein
Ar-6	2172.49	2172.49.con.0005	fig|2172.49.peg.263			PATRIC.2172.49.2172.49.con.0005.CDS.52470.52907.rev	PATRIC	CDS	52470	52907	438	-		PLF_2172_00000587	PGF_00022554		145		Molybdopterin synthase catalytic subunit MoaE (EC 2.8.1.12)	GO:0030366|molybdopterin synthase activity
Ar-6	2172.49	2172.49.con.0005	fig|2172.49.peg.264			PATRIC.2172.49.2172.49.con.0005.CDS.52957.53490.rev	PATRIC	CDS	52957	53490	534	-		PLF_2172_00000772	PGF_00025580		177		Nicotinamide-nucleotide adenylyltransferase, NadM family (EC 2.7.7.1)	GO:0000309|nicotinamide-nucleotide adenylyltransferase activity
Ar-6	2172.49	2172.49.con.0005	fig|2172.49.peg.265			PATRIC.2172.49.2172.49.con.0005.CDS.53500.54210.rev	PATRIC	CDS	53500	54210	711	-		PLF_2172_00001179	PGF_02271961		236		hypothetical protein
Ar-6	2172.49	2172.49.con.0005	fig|2172.49.peg.266			PATRIC.2172.49.2172.49.con.0005.CDS.54309.54986.fwd	PATRIC	CDS	54309	54986	678	+					225		hypothetical protein
Ar-6	2172.49	2172.49.con.0005	fig|2172.49.peg.267			PATRIC.2172.49.2172.49.con.0005.CDS.54988.55503.fwd	PATRIC	CDS	54988	55503	516	+		PLF_2172_00000411	PGF_00048896		171		Ribosome biogenesis protein TSR3
Ar-6	2172.49	2172.49.con.0005	fig|2172.49.peg.268			PATRIC.2172.49.2172.49.con.0005.CDS.55711.55857.fwd	PATRIC	CDS	55711	55857	147	+		PLF_2172_00000372	PGF_00016434		48		LSU ribosomal protein L40e
Ar-6	2172.49	2172.49.con.0005	fig|2172.49.peg.269			PATRIC.2172.49.2172.49.con.0005.CDS.55948.56700.fwd	PATRIC	CDS	55948	56700	753	+		PLF_2172_00000279	PGF_00414519		250		Phosphoglycerol geranylgeranyltransferase (EC 2.5.1.41)	GO:0047294|phosphoglycerol geranylgeranyltransferase activity
Ar-6	2172.49	2172.49.con.0005	fig|2172.49.peg.270			PATRIC.2172.49.2172.49.con.0005.CDS.56763.57836.fwd	PATRIC	CDS	56763	57836	1074	+		PLF_2172_00007865	PGF_10527052		357		hypothetical protein
Ar-6	2172.49	2172.49.con.0005	fig|2172.49.peg.271			PATRIC.2172.49.2172.49.con.0005.CDS.57830.59332.fwd	PATRIC	CDS	57830	59332	1503	+		PLF_2172_00000104	PGF_04991091		500		Bipolar DNA helicase HerA
Ar-6	2172.49	2172.49.con.0005	fig|2172.49.peg.202			PATRIC.2172.49.2172.49.con.0005.CDS.5865.7061.fwd	PATRIC	CDS	5865	7061	1197	+		PLF_2172_00001579	PGF_04563108		398		Type I restriction-modification system, specificity subunit S
Ar-6	2172.49	2172.49.con.0005	fig|2172.49.peg.272			PATRIC.2172.49.2172.49.con.0005.CDS.59442.60668.fwd	PATRIC	CDS	59442	60668	1227	+		PLF_2172_00000324	PGF_02278516		408		DNA double-strand break repair protein Mre11
Ar-6	2172.49	2172.49.con.0005	fig|2172.49.peg.273			PATRIC.2172.49.2172.49.con.0005.CDS.60665.63412.fwd	PATRIC	CDS	60665	63412	2748	+		PLF_2172_00000020	PGF_02278154		915		DNA double-strand break repair Rad50 ATPase
Ar-6	2172.49	2172.49.con.0005	fig|2172.49.peg.274			PATRIC.2172.49.2172.49.con.0005.CDS.63434.63829.rev	PATRIC	CDS	63434	63829	396	-					131		hypothetical protein
Ar-6	2172.49	2172.49.con.0005	fig|2172.49.peg.275			PATRIC.2172.49.2172.49.con.0005.CDS.63946.64449.fwd	PATRIC	CDS	63946	64449	504	+		PLF_2172_00000709	PGF_12854382		168		methanogen enzyme similar to murein synthesis amino acid ligase
Ar-6	2172.49	2172.49.con.0005	fig|2172.49.peg.203			PATRIC.2172.49.2172.49.con.0005.CDS.7512.8342.fwd	PATRIC	CDS	7512	8342	831	+			PGF_04563108		276		Type I restriction-modification system, specificity subunit S
Ar-6	2172.49	2172.49.con.0005	fig|2172.49.peg.204			PATRIC.2172.49.2172.49.con.0005.CDS.8571.9554.fwd	PATRIC	CDS	8571	9554	984	+			PGF_04563108		327		Type I restriction-modification system, specificity subunit S
Ar-6	2172.49	2172.49.con.0005	fig|2172.49.peg.205			PATRIC.2172.49.2172.49.con.0005.CDS.9851.10282.fwd	PATRIC	CDS	9851	10282	432	+			PGF_04563108		143		Type I restriction-modification system, specificity subunit S
Ar-6	2172.49	2172.49.con.0006	fig|2172.49.peg.290			PATRIC.2172.49.2172.49.con.0006.CDS.11347.11574.fwd	PATRIC	CDS	11347	11574	228	+		PLF_2172_00000996	PGF_09238933		75		Ferrous iron transporter-associated protein FeoA
Ar-6	2172.49	2172.49.con.0006	fig|2172.49.peg.291			PATRIC.2172.49.2172.49.con.0006.CDS.11626.11823.fwd	PATRIC	CDS	11626	11823	198	+		PLF_2172_00001333	PGF_08235058		65		hypothetical protein
Ar-6	2172.49	2172.49.con.0006	fig|2172.49.peg.292			PATRIC.2172.49.2172.49.con.0006.CDS.11820.12659.rev	PATRIC	CDS	11820	12659	840	-		PLF_2172_00001210	PGF_01013659		279		ATPase component NikO of energizing module of nickel ECF transporter
Ar-6	2172.49	2172.49.con.0006	fig|2172.49.peg.278			PATRIC.2172.49.2172.49.con.0006.CDS.1236.1397.fwd	PATRIC	CDS	1236	1397	162	+		PLF_2172_00001019	PGF_10625057		53		Predicted Zn-ribbon RNA-binding protein with a function in translation
Ar-6	2172.49	2172.49.con.0006	fig|2172.49.peg.293			PATRIC.2172.49.2172.49.con.0006.CDS.12668.13498.rev	PATRIC	CDS	12668	13498	831	-		PLF_2172_00000434	PGF_12872571		276		Transmembrane component NikQ of energizing module of nickel ECF transporter
Ar-6	2172.49	2172.49.con.0006	fig|2172.49.peg.294			PATRIC.2172.49.2172.49.con.0006.CDS.13596.13901.rev	PATRIC	CDS	13596	13901	306	-		PLF_2172_00002572	PGF_02272787		101		hypothetical protein
Ar-6	2172.49	2172.49.con.0006	fig|2172.49.peg.295			PATRIC.2172.49.2172.49.con.0006.CDS.13903.14535.rev	PATRIC	CDS	13903	14535	633	-		PLF_2172_00000649	PGF_00054383		210		Substrate-specific component NikM of nickel ECF transporter
Ar-6	2172.49	2172.49.con.0006	fig|2172.49.peg.279			PATRIC.2172.49.2172.49.con.0006.CDS.1420.1689.fwd	PATRIC	CDS	1420	1689	270	+		PLF_2172_00000800	PGF_00060405		89		Translation elongation factor 1 beta subunit
Ar-6	2172.49	2172.49.con.0006	fig|2172.49.peg.296			PATRIC.2172.49.2172.49.con.0006.CDS.14791.16071.rev	PATRIC	CDS	14791	16071	1281	-		PLF_2172_00000851	PGF_00005852		426		Uncharacterized integral membrane protein, MJ0419/MJ0420 family
Ar-6	2172.49	2172.49.con.0006	fig|2172.49.peg.297			PATRIC.2172.49.2172.49.con.0006.CDS.16085.16858.rev	PATRIC	CDS	16085	16858	774	-		PLF_2172_00018910	PGF_11389441		257		hypothetical protein
Ar-6	2172.49	2172.49.con.0006	fig|2172.49.peg.298			PATRIC.2172.49.2172.49.con.0006.CDS.16867.17022.rev	PATRIC	CDS	16867	17022	156	-		PLF_2172_00001357	PGF_08546938		51		Ferredoxin
Ar-6	2172.49	2172.49.con.0006	fig|2172.49.peg.299			PATRIC.2172.49.2172.49.con.0006.CDS.17393.17953.rev	PATRIC	CDS	17393	17953	561	-		PLF_2172_00000804	PGF_00064278		186		UPF0254 protein MTH_1148
Ar-6	2172.49	2172.49.con.0006	fig|2172.49.peg.300			PATRIC.2172.49.2172.49.con.0006.CDS.17946.18596.rev	PATRIC	CDS	17946	18596	651	-		PLF_2172_00013489	PGF_08223556		216		hypothetical protein
Ar-6	2172.49	2172.49.con.0006	fig|2172.49.peg.301			PATRIC.2172.49.2172.49.con.0006.CDS.18606.19301.rev	PATRIC	CDS	18606	19301	696	-		PLF_2172_00000994	PGF_09020471		231		GTP cyclohydrolase 1 type 2 homolog YbgI
Ar-6	2172.49	2172.49.con.0006	fig|2172.49.peg.302			PATRIC.2172.49.2172.49.con.0006.CDS.19302.20087.rev	PATRIC	CDS	19302	20087	786	-		PLF_2172_00000442	PGF_00065067		261		Uncharacterized protein MJ0489
Ar-6	2172.49	2172.49.con.0006	fig|2172.49.peg.276			PATRIC.2172.49.2172.49.con.0006.CDS.194.520.fwd	PATRIC	CDS	194	520	327	+		PLF_2172_00000893	PGF_00030842		108		Peptidyl-tRNA hydrolase, archaeal type (EC 3.1.1.29)	GO:0004045|aminoacyl-tRNA hydrolase activity
Ar-6	2172.49	2172.49.con.0006	fig|2172.49.peg.280			PATRIC.2172.49.2172.49.con.0006.CDS.2004.2135.rev	PATRIC	CDS	2004	2135	132	-					43		hypothetical protein
Ar-6	2172.49	2172.49.con.0006	fig|2172.49.peg.303			PATRIC.2172.49.2172.49.con.0006.CDS.20091.20570.rev	PATRIC	CDS	20091	20570	480	-		PLF_2172_00013040	PGF_00065066		159		Uncharacterized protein MJ0488
Ar-6	2172.49	2172.49.con.0006	fig|2172.49.peg.304			PATRIC.2172.49.2172.49.con.0006.CDS.20595.21593.rev	PATRIC	CDS	20595	21593	999	-		PLF_2172_00000726	PGF_00404455		332		Biotin synthase-related protein in some methanogens
Ar-6	2172.49	2172.49.con.0006	fig|2172.49.peg.305			PATRIC.2172.49.2172.49.con.0006.CDS.21719.22732.rev	PATRIC	CDS	21719	22732	1014	-		PLF_2172_00000348	PGF_00010384		337		H(2)-dependent N5,N10-methylenetetrahydromethanopterin dehydrogenase
Ar-6	2172.49	2172.49.con.0006	fig|2172.49.peg.306			PATRIC.2172.49.2172.49.con.0006.CDS.23110.24606.fwd	PATRIC	CDS	23110	24606	1497	+		PLF_2172_00000811	PGF_00065135		498		Uncharacterized protein MJ0787
Ar-6	2172.49	2172.49.con.0006	fig|2172.49.peg.281			PATRIC.2172.49.2172.49.con.0006.CDS.2379.2492.rev	PATRIC	CDS	2379	2492	114	-					37		hypothetical protein
Ar-6	2172.49	2172.49.con.0006	fig|2172.49.peg.307			PATRIC.2172.49.2172.49.con.0006.CDS.24691.25560.fwd	PATRIC	CDS	24691	25560	870	+		PLF_2172_00001172	PGF_09528854		289		hypothetical protein
Ar-6	2172.49	2172.49.con.0006	fig|2172.49.peg.308			PATRIC.2172.49.2172.49.con.0006.CDS.25570.26454.fwd	PATRIC	CDS	25570	26454	885	+		PLF_2172_00000602	PGF_00984073		294		Phosphate transport system regulatory protein PhoU
Ar-6	2172.49	2172.49.con.0006	fig|2172.49.peg.282			PATRIC.2172.49.2172.49.con.0006.CDS.2617.2745.rev	PATRIC	CDS	2617	2745	129	-					42		hypothetical protein
Ar-6	2172.49	2172.49.con.0006	fig|2172.49.peg.309			PATRIC.2172.49.2172.49.con.0006.CDS.26478.27320.rev	PATRIC	CDS	26478	27320	843	-		PLF_2172_00000547	PGF_00006457		280		Fumarate hydratase class I, alpha region (EC 4.2.1.2); L(+)-tartrate dehydratase alpha subunit (EC 4.2.1.32)	GO:0004333|fumarate hydratase activity;GO:0008730|L(+)-tartrate dehydratase activity
Ar-6	2172.49	2172.49.con.0006	fig|2172.49.peg.310			PATRIC.2172.49.2172.49.con.0006.CDS.27370.27609.rev	PATRIC	CDS	27370	27609	240	-					79		hypothetical protein
Ar-6	2172.49	2172.49.con.0006	fig|2172.49.peg.311			PATRIC.2172.49.2172.49.con.0006.CDS.27619.28119.rev	PATRIC	CDS	27619	28119	501	-		PLF_2172_00001130	PGF_00046022		166		Pyruvate:ferredoxin oxidoreductase, PorE subunit (EC 1.2.7.1)	GO:0019164|pyruvate synthase activity
Ar-6	2172.49	2172.49.con.0006	fig|2172.49.peg.283			PATRIC.2172.49.2172.49.con.0006.CDS.2773.2967.rev	PATRIC	CDS	2773	2967	195	-		PLF_2172_00007581	PGF_02272330		64		hypothetical protein
Ar-6	2172.49	2172.49.con.0006	fig|2172.49.peg.312			PATRIC.2172.49.2172.49.con.0006.CDS.28131.28997.rev	PATRIC	CDS	28131	28997	867	-		PLF_2172_00000403	PGF_00046029		288		Pyruvate:ferredoxin oxidoreductase, beta subunit (EC 1.2.7.1)	GO:0019164|pyruvate synthase activity
Ar-6	2172.49	2172.49.con.0006	fig|2172.49.peg.313			PATRIC.2172.49.2172.49.con.0006.CDS.29000.30145.rev	PATRIC	CDS	29000	30145	1146	-		PLF_2172_00000627	PGF_00046027		381		Pyruvate:ferredoxin oxidoreductase, alpha subunit (EC 1.2.7.1)	GO:0019164|pyruvate synthase activity
Ar-6	2172.49	2172.49.con.0006	fig|2172.49.peg.314			PATRIC.2172.49.2172.49.con.0006.CDS.30159.30401.rev	PATRIC	CDS	30159	30401	243	-		PLF_2172_00001023	PGF_04302734		80		Pyruvate:ferredoxin oxidoreductase, delta subunit (EC 1.2.7.1)	GO:0019164|pyruvate synthase activity
Ar-6	2172.49	2172.49.con.0006	fig|2172.49.peg.315			PATRIC.2172.49.2172.49.con.0006.CDS.30416.30937.rev	PATRIC	CDS	30416	30937	522	-		PLF_2172_00012916	PGF_00046034		173		Pyruvate:ferredoxin oxidoreductase, gamma subunit (EC 1.2.7.1)	GO:0019164|pyruvate synthase activity
Ar-6	2172.49	2172.49.con.0006	fig|2172.49.peg.316			PATRIC.2172.49.2172.49.con.0006.CDS.31225.32829.fwd	PATRIC	CDS	31225	32829	1605	+		PLF_2172_00000138	PGF_00047472		534		Related to Dihydropteroate synthase
Ar-6	2172.49	2172.49.con.0006	fig|2172.49.peg.317			PATRIC.2172.49.2172.49.con.0006.CDS.32832.33236.rev	PATRIC	CDS	32832	33236	405	-					134		hypothetical protein
Ar-6	2172.49	2172.49.con.0006	fig|2172.49.peg.318			PATRIC.2172.49.2172.49.con.0006.CDS.33356.34210.fwd	PATRIC	CDS	33356	34210	855	+		PLF_2172_00016965	PGF_12749015		284		MoxR-like ATPases
Ar-6	2172.49	2172.49.con.0006	fig|2172.49.peg.319			PATRIC.2172.49.2172.49.con.0006.CDS.34212.35366.fwd	PATRIC	CDS	34212	35366	1155	+		PLF_2172_00000465	PGF_00237409		384		hypothetical protein
Ar-6	2172.49	2172.49.con.0006	fig|2172.49.peg.284			PATRIC.2172.49.2172.49.con.0006.CDS.3509.4393.rev	PATRIC	CDS	3509	4393	885	-		PLF_2172_00008530	PGF_02957578		294		hypothetical protein
Ar-6	2172.49	2172.49.con.0006	fig|2172.49.peg.320			PATRIC.2172.49.2172.49.con.0006.CDS.35375.36292.fwd	PATRIC	CDS	35375	36292	918	+		PLF_2172_00000472	PGF_00413317		305		tRNA-5-methyluridine(54) 2-sulfurtransferase (EC 2.8.1.15)
Ar-6	2172.49	2172.49.con.0006	fig|2172.49.peg.321			PATRIC.2172.49.2172.49.con.0006.CDS.36298.36498.fwd	PATRIC	CDS	36298	36498	201	+		PLF_2172_00009149	PGF_02273467		66		hypothetical protein
Ar-6	2172.49	2172.49.con.0006	fig|2172.49.peg.322			PATRIC.2172.49.2172.49.con.0006.CDS.36501.37364.fwd	PATRIC	CDS	36501	37364	864	+		PLF_2172_00000524	PGF_03055832		287		DUF89 protein CxxC subfamily
Ar-6	2172.49	2172.49.con.0006	fig|2172.49.peg.323			PATRIC.2172.49.2172.49.con.0006.CDS.37372.38115.fwd	PATRIC	CDS	37372	38115	744	+		PLF_2172_00019915	PGF_03936901		247		hypothetical protein
Ar-6	2172.49	2172.49.con.0006	fig|2172.49.peg.324			PATRIC.2172.49.2172.49.con.0006.CDS.38096.39364.rev	PATRIC	CDS	38096	39364	1269	-		PLF_2172_00001066	PGF_00094600		422		hypothetical protein
Ar-6	2172.49	2172.49.con.0006	fig|2172.49.peg.325			PATRIC.2172.49.2172.49.con.0006.CDS.39389.39871.rev	PATRIC	CDS	39389	39871	483	-		PLF_2172_00022320	PGF_12892888		160		hypothetical protein
Ar-6	2172.49	2172.49.con.0006	fig|2172.49.peg.326			PATRIC.2172.49.2172.49.con.0006.CDS.39911.41011.rev	PATRIC	CDS	39911	41011	1101	-		PLF_2172_00000665	PGF_00064547		366		Uncharacterized Fe-S oxidoreductase MJ0550
Ar-6	2172.49	2172.49.con.0006	fig|2172.49.peg.327			PATRIC.2172.49.2172.49.con.0006.CDS.41135.42094.rev	PATRIC	CDS	41135	42094	960	-		PLF_2172_00000195	PGF_00977246		319		F420-dependent N(5),N(10)-methylenetetrahydromethanopterin reductase (EC 1.5.99.11)	GO:0018537|coenzyme F420-dependent N5,N10-methenyltetrahydromethanopterin reductase activity
Ar-6	2172.49	2172.49.con.0006	fig|2172.49.peg.285			PATRIC.2172.49.2172.49.con.0006.CDS.4421.5827.rev	PATRIC	CDS	4421	5827	1407	-		PLF_2172_00000158	PGF_00683046		468		secretory protein kinase
Ar-6	2172.49	2172.49.con.0006	fig|2172.49.peg.277			PATRIC.2172.49.2172.49.con.0006.CDS.571.1233.fwd	PATRIC	CDS	571	1233	663	+		PLF_2172_00000719	PGF_01913335		220		5-(aminomethyl)-3-furanmethanol phosphate kinase
Ar-6	2172.49	2172.49.con.0006	fig|2172.49.peg.286			PATRIC.2172.49.2172.49.con.0006.CDS.5959.6855.fwd	PATRIC	CDS	5959	6855	897	+					298		hypothetical protein
Ar-6	2172.49	2172.49.con.0006	fig|2172.49.peg.287			PATRIC.2172.49.2172.49.con.0006.CDS.6852.8102.rev	PATRIC	CDS	6852	8102	1251	-		PLF_2172_00000692	PGF_02279015		416		Uncharacterized protein MJ1079
Ar-6	2172.49	2172.49.con.0006	fig|2172.49.peg.288			PATRIC.2172.49.2172.49.con.0006.CDS.8253.8744.fwd	PATRIC	CDS	8253	8744	492	+					163		hypothetical protein
Ar-6	2172.49	2172.49.con.0006	fig|2172.49.peg.289			PATRIC.2172.49.2172.49.con.0006.CDS.9186.11204.fwd	PATRIC	CDS	9186	11204	2019	+		PLF_2172_00000199	PGF_01467683		672		Ferrous iron transporter FeoB
Ar-6	2172.49	2172.49.con.0007	fig|2172.49.peg.438			PATRIC.2172.49.2172.49.con.0007.CDS.100606.101700.fwd	PATRIC	CDS	100606	101700	1095	+		PLF_2172_00000864	PGF_00006402		364		Fructose-bisphosphate aldolase/bisphosphatase ancestral bifunctional (EC 4.1.2.13) (EC 3.1.3.11)	GO:0004332|fructose-bisphosphate aldolase activity;GO:0042132|fructose 1,6-bisphosphate 1-phosphatase activity
Ar-6	2172.49	2172.49.con.0007	fig|2172.49.peg.439			PATRIC.2172.49.2172.49.con.0007.CDS.101902.102051.rev	PATRIC	CDS	101902	102051	150	-					49		hypothetical protein
Ar-6	2172.49	2172.49.con.0007	fig|2172.49.peg.440			PATRIC.2172.49.2172.49.con.0007.CDS.102122.102493.rev	PATRIC	CDS	102122	102493	372	-		PLF_2172_00001685	PGF_03324803		123		Transposase
Ar-6	2172.49	2172.49.con.0007	fig|2172.49.peg.441			PATRIC.2172.49.2172.49.con.0007.CDS.102734.103216.rev	PATRIC	CDS	102734	103216	483	-		PLF_2172_00001549	PGF_02281175		160		Transposase
Ar-6	2172.49	2172.49.con.0007	fig|2172.49.peg.442			PATRIC.2172.49.2172.49.con.0007.CDS.103497.105482.fwd	PATRIC	CDS	103497	105482	1986	+		PLF_2172_00000618	PGF_02275823		661		Streptococcal hemagglutinin protein
Ar-6	2172.49	2172.49.con.0007	fig|2172.49.peg.339			PATRIC.2172.49.2172.49.con.0007.CDS.10563.13250.fwd	PATRIC	CDS	10563	13250	2688	+		PLF_2172_00015568	PGF_02266630		895		Oligosaccharide:protein transferase in flagellin glycosylation pathway
Ar-6	2172.49	2172.49.con.0007	fig|2172.49.peg.443			PATRIC.2172.49.2172.49.con.0007.CDS.105796.108900.fwd	PATRIC	CDS	105796	108900	3105	+		PLF_2172_00022371	PGF_08225224		1034		hypothetical protein
Ar-6	2172.49	2172.49.con.0007	fig|2172.49.peg.444			PATRIC.2172.49.2172.49.con.0007.CDS.108880.109293.rev	PATRIC	CDS	108880	109293	414	-					137		hypothetical protein
Ar-6	2172.49	2172.49.con.0007	fig|2172.49.peg.445			PATRIC.2172.49.2172.49.con.0007.CDS.109458.109700.rev	PATRIC	CDS	109458	109700	243	-		PLF_2172_00000960	PGF_02275843		80		hypothetical protein
Ar-6	2172.49	2172.49.con.0007	fig|2172.49.peg.446			PATRIC.2172.49.2172.49.con.0007.CDS.109693.110262.rev	PATRIC	CDS	109693	110262	570	-		PLF_2172_00000846	PGF_02976460		189		Phosphatidylinositol phosphate synthase @ Archaetidylinositol phosphate synthase (EC 2.7.8.39)
Ar-6	2172.49	2172.49.con.0007	fig|2172.49.peg.447			PATRIC.2172.49.2172.49.con.0007.CDS.110310.110891.fwd	PATRIC	CDS	110310	110891	582	+					193		hypothetical protein
Ar-6	2172.49	2172.49.con.0007	fig|2172.49.peg.448			PATRIC.2172.49.2172.49.con.0007.CDS.110950.111654.fwd	PATRIC	CDS	110950	111654	705	+		PLF_2172_00002773	PGF_00421762		234		DNA repair and recombination protein RadB
Ar-6	2172.49	2172.49.con.0007	fig|2172.49.peg.449			PATRIC.2172.49.2172.49.con.0007.CDS.111710.112882.fwd	PATRIC	CDS	111710	112882	1173	+		PLF_2172_00000723	PGF_02275796		390		Aspartate aminotransferase (EC 2.6.1.1) @ Biosynthetic Aromatic amino acid aminotransferase beta (EC 2.6.1.57)	GO:0004069|L-aspartate:2-oxoglutarate aminotransferase activity;GO:0004069|L-phenylalanine:2-oxoglutarate aminotransferase activity;GO:0008793|aromatic-amino-acid:2-oxoglutarate aminotransferase activity;GO:0008793|L-phenylalanine:2-oxoglutarate aminotransferase activity
Ar-6	2172.49	2172.49.con.0007	fig|2172.49.peg.450			PATRIC.2172.49.2172.49.con.0007.CDS.112875.113612.fwd	PATRIC	CDS	112875	113612	738	+		PLF_2172_00001235	PGF_02271987		245		Iron-sulfur cluster-binding protein
Ar-6	2172.49	2172.49.con.0007	fig|2172.49.peg.451			PATRIC.2172.49.2172.49.con.0007.CDS.113617.113994.fwd	PATRIC	CDS	113617	113994	378	+		PLF_2172_00001440	PGF_02272124		125		hypothetical protein
Ar-6	2172.49	2172.49.con.0007	fig|2172.49.peg.452			PATRIC.2172.49.2172.49.con.0007.CDS.114025.115803.rev	PATRIC	CDS	114025	115803	1779	-		PLF_2172_00000407	PGF_00046769		592		RNase L inhibitor
Ar-6	2172.49	2172.49.con.0007	fig|2172.49.peg.453			PATRIC.2172.49.2172.49.con.0007.CDS.116749.116919.fwd	PATRIC	CDS	116749	116919	171	+					56		hypothetical protein
Ar-6	2172.49	2172.49.con.0007	fig|2172.49.peg.454			PATRIC.2172.49.2172.49.con.0007.CDS.116920.117543.fwd	PATRIC	CDS	116920	117543	624	+					207		hypothetical protein
Ar-6	2172.49	2172.49.con.0007	fig|2172.49.peg.455			PATRIC.2172.49.2172.49.con.0007.CDS.117546.118037.fwd	PATRIC	CDS	117546	118037	492	+					163		hypothetical protein
Ar-6	2172.49	2172.49.con.0007	fig|2172.49.peg.340			PATRIC.2172.49.2172.49.con.0007.CDS.13313.14407.fwd	PATRIC	CDS	13313	14407	1095	+		PLF_2172_00000046	PGF_00007040		364		GTP-binding protein RBG1/RBG2
Ar-6	2172.49	2172.49.con.0007	fig|2172.49.peg.341			PATRIC.2172.49.2172.49.con.0007.CDS.14428.14973.fwd	PATRIC	CDS	14428	14973	546	+		PLF_2172_00012329	PGF_05098472		181		hypothetical protein
Ar-6	2172.49	2172.49.con.0007	fig|2172.49.peg.342			PATRIC.2172.49.2172.49.con.0007.CDS.15259.15498.fwd	PATRIC	CDS	15259	15498	240	+					79		hypothetical protein
Ar-6	2172.49	2172.49.con.0007	fig|2172.49.peg.343			PATRIC.2172.49.2172.49.con.0007.CDS.15530.15928.fwd	PATRIC	CDS	15530	15928	399	+					132		hypothetical protein
Ar-6	2172.49	2172.49.con.0007	fig|2172.49.peg.344			PATRIC.2172.49.2172.49.con.0007.CDS.16133.16498.fwd	PATRIC	CDS	16133	16498	366	+		PLF_2172_00001503	PGF_00048583		121		Ribonuclease P protein component 4 (EC 3.1.26.5)	GO:0004526|ribonuclease P activity
Ar-6	2172.49	2172.49.con.0007	fig|2172.49.peg.345			PATRIC.2172.49.2172.49.con.0007.CDS.16467.16724.fwd	PATRIC	CDS	16467	16724	258	+		PLF_2172_00000863	PGF_04287303		85		RNA-binding protein YhbY
Ar-6	2172.49	2172.49.con.0007	fig|2172.49.peg.346			PATRIC.2172.49.2172.49.con.0007.CDS.16819.17256.fwd	PATRIC	CDS	16819	17256	438	+		PLF_2172_00000636	PGF_00049859		145		SSU ribosomal protein S19e
Ar-6	2172.49	2172.49.con.0007	fig|2172.49.peg.347			PATRIC.2172.49.2172.49.con.0007.CDS.17277.17633.fwd	PATRIC	CDS	17277	17633	357	+		PLF_2172_00000520	PGF_00422084		118		DNA-binding protein MTH1615
Ar-6	2172.49	2172.49.con.0007	fig|2172.49.peg.331			PATRIC.2172.49.2172.49.con.0007.CDS.1740.2297.rev	PATRIC	CDS	1740	2297	558	-		PLF_2172_00000697	PGF_00315163		185		hypothetical protein
Ar-6	2172.49	2172.49.con.0007	fig|2172.49.peg.348			PATRIC.2172.49.2172.49.con.0007.CDS.17639.18223.fwd	PATRIC	CDS	17639	18223	585	+		PLF_2172_00000307	PGF_00415583		194		ATPase of the PP-loop superfamily
Ar-6	2172.49	2172.49.con.0007	fig|2172.49.peg.349			PATRIC.2172.49.2172.49.con.0007.CDS.18250.18405.fwd	PATRIC	CDS	18250	18405	156	+		PLF_2172_00000576	PGF_00016429		51		LSU ribosomal protein L39e
Ar-6	2172.49	2172.49.con.0007	fig|2172.49.peg.350			PATRIC.2172.49.2172.49.con.0007.CDS.18418.18663.fwd	PATRIC	CDS	18418	18663	246	+		PLF_2172_00012683	PGF_00016396		81		LSU ribosomal protein L31e
Ar-6	2172.49	2172.49.con.0007	fig|2172.49.peg.351			PATRIC.2172.49.2172.49.con.0007.CDS.18706.19380.fwd	PATRIC	CDS	18706	19380	675	+		PLF_2172_00013025	PGF_00424940		224		Eukaryotic translation initiation factor 6
Ar-6	2172.49	2172.49.con.0007	fig|2172.49.peg.352			PATRIC.2172.49.2172.49.con.0007.CDS.19405.19629.fwd	PATRIC	CDS	19405	19629	225	+		PLF_2172_00001237	PGF_02284545		74		LSU ribosomal protein L18Ae
Ar-6	2172.49	2172.49.con.0007	fig|2172.49.peg.353			PATRIC.2172.49.2172.49.con.0007.CDS.19649.20077.fwd	PATRIC	CDS	19649	20077	429	+		PLF_2172_00001251	PGF_00036537		142		Prefoldin subunit alpha
Ar-6	2172.49	2172.49.con.0007	fig|2172.49.peg.354			PATRIC.2172.49.2172.49.con.0007.CDS.20226.21533.fwd	PATRIC	CDS	20226	21533	1308	+		PLF_2172_00000089	PGF_08905885		435		Signal recognition particle receptor FtsY
Ar-6	2172.49	2172.49.con.0007	fig|2172.49.peg.355			PATRIC.2172.49.2172.49.con.0007.CDS.21577.23289.fwd	PATRIC	CDS	21577	23289	1713	+		PLF_2172_00020001	PGF_11397767		570		hypothetical protein
Ar-6	2172.49	2172.49.con.0007	fig|2172.49.peg.332			PATRIC.2172.49.2172.49.con.0007.CDS.2313.3566.rev	PATRIC	CDS	2313	3566	1254	-		PLF_2172_00000584	PGF_00020633		417		Methanogen homoaconitase, large subunit (EC 4.2.1.114)
Ar-6	2172.49	2172.49.con.0007	fig|2172.49.peg.356			PATRIC.2172.49.2172.49.con.0007.CDS.23310.23687.rev	PATRIC	CDS	23310	23687	378	-		PLF_2172_00006431	PGF_02273406		125		hypothetical protein
Ar-6	2172.49	2172.49.con.0007	fig|2172.49.peg.357			PATRIC.2172.49.2172.49.con.0007.CDS.23743.25197.fwd	PATRIC	CDS	23743	25197	1455	+		PLF_2172_00000795	PGF_01668148		484		Sodium-dependent transporter
Ar-6	2172.49	2172.49.con.0007	fig|2172.49.peg.358			PATRIC.2172.49.2172.49.con.0007.CDS.25355.25570.rev	PATRIC	CDS	25355	25570	216	-					71		hypothetical protein
Ar-6	2172.49	2172.49.con.0007	fig|2172.49.peg.359			PATRIC.2172.49.2172.49.con.0007.CDS.25580.26269.rev	PATRIC	CDS	25580	26269	690	-					229		hypothetical protein
Ar-6	2172.49	2172.49.con.0007	fig|2172.49.peg.360			PATRIC.2172.49.2172.49.con.0007.CDS.26399.26845.fwd	PATRIC	CDS	26399	26845	447	+					148		hypothetical protein
Ar-6	2172.49	2172.49.con.0007	fig|2172.49.peg.361			PATRIC.2172.49.2172.49.con.0007.CDS.26952.27134.fwd	PATRIC	CDS	26952	27134	183	+		PLF_2172_00003207	PGF_02267675		60		hypothetical protein
Ar-6	2172.49	2172.49.con.0007	fig|2172.49.peg.362			PATRIC.2172.49.2172.49.con.0007.CDS.27431.28759.rev	PATRIC	CDS	27431	28759	1329	-		PLF_2172_00004228	PGF_08225224		442		hypothetical protein
Ar-6	2172.49	2172.49.con.0007	fig|2172.49.peg.363			PATRIC.2172.49.2172.49.con.0007.CDS.28842.30101.fwd	PATRIC	CDS	28842	30101	1260	+		PLF_2172_00004227	PGF_01889325		419		DNA-cytosine methyltransferase (EC 2.1.1.37)	GO:0003886|DNA (cytosine-5-)-methyltransferase activity
Ar-6	2172.49	2172.49.con.0007	fig|2172.49.peg.364			PATRIC.2172.49.2172.49.con.0007.CDS.30111.30275.fwd	PATRIC	CDS	30111	30275	165	+					54		hypothetical protein
Ar-6	2172.49	2172.49.con.0007	fig|2172.49.peg.365			PATRIC.2172.49.2172.49.con.0007.CDS.31112.32050.fwd	PATRIC	CDS	31112	32050	939	+					312		hypothetical protein
Ar-6	2172.49	2172.49.con.0007	fig|2172.49.peg.366			PATRIC.2172.49.2172.49.con.0007.CDS.32167.32355.rev	PATRIC	CDS	32167	32355	189	-		PLF_2172_00017667	PGF_10667413		62		hypothetical protein
Ar-6	2172.49	2172.49.con.0007	fig|2172.49.peg.367			PATRIC.2172.49.2172.49.con.0007.CDS.32417.32878.fwd	PATRIC	CDS	32417	32878	462	+		PLF_2172_00000331	PGF_01430214		153		Deoxyuridine 5'-triphosphate nucleotidohydrolase (EC 3.6.1.23)	GO:0004170|dUTP diphosphatase activity
Ar-6	2172.49	2172.49.con.0007	fig|2172.49.peg.368			PATRIC.2172.49.2172.49.con.0007.CDS.32875.34419.fwd	PATRIC	CDS	32875	34419	1545	+		PLF_2172_00012093	PGF_00025090		514		Acetolactate synthase large subunit (EC 2.2.1.6)	GO:0003984|acetolactate synthase activity
Ar-6	2172.49	2172.49.con.0007	fig|2172.49.peg.369			PATRIC.2172.49.2172.49.con.0007.CDS.34408.35844.rev	PATRIC	CDS	34408	35844	1437	-					478		hypothetical protein
Ar-6	2172.49	2172.49.con.0007	fig|2172.49.peg.329			PATRIC.2172.49.2172.49.con.0007.CDS.356.682.fwd	PATRIC	CDS	356	682	327	+					108		hypothetical protein
Ar-6	2172.49	2172.49.con.0007	fig|2172.49.peg.333			PATRIC.2172.49.2172.49.con.0007.CDS.3573.4751.rev	PATRIC	CDS	3573	4751	1179	-		PLF_2172_00000513	PGF_04375438		392		Coenzyme B synthesis from 2-oxoglutarate: steps 1, 6, and 10
Ar-6	2172.49	2172.49.con.0007	fig|2172.49.peg.370			PATRIC.2172.49.2172.49.con.0007.CDS.36081.36341.rev	PATRIC	CDS	36081	36341	261	-					86		hypothetical protein
Ar-6	2172.49	2172.49.con.0007	fig|2172.49.peg.371			PATRIC.2172.49.2172.49.con.0007.CDS.36334.36876.rev	PATRIC	CDS	36334	36876	543	-					180		hypothetical protein
Ar-6	2172.49	2172.49.con.0007	fig|2172.49.peg.372			PATRIC.2172.49.2172.49.con.0007.CDS.36897.37310.rev	PATRIC	CDS	36897	37310	414	-		PLF_2172_00000824	PGF_08225224		137		hypothetical protein
Ar-6	2172.49	2172.49.con.0007	fig|2172.49.peg.373			PATRIC.2172.49.2172.49.con.0007.CDS.37706.38848.rev	PATRIC	CDS	37706	38848	1143	-		PLF_2172_00000140	PGF_02189378		380		Serine--glyoxylate aminotransferase (EC 2.6.1.45)	GO:0050281|serine-glyoxylate transaminase activity
Ar-6	2172.49	2172.49.con.0007	fig|2172.49.peg.374			PATRIC.2172.49.2172.49.con.0007.CDS.38998.39645.fwd	PATRIC	CDS	38998	39645	648	+		PLF_2172_00017554	PGF_00311048		215		hypothetical protein
Ar-6	2172.49	2172.49.con.0007	fig|2172.49.peg.375			PATRIC.2172.49.2172.49.con.0007.CDS.39697.40416.fwd	PATRIC	CDS	39697	40416	720	+		PLF_2172_00000093	PGF_00065254		239		Uncharacterized protein MJ1634
Ar-6	2172.49	2172.49.con.0007	fig|2172.49.peg.376			PATRIC.2172.49.2172.49.con.0007.CDS.40450.41559.fwd	PATRIC	CDS	40450	41559	1110	+		PLF_2172_00000081	PGF_00665189		369		Origin of replication recognition protein @ Cell division control protein 6
Ar-6	2172.49	2172.49.con.0007	fig|2172.49.peg.377			PATRIC.2172.49.2172.49.con.0007.CDS.41667.41846.rev	PATRIC	CDS	41667	41846	180	-					59		hypothetical protein
Ar-6	2172.49	2172.49.con.0007	fig|2172.49.peg.378			PATRIC.2172.49.2172.49.con.0007.CDS.41935.42348.fwd	PATRIC	CDS	41935	42348	414	+		PLF_2172_00000297	PGF_06915517		137		Archease
Ar-6	2172.49	2172.49.con.0007	fig|2172.49.peg.379			PATRIC.2172.49.2172.49.con.0007.CDS.42382.42702.fwd	PATRIC	CDS	42382	42702	321	+					106		hypothetical protein
Ar-6	2172.49	2172.49.con.0007	fig|2172.49.peg.380			PATRIC.2172.49.2172.49.con.0007.CDS.43396.46344.fwd	PATRIC	CDS	43396	46344	2949	+					982		hypothetical protein
Ar-6	2172.49	2172.49.con.0007	fig|2172.49.peg.381			PATRIC.2172.49.2172.49.con.0007.CDS.46496.47944.fwd	PATRIC	CDS	46496	47944	1449	+		PLF_2172_00000406	PGF_01771963		482		RNA-2',3'-PO4:RNA-5'-OH ligase
Ar-6	2172.49	2172.49.con.0007	fig|2172.49.peg.334			PATRIC.2172.49.2172.49.con.0007.CDS.4794.5345.rev	PATRIC	CDS	4794	5345	552	-		PLF_2172_00000167	PGF_01513918		183		Adenylate cyclase (EC 4.6.1.1)	GO:0004016|adenylate cyclase activity
Ar-6	2172.49	2172.49.con.0007	fig|2172.49.peg.382			PATRIC.2172.49.2172.49.con.0007.CDS.47949.48707.fwd	PATRIC	CDS	47949	48707	759	+		PLF_2172_00000162	PGF_06211427		252		5'-methylthioadenosine phosphorylase (EC 2.4.2.28)	GO:0017061|S-methyl-5-thioadenosine phosphorylase activity
Ar-6	2172.49	2172.49.con.0007	fig|2172.49.peg.383			PATRIC.2172.49.2172.49.con.0007.CDS.48718.49038.fwd	PATRIC	CDS	48718	49038	321	+					106		hypothetical protein
Ar-6	2172.49	2172.49.con.0007	fig|2172.49.peg.384			PATRIC.2172.49.2172.49.con.0007.CDS.49113.49670.fwd	PATRIC	CDS	49113	49670	558	+					185		hypothetical protein
Ar-6	2172.49	2172.49.con.0007	fig|2172.49.peg.385			PATRIC.2172.49.2172.49.con.0007.CDS.49990.50571.fwd	PATRIC	CDS	49990	50571	582	+		PLF_2172_00000422	PGF_00049886		193		SSU ribosomal protein S3Ae
Ar-6	2172.49	2172.49.con.0007	fig|2172.49.peg.386			PATRIC.2172.49.2172.49.con.0007.CDS.50826.51521.fwd	PATRIC	CDS	50826	51521	696	+		PLF_2172_00000305	PGF_01305640		231		Phytyl-phosphate kinase (EC 2.7.4.-)	GO:0009041|uridylate kinase activity;GO:0009041|polyphosphate:AMP phosphotransferase activity
Ar-6	2172.49	2172.49.con.0007	fig|2172.49.peg.387			PATRIC.2172.49.2172.49.con.0007.CDS.51595.52833.fwd	PATRIC	CDS	51595	52833	1239	+		PLF_2172_00000131	PGF_00033530		412		Phosphoglycerate mutase (2,3-diphosphoglycerate-independent), archaeal type (EC 5.4.2.12)
Ar-6	2172.49	2172.49.con.0007	fig|2172.49.peg.388			PATRIC.2172.49.2172.49.con.0007.CDS.52844.54181.fwd	PATRIC	CDS	52844	54181	1338	+		PLF_2172_00000229	PGF_01137124		445		Phosphoglucosamine mutase (EC 5.4.2.10)	GO:0008966|phosphoglucosamine mutase activity
Ar-6	2172.49	2172.49.con.0007	fig|2172.49.peg.389			PATRIC.2172.49.2172.49.con.0007.CDS.54365.55648.fwd	PATRIC	CDS	54365	55648	1284	+		PLF_2172_00000384	PGF_08454293		427		N-acetylglucosamine-1-phosphate uridyltransferase (EC 2.7.7.23) / Glucosamine-1-phosphate N-acetyltransferase (EC 2.3.1.157)	GO:0003977|UDP-N-acetylglucosamine diphosphorylase activity;GO:0019134|glucosamine-1-phosphate N-acetyltransferase activity
Ar-6	2172.49	2172.49.con.0007	fig|2172.49.peg.390			PATRIC.2172.49.2172.49.con.0007.CDS.55660.56142.fwd	PATRIC	CDS	55660	56142	483	+		PLF_2172_00003398	PGF_00900330		160		Carbonic anhydrase-like protein MJ0304
Ar-6	2172.49	2172.49.con.0007	fig|2172.49.peg.391			PATRIC.2172.49.2172.49.con.0007.CDS.56146.57246.fwd	PATRIC	CDS	56146	57246	1101	+		PLF_2172_00000300	PGF_00066814		366		Aspartate aminotransferase (EC 2.6.1.1) @ Histidinol-phosphate aminotransferase (EC 2.6.1.9)	GO:0004069|L-aspartate:2-oxoglutarate aminotransferase activity;GO:0004069|L-phenylalanine:2-oxoglutarate aminotransferase activity;GO:0004400|histidinol-phosphate transaminase activity;GO:0004400|L-phenylalanine:2-oxoglutarate aminotransferase activity
Ar-6	2172.49	2172.49.con.0007	fig|2172.49.peg.335			PATRIC.2172.49.2172.49.con.0007.CDS.5709.6254.fwd	PATRIC	CDS	5709	6254	546	+		PLF_2172_00000429	PGF_00055392		181		TATA-box binding protein
Ar-6	2172.49	2172.49.con.0007	fig|2172.49.peg.392			PATRIC.2172.49.2172.49.con.0007.CDS.57246.57953.fwd	PATRIC	CDS	57246	57953	708	+		PLF_2172_00000903	PGF_01641254		235		Ribonucleotide reductase of class III (anaerobic), activating protein (EC 1.97.1.4)	GO:0043365|[formate-C-acetyltransferase]-activating enzyme activity
Ar-6	2172.49	2172.49.con.0007	fig|2172.49.peg.393			PATRIC.2172.49.2172.49.con.0007.CDS.57963.59099.fwd	PATRIC	CDS	57963	59099	1137	+		PLF_2172_00000128	PGF_00026736		378		O-linked GlcNAc transferase
Ar-6	2172.49	2172.49.con.0007	fig|2172.49.peg.394			PATRIC.2172.49.2172.49.con.0007.CDS.59172.59789.fwd	PATRIC	CDS	59172	59789	618	+		PLF_2172_00001030	PGF_10318954		205		Transcriptional regulator, AcrR family
Ar-6	2172.49	2172.49.con.0007	fig|2172.49.peg.395			PATRIC.2172.49.2172.49.con.0007.CDS.59790.60827.fwd	PATRIC	CDS	59790	60827	1038	+					345		hypothetical protein
Ar-6	2172.49	2172.49.con.0007	fig|2172.49.peg.396			PATRIC.2172.49.2172.49.con.0007.CDS.60824.62188.rev	PATRIC	CDS	60824	62188	1365	-		PLF_2172_00000390	PGF_10452187		454		Phosphoglucomutase (EC 5.4.2.2) @ Phosphomannomutase (EC 5.4.2.8)	GO:0004614|phosphoglucomutase activity;GO:0004615|phosphomannomutase activity
Ar-6	2172.49	2172.49.con.0007	fig|2172.49.peg.397			PATRIC.2172.49.2172.49.con.0007.CDS.62256.62675.rev	PATRIC	CDS	62256	62675	420	-		PLF_2172_00000948	PGF_02275833		139		hypothetical protein
Ar-6	2172.49	2172.49.con.0007	fig|2172.49.peg.336			PATRIC.2172.49.2172.49.con.0007.CDS.6267.7811.fwd	PATRIC	CDS	6267	7811	1545	+		PLF_2172_00013055	PGF_03116802		514		Phosphoserine phosphatase (EC 3.1.3.3)	GO:0004647|phosphoserine phosphatase activity
Ar-6	2172.49	2172.49.con.0007	fig|2172.49.peg.398			PATRIC.2172.49.2172.49.con.0007.CDS.62742.63374.fwd	PATRIC	CDS	62742	63374	633	+		PLF_2172_00001254	PGF_02873160		210		Putative preQ0 transporter YhhQ
Ar-6	2172.49	2172.49.con.0007	fig|2172.49.peg.399			PATRIC.2172.49.2172.49.con.0007.CDS.63377.65029.rev	PATRIC	CDS	63377	65029	1653	-		PLF_2172_00000101	PGF_00017141		550		ATP-dependent DNA ligase (EC 6.5.1.1)	GO:0003910|DNA ligase (ATP) activity
Ar-6	2172.49	2172.49.con.0007	fig|2172.49.peg.400			PATRIC.2172.49.2172.49.con.0007.CDS.65029.66303.rev	PATRIC	CDS	65029	66303	1275	-		PLF_2172_00000126	PGF_00012969		424		Phosphomethylpyrimidine synthase ThiC (EC 4.1.99.17)
Ar-6	2172.49	2172.49.con.0007	fig|2172.49.peg.401			PATRIC.2172.49.2172.49.con.0007.CDS.66711.66998.fwd	PATRIC	CDS	66711	66998	288	+					95		hypothetical protein
Ar-6	2172.49	2172.49.con.0007	fig|2172.49.peg.402			PATRIC.2172.49.2172.49.con.0007.CDS.67000.67389.fwd	PATRIC	CDS	67000	67389	390	+					129		hypothetical protein
Ar-6	2172.49	2172.49.con.0007	fig|2172.49.peg.403			PATRIC.2172.49.2172.49.con.0007.CDS.68496.68672.rev	PATRIC	CDS	68496	68672	177	-					58		hypothetical protein
Ar-6	2172.49	2172.49.con.0007	fig|2172.49.peg.404			PATRIC.2172.49.2172.49.con.0007.CDS.68669.68809.rev	PATRIC	CDS	68669	68809	141	-					46		hypothetical protein
Ar-6	2172.49	2172.49.con.0007	fig|2172.49.peg.405			PATRIC.2172.49.2172.49.con.0007.CDS.69156.69542.rev	PATRIC	CDS	69156	69542	387	-					128		hypothetical protein
Ar-6	2172.49	2172.49.con.0007	fig|2172.49.peg.406			PATRIC.2172.49.2172.49.con.0007.CDS.69545.69805.rev	PATRIC	CDS	69545	69805	261	-					86		hypothetical protein
Ar-6	2172.49	2172.49.con.0007	fig|2172.49.peg.407			PATRIC.2172.49.2172.49.con.0007.CDS.70238.70423.fwd	PATRIC	CDS	70238	70423	186	+					61		hypothetical protein
Ar-6	2172.49	2172.49.con.0007	fig|2172.49.peg.408			PATRIC.2172.49.2172.49.con.0007.CDS.70949.71317.fwd	PATRIC	CDS	70949	71317	369	+		PLF_2172_00018141	PGF_04032375		122		hypothetical protein
Ar-6	2172.49	2172.49.con.0007	fig|2172.49.peg.409			PATRIC.2172.49.2172.49.con.0007.CDS.71392.71859.rev	PATRIC	CDS	71392	71859	468	-					155		hypothetical protein
Ar-6	2172.49	2172.49.con.0007	fig|2172.49.peg.410			PATRIC.2172.49.2172.49.con.0007.CDS.72095.72550.fwd	PATRIC	CDS	72095	72550	456	+					151		hypothetical protein
Ar-6	2172.49	2172.49.con.0007	fig|2172.49.peg.411			PATRIC.2172.49.2172.49.con.0007.CDS.72636.73223.fwd	PATRIC	CDS	72636	73223	588	+					195		hypothetical protein
Ar-6	2172.49	2172.49.con.0007	fig|2172.49.peg.412			PATRIC.2172.49.2172.49.con.0007.CDS.73227.74060.rev	PATRIC	CDS	73227	74060	834	-		PLF_2172_00000806	PGF_00065005		277		Uncharacterized protein MJ0054
Ar-6	2172.49	2172.49.con.0007	fig|2172.49.peg.413			PATRIC.2172.49.2172.49.con.0007.CDS.74184.76382.rev	PATRIC	CDS	74184	76382	2199	-		PLF_2172_00000057	PGF_04914575		732		AAA family ATPase Cdc48
Ar-6	2172.49	2172.49.con.0007	fig|2172.49.peg.330			PATRIC.2172.49.2172.49.con.0007.CDS.747.1730.rev	PATRIC	CDS	747	1730	984	-		PLF_2172_00000120	PGF_00005666		327		Flap structure-specific endonuclease
Ar-6	2172.49	2172.49.con.0007	fig|2172.49.peg.414			PATRIC.2172.49.2172.49.con.0007.CDS.76697.78007.rev	PATRIC	CDS	76697	78007	1311	-		PLF_2172_00000230	PGF_03994619		436		Prephenate and/or arogenate dehydrogenase (unknown specificity) (EC 1.3.1.12)(EC 1.3.1.43) / Ferredoxin-fold anticodon binding domain	GO:0008977|prephenate dehydrogenase activity;GO:0047794|cyclohexadienyl dehydrogenase activity
Ar-6	2172.49	2172.49.con.0007	fig|2172.49.peg.415			PATRIC.2172.49.2172.49.con.0007.CDS.78063.79124.fwd	PATRIC	CDS	78063	79124	1062	+		PLF_2172_00000598	PGF_00029181		353		PELOTA homolog; COG1537: Predicted RNA-binding proteins
Ar-6	2172.49	2172.49.con.0007	fig|2172.49.peg.337			PATRIC.2172.49.2172.49.con.0007.CDS.7853.7999.fwd	PATRIC	CDS	7853	7999	147	+					48		hypothetical protein
Ar-6	2172.49	2172.49.con.0007	fig|2172.49.peg.416			PATRIC.2172.49.2172.49.con.0007.CDS.79179.80141.fwd	PATRIC	CDS	79179	80141	963	+		PLF_2172_00000459	PGF_00298293		320		Uncharacterized membrane protein MK0241
Ar-6	2172.49	2172.49.con.0007	fig|2172.49.peg.417			PATRIC.2172.49.2172.49.con.0007.CDS.80145.81194.fwd	PATRIC	CDS	80145	81194	1050	+		PLF_2172_00016554	PGF_00158494		349		hypothetical protein
Ar-6	2172.49	2172.49.con.0007	fig|2172.49.peg.338			PATRIC.2172.49.2172.49.con.0007.CDS.8105.10264.fwd	PATRIC	CDS	8105	10264	2160	+		PLF_2172_00000033	PGF_10300474		719		DNA topoisomerase I (EC 5.99.1.2)	GO:0003917|DNA topoisomerase type I activity
Ar-6	2172.49	2172.49.con.0007	fig|2172.49.peg.418			PATRIC.2172.49.2172.49.con.0007.CDS.81200.82501.rev	PATRIC	CDS	81200	82501	1302	-		PLF_2172_00013143	PGF_09658708		433		Dihydrolipoamide dehydrogenase (EC 1.8.1.4)	GO:0004148|dihydrolipoyl dehydrogenase activity
Ar-6	2172.49	2172.49.con.0007	fig|2172.49.peg.419			PATRIC.2172.49.2172.49.con.0007.CDS.82580.82843.fwd	PATRIC	CDS	82580	82843	264	+		PLF_2172_00000683	PGF_00067769		87		[NiFe] hydrogenase metallocenter assembly protein HypC
Ar-6	2172.49	2172.49.con.0007	fig|2172.49.peg.420			PATRIC.2172.49.2172.49.con.0007.CDS.82846.83349.rev	PATRIC	CDS	82846	83349	504	-		PLF_2172_00013063	PGF_00359726		167		ACT domain-containing protein
Ar-6	2172.49	2172.49.con.0007	fig|2172.49.peg.421			PATRIC.2172.49.2172.49.con.0007.CDS.83894.84178.rev	PATRIC	CDS	83894	84178	285	-		PLF_2172_00001074	PGF_02278971		94		PaaD-like protein MJ1129
Ar-6	2172.49	2172.49.con.0007	fig|2172.49.peg.422			PATRIC.2172.49.2172.49.con.0007.CDS.84271.85179.rev	PATRIC	CDS	84271	85179	909	-		PLF_2172_00000273	PGF_00413344		302		Archaeosine synthase (EC 2.6.1.97)	GO:0002948|archaeosine synthase activity
Ar-6	2172.49	2172.49.con.0007	fig|2172.49.peg.423			PATRIC.2172.49.2172.49.con.0007.CDS.85181.85672.rev	PATRIC	CDS	85181	85672	492	-		PLF_2172_00001150	PGF_00064821		163		Uncharacterized metal-dependent phosphohydrolase MJ0778
Ar-6	2172.49	2172.49.con.0007	fig|2172.49.peg.424			PATRIC.2172.49.2172.49.con.0007.CDS.85675.86343.rev	PATRIC	CDS	85675	86343	669	-		PLF_2172_00000979	PGF_00976077		222		Archaeal transcription factor E
Ar-6	2172.49	2172.49.con.0007	fig|2172.49.peg.425			PATRIC.2172.49.2172.49.con.0007.CDS.86460.87659.rev	PATRIC	CDS	86460	87659	1200	-		PLF_2172_00004398	PGF_03753601		399		Aminotransferase, DegT/DnrJ/EryC1/StrS family
Ar-6	2172.49	2172.49.con.0007	fig|2172.49.peg.426			PATRIC.2172.49.2172.49.con.0007.CDS.87665.89554.rev	PATRIC	CDS	87665	89554	1890	-		PLF_2172_00004396	PGF_03556786		629		UDP-N-acetylglucosamine 4,6-dehydratase (EC 4.2.1.135)
Ar-6	2172.49	2172.49.con.0007	fig|2172.49.peg.427			PATRIC.2172.49.2172.49.con.0007.CDS.89740.90600.rev	PATRIC	CDS	89740	90600	861	-		PLF_2172_00000672	PGF_00065217		286		Uncharacterized protein MJ1361
Ar-6	2172.49	2172.49.con.0007	fig|2172.49.peg.428			PATRIC.2172.49.2172.49.con.0007.CDS.90671.91255.fwd	PATRIC	CDS	90671	91255	585	+		PLF_2172_00001041	PGF_00065077		194		Uncharacterized protein MJ0504
Ar-6	2172.49	2172.49.con.0007	fig|2172.49.peg.328			PATRIC.2172.49.2172.49.con.0007.CDS.91.294.fwd	PATRIC	CDS	91	294	204	+					67		hypothetical protein
Ar-6	2172.49	2172.49.con.0007	fig|2172.49.peg.429			PATRIC.2172.49.2172.49.con.0007.CDS.91379.92515.fwd	PATRIC	CDS	91379	92515	1137	+		PLF_2172_00000504	PGF_03520151		378		Cell division protein FtsZ
Ar-6	2172.49	2172.49.con.0007	fig|2172.49.peg.430			PATRIC.2172.49.2172.49.con.0007.CDS.92633.92812.fwd	PATRIC	CDS	92633	92812	180	+		PLF_2172_00006612	PGF_00759416		59		hypothetical protein
Ar-6	2172.49	2172.49.con.0007	fig|2172.49.peg.431			PATRIC.2172.49.2172.49.con.0007.CDS.93060.93530.fwd	PATRIC	CDS	93060	93530	471	+		PLF_2172_00000624	PGF_00044391		156		Putative transcription antitermination protein NusG
Ar-6	2172.49	2172.49.con.0007	fig|2172.49.peg.432			PATRIC.2172.49.2172.49.con.0007.CDS.93530.94012.fwd	PATRIC	CDS	93530	94012	483	+		PLF_2172_00013073	PGF_00016334		160		LSU ribosomal protein L12e (L11p)
Ar-6	2172.49	2172.49.con.0007	fig|2172.49.peg.433			PATRIC.2172.49.2172.49.con.0007.CDS.94193.94831.fwd	PATRIC	CDS	94193	94831	639	+		PLF_2172_00000563	PGF_00016320		212		LSU ribosomal protein L10Ae (L1p)
Ar-6	2172.49	2172.49.con.0007	fig|2172.49.peg.434			PATRIC.2172.49.2172.49.con.0007.CDS.94831.95841.fwd	PATRIC	CDS	94831	95841	1011	+		PLF_2172_00000375	PGF_00016455		336		LSU ribosomal protein P0 (L10p)
Ar-6	2172.49	2172.49.con.0007	fig|2172.49.peg.435			PATRIC.2172.49.2172.49.con.0007.CDS.95906.96211.fwd	PATRIC	CDS	95906	96211	306	+		PLF_2172_00012786	PGF_00016333		101		LSU ribosomal protein P1/P2 (L7p/L12p)
Ar-6	2172.49	2172.49.con.0007	fig|2172.49.peg.436			PATRIC.2172.49.2172.49.con.0007.CDS.96436.99132.fwd	PATRIC	CDS	96436	99132	2697	+		PLF_2172_00000103	PGF_07830674		898		Alanyl-tRNA synthetase (EC 6.1.1.7)	GO:0004813|alanine-tRNA ligase activity
Ar-6	2172.49	2172.49.con.0007	fig|2172.49.peg.437			PATRIC.2172.49.2172.49.con.0007.CDS.99323.100474.fwd	PATRIC	CDS	99323	100474	1152	+		PLF_2172_00000159	PGF_06115957		383		tRNA 4-thiouridine synthase (EC 2.8.1.4)
Ar-6	2172.49	2172.49.con.0008	fig|2172.49.peg.473			PATRIC.2172.49.2172.49.con.0008.CDS.10285.10599.rev	PATRIC	CDS	10285	10599	315	-		PLF_2172_00012978	PGF_00424420		104		Energy conserving hydrogenase Ehb protein A
Ar-6	2172.49	2172.49.con.0008	fig|2172.49.peg.474			PATRIC.2172.49.2172.49.con.0008.CDS.10871.11572.rev	PATRIC	CDS	10871	11572	702	-		PLF_2172_00001271	PGF_02272001		233		Uncharacterized protein MJ0790
Ar-6	2172.49	2172.49.con.0008	fig|2172.49.peg.475			PATRIC.2172.49.2172.49.con.0008.CDS.11645.12385.rev	PATRIC	CDS	11645	12385	741	-		PLF_2172_00005760	PGF_02275832		246		hypothetical protein
Ar-6	2172.49	2172.49.con.0008	fig|2172.49.peg.476			PATRIC.2172.49.2172.49.con.0008.CDS.12431.14353.fwd	PATRIC	CDS	12431	14353	1923	+		PLF_2172_00000664	PGF_00064541		640		Uncharacterized ATP-dependent helicase MJ0104
Ar-6	2172.49	2172.49.con.0008	fig|2172.49.peg.458			PATRIC.2172.49.2172.49.con.0008.CDS.1390.1650.rev	PATRIC	CDS	1390	1650	261	-		PLF_2172_00000747	PGF_00424429		86		Energy conserving hydrogenase Ehb protein P
Ar-6	2172.49	2172.49.con.0008	fig|2172.49.peg.477			PATRIC.2172.49.2172.49.con.0008.CDS.14446.15624.fwd	PATRIC	CDS	14446	15624	1179	+		PLF_2172_00000298	PGF_02862285		392		Argininosuccinate synthase (EC 6.3.4.5)	GO:0004055|argininosuccinate synthase activity
Ar-6	2172.49	2172.49.con.0008	fig|2172.49.peg.478			PATRIC.2172.49.2172.49.con.0008.CDS.15660.16385.fwd	PATRIC	CDS	15660	16385	726	+		PLF_2172_00000887	PGF_10024837		241		NAD-dependent protein deacetylase of SIR2 family
Ar-6	2172.49	2172.49.con.0008	fig|2172.49.peg.459			PATRIC.2172.49.2172.49.con.0008.CDS.1663.2661.rev	PATRIC	CDS	1663	2661	999	-		PLF_2172_00000591	PGF_00424417		332		Energy conserving hydrogenase Ehb integral membrane protein O
Ar-6	2172.49	2172.49.con.0008	fig|2172.49.peg.479			PATRIC.2172.49.2172.49.con.0008.CDS.17035.18576.rev	PATRIC	CDS	17035	18576	1542	-		PLF_2172_00000389	PGF_06230969		513		NAD(P)H-hydrate epimerase (EC 5.1.99.6) / ADP-dependent (S)-NAD(P)H-hydrate dehydratase (EC 4.2.1.136)
Ar-6	2172.49	2172.49.con.0008	fig|2172.49.peg.480			PATRIC.2172.49.2172.49.con.0008.CDS.18904.20340.rev	PATRIC	CDS	18904	20340	1437	-		PLF_2172_00015127	PGF_10420457		478		MBL-fold metallo-hydrolase superfamily
Ar-6	2172.49	2172.49.con.0008	fig|2172.49.peg.456			PATRIC.2172.49.2172.49.con.0008.CDS.2.703.fwd	PATRIC	CDS	2	703	702	+		PLF_2172_00000982	PGF_02275851		233		RecB family exonuclease
Ar-6	2172.49	2172.49.con.0008	fig|2172.49.peg.481			PATRIC.2172.49.2172.49.con.0008.CDS.20600.21172.fwd	PATRIC	CDS	20600	21172	573	+		PLF_2172_00012672	PGF_08225224		190		hypothetical protein
Ar-6	2172.49	2172.49.con.0008	fig|2172.49.peg.482			PATRIC.2172.49.2172.49.con.0008.CDS.21324.21728.fwd	PATRIC	CDS	21324	21728	405	+					134		hypothetical protein
Ar-6	2172.49	2172.49.con.0008	fig|2172.49.peg.483			PATRIC.2172.49.2172.49.con.0008.CDS.21763.22653.rev	PATRIC	CDS	21763	22653	891	-		PLF_2172_00000202	PGF_00006318		296		Formylmethanofuran--tetrahydromethanopterin N-formyltransferase (EC 2.3.1.101)	GO:0030270|formylmethanofuran-tetrahydromethanopterin N-formyltransferase activity
Ar-6	2172.49	2172.49.con.0008	fig|2172.49.peg.484			PATRIC.2172.49.2172.49.con.0008.CDS.22738.23799.rev	PATRIC	CDS	22738	23799	1062	-		PLF_2172_00023103	PGF_00365865		353		hypothetical protein
Ar-6	2172.49	2172.49.con.0008	fig|2172.49.peg.485			PATRIC.2172.49.2172.49.con.0008.CDS.23867.25300.fwd	PATRIC	CDS	23867	25300	1434	+		PLF_2172_00001126	PGF_08788152		477		Trk potassium uptake system protein TrkH
Ar-6	2172.49	2172.49.con.0008	fig|2172.49.peg.486			PATRIC.2172.49.2172.49.con.0008.CDS.25353.26012.fwd	PATRIC	CDS	25353	26012	660	+		PLF_2172_00000435	PGF_06627798		219		Trk potassium uptake system protein TrkA
Ar-6	2172.49	2172.49.con.0008	fig|2172.49.peg.487			PATRIC.2172.49.2172.49.con.0008.CDS.26007.26618.rev	PATRIC	CDS	26007	26618	612	-		PLF_2172_00002089	PGF_10420457		203		MBL-fold metallo-hydrolase superfamily
Ar-6	2172.49	2172.49.con.0008	fig|2172.49.peg.460			PATRIC.2172.49.2172.49.con.0008.CDS.2665.3792.rev	PATRIC	CDS	2665	3792	1128	-		PLF_2172_00000534	PGF_00424418		375		Energy conserving hydrogenase Ehb large subunit (protein N)
Ar-6	2172.49	2172.49.con.0008	fig|2172.49.peg.488			PATRIC.2172.49.2172.49.con.0008.CDS.26879.27289.rev	PATRIC	CDS	26879	27289	411	-		PLF_2172_00000668	PGF_00065075		136		Uncharacterized protein MJ0497
Ar-6	2172.49	2172.49.con.0008	fig|2172.49.peg.489			PATRIC.2172.49.2172.49.con.0008.CDS.28097.29077.fwd	PATRIC	CDS	28097	29077	981	+		PLF_2172_00012163	PGF_00065095		326		Uncharacterized protein MJ0597
Ar-6	2172.49	2172.49.con.0008	fig|2172.49.peg.490			PATRIC.2172.49.2172.49.con.0008.CDS.29249.30601.fwd	PATRIC	CDS	29249	30601	1353	+		PLF_2172_00000173	PGF_00067554		450		Aspartyl-tRNA(Asn) amidotransferase subunit B (EC 6.3.5.6) @ Glutamyl-tRNA(Gln) amidotransferase subunit B (EC 6.3.5.7)	GO:0050566|asparaginyl-tRNA synthase (glutamine-hydrolyzing) activity;GO:0050567|glutaminyl-tRNA synthase (glutamine-hydrolyzing) activity
Ar-6	2172.49	2172.49.con.0008	fig|2172.49.peg.491			PATRIC.2172.49.2172.49.con.0008.CDS.30615.31421.fwd	PATRIC	CDS	30615	31421	807	+		PLF_2172_00000495	PGF_00414916		268		CBS/parB domain-containing protein
Ar-6	2172.49	2172.49.con.0008	fig|2172.49.peg.492			PATRIC.2172.49.2172.49.con.0008.CDS.31422.31709.fwd	PATRIC	CDS	31422	31709	288	+		PLF_2172_00013064	PGF_01172431		95		Phosphoribosyl-ATP pyrophosphatase (EC 3.6.1.31)	GO:0004636|phosphoribosyl-ATP diphosphatase activity
Ar-6	2172.49	2172.49.con.0008	fig|2172.49.peg.493			PATRIC.2172.49.2172.49.con.0008.CDS.31730.32497.fwd	PATRIC	CDS	31730	32497	768	+		PLF_2172_00006436	PGF_07834678		255		O-antigen export system permease protein RfbD
Ar-6	2172.49	2172.49.con.0008	fig|2172.49.peg.494			PATRIC.2172.49.2172.49.con.0008.CDS.32507.33943.fwd	PATRIC	CDS	32507	33943	1437	+		PLF_2172_00005807	PGF_02896943		478		Teichoic acid export ATP-binding protein TagH (EC 3.6.3.40)	GO:0015438|teichoic-acid-transporting ATPase activity
Ar-6	2172.49	2172.49.con.0008	fig|2172.49.peg.495			PATRIC.2172.49.2172.49.con.0008.CDS.33958.34467.fwd	PATRIC	CDS	33958	34467	510	+					169		hypothetical protein
Ar-6	2172.49	2172.49.con.0008	fig|2172.49.peg.496			PATRIC.2172.49.2172.49.con.0008.CDS.34476.37013.fwd	PATRIC	CDS	34476	37013	2538	+		PLF_2172_00004589	PGF_03982966		845		hypothetical protein
Ar-6	2172.49	2172.49.con.0008	fig|2172.49.peg.497			PATRIC.2172.49.2172.49.con.0008.CDS.37002.37562.rev	PATRIC	CDS	37002	37562	561	-		PLF_2172_00001175	PGF_02271957		186		hypothetical protein
Ar-6	2172.49	2172.49.con.0008	fig|2172.49.peg.498			PATRIC.2172.49.2172.49.con.0008.CDS.37565.38326.rev	PATRIC	CDS	37565	38326	762	-		PLF_2172_00000854	PGF_00024949		253		Circadian phase modifier
Ar-6	2172.49	2172.49.con.0008	fig|2172.49.peg.461			PATRIC.2172.49.2172.49.con.0008.CDS.3805.4251.rev	PATRIC	CDS	3805	4251	447	-		PLF_2172_00000334	PGF_00424431		148		Energy conserving hydrogenase Ehb small subunit (protein M)
Ar-6	2172.49	2172.49.con.0008	fig|2172.49.peg.499			PATRIC.2172.49.2172.49.con.0008.CDS.38383.40623.fwd	PATRIC	CDS	38383	40623	2241	+		PLF_2172_00000453	PGF_03098349		746		Acylphosphate phosphohydrolase (EC 3.6.1.7) / [NiFe] hydrogenase metallocenter assembly protein HypF	GO:0003998|acylphosphatase activity
Ar-6	2172.49	2172.49.con.0008	fig|2172.49.peg.500			PATRIC.2172.49.2172.49.con.0008.CDS.40665.41240.rev	PATRIC	CDS	40665	41240	576	-		PLF_2172_00000492	PGF_00063785		191		Archaeal heat shock regulator, ArsR family
Ar-6	2172.49	2172.49.con.0008	fig|2172.49.peg.501			PATRIC.2172.49.2172.49.con.0008.CDS.41488.42039.fwd	PATRIC	CDS	41488	42039	552	+		PLF_2172_00000554	PGF_03751823		183		Heat shock protein GrpE
Ar-6	2172.49	2172.49.con.0008	fig|2172.49.peg.502			PATRIC.2172.49.2172.49.con.0008.CDS.42079.43953.fwd	PATRIC	CDS	42079	43953	1875	+		PLF_2172_00000179	PGF_10357457		624		Chaperone protein DnaK
Ar-6	2172.49	2172.49.con.0008	fig|2172.49.peg.462			PATRIC.2172.49.2172.49.con.0008.CDS.4252.4743.rev	PATRIC	CDS	4252	4743	492	-		PLF_2172_00000533	PGF_00424416		163		Energy conserving hydrogenase Ehb ferredoxin-containing protein L
Ar-6	2172.49	2172.49.con.0008	fig|2172.49.peg.503			PATRIC.2172.49.2172.49.con.0008.CDS.44076.45221.fwd	PATRIC	CDS	44076	45221	1146	+		PLF_2172_00000178	PGF_10301134		381		Chaperone protein DnaJ
Ar-6	2172.49	2172.49.con.0008	fig|2172.49.peg.504			PATRIC.2172.49.2172.49.con.0008.CDS.45275.45499.fwd	PATRIC	CDS	45275	45499	225	+		PLF_2172_00005649	PGF_08050838		74		hypothetical protein
Ar-6	2172.49	2172.49.con.0008	fig|2172.49.peg.505			PATRIC.2172.49.2172.49.con.0008.CDS.45786.49283.rev	PATRIC	CDS	45786	49283	3498	-		PLF_2172_00017593	PGF_10597851		1165		hypothetical protein
Ar-6	2172.49	2172.49.con.0008	fig|2172.49.peg.463			PATRIC.2172.49.2172.49.con.0008.CDS.4744.6153.rev	PATRIC	CDS	4744	6153	1410	-		PLF_2172_00017117	PGF_00424419		469		Energy conserving hydrogenase Ehb polyferredoxin (protein K)
Ar-6	2172.49	2172.49.con.0008	fig|2172.49.peg.506			PATRIC.2172.49.2172.49.con.0008.CDS.49476.53588.rev	PATRIC	CDS	49476	53588	4113	-		PLF_2172_00012437	PGF_08225224		1370		hypothetical protein
Ar-6	2172.49	2172.49.con.0008	fig|2172.49.peg.507			PATRIC.2172.49.2172.49.con.0008.CDS.53726.58483.rev	PATRIC	CDS	53726	58483	4758	-		PLF_2172_00001094	PGF_10360638		1585		CobN-like chelatase BtuS for metalloporphyrine salvage
Ar-6	2172.49	2172.49.con.0008	fig|2172.49.peg.508			PATRIC.2172.49.2172.49.con.0008.CDS.58728.59573.fwd	PATRIC	CDS	58728	59573	846	+		PLF_2172_00023087	PGF_09382845		281		hypothetical protein
Ar-6	2172.49	2172.49.con.0008	fig|2172.49.peg.509			PATRIC.2172.49.2172.49.con.0008.CDS.59589.59915.rev	PATRIC	CDS	59589	59915	327	-					108		hypothetical protein
Ar-6	2172.49	2172.49.con.0008	fig|2172.49.peg.510			PATRIC.2172.49.2172.49.con.0008.CDS.60482.61003.rev	PATRIC	CDS	60482	61003	522	-		PLF_2172_00001452	PGF_09788644		173		hypothetical protein
Ar-6	2172.49	2172.49.con.0008	fig|2172.49.peg.511			PATRIC.2172.49.2172.49.con.0008.CDS.61012.61422.rev	PATRIC	CDS	61012	61422	411	-		PLF_2172_00012954	PGF_12701514		136		hypothetical protein
Ar-6	2172.49	2172.49.con.0008	fig|2172.49.peg.512			PATRIC.2172.49.2172.49.con.0008.CDS.61523.62440.fwd	PATRIC	CDS	61523	62440	918	+		PLF_2172_00000378	PGF_06629251		305		Methionine aminopeptidase (EC 3.4.11.18)
Ar-6	2172.49	2172.49.con.0008	fig|2172.49.peg.464			PATRIC.2172.49.2172.49.con.0008.CDS.6166.6414.rev	PATRIC	CDS	6166	6414	249	-		PLF_2172_00005570	PGF_02275168		82		hypothetical protein
Ar-6	2172.49	2172.49.con.0008	fig|2172.49.peg.513			PATRIC.2172.49.2172.49.con.0008.CDS.62512.63363.rev	PATRIC	CDS	62512	63363	852	-		PLF_2172_00000514	PGF_00418425		283		Coenzyme F420 hydrogenase beta subunit (FrcB) (EC 1.12.98.1)	GO:0050454|coenzyme F420 hydrogenase activity
Ar-6	2172.49	2172.49.con.0008	fig|2172.49.peg.514			PATRIC.2172.49.2172.49.con.0008.CDS.63375.64208.rev	PATRIC	CDS	63375	64208	834	-		PLF_2172_00000515	PGF_00418427		277		Coenzyme F420 hydrogenase gamma subunit (FrcG) (EC 1.12.98.1)	GO:0050454|coenzyme F420 hydrogenase activity
Ar-6	2172.49	2172.49.con.0008	fig|2172.49.peg.465			PATRIC.2172.49.2172.49.con.0008.CDS.6414.6890.rev	PATRIC	CDS	6414	6890	477	-		PLF_2172_00000746	PGF_00424428		158		Energy conserving hydrogenase Ehb protein I
Ar-6	2172.49	2172.49.con.0008	fig|2172.49.peg.515			PATRIC.2172.49.2172.49.con.0008.CDS.64208.64777.rev	PATRIC	CDS	64208	64777	570	-		PLF_2172_00013134	PGF_00418429		189		Coenzyme F420 hydrogenase maturation protease
Ar-6	2172.49	2172.49.con.0008	fig|2172.49.peg.516			PATRIC.2172.49.2172.49.con.0008.CDS.64794.66008.rev	PATRIC	CDS	64794	66008	1215	-		PLF_2172_00000319	PGF_00418423		404		Coenzyme F420 hydrogenase alpha subunit (FrcA) (EC 1.12.98.1)	GO:0050454|coenzyme F420 hydrogenase activity
Ar-6	2172.49	2172.49.con.0008	fig|2172.49.peg.517			PATRIC.2172.49.2172.49.con.0008.CDS.66172.66672.fwd	PATRIC	CDS	66172	66672	501	+		PLF_2172_00001388	PGF_02272087		166		Similarity
Ar-6	2172.49	2172.49.con.0008	fig|2172.49.peg.518			PATRIC.2172.49.2172.49.con.0008.CDS.67072.68256.rev	PATRIC	CDS	67072	68256	1185	-		PLF_2172_00000067	PGF_01461826		394		Endonuclease Q, cleaves 5' to damaged DNA bases
Ar-6	2172.49	2172.49.con.0008	fig|2172.49.peg.519			PATRIC.2172.49.2172.49.con.0008.CDS.68335.69105.rev	PATRIC	CDS	68335	69105	771	-		PLF_2172_00000306	PGF_00415574		256		FIG00137952: Uncharacterized protein (ATP-grasp superfamily)
Ar-6	2172.49	2172.49.con.0008	fig|2172.49.peg.466			PATRIC.2172.49.2172.49.con.0008.CDS.6887.7168.rev	PATRIC	CDS	6887	7168	282	-		PLF_2172_00001223	PGF_02271851		93		Energy conserving hydrogenase Ehb protein H
Ar-6	2172.49	2172.49.con.0008	fig|2172.49.peg.520			PATRIC.2172.49.2172.49.con.0008.CDS.69119.69277.rev	PATRIC	CDS	69119	69277	159	-		PLF_2172_00000410	PGF_06545407		52		Ribosome biogenesis protein Nop10
Ar-6	2172.49	2172.49.con.0008	fig|2172.49.peg.521			PATRIC.2172.49.2172.49.con.0008.CDS.69284.70081.rev	PATRIC	CDS	69284	70081	798	-		PLF_2172_00000335	PGF_00424925		265		Eukaryotic translation initiation factor 2 alpha subunit
Ar-6	2172.49	2172.49.con.0008	fig|2172.49.peg.522			PATRIC.2172.49.2172.49.con.0008.CDS.70142.70321.rev	PATRIC	CDS	70142	70321	180	-		PLF_2172_00000420	PGF_00049878		59		SSU ribosomal protein S27e
Ar-6	2172.49	2172.49.con.0008	fig|2172.49.peg.523			PATRIC.2172.49.2172.49.con.0008.CDS.70331.70609.rev	PATRIC	CDS	70331	70609	279	-		PLF_2172_00000578	PGF_00016438		92		LSU ribosomal protein L44e
Ar-6	2172.49	2172.49.con.0008	fig|2172.49.peg.524			PATRIC.2172.49.2172.49.con.0008.CDS.70825.71664.rev	PATRIC	CDS	70825	71664	840	-		PLF_2172_00000564	PGF_08225224		279		hypothetical protein
Ar-6	2172.49	2172.49.con.0008	fig|2172.49.peg.467			PATRIC.2172.49.2172.49.con.0008.CDS.7161.7496.rev	PATRIC	CDS	7161	7496	336	-					111		hypothetical protein
Ar-6	2172.49	2172.49.con.0008	fig|2172.49.peg.525			PATRIC.2172.49.2172.49.con.0008.CDS.71723.72457.rev	PATRIC	CDS	71723	72457	735	-		PLF_2172_00000325	PGF_00421629		244		DNA polymerase sliding clamp protein PCNA
Ar-6	2172.49	2172.49.con.0008	fig|2172.49.peg.526			PATRIC.2172.49.2172.49.con.0008.CDS.72603.73130.rev	PATRIC	CDS	72603	73130	528	-		PLF_2172_00000840	PGF_00056662		175		Anthranilate phosphoribosyltransferase (EC 2.4.2.18)	GO:0004048|anthranilate phosphoribosyltransferase activity
Ar-6	2172.49	2172.49.con.0008	fig|2172.49.peg.527			PATRIC.2172.49.2172.49.con.0008.CDS.73155.73592.rev	PATRIC	CDS	73155	73592	438	-					145		hypothetical protein
Ar-6	2172.49	2172.49.con.0008	fig|2172.49.peg.457			PATRIC.2172.49.2172.49.con.0008.CDS.734.1393.rev	PATRIC	CDS	734	1393	660	-		PLF_2172_00000193	PGF_00424430		219		Energy conserving hydrogenase Ehb protein Q
Ar-6	2172.49	2172.49.con.0008	fig|2172.49.peg.528			PATRIC.2172.49.2172.49.con.0008.CDS.73700.74101.rev	PATRIC	CDS	73700	74101	402	-		PLF_2172_00001063	PGF_02271915		133		hypothetical protein
Ar-6	2172.49	2172.49.con.0008	fig|2172.49.peg.529			PATRIC.2172.49.2172.49.con.0008.CDS.74125.74910.rev	PATRIC	CDS	74125	74910	786	-		PLF_2172_00004683	PGF_10310545		261		hypothetical protein
Ar-6	2172.49	2172.49.con.0008	fig|2172.49.peg.468			PATRIC.2172.49.2172.49.con.0008.CDS.7493.8947.rev	PATRIC	CDS	7493	8947	1455	-		PLF_2172_00012631	PGF_00424415		484		Energy conserving hydrogenase Ehb anchor subunit F
Ar-6	2172.49	2172.49.con.0008	fig|2172.49.peg.530			PATRIC.2172.49.2172.49.con.0008.CDS.74979.75182.rev	PATRIC	CDS	74979	75182	204	-		PLF_2172_00016892	PGF_06335969		67		Transcriptional regulator, Xre family
Ar-6	2172.49	2172.49.con.0008	fig|2172.49.peg.531			PATRIC.2172.49.2172.49.con.0008.CDS.75325.76674.fwd	PATRIC	CDS	75325	76674	1350	+		PLF_2172_00000058	PGF_01054379		449		Adenylosuccinate lyase (EC 4.3.2.2) @ SAICAR lyase (EC 4.3.2.2)	GO:0004018|N6-(1,2-dicarboxyethyl)AMP AMP-lyase (fumarate-forming) activity;GO:0004018|(S)-2-(5-amino-1-(5-phospho-D-ribosyl)imidazole-4-carboxamido)succinate AMP-lyase (fumarate-forming) activity
Ar-6	2172.49	2172.49.con.0008	fig|2172.49.peg.532			PATRIC.2172.49.2172.49.con.0008.CDS.76706.79189.rev	PATRIC	CDS	76706	79189	2484	-		PLF_2172_00000002	PGF_07109475		827		Lead, cadmium, zinc and mercury transporting ATPase (EC 3.6.3.3) (EC 3.6.3.5); Copper-translocating P-type ATPase (EC 3.6.3.4)	GO:0008551|cadmium-exporting ATPase activity;GO:0016463|zinc-exporting ATPase activity;GO:0004008|copper-exporting ATPase activity
Ar-6	2172.49	2172.49.con.0008	fig|2172.49.peg.533			PATRIC.2172.49.2172.49.con.0008.CDS.79209.80420.rev	PATRIC	CDS	79209	80420	1212	-		PLF_2172_00000722	PGF_10605694		403		Aryldialkylphosphatase related protein
Ar-6	2172.49	2172.49.con.0008	fig|2172.49.peg.534			PATRIC.2172.49.2172.49.con.0008.CDS.80429.80818.rev	PATRIC	CDS	80429	80818	390	-		PLF_2172_00000286	PGF_00029313		129		Aconitate hydratase X, predicted
Ar-6	2172.49	2172.49.con.0008	fig|2172.49.peg.535			PATRIC.2172.49.2172.49.con.0008.CDS.80827.82083.rev	PATRIC	CDS	80827	82083	1257	-		PLF_2172_00000270	PGF_00413286		418		tRNA pseudouridine(13) synthase (EC 5.4.99.27)
Ar-6	2172.49	2172.49.con.0008	fig|2172.49.peg.536			PATRIC.2172.49.2172.49.con.0008.CDS.82230.82667.rev	PATRIC	CDS	82230	82667	438	-		PLF_2172_00012395	PGF_07407644		145		hypothetical protein
Ar-6	2172.49	2172.49.con.0008	fig|2172.49.peg.537			PATRIC.2172.49.2172.49.con.0008.CDS.82719.84083.rev	PATRIC	CDS	82719	84083	1365	-		PLF_2172_00000355	PGF_00012505		454		Hydrogenase expression/formation protein
Ar-6	2172.49	2172.49.con.0008	fig|2172.49.peg.538			PATRIC.2172.49.2172.49.con.0008.CDS.84086.84682.rev	PATRIC	CDS	84086	84682	597	-		PLF_2172_00000212	PGF_04867467		198		Imidazole glycerol phosphate synthase amidotransferase subunit HisH
Ar-6	2172.49	2172.49.con.0008	fig|2172.49.peg.539			PATRIC.2172.49.2172.49.con.0008.CDS.84679.85749.rev	PATRIC	CDS	84679	85749	1071	-		PLF_2172_00001015	PGF_00066470		356		Nitrogenase vanadium-cofactor synthesis protein VnfN
Ar-6	2172.49	2172.49.con.0008	fig|2172.49.peg.540			PATRIC.2172.49.2172.49.con.0008.CDS.85839.86237.fwd	PATRIC	CDS	85839	86237	399	+		PLF_2172_00001055	PGF_02271908		132		hypothetical protein
Ar-6	2172.49	2172.49.con.0008	fig|2172.49.peg.541			PATRIC.2172.49.2172.49.con.0008.CDS.86492.87673.fwd	PATRIC	CDS	86492	87673	1182	+					393		hypothetical protein
Ar-6	2172.49	2172.49.con.0008	fig|2172.49.peg.542			PATRIC.2172.49.2172.49.con.0008.CDS.87685.88344.fwd	PATRIC	CDS	87685	88344	660	+					219		hypothetical protein
Ar-6	2172.49	2172.49.con.0008	fig|2172.49.peg.543			PATRIC.2172.49.2172.49.con.0008.CDS.88461.88775.rev	PATRIC	CDS	88461	88775	315	-		PLF_2172_00002982	PGF_05757268		104		hypothetical protein
Ar-6	2172.49	2172.49.con.0008	fig|2172.49.peg.469			PATRIC.2172.49.2172.49.con.0008.CDS.8940.9326.rev	PATRIC	CDS	8940	9326	387	-		PLF_2172_00000992	PGF_00424432		128		Energy conserving hydrogenase Ehb transmembrane protein E
Ar-6	2172.49	2172.49.con.0008	fig|2172.49.peg.470			PATRIC.2172.49.2172.49.con.0008.CDS.9326.9559.rev	PATRIC	CDS	9326	9559	234	-		PLF_2172_00001102	PGF_00424423		77		Energy conserving hydrogenase Ehb protein D
Ar-6	2172.49	2172.49.con.0008	fig|2172.49.peg.471			PATRIC.2172.49.2172.49.con.0008.CDS.9561.9983.rev	PATRIC	CDS	9561	9983	423	-		PLF_2172_00006248	PGF_12683937		140		hypothetical protein
Ar-6	2172.49	2172.49.con.0008	fig|2172.49.peg.472			PATRIC.2172.49.2172.49.con.0008.CDS.9983.10246.rev	PATRIC	CDS	9983	10246	264	-					87		hypothetical protein
Ar-6	2172.49	2172.49.con.0009	fig|2172.49.peg.544			PATRIC.2172.49.2172.49.con.0009.CDS.1.129.fwd	PATRIC	CDS	1	129	129	+					42		hypothetical protein
Ar-6	2172.49	2172.49.con.0009	fig|2172.49.peg.556			PATRIC.2172.49.2172.49.con.0009.CDS.11014.11817.fwd	PATRIC	CDS	11014	11817	804	+		PLF_2172_00000641	PGF_07553821		267		hypothetical protein
Ar-6	2172.49	2172.49.con.0009	fig|2172.49.peg.557			PATRIC.2172.49.2172.49.con.0009.CDS.11938.12246.rev	PATRIC	CDS	11938	12246	309	-		PLF_2172_00000236	PGF_00049862		102		SSU ribosomal protein S20e (S10p)
Ar-6	2172.49	2172.49.con.0009	fig|2172.49.peg.558			PATRIC.2172.49.2172.49.con.0009.CDS.12316.13557.rev	PATRIC	CDS	12316	13557	1242	-		PLF_2172_00000091	PGF_00060402		413		Translation elongation factor 1 alpha subunit
Ar-6	2172.49	2172.49.con.0009	fig|2172.49.peg.547			PATRIC.2172.49.2172.49.con.0009.CDS.1312.1680.rev	PATRIC	CDS	1312	1680	369	-					122		hypothetical protein
Ar-6	2172.49	2172.49.con.0009	fig|2172.49.peg.559			PATRIC.2172.49.2172.49.con.0009.CDS.13702.15885.rev	PATRIC	CDS	13702	15885	2184	-		PLF_2172_00000242	PGF_00060408		727		Translation elongation factor 2
Ar-6	2172.49	2172.49.con.0009	fig|2172.49.peg.560			PATRIC.2172.49.2172.49.con.0009.CDS.15932.16492.rev	PATRIC	CDS	15932	16492	561	-		PLF_2172_00000423	PGF_00049894		186		SSU ribosomal protein S5e (S7p)
Ar-6	2172.49	2172.49.con.0009	fig|2172.49.peg.561			PATRIC.2172.49.2172.49.con.0009.CDS.16506.16931.rev	PATRIC	CDS	16506	16931	426	-		PLF_2172_00000419	PGF_00049869		141		SSU ribosomal protein S23e (S12p)
Ar-6	2172.49	2172.49.con.0009	fig|2172.49.peg.548			PATRIC.2172.49.2172.49.con.0009.CDS.1677.2213.rev	PATRIC	CDS	1677	2213	537	-					178		hypothetical protein
Ar-6	2172.49	2172.49.con.0009	fig|2172.49.peg.562			PATRIC.2172.49.2172.49.con.0009.CDS.17253.17684.rev	PATRIC	CDS	17253	17684	432	-		PLF_2172_00000594	PGF_00026575		143		NusA protein homolog, archaeal
Ar-6	2172.49	2172.49.con.0009	fig|2172.49.peg.563			PATRIC.2172.49.2172.49.con.0009.CDS.17691.17987.rev	PATRIC	CDS	17691	17987	297	-		PLF_2172_00000572	PGF_00016394		98		LSU ribosomal protein L30e
Ar-6	2172.49	2172.49.con.0009	fig|2172.49.peg.564			PATRIC.2172.49.2172.49.con.0009.CDS.17999.19177.rev	PATRIC	CDS	17999	19177	1179	-		PLF_2172_00000328	PGF_00422335		392		DNA-directed RNA polymerase subunit A'' (EC 2.7.7.6)	GO:0003899|DNA-directed RNA polymerase activity
Ar-6	2172.49	2172.49.con.0009	fig|2172.49.peg.565			PATRIC.2172.49.2172.49.con.0009.CDS.19186.22197.rev	PATRIC	CDS	19186	22197	3012	-		PLF_2172_00013137	PGF_00422327		1003		DNA-directed RNA polymerase subunit A' (EC 2.7.7.6)	GO:0003899|DNA-directed RNA polymerase activity
Ar-6	2172.49	2172.49.con.0009	fig|2172.49.peg.566			PATRIC.2172.49.2172.49.con.0009.CDS.22223.24484.rev	PATRIC	CDS	22223	24484	2262	-		PLF_2172_00000736	PGF_00422338		753		DNA-directed RNA polymerase subunit B' (EC 2.7.7.6)	GO:0003899|DNA-directed RNA polymerase activity
Ar-6	2172.49	2172.49.con.0009	fig|2172.49.peg.567			PATRIC.2172.49.2172.49.con.0009.CDS.24494.26044.rev	PATRIC	CDS	24494	26044	1551	-		PLF_2172_00000185	PGF_00422339		516		DNA-directed RNA polymerase subunit B'' (EC 2.7.7.6)	GO:0003899|DNA-directed RNA polymerase activity
Ar-6	2172.49	2172.49.con.0009	fig|2172.49.peg.568			PATRIC.2172.49.2172.49.con.0009.CDS.26268.26507.rev	PATRIC	CDS	26268	26507	240	-					79		hypothetical protein
Ar-6	2172.49	2172.49.con.0009	fig|2172.49.peg.549			PATRIC.2172.49.2172.49.con.0009.CDS.2629.3963.rev	PATRIC	CDS	2629	3963	1335	-		PLF_2172_00000127	PGF_00024831		444		NADP-specific glutamate dehydrogenase (EC 1.4.1.4)	GO:0004354|glutamate dehydrogenase (NADP+) activity
Ar-6	2172.49	2172.49.con.0009	fig|2172.49.peg.569			PATRIC.2172.49.2172.49.con.0009.CDS.27308.28171.fwd	PATRIC	CDS	27308	28171	864	+		PLF_2172_00005763	PGF_02787474		287		Hydroxyethylthiazole kinase (EC 2.7.1.50)	GO:0004417|hydroxyethylthiazole kinase activity
Ar-6	2172.49	2172.49.con.0009	fig|2172.49.peg.570			PATRIC.2172.49.2172.49.con.0009.CDS.28168.28800.fwd	PATRIC	CDS	28168	28800	633	+		PLF_2172_00001142	PGF_01291823		210		Thiamin-phosphate pyrophosphorylase (EC 2.5.1.3)	GO:0004789|thiamine-phosphate diphosphorylase activity
Ar-6	2172.49	2172.49.con.0009	fig|2172.49.peg.571			PATRIC.2172.49.2172.49.con.0009.CDS.28807.30021.rev	PATRIC	CDS	28807	30021	1215	-		PLF_2172_00000603	PGF_02277678		404		Phosphoglycerate kinase (EC 2.7.2.3)	GO:0004618|phosphoglycerate kinase activity
Ar-6	2172.49	2172.49.con.0009	fig|2172.49.peg.545			PATRIC.2172.49.2172.49.con.0009.CDS.295.684.rev	PATRIC	CDS	295	684	390	-					129		hypothetical protein
Ar-6	2172.49	2172.49.con.0009	fig|2172.49.peg.572			PATRIC.2172.49.2172.49.con.0009.CDS.30031.30699.rev	PATRIC	CDS	30031	30699	669	-		PLF_2172_00013111	PGF_03958563		222		Triosephosphate isomerase (EC 5.3.1.1)	GO:0004807|triose-phosphate isomerase activity
Ar-6	2172.49	2172.49.con.0009	fig|2172.49.peg.573			PATRIC.2172.49.2172.49.con.0009.CDS.30804.31772.fwd	PATRIC	CDS	30804	31772	969	+		PLF_2172_00000469	PGF_00413235		322		tRNA 4-demethylwyosine synthase (AdoMet-dependent) (EC 4.1.3.44)
Ar-6	2172.49	2172.49.con.0009	fig|2172.49.peg.574			PATRIC.2172.49.2172.49.con.0009.CDS.31816.32925.rev	PATRIC	CDS	31816	32925	1110	-		PLF_2172_00000650	PGF_00054528		369		Succinyl-CoA ligase [ADP-forming] beta chain (EC 6.2.1.5)	GO:0004775|succinate-CoA ligase (ADP-forming) activity
Ar-6	2172.49	2172.49.con.0009	fig|2172.49.peg.575			PATRIC.2172.49.2172.49.con.0009.CDS.32925.33482.rev	PATRIC	CDS	32925	33482	558	-		PLF_2172_00000480	PGF_03197417		185		2-oxoglutarate/2-oxoacid ferredoxin oxidoreductase, gamma subunit (EC 1.2.7.-)	GO:0043873|pyruvate-flavodoxin oxidoreductase activity
Ar-6	2172.49	2172.49.con.0009	fig|2172.49.peg.576			PATRIC.2172.49.2172.49.con.0009.CDS.33492.34355.rev	PATRIC	CDS	33492	34355	864	-		PLF_2172_00000275	PGF_03977347		287		2-oxoglutarate/2-oxoacid ferredoxin oxidoreductase, beta subunit (EC 1.2.7.-)	GO:0043873|pyruvate-flavodoxin oxidoreductase activity
Ar-6	2172.49	2172.49.con.0009	fig|2172.49.peg.577			PATRIC.2172.49.2172.49.con.0009.CDS.34357.35475.rev	PATRIC	CDS	34357	35475	1119	-		PLF_2172_00000063	PGF_00407246		372		2-oxoglutarate/2-oxoacid ferredoxin oxidoreductase, alpha subunit (EC 1.2.7.-)	GO:0043873|pyruvate-flavodoxin oxidoreductase activity
Ar-6	2172.49	2172.49.con.0009	fig|2172.49.peg.578			PATRIC.2172.49.2172.49.con.0009.CDS.35479.35751.rev	PATRIC	CDS	35479	35751	273	-		PLF_2172_00001204	PGF_01170509		90		2-oxoglutarate/2-oxoacid ferredoxin oxidoreductase, delta subunit, ferredoxin-like 4Fe-4S binding protein (EC 1.2.7.-)	GO:0043873|pyruvate-flavodoxin oxidoreductase activity
Ar-6	2172.49	2172.49.con.0009	fig|2172.49.peg.579			PATRIC.2172.49.2172.49.con.0009.CDS.36063.36554.fwd	PATRIC	CDS	36063	36554	492	+		PLF_2172_00000548	PGF_00947647		163		Fumarate hydratase class I, beta region (EC 4.2.1.2); L(+)-tartrate dehydratase beta subunit (EC 4.2.1.32)	GO:0004333|fumarate hydratase activity;GO:0008730|L(+)-tartrate dehydratase activity
Ar-6	2172.49	2172.49.con.0009	fig|2172.49.peg.580			PATRIC.2172.49.2172.49.con.0009.CDS.36564.37295.rev	PATRIC	CDS	36564	37295	732	-		PLF_2172_00000198	PGF_00003748		243		FKBP-type peptidyl-prolyl cis-trans isomerase MJ0825 (EC 5.2.1.8)	GO:0003755|peptidyl-prolyl cis-trans isomerase activity
Ar-6	2172.49	2172.49.con.0009	fig|2172.49.peg.581			PATRIC.2172.49.2172.49.con.0009.CDS.38360.39217.rev	PATRIC	CDS	38360	39217	858	-					285		hypothetical protein
Ar-6	2172.49	2172.49.con.0009	fig|2172.49.peg.582			PATRIC.2172.49.2172.49.con.0009.CDS.39222.39875.rev	PATRIC	CDS	39222	39875	654	-					217		hypothetical protein
Ar-6	2172.49	2172.49.con.0009	fig|2172.49.peg.583			PATRIC.2172.49.2172.49.con.0009.CDS.39872.40849.rev	PATRIC	CDS	39872	40849	978	-					325		hypothetical protein
Ar-6	2172.49	2172.49.con.0009	fig|2172.49.peg.584			PATRIC.2172.49.2172.49.con.0009.CDS.41014.42258.rev	PATRIC	CDS	41014	42258	1245	-		PLF_2172_00012394	PGF_08225224		414		hypothetical protein
Ar-6	2172.49	2172.49.con.0009	fig|2172.49.peg.550			PATRIC.2172.49.2172.49.con.0009.CDS.4462.4710.fwd	PATRIC	CDS	4462	4710	249	+					82		hypothetical protein
Ar-6	2172.49	2172.49.con.0009	fig|2172.49.peg.551			PATRIC.2172.49.2172.49.con.0009.CDS.4707.5951.rev	PATRIC	CDS	4707	5951	1245	-		PLF_2172_00000074	PGF_00424924		414		Eukaryotic peptide chain release factor subunit 1
Ar-6	2172.49	2172.49.con.0009	fig|2172.49.peg.552			PATRIC.2172.49.2172.49.con.0009.CDS.6103.7083.fwd	PATRIC	CDS	6103	7083	981	+		PLF_2172_00012793	PGF_00912265		326		tRNA-dihydrouridine synthase DusB
Ar-6	2172.49	2172.49.con.0009	fig|2172.49.peg.553			PATRIC.2172.49.2172.49.con.0009.CDS.7185.7700.fwd	PATRIC	CDS	7185	7700	516	+		PLF_2172_00001072	PGF_02271922		171		hypothetical protein
Ar-6	2172.49	2172.49.con.0009	fig|2172.49.peg.546			PATRIC.2172.49.2172.49.con.0009.CDS.722.1108.rev	PATRIC	CDS	722	1108	387	-					128		hypothetical protein
Ar-6	2172.49	2172.49.con.0009	fig|2172.49.peg.554			PATRIC.2172.49.2172.49.con.0009.CDS.8194.8583.fwd	PATRIC	CDS	8194	8583	390	+		PLF_2172_00016980	PGF_00064219		129		UPF0146 protein MJ0688
Ar-6	2172.49	2172.49.con.0009	fig|2172.49.peg.555			PATRIC.2172.49.2172.49.con.0009.CDS.8588.11017.fwd	PATRIC	CDS	8588	11017	2430	+		PLF_2172_00006524	PGF_02952136		809		Cation-transporting ATPase, E1-E2 family
Ar-6	2172.49	2172.49.con.0010	fig|2172.49.peg.585			PATRIC.2172.49.2172.49.con.0010.CDS.1.144.rev	PATRIC	CDS	1	144	144	-			PGF_04563108		48		Type I restriction-modification system, specificity subunit S
Ar-6	2172.49	2172.49.con.0010	fig|2172.49.peg.599			PATRIC.2172.49.2172.49.con.0010.CDS.10314.10982.rev	PATRIC	CDS	10314	10982	669	-		PLF_2172_00000730	PGF_00035067		222		2,5-diamino-6-ribosylamino-pyrimidinone 5-phosphate reductase, fungal/archaeal (EC 1.1.1.302)
Ar-6	2172.49	2172.49.con.0010	fig|2172.49.peg.600			PATRIC.2172.49.2172.49.con.0010.CDS.10991.12025.rev	PATRIC	CDS	10991	12025	1035	-		PLF_2172_00000251	PGF_00780840		344		Undecaprenyl-phosphate alpha-N-acetylglucosaminyl 1-phosphate transferase (EC 2.7.8.33)	GO:0036380|UDP-N-acetylglucosamine-undecaprenyl-phosphate N-acetylglucosaminephosphotransferase activity
Ar-6	2172.49	2172.49.con.0010	fig|2172.49.peg.601			PATRIC.2172.49.2172.49.con.0010.CDS.12041.12505.rev	PATRIC	CDS	12041	12505	465	-					154		hypothetical protein
Ar-6	2172.49	2172.49.con.0010	fig|2172.49.peg.587			PATRIC.2172.49.2172.49.con.0010.CDS.1217.1528.fwd	PATRIC	CDS	1217	1528	312	+					103		hypothetical protein
Ar-6	2172.49	2172.49.con.0010	fig|2172.49.peg.602			PATRIC.2172.49.2172.49.con.0010.CDS.12513.14090.rev	PATRIC	CDS	12513	14090	1578	-		PLF_2172_00001042	PGF_02277732		525		Uncharacterized protein MJ1110
Ar-6	2172.49	2172.49.con.0010	fig|2172.49.peg.603			PATRIC.2172.49.2172.49.con.0010.CDS.14101.16089.rev	PATRIC	CDS	14101	16089	1989	-		PLF_2172_00000021	PGF_03609651		662		Methionyl-tRNA synthetase (EC 6.1.1.10)	GO:0004825|methionine-tRNA ligase activity
Ar-6	2172.49	2172.49.con.0010	fig|2172.49.peg.586			PATRIC.2172.49.2172.49.con.0010.CDS.155.1162.fwd	PATRIC	CDS	155	1162	1008	+		PLF_2172_00000954	PGF_06111781		335		hypothetical protein
Ar-6	2172.49	2172.49.con.0010	fig|2172.49.peg.604			PATRIC.2172.49.2172.49.con.0010.CDS.16438.17772.fwd	PATRIC	CDS	16438	17772	1335	+		PLF_2172_00000068	PGF_00421690		444		DNA primase large subunit PriL
Ar-6	2172.49	2172.49.con.0010	fig|2172.49.peg.588			PATRIC.2172.49.2172.49.con.0010.CDS.1754.3838.fwd	PATRIC	CDS	1754	3838	2085	+			PGF_08225224		694		hypothetical protein
Ar-6	2172.49	2172.49.con.0010	fig|2172.49.peg.605			PATRIC.2172.49.2172.49.con.0010.CDS.17767.18282.rev	PATRIC	CDS	17767	18282	516	-					171		hypothetical protein
Ar-6	2172.49	2172.49.con.0010	fig|2172.49.peg.606			PATRIC.2172.49.2172.49.con.0010.CDS.18387.19364.fwd	PATRIC	CDS	18387	19364	978	+		PLF_2172_00000326	PGF_00421693		325		DNA primase small subunit PriS
Ar-6	2172.49	2172.49.con.0010	fig|2172.49.peg.607			PATRIC.2172.49.2172.49.con.0010.CDS.19366.19623.fwd	PATRIC	CDS	19366	19623	258	+					85		hypothetical protein
Ar-6	2172.49	2172.49.con.0010	fig|2172.49.peg.608			PATRIC.2172.49.2172.49.con.0010.CDS.19624.20208.rev	PATRIC	CDS	19624	20208	585	-		PLF_2172_00001029	PGF_06111020		194		Thymidylate kinase (EC 2.7.4.9)	GO:0004798|thymidylate kinase activity
Ar-6	2172.49	2172.49.con.0010	fig|2172.49.peg.609			PATRIC.2172.49.2172.49.con.0010.CDS.20221.21339.rev	PATRIC	CDS	20221	21339	1119	-		PLF_2172_00000160	PGF_00000144		372		7,8-didemethyl-8-hydroxy-5-deazariboflavin synthase subunit 2
Ar-6	2172.49	2172.49.con.0010	fig|2172.49.peg.610			PATRIC.2172.49.2172.49.con.0010.CDS.21494.21985.fwd	PATRIC	CDS	21494	21985	492	+		PLF_2172_00000911	PGF_04854613		163		Sulfopyruvate decarboxylase - alpha subunit (EC 4.1.1.79)	GO:0050545|sulfopyruvate decarboxylase activity
Ar-6	2172.49	2172.49.con.0010	fig|2172.49.peg.611			PATRIC.2172.49.2172.49.con.0010.CDS.21990.22526.fwd	PATRIC	CDS	21990	22526	537	+		PLF_2172_00000912	PGF_00055077		178		Sulfopyruvate decarboxylase - beta subunit (EC 4.1.1.79)	GO:0050545|sulfopyruvate decarboxylase activity
Ar-6	2172.49	2172.49.con.0010	fig|2172.49.peg.612			PATRIC.2172.49.2172.49.con.0010.CDS.22619.22879.fwd	PATRIC	CDS	22619	22879	261	+					86		hypothetical protein
Ar-6	2172.49	2172.49.con.0010	fig|2172.49.peg.613			PATRIC.2172.49.2172.49.con.0010.CDS.22887.25193.rev	PATRIC	CDS	22887	25193	2307	-		PLF_2172_00000506	PGF_08040932		768		CoB--CoM heterodisulfide reductase subunit A (EC 1.8.98.1)	GO:0051912|CoB--CoM heterodisulfide reductase activity
Ar-6	2172.49	2172.49.con.0010	fig|2172.49.peg.614			PATRIC.2172.49.2172.49.con.0010.CDS.25190.26131.rev	PATRIC	CDS	25190	26131	942	-		PLF_2172_00000507	PGF_02958671		313		CoB--CoM heterodisulfide reductase subunit B (EC 1.8.98.1)	GO:0051912|CoB--CoM heterodisulfide reductase activity
Ar-6	2172.49	2172.49.con.0010	fig|2172.49.peg.615			PATRIC.2172.49.2172.49.con.0010.CDS.26128.26721.rev	PATRIC	CDS	26128	26721	594	-		PLF_2172_00000855	PGF_02280263		197		CoB--CoM heterodisulfide reductase subunit C (EC 1.8.98.1)	GO:0051912|CoB--CoM heterodisulfide reductase activity
Ar-6	2172.49	2172.49.con.0010	fig|2172.49.peg.616			PATRIC.2172.49.2172.49.con.0010.CDS.26731.27984.rev	PATRIC	CDS	26731	27984	1254	-		PLF_2172_00000446	PGF_00065258		417		Uncharacterized protein MJ1681, including 4Fe-4S domain
Ar-6	2172.49	2172.49.con.0010	fig|2172.49.peg.617			PATRIC.2172.49.2172.49.con.0010.CDS.27998.28768.rev	PATRIC	CDS	27998	28768	771	-		PLF_2172_00000609	PGF_00034027		256		Phosphosulfolactate synthase (EC 4.4.1.19)	GO:0043817|phosphosulfolactate synthase activity
Ar-6	2172.49	2172.49.con.0010	fig|2172.49.peg.618			PATRIC.2172.49.2172.49.con.0010.CDS.28910.29197.rev	PATRIC	CDS	28910	29197	288	-		PLF_2172_00001264	PGF_00372567		95		UPF0058 protein MJ1205
Ar-6	2172.49	2172.49.con.0010	fig|2172.49.peg.619			PATRIC.2172.49.2172.49.con.0010.CDS.29417.30124.rev	PATRIC	CDS	29417	30124	708	-		PLF_2172_00001696	PGF_09508368		235		hypothetical protein
Ar-6	2172.49	2172.49.con.0010	fig|2172.49.peg.620			PATRIC.2172.49.2172.49.con.0010.CDS.30349.33147.rev	PATRIC	CDS	30349	33147	2799	-					932		hypothetical protein
Ar-6	2172.49	2172.49.con.0010	fig|2172.49.peg.621			PATRIC.2172.49.2172.49.con.0010.CDS.33453.34829.fwd	PATRIC	CDS	33453	34829	1377	+		PLF_2172_00000182	PGF_00419889		458		Cyclic 2,3-diphosphoglycerate-synthetase
Ar-6	2172.49	2172.49.con.0010	fig|2172.49.peg.622			PATRIC.2172.49.2172.49.con.0010.CDS.34940.35656.fwd	PATRIC	CDS	34940	35656	717	+		PLF_2172_00001122	PGF_00024287		238		N5-methyltetrahydromethanopterin:coenzyme M methyltransferase subunit X
Ar-6	2172.49	2172.49.con.0010	fig|2172.49.peg.623			PATRIC.2172.49.2172.49.con.0010.CDS.35679.36443.fwd	PATRIC	CDS	35679	36443	765	+		PLF_2172_00000250	PGF_00065889		254		Undecaprenyl diphosphate synthase (geranylgeranyl diphosphate specific) (EC 2.5.1.89)
Ar-6	2172.49	2172.49.con.0010	fig|2172.49.peg.624			PATRIC.2172.49.2172.49.con.0010.CDS.36445.37206.fwd	PATRIC	CDS	36445	37206	762	+		PLF_2172_00000399	PGF_02472178		253		Uncharacterized metal-dependent hydrolase YcfH
Ar-6	2172.49	2172.49.con.0010	fig|2172.49.peg.625			PATRIC.2172.49.2172.49.con.0010.CDS.37211.37708.rev	PATRIC	CDS	37211	37708	498	-		PLF_2172_00001304	PGF_02272027		165		hypothetical protein
Ar-6	2172.49	2172.49.con.0010	fig|2172.49.peg.626			PATRIC.2172.49.2172.49.con.0010.CDS.37705.38097.rev	PATRIC	CDS	37705	38097	393	-					130		hypothetical protein
Ar-6	2172.49	2172.49.con.0010	fig|2172.49.peg.627			PATRIC.2172.49.2172.49.con.0010.CDS.38196.38948.fwd	PATRIC	CDS	38196	38948	753	+		PLF_2172_00000315	PGF_00418291		250		Cobalt-precorrin-4 C(11)-methyltransferase (EC 2.1.1.271)
Ar-6	2172.49	2172.49.con.0010	fig|2172.49.peg.589			PATRIC.2172.49.2172.49.con.0010.CDS.3849.3947.rev	PATRIC	CDS	3849	3947	99	-					32		hypothetical protein
Ar-6	2172.49	2172.49.con.0010	fig|2172.49.peg.628			PATRIC.2172.49.2172.49.con.0010.CDS.39078.40022.rev	PATRIC	CDS	39078	40022	945	-		PLF_2172_00016161	PGF_01219411		314		5-methyltetrahydropteroyltriglutamate--homocysteine methyltransferase (EC 2.1.1.14)	GO:0003871|5-methyltetrahydropteroyltriglutamate-homocysteine S-methyltransferase activity
Ar-6	2172.49	2172.49.con.0010	fig|2172.49.peg.629			PATRIC.2172.49.2172.49.con.0010.CDS.40019.40333.rev	PATRIC	CDS	40019	40333	315	-		PLF_2172_00013103	PGF_00065061		104		Uncharacterized protein MJ0453
Ar-6	2172.49	2172.49.con.0010	fig|2172.49.peg.630			PATRIC.2172.49.2172.49.con.0010.CDS.40335.40793.rev	PATRIC	CDS	40335	40793	459	-		PLF_2172_00012989	PGF_00065060		152		Uncharacterized protein MJ0452
Ar-6	2172.49	2172.49.con.0010	fig|2172.49.peg.631			PATRIC.2172.49.2172.49.con.0010.CDS.40806.41837.rev	PATRIC	CDS	40806	41837	1032	-		PLF_2172_00000463	PGF_00283620		343		Uncharacterized membrane protein
Ar-6	2172.49	2172.49.con.0010	fig|2172.49.peg.632			PATRIC.2172.49.2172.49.con.0010.CDS.42050.43081.rev	PATRIC	CDS	42050	43081	1032	-		PLF_2172_00000092	PGF_00065113		343		Uncharacterized protein MJ0665
Ar-6	2172.49	2172.49.con.0010	fig|2172.49.peg.633			PATRIC.2172.49.2172.49.con.0010.CDS.43100.43750.rev	PATRIC	CDS	43100	43750	651	-		PLF_2172_00000454	PGF_00067788		216		[NiFe] hydrogenase nickel incorporation-associated protein HypB
Ar-6	2172.49	2172.49.con.0010	fig|2172.49.peg.634			PATRIC.2172.49.2172.49.con.0010.CDS.43769.44146.rev	PATRIC	CDS	43769	44146	378	-		PLF_2172_00001158	PGF_00067783		125		[NiFe] hydrogenase nickel incorporation protein HypA
Ar-6	2172.49	2172.49.con.0010	fig|2172.49.peg.635			PATRIC.2172.49.2172.49.con.0010.CDS.44304.47165.rev	PATRIC	CDS	44304	47165	2862	-		PLF_2172_00000056	PGF_00018045		953		ATP-dependent RNA helicase, eIF-4A family
Ar-6	2172.49	2172.49.con.0010	fig|2172.49.peg.636			PATRIC.2172.49.2172.49.con.0010.CDS.47471.49915.fwd	PATRIC	CDS	47471	49915	2445	+		PLF_2172_00000011	PGF_10471233		814		ATP-dependent DNA helicase UvrD/PcrA (EC 3.6.4.12)
Ar-6	2172.49	2172.49.con.0010	fig|2172.49.peg.590			PATRIC.2172.49.2172.49.con.0010.CDS.4944.5120.rev	PATRIC	CDS	4944	5120	177	-					58		hypothetical protein
Ar-6	2172.49	2172.49.con.0010	fig|2172.49.peg.637			PATRIC.2172.49.2172.49.con.0010.CDS.49928.51160.fwd	PATRIC	CDS	49928	51160	1233	+		PLF_2172_00000095	PGF_08225224		410		hypothetical protein
Ar-6	2172.49	2172.49.con.0010	fig|2172.49.peg.638			PATRIC.2172.49.2172.49.con.0010.CDS.51187.51861.fwd	PATRIC	CDS	51187	51861	675	+		PLF_2172_00000246	PGF_00065044		224		Uncharacterized protein MJ0308
Ar-6	2172.49	2172.49.con.0010	fig|2172.49.peg.639			PATRIC.2172.49.2172.49.con.0010.CDS.51853.52527.rev	PATRIC	CDS	51853	52527	675	-		PLF_2172_00006382	PGF_01047662		224		hypothetical protein
Ar-6	2172.49	2172.49.con.0010	fig|2172.49.peg.640			PATRIC.2172.49.2172.49.con.0010.CDS.52528.53718.rev	PATRIC	CDS	52528	53718	1191	-		PLF_2172_00001064	PGF_02975228		396		Uncharacterized protein MK1541
Ar-6	2172.49	2172.49.con.0010	fig|2172.49.peg.641			PATRIC.2172.49.2172.49.con.0010.CDS.53777.54544.rev	PATRIC	CDS	53777	54544	768	-		PLF_2172_00000709	PGF_12854382		255		methanogen enzyme similar to murein synthesis amino acid ligase
Ar-6	2172.49	2172.49.con.0010	fig|2172.49.peg.591			PATRIC.2172.49.2172.49.con.0010.CDS.5465.6157.rev	PATRIC	CDS	5465	6157	693	-					230		hypothetical protein
Ar-6	2172.49	2172.49.con.0010	fig|2172.49.peg.592			PATRIC.2172.49.2172.49.con.0010.CDS.6257.6571.rev	PATRIC	CDS	6257	6571	315	-					104		hypothetical protein
Ar-6	2172.49	2172.49.con.0010	fig|2172.49.peg.593			PATRIC.2172.49.2172.49.con.0010.CDS.6619.6810.rev	PATRIC	CDS	6619	6810	192	-					63		McrBC 5-methylcytosine restriction system component
Ar-6	2172.49	2172.49.con.0010	fig|2172.49.peg.594			PATRIC.2172.49.2172.49.con.0010.CDS.7081.7413.rev	PATRIC	CDS	7081	7413	333	-					110		hypothetical protein
Ar-6	2172.49	2172.49.con.0010	fig|2172.49.peg.595			PATRIC.2172.49.2172.49.con.0010.CDS.7410.7916.rev	PATRIC	CDS	7410	7916	507	-		PLF_2172_00000997	PGF_08946513		168		Flavodoxin
Ar-6	2172.49	2172.49.con.0010	fig|2172.49.peg.596			PATRIC.2172.49.2172.49.con.0010.CDS.7940.9163.rev	PATRIC	CDS	7940	9163	1224	-		PLF_2172_00017922	PGF_00425458		407		Coenzyme F420H2 oxidase (EC 1.5.3.22)
Ar-6	2172.49	2172.49.con.0010	fig|2172.49.peg.597			PATRIC.2172.49.2172.49.con.0010.CDS.9256.9921.fwd	PATRIC	CDS	9256	9921	666	+		PLF_2172_00000671	PGF_00065210		221		Uncharacterized protein MJ1295
Ar-6	2172.49	2172.49.con.0010	fig|2172.49.peg.598			PATRIC.2172.49.2172.49.con.0010.CDS.9918.10322.fwd	PATRIC	CDS	9918	10322	405	+					134		hypothetical protein
Ar-6	2172.49	2172.49.con.0011	fig|2172.49.peg.652			PATRIC.2172.49.2172.49.con.0011.CDS.10107.11999.fwd	PATRIC	CDS	10107	11999	1893	+		PLF_2172_00000213	PGF_00014064		630		Indolepyruvate oxidoreductase subunit IorA (EC 1.2.7.8)	GO:0043805|indolepyruvate ferredoxin oxidoreductase activity
Ar-6	2172.49	2172.49.con.0011	fig|2172.49.peg.653			PATRIC.2172.49.2172.49.con.0011.CDS.12004.12588.fwd	PATRIC	CDS	12004	12588	585	+		PLF_2172_00000214	PGF_00014067		194		Indolepyruvate oxidoreductase subunit IorB (EC 1.2.7.8)	GO:0043805|indolepyruvate ferredoxin oxidoreductase activity
Ar-6	2172.49	2172.49.con.0011	fig|2172.49.peg.654			PATRIC.2172.49.2172.49.con.0011.CDS.12643.12921.fwd	PATRIC	CDS	12643	12921	279	+		PLF_2172_00000964	PGF_02275845		92		hypothetical protein
Ar-6	2172.49	2172.49.con.0011	fig|2172.49.peg.655			PATRIC.2172.49.2172.49.con.0011.CDS.12973.13404.rev	PATRIC	CDS	12973	13404	432	-		PLF_2172_00000292	PGF_00052714		143		Amino acid-binding ACT
Ar-6	2172.49	2172.49.con.0011	fig|2172.49.peg.643			PATRIC.2172.49.2172.49.con.0011.CDS.1313.1816.fwd	PATRIC	CDS	1313	1816	504	+		PLF_2172_00000956	PGF_08225224		167		hypothetical protein
Ar-6	2172.49	2172.49.con.0011	fig|2172.49.peg.656			PATRIC.2172.49.2172.49.con.0011.CDS.13413.14714.rev	PATRIC	CDS	13413	14714	1302	-		PLF_2172_00000108	PGF_10015132		433		Coenzyme A ligase
Ar-6	2172.49	2172.49.con.0011	fig|2172.49.peg.657			PATRIC.2172.49.2172.49.con.0011.CDS.15025.16638.fwd	PATRIC	CDS	15025	16638	1614	+		PLF_2172_00000238	PGF_05841109		537		Sodium/proline symporter
Ar-6	2172.49	2172.49.con.0011	fig|2172.49.peg.658			PATRIC.2172.49.2172.49.con.0011.CDS.16635.16748.fwd	PATRIC	CDS	16635	16748	114	+		PLF_2172_00022909	PGF_12728736		37		hypothetical protein
Ar-6	2172.49	2172.49.con.0011	fig|2172.49.peg.659			PATRIC.2172.49.2172.49.con.0011.CDS.17301.18404.fwd	PATRIC	CDS	17301	18404	1104	+		PLF_2172_00000976	PGF_03694933		367		ABC transporter, substrate-binding protein (cluster 8, B12/iron complex)
Ar-6	2172.49	2172.49.con.0011	fig|2172.49.peg.660			PATRIC.2172.49.2172.49.con.0011.CDS.18415.19428.fwd	PATRIC	CDS	18415	19428	1014	+		PLF_2172_00001403	PGF_05956722		337		Iron compound ABC transporter, permease protein
Ar-6	2172.49	2172.49.con.0011	fig|2172.49.peg.644			PATRIC.2172.49.2172.49.con.0011.CDS.1842.2741.rev	PATRIC	CDS	1842	2741	900	-					299		hypothetical protein
Ar-6	2172.49	2172.49.con.0011	fig|2172.49.peg.661			PATRIC.2172.49.2172.49.con.0011.CDS.19419.20222.fwd	PATRIC	CDS	19419	20222	804	+		PLF_2172_00000559	PGF_08580491		267		Iron(III) ABC transporter, ATP-binding protein
Ar-6	2172.49	2172.49.con.0011	fig|2172.49.peg.662			PATRIC.2172.49.2172.49.con.0011.CDS.20232.20801.fwd	PATRIC	CDS	20232	20801	570	+		PLF_2172_00000340	PGF_02273391		189		Formylmethanofuran dehydrogenase, subunit E
Ar-6	2172.49	2172.49.con.0011	fig|2172.49.peg.663			PATRIC.2172.49.2172.49.con.0011.CDS.21019.21672.fwd	PATRIC	CDS	21019	21672	654	+					217		hypothetical protein
Ar-6	2172.49	2172.49.con.0011	fig|2172.49.peg.664			PATRIC.2172.49.2172.49.con.0011.CDS.21669.22310.fwd	PATRIC	CDS	21669	22310	642	+		PLF_2172_00001073	PGF_00400020		213		hypothetical transporter PduT for various metalloporphyrins
Ar-6	2172.49	2172.49.con.0011	fig|2172.49.peg.665			PATRIC.2172.49.2172.49.con.0011.CDS.22315.22617.fwd	PATRIC	CDS	22315	22617	303	+		PLF_2172_00001022	PGF_00037885		100		Protein DUF2149, predicted transporter component
Ar-6	2172.49	2172.49.con.0011	fig|2172.49.peg.666			PATRIC.2172.49.2172.49.con.0011.CDS.22662.24752.fwd	PATRIC	CDS	22662	24752	2091	+		PLF_2172_00008137	PGF_08225224		696		hypothetical protein
Ar-6	2172.49	2172.49.con.0011	fig|2172.49.peg.667			PATRIC.2172.49.2172.49.con.0011.CDS.24861.26411.rev	PATRIC	CDS	24861	26411	1551	-		PLF_2172_00018191	PGF_08225224		516		hypothetical protein
Ar-6	2172.49	2172.49.con.0011	fig|2172.49.peg.642			PATRIC.2172.49.2172.49.con.0011.CDS.255.1307.fwd	PATRIC	CDS	255	1307	1053	+		PLF_2172_00000116	PGF_00423954		350		EBNA-1 nuclear protein
Ar-6	2172.49	2172.49.con.0011	fig|2172.49.peg.668			PATRIC.2172.49.2172.49.con.0011.CDS.27008.28810.fwd	PATRIC	CDS	27008	28810	1803	+		PLF_2172_00006265	PGF_08225224		600		hypothetical protein
Ar-6	2172.49	2172.49.con.0011	fig|2172.49.peg.645			PATRIC.2172.49.2172.49.con.0011.CDS.2751.3506.rev	PATRIC	CDS	2751	3506	756	-		PLF_2172_00000444	PGF_03073684		251		Uncharacterized protein MJ1383 precursor
Ar-6	2172.49	2172.49.con.0011	fig|2172.49.peg.669			PATRIC.2172.49.2172.49.con.0011.CDS.28886.29002.rev	PATRIC	CDS	28886	29002	117	-					38		hypothetical protein
Ar-6	2172.49	2172.49.con.0011	fig|2172.49.peg.670			PATRIC.2172.49.2172.49.con.0011.CDS.29053.32028.fwd	PATRIC	CDS	29053	32028	2976	+					991		hypothetical protein
Ar-6	2172.49	2172.49.con.0011	fig|2172.49.peg.671			PATRIC.2172.49.2172.49.con.0011.CDS.32205.36599.fwd	PATRIC	CDS	32205	36599	4395	+		PLF_2172_00006279	PGF_08225224		1464		hypothetical protein
Ar-6	2172.49	2172.49.con.0011	fig|2172.49.peg.646			PATRIC.2172.49.2172.49.con.0011.CDS.3670.4455.fwd	PATRIC	CDS	3670	4455	786	+		PLF_2172_00000917	PGF_00059015		261		Transcriptional regulator, ArsR family
Ar-6	2172.49	2172.49.con.0011	fig|2172.49.peg.672			PATRIC.2172.49.2172.49.con.0011.CDS.36875.37423.rev	PATRIC	CDS	36875	37423	549	-		PLF_2172_00002774	PGF_05357708		182		DNA-3-methyladenine glycosylase (EC 3.2.2.20)	GO:0008725|DNA-3-methyladenine glycosylase activity
Ar-6	2172.49	2172.49.con.0011	fig|2172.49.peg.673			PATRIC.2172.49.2172.49.con.0011.CDS.37490.39253.fwd	PATRIC	CDS	37490	39253	1764	+					587		hypothetical protein
Ar-6	2172.49	2172.49.con.0011	fig|2172.49.peg.674			PATRIC.2172.49.2172.49.con.0011.CDS.39313.40455.fwd	PATRIC	CDS	39313	40455	1143	+			PGF_02273958		380		Aldo/keto reductase
Ar-6	2172.49	2172.49.con.0011	fig|2172.49.peg.675			PATRIC.2172.49.2172.49.con.0011.CDS.40563.40913.fwd	PATRIC	CDS	40563	40913	351	+		PLF_2172_00012977	PGF_00025384		116		Nascent polypeptide-associated complex protein
Ar-6	2172.49	2172.49.con.0011	fig|2172.49.peg.676			PATRIC.2172.49.2172.49.con.0011.CDS.40919.41662.fwd	PATRIC	CDS	40919	41662	744	+		PLF_2172_00000483	PGF_00416277		247		3',5'-cyclic-nucleotide phosphodiesterase
Ar-6	2172.49	2172.49.con.0011	fig|2172.49.peg.677			PATRIC.2172.49.2172.49.con.0011.CDS.41721.42737.fwd	PATRIC	CDS	41721	42737	1017	+		PLF_2172_00000264	PGF_02271194		338		Uncharacterized protein MTH179
Ar-6	2172.49	2172.49.con.0011	fig|2172.49.peg.678			PATRIC.2172.49.2172.49.con.0011.CDS.42738.43940.fwd	PATRIC	CDS	42738	43940	1203	+		PLF_2172_00000156	PGF_00121834		400		hypothetical protein
Ar-6	2172.49	2172.49.con.0011	fig|2172.49.peg.679			PATRIC.2172.49.2172.49.con.0011.CDS.43963.44325.fwd	PATRIC	CDS	43963	44325	363	+					120		hypothetical protein
Ar-6	2172.49	2172.49.con.0011	fig|2172.49.peg.680			PATRIC.2172.49.2172.49.con.0011.CDS.44341.45564.fwd	PATRIC	CDS	44341	45564	1224	+		PLF_2172_00000207	PGF_00008075		407		Glutamate N-acetyltransferase (EC 2.3.1.35) @ N-acetylglutamate synthase (EC 2.3.1.1)	GO:0004358|glutamate N-acetyltransferase activity;GO:0004042|acetyl-CoA:L-glutamate N-acetyltransferase activity
Ar-6	2172.49	2172.49.con.0011	fig|2172.49.peg.647			PATRIC.2172.49.2172.49.con.0011.CDS.4465.6159.rev	PATRIC	CDS	4465	6159	1695	-		PLF_2172_00000124	PGF_00009966		564		Glycyl-tRNA synthetase (EC 6.1.1.14)	GO:0004820|glycine-tRNA ligase activity
Ar-6	2172.49	2172.49.con.0011	fig|2172.49.peg.681			PATRIC.2172.49.2172.49.con.0011.CDS.45655.45759.fwd	PATRIC	CDS	45655	45759	105	+		PLF_2172_00001329	PGF_02272050		34		hypothetical protein
Ar-6	2172.49	2172.49.con.0011	fig|2172.49.peg.682			PATRIC.2172.49.2172.49.con.0011.CDS.45873.46463.fwd	PATRIC	CDS	45873	46463	591	+		PLF_2172_00000484	PGF_00426290		196		5-carboxymethyl uridine and 5-carboxymethyl 2-thiouridine methyltransferase
Ar-6	2172.49	2172.49.con.0011	fig|2172.49.peg.683			PATRIC.2172.49.2172.49.con.0011.CDS.47154.47957.fwd	PATRIC	CDS	47154	47957	804	+		PLF_2172_00001588	PGF_05572422		267		Molybdenum ABC transporter, substrate-binding protein ModA
Ar-6	2172.49	2172.49.con.0011	fig|2172.49.peg.684			PATRIC.2172.49.2172.49.con.0011.CDS.48012.48683.fwd	PATRIC	CDS	48012	48683	672	+		PLF_2172_00001575	PGF_09402727		223		Molybdenum ABC transporter permease protein ModB
Ar-6	2172.49	2172.49.con.0011	fig|2172.49.peg.685			PATRIC.2172.49.2172.49.con.0011.CDS.48722.49759.fwd	PATRIC	CDS	48722	49759	1038	+		PLF_2172_00001502	PGF_06842926		345		Molybdenum ABC transporter ATP-binding protein ModC
Ar-6	2172.49	2172.49.con.0011	fig|2172.49.peg.686			PATRIC.2172.49.2172.49.con.0011.CDS.49947.50657.fwd	PATRIC	CDS	49947	50657	711	+		PLF_2172_00000280	PGF_00038821		236		Sugar-phosphate cytidylyltransferase
Ar-6	2172.49	2172.49.con.0011	fig|2172.49.peg.687			PATRIC.2172.49.2172.49.con.0011.CDS.50650.51666.fwd	PATRIC	CDS	50650	51666	1017	+		PLF_2172_00000252	PGF_00067016		338		Xylitol dehydrogenase
Ar-6	2172.49	2172.49.con.0011	fig|2172.49.peg.688			PATRIC.2172.49.2172.49.con.0011.CDS.51668.52195.rev	PATRIC	CDS	51668	52195	528	-					175		hypothetical protein
Ar-6	2172.49	2172.49.con.0011	fig|2172.49.peg.689			PATRIC.2172.49.2172.49.con.0011.CDS.52364.53728.rev	PATRIC	CDS	52364	53728	1365	-		PLF_2172_00000940	PGF_10101552		454		hypothetical protein
Ar-6	2172.49	2172.49.con.0011	fig|2172.49.peg.690			PATRIC.2172.49.2172.49.con.0011.CDS.53842.55677.rev	PATRIC	CDS	53842	55677	1836	-		PLF_2172_00015495	PGF_08225224		611		hypothetical protein
Ar-6	2172.49	2172.49.con.0011	fig|2172.49.peg.691			PATRIC.2172.49.2172.49.con.0011.CDS.56238.57161.fwd	PATRIC	CDS	56238	57161	924	+			PGF_06557198		307		hypothetical protein
Ar-6	2172.49	2172.49.con.0011	fig|2172.49.peg.692			PATRIC.2172.49.2172.49.con.0011.CDS.57377.57625.fwd	PATRIC	CDS	57377	57625	249	+		PLF_2172_00002654	PGF_10318327		82		hypothetical protein
Ar-6	2172.49	2172.49.con.0011	fig|2172.49.peg.693			PATRIC.2172.49.2172.49.con.0011.CDS.57809.58672.fwd	PATRIC	CDS	57809	58672	864	+		PLF_2172_00000285	PGF_00026615		287		N-acetylglutamate kinase (EC 2.7.2.8)	GO:0003991|acetylglutamate kinase activity
Ar-6	2172.49	2172.49.con.0011	fig|2172.49.peg.694			PATRIC.2172.49.2172.49.con.0011.CDS.58732.60201.rev	PATRIC	CDS	58732	60201	1470	-		PLF_2172_00000377	PGF_00734739		489		Long-chain-fatty-acid--CoA ligase (EC 6.2.1.3)	GO:0004467|long-chain fatty acid-CoA ligase activity
Ar-6	2172.49	2172.49.con.0011	fig|2172.49.peg.695			PATRIC.2172.49.2172.49.con.0011.CDS.60202.61191.rev	PATRIC	CDS	60202	61191	990	-		PLF_2172_00000732	PGF_00418403		329		Coenzyme B synthesis from 2-oxoglutarate: steps 5, 9, and 13
Ar-6	2172.49	2172.49.con.0011	fig|2172.49.peg.696			PATRIC.2172.49.2172.49.con.0011.CDS.61357.61821.fwd	PATRIC	CDS	61357	61821	465	+		PLF_2172_00001103	PGF_05324218		154		FOG: HEAT repeat
Ar-6	2172.49	2172.49.con.0011	fig|2172.49.peg.648			PATRIC.2172.49.2172.49.con.0011.CDS.6174.6758.rev	PATRIC	CDS	6174	6758	585	-		PLF_2172_00000113	PGF_00422918		194		Deoxycytidine triphosphate deaminase (EC 3.5.4.13)	GO:0008829|dCTP deaminase activity
Ar-6	2172.49	2172.49.con.0011	fig|2172.49.peg.697			PATRIC.2172.49.2172.49.con.0011.CDS.62013.62594.fwd	PATRIC	CDS	62013	62594	582	+		PLF_2172_00000401	PGF_00045787		193		Pyridoxal 5'-phosphate synthase (glutamine hydrolyzing), glutaminase subunit (EC 4.3.3.6)	GO:0036381|pyridoxal 5'-phosphate synthase (glutamine hydrolysing) activity
Ar-6	2172.49	2172.49.con.0011	fig|2172.49.peg.698			PATRIC.2172.49.2172.49.con.0011.CDS.62605.63138.rev	PATRIC	CDS	62605	63138	534	-					177		hypothetical protein
Ar-6	2172.49	2172.49.con.0011	fig|2172.49.peg.699			PATRIC.2172.49.2172.49.con.0011.CDS.63149.63703.rev	PATRIC	CDS	63149	63703	555	-		PLF_2172_00001037	PGF_00064299		184		UPF0305 protein MJ0646
Ar-6	2172.49	2172.49.con.0011	fig|2172.49.peg.700			PATRIC.2172.49.2172.49.con.0011.CDS.63777.64421.fwd	PATRIC	CDS	63777	64421	645	+		PLF_2172_00008753	PGF_06609459		214		hypothetical protein
Ar-6	2172.49	2172.49.con.0011	fig|2172.49.peg.701			PATRIC.2172.49.2172.49.con.0011.CDS.64478.64945.fwd	PATRIC	CDS	64478	64945	468	+		PLF_2172_00000573	PGF_02272009		155		hypothetical protein
Ar-6	2172.49	2172.49.con.0011	fig|2172.49.peg.702			PATRIC.2172.49.2172.49.con.0011.CDS.65078.65518.fwd	PATRIC	CDS	65078	65518	441	+		PLF_2172_00012992	PGF_08230015		146		Nickel responsive regulator NikR
Ar-6	2172.49	2172.49.con.0011	fig|2172.49.peg.703			PATRIC.2172.49.2172.49.con.0011.CDS.65534.66301.fwd	PATRIC	CDS	65534	66301	768	+		PLF_2172_00000938	PGF_08225224		255		hypothetical protein
Ar-6	2172.49	2172.49.con.0011	fig|2172.49.peg.704			PATRIC.2172.49.2172.49.con.0011.CDS.66307.66792.fwd	PATRIC	CDS	66307	66792	486	+		PLF_2172_00000755	PGF_08044575		161		Hydrogenase maturation protease
Ar-6	2172.49	2172.49.con.0011	fig|2172.49.peg.705			PATRIC.2172.49.2172.49.con.0011.CDS.66789.67883.fwd	PATRIC	CDS	66789	67883	1095	+		PLF_2172_00000816	PGF_02274811		364		hypothetical protein
Ar-6	2172.49	2172.49.con.0011	fig|2172.49.peg.649			PATRIC.2172.49.2172.49.con.0011.CDS.6780.7607.rev	PATRIC	CDS	6780	7607	828	-		PLF_2172_00001106	PGF_02267764		275		Uncharacterized di-4Fe-4S ferredoxin domain-containing protein, Dalk_2601 type
Ar-6	2172.49	2172.49.con.0011	fig|2172.49.peg.706			PATRIC.2172.49.2172.49.con.0011.CDS.67961.69031.fwd	PATRIC	CDS	67961	69031	1071	+		PLF_2172_00000777	PGF_12766951		356		Phospho-N-acetylmuramoyl-pentapeptide-transferase (EC 2.7.8.13)	GO:0008963|phospho-N-acetylmuramoyl-pentapeptide-transferase activity;GO:0008963|UDP-N-acetylmuramoyl-L-alanyl-D-glutamyl-meso-2,6-diaminopimelyl-D-alanyl-D-alanine:undecaprenyl-phosphate transferase activity
Ar-6	2172.49	2172.49.con.0011	fig|2172.49.peg.707			PATRIC.2172.49.2172.49.con.0011.CDS.69054.70484.fwd	PATRIC	CDS	69054	70484	1431	+		PLF_2172_00000157	PGF_00401225		476		methanogen enzyme similar to murein synthesis amino acid ligase
Ar-6	2172.49	2172.49.con.0011	fig|2172.49.peg.708			PATRIC.2172.49.2172.49.con.0011.CDS.70566.71000.fwd	PATRIC	CDS	70566	71000	435	+		PLF_2172_00000957	PGF_00238746		144		Uncharacterized protein MK0751
Ar-6	2172.49	2172.49.con.0011	fig|2172.49.peg.709			PATRIC.2172.49.2172.49.con.0011.CDS.70997.72274.fwd	PATRIC	CDS	70997	72274	1278	+		PLF_2172_00001169	PGF_00787698		425		hypothetical protein
Ar-6	2172.49	2172.49.con.0011	fig|2172.49.peg.710			PATRIC.2172.49.2172.49.con.0011.CDS.72312.72743.fwd	PATRIC	CDS	72312	72743	432	+		PLF_2172_00001461	PGF_00169963		143		Uncharacterized protein MJ0949
Ar-6	2172.49	2172.49.con.0011	fig|2172.49.peg.711			PATRIC.2172.49.2172.49.con.0011.CDS.72744.73235.rev	PATRIC	CDS	72744	73235	492	-		PLF_2172_00013218	PGF_08272873		163		hypothetical protein
Ar-6	2172.49	2172.49.con.0011	fig|2172.49.peg.712			PATRIC.2172.49.2172.49.con.0011.CDS.73396.74652.fwd	PATRIC	CDS	73396	74652	1257	+		PLF_2172_00000620	PGF_00037870		418		Proteasome-activating AAA-ATPase (PAN), archaeal
Ar-6	2172.49	2172.49.con.0011	fig|2172.49.peg.713			PATRIC.2172.49.2172.49.con.0011.CDS.74789.75778.fwd	PATRIC	CDS	74789	75778	990	+					329		hypothetical protein
Ar-6	2172.49	2172.49.con.0011	fig|2172.49.peg.714			PATRIC.2172.49.2172.49.con.0011.CDS.75810.76844.fwd	PATRIC	CDS	75810	76844	1035	+		PLF_2172_00000711	PGF_00413205		344		tRNA (guanine(10)-N(2))-dimethyltransferase (EC 2.1.1.213)
Ar-6	2172.49	2172.49.con.0011	fig|2172.49.peg.650			PATRIC.2172.49.2172.49.con.0011.CDS.7604.8512.rev	PATRIC	CDS	7604	8512	909	-		PLF_2172_00000467	PGF_02473279		302		tRNA (cytidine(32)/uridine(32)-2'-O)-methyltransferase (EC 2.1.1.200)
Ar-6	2172.49	2172.49.con.0011	fig|2172.49.peg.651			PATRIC.2172.49.2172.49.con.0011.CDS.8525.10000.rev	PATRIC	CDS	8525	10000	1476	-		PLF_2172_00005949	PGF_02961521		491		Fumarate reductase (CoM/CoB), subunit TfrB (EC 1.3.4.1)
Ar-6	2172.49	2172.49.con.0012	fig|2172.49.peg.727			PATRIC.2172.49.2172.49.con.0012.CDS.11540.11656.rev	PATRIC	CDS	11540	11656	117	-		PLF_2172_00001764	PGF_02272311		38		hypothetical protein
Ar-6	2172.49	2172.49.con.0012	fig|2172.49.peg.728			PATRIC.2172.49.2172.49.con.0012.CDS.11650.12567.rev	PATRIC	CDS	11650	12567	918	-		PLF_2172_00001764	PGF_02272311		305		hypothetical protein
Ar-6	2172.49	2172.49.con.0012	fig|2172.49.peg.729			PATRIC.2172.49.2172.49.con.0012.CDS.12915.13148.rev	PATRIC	CDS	12915	13148	234	-		PLF_2172_00009976	PGF_06246159		77		hypothetical protein
Ar-6	2172.49	2172.49.con.0012	fig|2172.49.peg.730			PATRIC.2172.49.2172.49.con.0012.CDS.13185.13457.rev	PATRIC	CDS	13185	13457	273	-					90		hypothetical protein
Ar-6	2172.49	2172.49.con.0012	fig|2172.49.peg.731			PATRIC.2172.49.2172.49.con.0012.CDS.13685.13753.rev	PATRIC	CDS	13685	13753	69	-			PGF_00421071		22		D-aminoacyl-tRNA deacylase (EC 3.1.1.96)
Ar-6	2172.49	2172.49.con.0012	fig|2172.49.peg.717			PATRIC.2172.49.2172.49.con.0012.CDS.1494.2714.fwd	PATRIC	CDS	1494	2714	1221	+		PLF_2172_00000445	PGF_00065232		406		Uncharacterized protein MJ1480
Ar-6	2172.49	2172.49.con.0012	fig|2172.49.peg.715			PATRIC.2172.49.2172.49.con.0012.CDS.2.565.fwd	PATRIC	CDS	2	565	564	+		PLF_2172_00011881	PGF_08225224		187		hypothetical protein
Ar-6	2172.49	2172.49.con.0012	fig|2172.49.peg.718			PATRIC.2172.49.2172.49.con.0012.CDS.2717.4432.fwd	PATRIC	CDS	2717	4432	1716	+		PLF_2172_00000287	PGF_00068000		571		Adenine deaminase (EC 3.5.4.2)	GO:0000034|adenine deaminase activity
Ar-6	2172.49	2172.49.con.0012	fig|2172.49.peg.719			PATRIC.2172.49.2172.49.con.0012.CDS.4429.5055.rev	PATRIC	CDS	4429	5055	627	-		PLF_2172_00000859	PGF_00422526		208		DUF447 family protein
Ar-6	2172.49	2172.49.con.0012	fig|2172.49.peg.720			PATRIC.2172.49.2172.49.con.0012.CDS.5154.6164.fwd	PATRIC	CDS	5154	6164	1011	+		PLF_2172_00000203	PGF_00006409		336		Uncharacterized aminotransferase [isomerizing]
Ar-6	2172.49	2172.49.con.0012	fig|2172.49.peg.716			PATRIC.2172.49.2172.49.con.0012.CDS.575.1390.fwd	PATRIC	CDS	575	1390	816	+					271		hypothetical protein
Ar-6	2172.49	2172.49.con.0012	fig|2172.49.peg.721			PATRIC.2172.49.2172.49.con.0012.CDS.6604.7173.rev	PATRIC	CDS	6604	7173	570	-		PLF_2172_00022131	PGF_11683882		189		hypothetical protein
Ar-6	2172.49	2172.49.con.0012	fig|2172.49.peg.722			PATRIC.2172.49.2172.49.con.0012.CDS.7748.7891.fwd	PATRIC	CDS	7748	7891	144	+					47		hypothetical protein
Ar-6	2172.49	2172.49.con.0012	fig|2172.49.peg.723			PATRIC.2172.49.2172.49.con.0012.CDS.8958.9053.fwd	PATRIC	CDS	8958	9053	96	+					31		hypothetical protein
Ar-6	2172.49	2172.49.con.0012	fig|2172.49.peg.724			PATRIC.2172.49.2172.49.con.0012.CDS.9083.9304.fwd	PATRIC	CDS	9083	9304	222	+					73		hypothetical protein
Ar-6	2172.49	2172.49.con.0012	fig|2172.49.peg.725			PATRIC.2172.49.2172.49.con.0012.CDS.9291.9512.fwd	PATRIC	CDS	9291	9512	222	+					73		hypothetical protein
Ar-6	2172.49	2172.49.con.0012	fig|2172.49.peg.726			PATRIC.2172.49.2172.49.con.0012.CDS.9582.11288.fwd	PATRIC	CDS	9582	11288	1707	+					568		hypothetical protein
Ar-6	2172.49	2172.49.con.0013	fig|2172.49.peg.744			PATRIC.2172.49.2172.49.con.0013.CDS.10027.10383.fwd	PATRIC	CDS	10027	10383	357	+					118		hypothetical protein
Ar-6	2172.49	2172.49.con.0013	fig|2172.49.peg.831			PATRIC.2172.49.2172.49.con.0013.CDS.101588.103726.fwd	PATRIC	CDS	101588	103726	2139	+		PLF_2172_00000393	PGF_00033961		712		Phosphoribosylformylglycinamidine synthase, synthetase subunit (EC 6.3.5.3)	GO:0004642|phosphoribosylformylglycinamidine synthase activity
Ar-6	2172.49	2172.49.con.0013	fig|2172.49.peg.745			PATRIC.2172.49.2172.49.con.0013.CDS.10373.10633.fwd	PATRIC	CDS	10373	10633	261	+					86		hypothetical protein
Ar-6	2172.49	2172.49.con.0013	fig|2172.49.peg.832			PATRIC.2172.49.2172.49.con.0013.CDS.103747.104964.fwd	PATRIC	CDS	103747	104964	1218	+		PLF_2172_00013020	PGF_09188652		405		Molybdopterin molybdenumtransferase (EC 2.10.1.1)	GO:0061599|molybdopterin molybdotransferase activity
Ar-6	2172.49	2172.49.con.0013	fig|2172.49.peg.833			PATRIC.2172.49.2172.49.con.0013.CDS.104981.106111.fwd	PATRIC	CDS	104981	106111	1131	+		PLF_2172_00000929	PGF_02925426		376		Uncharacterized protein MJ0971
Ar-6	2172.49	2172.49.con.0013	fig|2172.49.peg.834			PATRIC.2172.49.2172.49.con.0013.CDS.106208.106621.rev	PATRIC	CDS	106208	106621	414	-		PLF_2172_00000790	PGF_02955347		137		Rubrerythrin
Ar-6	2172.49	2172.49.con.0013	fig|2172.49.peg.746			PATRIC.2172.49.2172.49.con.0013.CDS.10630.11538.rev	PATRIC	CDS	10630	11538	909	-		PLF_2172_00000228	PGF_02346669		302		Ornithine carbamoyltransferase (EC 2.1.3.3)	GO:0004585|ornithine carbamoyltransferase activity
Ar-6	2172.49	2172.49.con.0013	fig|2172.49.peg.835			PATRIC.2172.49.2172.49.con.0013.CDS.106634.107860.rev	PATRIC	CDS	106634	107860	1227	-		PLF_2172_00000336	PGF_00425458		408		Coenzyme F420H2 oxidase (EC 1.5.3.22)
Ar-6	2172.49	2172.49.con.0013	fig|2172.49.peg.836			PATRIC.2172.49.2172.49.con.0013.CDS.108042.108224.fwd	PATRIC	CDS	108042	108224	183	+					60		hypothetical protein
Ar-6	2172.49	2172.49.con.0013	fig|2172.49.peg.837			PATRIC.2172.49.2172.49.con.0013.CDS.108344.108916.fwd	PATRIC	CDS	108344	108916	573	+		PLF_2172_00000954	PGF_06111781		190		hypothetical protein
Ar-6	2172.49	2172.49.con.0013	fig|2172.49.peg.838			PATRIC.2172.49.2172.49.con.0013.CDS.108953.109180.fwd	PATRIC	CDS	108953	109180	228	+		PLF_2172_00000954	PGF_06111781		75		hypothetical protein
Ar-6	2172.49	2172.49.con.0013	fig|2172.49.peg.839			PATRIC.2172.49.2172.49.con.0013.CDS.109635.109934.fwd	PATRIC	CDS	109635	109934	300	+					99		hypothetical protein
Ar-6	2172.49	2172.49.con.0013	fig|2172.49.peg.840			PATRIC.2172.49.2172.49.con.0013.CDS.109983.110897.fwd	PATRIC	CDS	109983	110897	915	+					304		hypothetical protein
Ar-6	2172.49	2172.49.con.0013	fig|2172.49.peg.841			PATRIC.2172.49.2172.49.con.0013.CDS.111020.111475.fwd	PATRIC	CDS	111020	111475	456	+					151		hypothetical protein
Ar-6	2172.49	2172.49.con.0013	fig|2172.49.peg.842			PATRIC.2172.49.2172.49.con.0013.CDS.112566.113753.fwd	PATRIC	CDS	112566	113753	1188	+		PLF_2172_00001455	PGF_02272664		395		hypothetical protein
Ar-6	2172.49	2172.49.con.0013	fig|2172.49.peg.843			PATRIC.2172.49.2172.49.con.0013.CDS.114139.115422.fwd	PATRIC	CDS	114139	115422	1284	+		PLF_2172_00000010	PGF_02453951		427		ATP/GTP-binding protein
Ar-6	2172.49	2172.49.con.0013	fig|2172.49.peg.844			PATRIC.2172.49.2172.49.con.0013.CDS.115449.116084.fwd	PATRIC	CDS	115449	116084	636	+					211		hypothetical protein
Ar-6	2172.49	2172.49.con.0013	fig|2172.49.peg.747			PATRIC.2172.49.2172.49.con.0013.CDS.11604.12431.rev	PATRIC	CDS	11604	12431	828	-		PLF_2172_00003287	PGF_02273302		275		hypothetical protein
Ar-6	2172.49	2172.49.con.0013	fig|2172.49.peg.845			PATRIC.2172.49.2172.49.con.0013.CDS.116272.116436.fwd	PATRIC	CDS	116272	116436	165	+					54		hypothetical protein
Ar-6	2172.49	2172.49.con.0013	fig|2172.49.peg.846			PATRIC.2172.49.2172.49.con.0013.CDS.116505.116849.rev	PATRIC	CDS	116505	116849	345	-					114		hypothetical protein
Ar-6	2172.49	2172.49.con.0013	fig|2172.49.peg.847			PATRIC.2172.49.2172.49.con.0013.CDS.117050.117505.rev	PATRIC	CDS	117050	117505	456	-					151		hypothetical protein
Ar-6	2172.49	2172.49.con.0013	fig|2172.49.peg.848			PATRIC.2172.49.2172.49.con.0013.CDS.117520.117978.rev	PATRIC	CDS	117520	117978	459	-					152		hypothetical protein
Ar-6	2172.49	2172.49.con.0013	fig|2172.49.peg.849			PATRIC.2172.49.2172.49.con.0013.CDS.118278.119435.fwd	PATRIC	CDS	118278	119435	1158	+		PLF_2172_00001624	PGF_00183213		385		hypothetical protein
Ar-6	2172.49	2172.49.con.0013	fig|2172.49.peg.850			PATRIC.2172.49.2172.49.con.0013.CDS.119881.121068.fwd	PATRIC	CDS	119881	121068	1188	+		PLF_2172_00001455	PGF_02272664		395		hypothetical protein
Ar-6	2172.49	2172.49.con.0013	fig|2172.49.peg.851			PATRIC.2172.49.2172.49.con.0013.CDS.121380.122825.fwd	PATRIC	CDS	121380	122825	1446	+					481		hypothetical protein
Ar-6	2172.49	2172.49.con.0013	fig|2172.49.peg.852			PATRIC.2172.49.2172.49.con.0013.CDS.122905.123801.rev	PATRIC	CDS	122905	123801	897	-					298		Radical SAM domain protein
Ar-6	2172.49	2172.49.con.0013	fig|2172.49.peg.853			PATRIC.2172.49.2172.49.con.0013.CDS.123934.124185.rev	PATRIC	CDS	123934	124185	252	-		PLF_2172_00004324	PGF_00693720		83		NAD-dependent protein deacetylase of SIR2 family
Ar-6	2172.49	2172.49.con.0013	fig|2172.49.peg.854			PATRIC.2172.49.2172.49.con.0013.CDS.124368.125057.rev	PATRIC	CDS	124368	125057	690	-					229		hypothetical protein
Ar-6	2172.49	2172.49.con.0013	fig|2172.49.peg.748			PATRIC.2172.49.2172.49.con.0013.CDS.12451.13761.rev	PATRIC	CDS	12451	13761	1311	-		PLF_2172_00000605	PGF_07750515		436		Phosphoribosylamine--glycine ligase (EC 6.3.4.13)	GO:0004637|phosphoribosylamine-glycine ligase activity
Ar-6	2172.49	2172.49.con.0013	fig|2172.49.peg.855			PATRIC.2172.49.2172.49.con.0013.CDS.125125.125445.rev	PATRIC	CDS	125125	125445	321	-		PLF_2172_00022911	PGF_02272330		106		hypothetical protein
Ar-6	2172.49	2172.49.con.0013	fig|2172.49.peg.856			PATRIC.2172.49.2172.49.con.0013.CDS.126072.126842.fwd	PATRIC	CDS	126072	126842	771	+		PLF_2172_00000695	PGF_00362951		256		hypothetical protein
Ar-6	2172.49	2172.49.con.0013	fig|2172.49.peg.857			PATRIC.2172.49.2172.49.con.0013.CDS.126839.127543.rev	PATRIC	CDS	126839	127543	705	-		PLF_2172_00000314	PGF_00717752		234		Cobalt-precorrin-2 C(20)-methyltransferase (EC 2.1.1.151)	GO:0043781|cobalt-factor II C20-methyltransferase activity
Ar-6	2172.49	2172.49.con.0013	fig|2172.49.peg.858			PATRIC.2172.49.2172.49.con.0013.CDS.127640.129463.fwd	PATRIC	CDS	127640	129463	1824	+		PLF_2172_00013052	PGF_00423472		607		DinG family ATP-dependent helicase YoaA
Ar-6	2172.49	2172.49.con.0013	fig|2172.49.peg.859			PATRIC.2172.49.2172.49.con.0013.CDS.129560.130510.rev	PATRIC	CDS	129560	130510	951	-		PLF_2172_00001047	PGF_02271902		316		hypothetical protein
[truncated: 9,176 more rows]

## Sheet: PATRIC_Annotations
Genome	Genome ID	Accession	BRC ID	RefSeq Locus Tag	Alt Locus Tag	Feature ID	Annotation	Feature Type	Start	End	Length	Strand	FIGfam ID	PATRIC genus-specific families (PLfams)	PATRIC cross-genus families (PGfams)	Protein ID	AA Length	Gene Symbol	Product	GO
[truncated: 12,582 more rows]

[truncated: 5 more sheets: COGG_Annotations, Methanogenesis, Hydrogenotrophic, Acetoclastic, Methylotrophic]
