# Supplementary material for: Novel complete methanogenic pathways in longitudinal genomic study of monogastric age-associated archaea
Source: Anim Microbiome. 2023 Jul 17;5:35. doi: 10.1186/s42523-023-00256-6 (PMC10353118; doi:10.1186/s42523-023-00256-6)
Supplement: Supplementary file 5 — Additional file 5: Table S5. Single nucleotide variant (SNV) results. [file 42523_2023_256_MOESM5_ESM.xlsx]

## Sheet: Ar-7_SNV_Density
entry_id	unique_pos_identifier	pos	pos_in_contig	sample_id	corresponding_gene_call	in_noncoding_gene_call	in_coding_gene_call	base_pos_in_codon	codon_order_in_gene	codon_number	gene_length	coverage	cov_outlier_in_split	cov_outlier_in_contig	A	C	G	N	T	reference	consensus	competing_nts	departure_from_reference	departure_from_consensus	n2n1ratio	entropy
173	28	1388	1388	F_G122_F9	-1	0	0	0	-1	0	-1	16	0	0	0	12	0	0	4	C	C	CT	0.25	0.25	0.333333	0.562335
174	28	1388	1388	F_G149_F3	-1	0	0	0	-1	0	-1	14	1	1	0	7	0	0	7	C	C	CT	0.5	0.5	1	0.693147
175	28	1388	1388	F_G156_F5	-1	0	0	0	-1	0	-1	11	0	0	0	7	0	0	4	C	C	CT	0.363636	0.363636	0.571429	0.655482
176	28	1388	1388	F_N21_F3	-1	0	0	0	-1	0	-1	29	0	0	0	10	0	0	19	C	T	CT	0.655172	0.344828	0.526316	0.644186
177	28	1388	1388	F_N29_M2	-1	0	0	0	-1	0	-1	11	1	1	0	3	0	0	8	C	T	CT	0.727273	0.272727	0.375	0.585953
178	28	1388	1388	F_P17_F5	-1	0	0	0	-1	0	-1	61	0	0	0	38	0	0	23	C	C	CT	0.377049	0.377049	0.605263	0.662601
179	29	1447	1447	F_N21_F1	-1	0	0	0	-1	0	-1	11	0	0	6	0	5	0	0	A	A	AG	0.454545	0.454545	0.833333	0.689009
180	29	1447	1447	F_N21_F3	-1	0	0	0	-1	0	-1	25	0	0	11	0	14	0	0	A	G	AG	0.56	0.44	0.785714	0.68593
181	29	1447	1447	F_N29_M2	-1	0	0	0	-1	0	-1	12	1	1	4	0	8	0	0	A	G	AG	0.666667	0.333333	0.5	0.636514
182	29	1447	1447	F_P17_F5	-1	0	0	0	-1	0	-1	52	0	0	36	0	16	0	0	A	A	AG	0.307692	0.307692	0.444444	0.617242
183	30	1456	1456	F_N21_F3	-1	0	0	0	-1	0	-1	23	0	0	11	0	0	0	12	A	T	AT	0.521739	0.478261	0.916667	0.692202
184	30	1456	1456	F_N29_M2	-1	0	0	0	-1	0	-1	11	1	1	3	0	0	0	8	A	T	AT	0.727273	0.272727	0.375	0.585953
185	30	1456	1456	F_P17_F5	-1	0	0	0	-1	0	-1	52	0	0	37	0	0	0	15	A	A	AT	0.288462	0.288462	0.405405	0.600768
186	31	1468	1468	F_N21_F3	-1	0	0	0	-1	0	-1	21	0	0	0	10	0	0	11	C	T	CT	0.52381	0.47619	0.909091	0.692013
187	31	1468	1468	F_N29_M2	-1	0	0	0	-1	0	-1	11	1	1	0	3	0	0	8	C	T	CT	0.727273	0.272727	0.375	0.585953
188	31	1468	1468	F_P17_F5	-1	0	0	0	-1	0	-1	54	0	0	0	38	0	0	16	C	C	CT	0.296296	0.296296	0.421053	0.607693
189	32	1482	1482	F_N21_F3	-1	0	0	0	-1	0	-1	22	0	0	12	0	10	0	0	G	A	AG	0.545455	0.454545	0.833333	0.689009
190	32	1482	1482	F_N29_M2	-1	0	0	0	-1	0	-1	11	1	1	8	0	3	0	0	G	A	AG	0.727273	0.272727	0.375	0.585953
191	32	1482	1482	F_P17_F5	-1	0	0	0	-1	0	-1	57	0	0	19	0	38	0	0	G	G	AG	0.333333	0.333333	0.5	0.636514
911	126	21053	43680	F_N21_F3	-1	0	0	0	-1	0	-1	23	0	0	0	7	0	0	16	T	T	CT	0.304348	0.304348	0.4375	0.614503
912	126	21053	43680	F_N29_M2	-1	0	0	0	-1	0	-1	11	1	1	0	7	0	0	4	T	C	CT	0.636364	0.363636	0.571429	0.655482
913	126	21053	43680	F_P17_F5	-1	0	0	0	-1	0	-1	43	0	0	0	24	0	0	19	T	C	CT	0.55814	0.44186	0.791667	0.686371
914	126	21053	43680	F_P18_F9	-1	0	0	0	-1	0	-1	28	0	0	0	6	0	0	22	T	T	CT	0.214286	0.214286	0.272727	0.51958
1572	202	14669	39464	F_G135_F3	-1	0	0	0	-1	0	-1	14	0	0	0	8	0	0	6	C	C	CT	0.428571	0.428571	0.75	0.682908
1573	202	14669	39464	F_N21_F3	-1	0	0	0	-1	0	-1	15	1	1	0	10	0	0	5	C	C	CT	0.333333	0.333333	0.5	0.636514
1574	202	14669	39464	F_N21_F5	-1	0	0	0	-1	0	-1	14	1	1	0	9	0	0	5	C	C	CT	0.357143	0.357143	0.555556	0.651757
1575	202	14669	39464	F_N29_M2	-1	0	0	0	-1	0	-1	11	1	1	0	5	0	0	6	C	T	CT	0.545455	0.454545	0.833333	0.689009
1576	202	14669	39464	F_P13_F5	-1	0	0	0	-1	0	-1	31	0	0	0	25	0	0	6	C	C	CT	0.193548	0.193548	0.24	0.491327
1577	202	14669	39464	F_P17_F5	-1	0	0	0	-1	0	-1	60	0	0	0	22	0	0	38	C	T	CT	0.633333	0.366667	0.578947	0.657158
1578	202	14669	39464	F_P9_F1	-1	0	0	0	-1	0	-1	20	0	0	0	15	0	0	5	C	C	CT	0.25	0.25	0.333333	0.562335
1602	208	20976	45771	F_G122_F9	-1	0	0	0	-1	0	-1	19	0	0	7	0	12	0	0	G	G	AG	0.368421	0.368421	0.583333	0.65811
1603	208	20976	45771	F_N21_F1	-1	0	0	0	-1	0	-1	15	1	0	4	0	11	0	0	G	G	AG	0.266667	0.266667	0.363636	0.579915
1604	208	20976	45771	F_N21_F3	-1	0	0	0	-1	0	-1	32	0	0	5	0	27	0	0	G	G	AG	0.15625	0.15625	0.185185	0.433399
1605	208	20976	45771	F_N29_M2	-1	0	0	0	-1	0	-1	12	1	1	4	0	8	0	0	G	G	AG	0.333333	0.333333	0.5	0.636514
1606	208	20976	45771	F_P13_F5	-1	0	0	0	-1	0	-1	49	1	1	5	0	44	0	0	G	G	AG	0.102041	0.102041	0.113636	0.329544
1607	208	20976	45771	F_P17_F5	-1	0	0	0	-1	0	-1	64	0	0	6	0	58	0	0	G	G	AG	0.09375	0.09375	0.103448	0.311129
1608	208	20976	45771	F_P9_F1	-1	0	0	0	-1	0	-1	30	1	1	4	0	26	0	0	G	G	AG	0.133333	0.133333	0.153846	0.392674
1609	209	21006	45801	F_G122_F9	-1	0	0	0	-1	0	-1	16	0	0	0	10	0	0	6	C	C	CT	0.375	0.375	0.6	0.661563
1610	209	21006	45801	F_N21_F1	-1	0	0	0	-1	0	-1	16	1	0	0	12	0	0	4	C	C	CT	0.25	0.25	0.333333	0.562335
1611	209	21006	45801	F_N21_F3	-1	0	0	0	-1	0	-1	29	0	0	0	24	0	0	5	C	C	CT	0.172414	0.172414	0.208333	0.459693
1612	209	21006	45801	F_N29_M2	-1	0	0	0	-1	0	-1	11	1	1	0	7	0	0	4	C	C	CT	0.363636	0.363636	0.571429	0.655482
1613	209	21006	45801	F_P13_F5	-1	0	0	0	-1	0	-1	41	0	0	0	36	0	0	5	C	C	CT	0.121951	0.121951	0.138889	0.370795
1614	209	21006	45801	F_P17_F5	-1	0	0	0	-1	0	-1	60	0	0	0	51	0	0	9	C	C	CT	0.15	0.15	0.176471	0.422709
1615	210	21093	45888	F_G122_F9	-1	0	0	0	-1	0	-1	14	0	0	4	0	10	0	0	A	G	AG	0.714286	0.285714	0.4	0.59827
1616	210	21093	45888	F_G135_F3	-1	0	0	0	-1	0	-1	20	1	1	13	0	7	0	0	A	A	AG	0.35	0.35	0.538462	0.647447
1617	210	21093	45888	F_G156_F5	-1	0	0	0	-1	0	-1	12	0	0	6	0	6	0	0	A	A	AG	0.5	0.5	1	0.693147
1618	210	21093	45888	F_N21_F1	-1	0	0	0	-1	0	-1	18	1	1	2	0	16	0	0	A	G	AG	0.888889	0.111111	0.125	0.348832
1619	210	21093	45888	F_N21_F3	-1	0	0	0	-1	0	-1	28	0	0	0	0	28	0	0	A	G	GG	1	0	0	0
1620	210	21093	45888	F_N29_M2	-1	0	0	0	-1	0	-1	10	0	0	0	0	10	0	0	A	G	GG	1	0	0	0
1621	210	21093	45888	F_P13_F5	-1	0	0	0	-1	0	-1	41	0	0	31	0	10	0	0	A	A	AG	0.243902	0.243902	0.322581	0.555537
1622	210	21093	45888	F_P17_F5	-1	0	0	0	-1	0	-1	67	1	1	6	0	61	0	0	A	G	AG	0.910448	0.0895522	0.0983607	0.301501
1623	210	21093	45888	F_P5_F1	-1	0	0	0	-1	0	-1	16	0	0	7	0	9	0	0	A	G	AG	0.5625	0.4375	0.777778	0.685314
1624	210	21093	45888	F_P9_F1	-1	0	0	0	-1	0	-1	24	0	0	6	0	18	0	0	A	G	AG	0.75	0.25	0.333333	0.562335
1625	211	22178	46973	F_N29_M2	-1	0	0	0	-1	0	-1	12	1	1	0	4	0	0	8	T	T	CT	0.333333	0.333333	0.5	0.636514
1626	211	22178	46973	F_P5_F1	-1	0	0	0	-1	0	-1	10	0	0	0	4	0	0	6	T	T	CT	0.4	0.4	0.666667	0.673012
1666	219	24639	49434	F_G121_F3	-1	0	0	0	-1	0	-1	22	1	1	0	3	0	0	19	C	T	CT	0.863636	0.136364	0.157895	0.398307
1667	219	24639	49434	F_G135_F3	-1	0	0	0	-1	0	-1	13	0	0	0	1	0	0	12	C	T	CT	0.923077	0.0769231	0.0833333	0.271189
1668	219	24639	49434	F_G149_F3	-1	0	0	0	-1	0	-1	11	0	0	0	1	0	0	10	C	T	CT	0.909091	0.0909091	0.1	0.304636
1669	219	24639	49434	F_G156_F5	-1	0	0	0	-1	0	-1	16	0	0	0	3	0	0	13	C	T	CT	0.8125	0.1875	0.230769	0.482578
1670	219	24639	49434	F_N21_F1	-1	0	0	0	-1	0	-1	11	0	0	0	0	0	0	11	C	T	TT	1	0	0	0
1671	219	24639	49434	F_N21_F3	-1	0	0	0	-1	0	-1	31	0	0	0	8	1	0	22	C	T	CT	0.741935	0.290323	0.363636	0.703714
1672	219	24639	49434	F_N21_F5	-1	0	0	0	-1	0	-1	10	0	0	0	0	0	0	10	C	T	TT	1	0	0	0
1673	219	24639	49434	F_N29_M2	-1	0	0	0	-1	0	-1	14	1	1	0	0	0	0	14	C	T	TT	1	0	0	0
1674	219	24639	49434	F_P13_F5	-1	0	0	0	-1	0	-1	24	0	0	0	0	0	0	24	C	T	TT	1	0	0	0
1675	219	24639	49434	F_P17_F5	-1	0	0	0	-1	0	-1	65	0	1	0	0	0	0	65	C	T	TT	1	0	0	0
1676	219	24639	49434	F_P18_F9	-1	0	0	0	-1	0	-1	24	0	0	0	0	0	0	24	C	T	TT	1	0	0	0
1677	219	24639	49434	F_P18_M10	-1	0	0	0	-1	0	-1	23	0	0	0	0	0	0	23	C	T	TT	1	0	0	0
1678	219	24639	49434	F_P9_F1	-1	0	0	0	-1	0	-1	20	0	0	0	1	0	0	19	C	T	CT	0.95	0.05	0.0526316	0.198515
1679	220	24656	49451	F_G121_F3	-1	0	0	0	-1	0	-1	20	1	1	6	0	14	0	0	A	G	AG	0.7	0.3	0.428571	0.610864
1680	220	24656	49451	F_G135_F3	-1	0	0	0	-1	0	-1	14	0	0	8	0	6	0	0	A	A	AG	0.428571	0.428571	0.75	0.682908
1681	220	24656	49451	F_G149_F3	-1	0	0	0	-1	0	-1	11	0	0	2	0	9	0	0	A	G	AG	0.818182	0.181818	0.222222	0.474139
1682	220	24656	49451	F_G156_F5	-1	0	0	0	-1	0	-1	16	0	0	7	0	9	0	0	A	G	AG	0.5625	0.4375	0.777778	0.685314
1683	220	24656	49451	F_N21_F1	-1	0	0	0	-1	0	-1	10	0	0	1	0	9	0	0	A	G	AG	0.9	0.1	0.111111	0.325083
1684	220	24656	49451	F_N21_F3	-1	0	0	0	-1	0	-1	28	0	0	24	0	4	0	0	A	A	AG	0.142857	0.142857	0.166667	0.410116
1685	220	24656	49451	F_N21_F5	-1	0	0	0	-1	0	-1	10	0	0	0	0	10	0	0	A	G	GG	1	0	0	0
1686	220	24656	49451	F_N29_M2	-1	0	0	0	-1	0	-1	12	1	1	1	0	11	0	0	A	G	AG	0.916667	0.0833333	0.0909091	0.286836
1687	220	24656	49451	F_P13_F5	-1	0	0	0	-1	0	-1	20	0	1	0	0	20	0	0	A	G	GG	1	0	0	0
1688	220	24656	49451	F_P17_F5	-1	0	0	0	-1	0	-1	64	0	0	3	0	61	0	0	A	G	AG	0.953125	0.046875	0.0491803	0.189209
1689	220	24656	49451	F_P18_F9	-1	0	0	0	-1	0	-1	21	0	0	1	0	20	0	0	A	G	AG	0.952381	0.047619	0.05	0.191444
1690	220	24656	49451	F_P18_M10	-1	0	0	0	-1	0	-1	22	0	0	0	0	22	0	0	A	G	GG	1	0	0	0
1691	220	24656	49451	F_P9_F1	-1	0	0	0	-1	0	-1	18	0	0	3	0	14	0	1	A	G	AG	0.833333	0.222222	0.214286	0.65467
1948	254	6538	33932	F_G121_F3	-1	0	0	0	-1	0	-1	16	0	0	0	7	0	0	9	C	T	CT	0.5625	0.4375	0.777778	0.685314
1949	254	6538	33932	F_G122_F9	-1	0	0	0	-1	0	-1	22	1	1	0	14	0	0	8	C	C	CT	0.363636	0.363636	0.571429	0.655482
1950	254	6538	33932	F_G135_F3	-1	0	0	0	-1	0	-1	19	0	0	0	10	0	0	9	C	C	CT	0.473684	0.473684	0.9	0.691761
1951	254	6538	33932	F_G156_F5	-1	0	0	0	-1	0	-1	18	0	0	0	10	0	0	8	C	C	CT	0.444444	0.444444	0.8	0.686962
1952	254	6538	33932	F_N21_F3	-1	0	0	0	-1	0	-1	32	0	0	0	6	0	0	26	C	T	CT	0.8125	0.1875	0.230769	0.482578
1953	254	6538	33932	F_N21_F5	-1	0	0	0	-1	0	-1	12	1	1	0	2	0	0	10	C	T	CT	0.833333	0.166667	0.2	0.450561
1954	254	6538	33932	F_N29_M2	-1	0	0	0	-1	0	-1	10	0	0	0	5	0	0	5	C	C	CT	0.5	0.5	1	0.693147
1955	254	6538	33932	F_P17_F5	-1	0	0	0	-1	0	-1	64	1	0	0	55	0	0	9	C	C	CT	0.140625	0.140625	0.163636	0.406096
1956	254	6538	33932	F_P18_F9	-1	0	0	0	-1	0	-1	25	0	0	0	13	0	0	12	C	C	CT	0.48	0.48	0.923077	0.692347
1957	254	6538	33932	F_P18_M10	-1	0	0	0	-1	0	-1	27	0	0	0	3	0	0	24	C	T	CT	0.888889	0.111111	0.125	0.348832
1958	254	6538	33932	F_P9_F1	-1	0	0	0	-1	0	-1	25	1	1	0	16	0	0	9	C	C	CT	0.36	0.36	0.5625	0.653418
2155	274	15697	43091	F_G121_F3	-1	0	0	0	-1	0	-1	16	0	0	10	0	6	0	0	A	A	AG	0.375	0.375	0.6	0.661563
2156	274	15697	43091	F_G122_F9	-1	0	0	0	-1	0	-1	17	0	0	12	0	5	0	0	A	A	AG	0.294118	0.294118	0.416667	0.605797
2157	274	15697	43091	F_G135_F3	-1	0	0	0	-1	0	-1	16	0	0	12	0	4	0	0	A	A	AG	0.25	0.25	0.333333	0.562335
2158	274	15697	43091	F_G156_F5	-1	0	0	0	-1	0	-1	22	1	1	17	0	5	0	0	A	A	AG	0.227273	0.227273	0.294118	0.53596
2159	274	15697	43091	F_N29_M2	-1	0	0	0	-1	0	-1	15	1	1	2	0	13	0	0	A	G	AG	0.866667	0.133333	0.153846	0.392674
2160	274	15697	43091	F_P13_F5	-1	0	0	0	-1	0	-1	31	0	0	8	0	23	0	0	A	G	AG	0.741935	0.258065	0.347826	0.571023
2161	274	15697	43091	F_P17_F5	-1	0	0	0	-1	0	-1	61	0	0	11	0	50	0	0	A	G	AG	0.819672	0.180328	0.22	0.47189
2162	274	15697	43091	F_P18_F9	-1	0	0	0	-1	0	-1	20	0	0	11	0	9	0	0	A	A	AG	0.45	0.45	0.818182	0.688139
2163	274	15697	43091	F_P9_F1	-1	0	0	0	-1	0	-1	14	0	0	8	0	6	0	0	A	A	AG	0.428571	0.428571	0.75	0.682908
2164	275	17023	44417	F_G122_F9	-1	0	0	0	-1	0	-1	11	0	0	0	9	0	0	2	T	C	CT	0.818182	0.181818	0.222222	0.474139
2165	275	17023	44417	F_G135_F3	-1	0	0	0	-1	0	-1	15	0	0	0	9	0	0	6	T	C	CT	0.6	0.4	0.666667	0.673012
2166	275	17023	44417	F_G149_F3	-1	0	0	0	-1	0	-1	12	0	0	0	7	0	0	5	T	C	CT	0.583333	0.416667	0.714286	0.679193
2167	275	17023	44417	F_G156_F5	-1	0	0	0	-1	0	-1	26	1	1	0	15	0	0	11	T	C	CT	0.576923	0.423077	0.733333	0.681266
2168	275	17023	44417	F_N21_F1	-1	0	0	0	-1	0	-1	11	0	0	0	11	0	0	0	T	C	CC	1	0	0	0
2169	275	17023	44417	F_N21_F3	-1	0	0	0	-1	0	-1	36	1	1	0	35	1	0	0	T	C	CG	1	0.0277778	0.0285714	0.126931
2170	275	17023	44417	F_N21_F5	-1	0	0	0	-1	0	-1	14	1	1	0	6	0	0	8	T	T	CT	0.428571	0.428571	0.75	0.682908
2171	275	17023	44417	F_N29_M2	-1	0	0	0	-1	0	-1	13	1	1	0	13	0	0	0	T	C	CC	1	0	0	0
2172	275	17023	44417	F_P13_F5	-1	0	0	0	-1	0	-1	30	0	0	0	30	0	0	0	T	C	CC	1	0	0	0
2173	275	17023	44417	F_P13_M2	-1	0	0	0	-1	0	-1	12	1	1	0	11	0	0	1	T	C	CT	0.916667	0.0833333	0.0909091	0.286836
2174	275	17023	44417	F_P17_F5	-1	0	0	0	-1	0	-1	31	1	1	0	30	0	0	1	T	C	CT	0.967742	0.0322581	0.0333333	0.142506
2175	275	17023	44417	F_P18_F9	-1	0	0	0	-1	0	-1	38	1	1	0	11	0	0	27	T	T	CT	0.289474	0.289474	0.407407	0.60168
2176	275	17023	44417	F_P18_M10	-1	0	0	0	-1	0	-1	30	0	0	0	8	0	0	22	T	T	CT	0.266667	0.266667	0.363636	0.579915
2177	275	17023	44417	F_P5_F1	-1	0	0	0	-1	0	-1	20	1	1	0	13	0	0	7	T	C	CT	0.65	0.35	0.538462	0.647447
2178	275	17023	44417	F_P9_F1	-1	0	0	0	-1	0	-1	15	0	0	0	13	0	0	2	T	C	CT	0.866667	0.133333	0.153846	0.392674
2179	276	17049	44443	F_G121_F3	-1	0	0	0	-1	0	-1	12	0	0	0	6	6	0	0	G	C	CG	0.5	0.5	1	0.693147
2180	276	17049	44443	F_G122_F9	-1	0	0	0	-1	0	-1	14	0	0	0	10	4	0	0	G	C	CG	0.714286	0.285714	0.4	0.59827
2181	276	17049	44443	F_G135_F3	-1	0	0	0	-1	0	-1	16	0	0	0	10	6	0	0	G	C	CG	0.625	0.375	0.6	0.661563
2182	276	17049	44443	F_G149_F3	-1	0	0	0	-1	0	-1	13	0	0	0	8	5	0	0	G	C	CG	0.615385	0.384615	0.625	0.666278
2183	276	17049	44443	F_G156_F5	-1	0	0	0	-1	0	-1	22	1	1	0	13	9	0	0	G	C	CG	0.590909	0.409091	0.692308	0.676526
2184	276	17049	44443	F_N21_F1	-1	0	0	0	-1	0	-1	14	0	0	0	13	1	0	0	G	C	CG	0.928571	0.0714286	0.0769231	0.257319
2185	276	17049	44443	F_N21_F3	-1	0	0	0	-1	0	-1	36	1	1	0	36	0	0	0	G	C	CC	1	0	0	0
2186	276	17049	44443	F_N21_F5	-1	0	0	0	-1	0	-1	14	1	1	0	6	8	0	0	G	G	CG	0.428571	0.428571	0.75	0.682908
2187	276	17049	44443	F_N29_M2	-1	0	0	0	-1	0	-1	11	1	1	0	11	0	0	0	G	C	CC	1	0	0	0
2188	276	17049	44443	F_P13_F5	-1	0	0	0	-1	0	-1	31	0	0	0	31	0	0	0	G	C	CC	1	0	0	0
2189	276	17049	44443	F_P13_M2	-1	0	0	0	-1	0	-1	15	1	1	0	13	2	0	0	G	C	CG	0.866667	0.133333	0.153846	0.392674
2190	276	17049	44443	F_P17_F5	-1	0	0	0	-1	0	-1	29	1	1	0	27	2	0	0	G	C	CG	0.931034	0.0689655	0.0740741	0.250955
2191	276	17049	44443	F_P18_F9	-1	0	0	0	-1	0	-1	40	1	1	0	11	29	0	0	G	G	CG	0.275	0.275	0.37931	0.588169
2192	276	17049	44443	F_P18_M10	-1	0	0	0	-1	0	-1	34	0	0	0	9	25	0	0	G	G	CG	0.264706	0.264706	0.36	0.577922
2193	276	17049	44443	F_P5_F1	-1	0	0	0	-1	0	-1	19	0	0	0	12	7	0	0	G	C	CG	0.631579	0.368421	0.583333	0.65811
2194	276	17049	44443	F_P5_F5	-1	0	0	0	-1	0	-1	10	0	0	0	4	6	0	0	G	G	CG	0.4	0.4	0.666667	0.673012
2195	276	17049	44443	F_P9_F1	-1	0	0	0	-1	0	-1	18	0	0	0	12	6	0	0	G	C	CG	0.666667	0.333333	0.5	0.636514
2281	288	10487	10487	F_N21_F3	-1	0	0	0	-1	0	-1	21	0	0	5	0	16	0	0	G	G	AG	0.238095	0.238095	0.3125	0.548874
2282	288	10487	10487	F_N29_M2	-1	0	0	0	-1	0	-1	10	1	1	8	0	2	0	0	G	A	AG	0.8	0.2	0.25	0.500402
2283	288	10487	10487	F_P13_F5	-1	0	0	0	-1	0	-1	28	0	0	6	0	22	0	0	G	G	AG	0.214286	0.214286	0.272727	0.51958
2284	288	10487	10487	F_P17_F5	-1	0	0	0	-1	0	-1	43	0	0	37	0	6	0	0	G	A	AG	0.860465	0.139535	0.162162	0.404118
2315	295	17713	42748	F_G135_F3	-1	0	0	0	-1	0	-1	16	0	0	12	0	4	0	0	A	A	AG	0.25	0.25	0.333333	0.562335
2316	295	17713	42748	F_N21_F3	-1	0	0	0	-1	0	-1	29	0	0	25	0	4	0	0	A	A	AG	0.137931	0.137931	0.16	0.40119
2317	295	17713	42748	F_N29_M2	-1	0	0	0	-1	0	-1	11	1	1	7	0	4	0	0	A	A	AG	0.363636	0.363636	0.571429	0.655482
2318	295	17713	42748	F_P13_F5	-1	0	0	0	-1	0	-1	27	0	0	22	0	5	0	0	A	A	AG	0.185185	0.185185	0.227273	0.479166
2319	295	17713	42748	F_P17_F5	-1	0	0	0	-1	0	-1	50	0	0	20	0	30	0	0	A	G	AG	0.6	0.4	0.666667	0.673012
2320	296	10303	55781	F_G135_F3	-1	0	0	0	-1	0	-1	11	0	0	6	0	5	0	0	A	A	AG	0.454545	0.454545	0.833333	0.689009
2321	296	10303	55781	F_G149_F3	-1	0	0	0	-1	0	-1	10	0	0	6	0	4	0	0	A	A	AG	0.4	0.4	0.666667	0.673012
2322	296	10303	55781	F_G156_F5	-1	0	0	0	-1	0	-1	11	0	0	1	0	10	0	0	A	G	AG	0.909091	0.0909091	0.1	0.304636
2323	296	10303	55781	F_N21_F3	-1	0	0	0	-1	0	-1	35	1	1	9	0	26	0	0	A	G	AG	0.742857	0.257143	0.346154	0.570047
2324	296	10303	55781	F_N29_M2	-1	0	0	0	-1	0	-1	10	1	1	3	0	7	0	0	A	G	AG	0.7	0.3	0.428571	0.610864
2527	319	974	974	F_G121_F5	-1	0	0	0	-1	0	-1	10	1	1	0	4	5	0	1	G	G	CG	0.5	0.5	0.8	0.943348
2528	319	974	974	F_G122_F9	-1	0	0	0	-1	0	-1	25	1	1	0	5	20	0	0	G	G	CG	0.2	0.2	0.25	0.500402
2529	319	974	974	F_N21_F3	-1	0	0	0	-1	0	-1	20	0	0	0	10	10	0	0	G	C	CG	0.5	0.5	1	0.693147
2530	319	974	974	F_N29_M2	-1	0	0	0	-1	0	-1	11	1	1	0	6	5	0	0	G	C	CG	0.545455	0.454545	0.833333	0.689009
2531	319	974	974	F_P13_F5	-1	0	0	0	-1	0	-1	37	0	0	0	35	2	0	0	G	C	CG	0.945946	0.0540541	0.0571429	0.210283
2532	319	974	974	F_P17_F5	-1	0	0	0	-1	0	-1	46	0	0	0	46	0	0	0	G	C	CC	1	0	0	0
2533	319	974	974	F_P5_F1	-1	0	0	0	-1	0	-1	11	0	0	0	6	5	0	0	G	C	CG	0.545455	0.454545	0.833333	0.689009
2678	340	31709	31709	F_G122_F9	-1	0	0	0	-1	0	-1	13	0	0	0	9	0	0	4	C	C	CT	0.307692	0.307692	0.444444	0.617242
2679	340	31709	31709	F_N21_F1	-1	0	0	0	-1	0	-1	25	1	1	0	10	0	0	15	C	T	CT	0.6	0.4	0.666667	0.673012
2680	340	31709	31709	F_N21_F3	-1	0	0	0	-1	0	-1	20	0	0	0	10	0	0	10	C	C	CT	0.5	0.5	1	0.693147
2681	340	31709	31709	F_N29_M2	-1	0	0	0	-1	0	-1	18	1	1	0	12	0	0	6	C	C	CT	0.333333	0.333333	0.5	0.636514
2682	340	31709	31709	F_P18_M10	-1	0	0	0	-1	0	-1	38	0	0	0	34	0	0	4	C	C	CT	0.105263	0.105263	0.117647	0.336496
2763	354	36077	36077	F_G121_F3	-1	0	0	0	-1	0	-1	13	0	0	0	8	0	0	5	T	C	CT	0.615385	0.384615	0.625	0.666278
2764	354	36077	36077	F_G135_F3	-1	0	0	0	-1	0	-1	14	0	0	0	8	0	0	6	T	C	CT	0.571429	0.428571	0.75	0.682908
2765	354	36077	36077	F_G149_F3	-1	0	0	0	-1	0	-1	12	0	0	0	9	0	0	3	T	C	CT	0.75	0.25	0.333333	0.562335
2766	354	36077	36077	F_G156_F5	-1	0	0	0	-1	0	-1	22	1	1	0	18	0	0	4	T	C	CT	0.818182	0.181818	0.222222	0.474139
2767	354	36077	36077	F_N21_F1	-1	0	0	0	-1	0	-1	11	0	0	0	9	0	0	2	T	C	CT	0.818182	0.181818	0.222222	0.474139
2768	354	36077	36077	F_N21_F3	-1	0	0	0	-1	0	-1	30	0	0	0	24	0	0	6	T	C	CT	0.8	0.2	0.25	0.500402
2769	354	36077	36077	F_N29_M2	-1	0	0	0	-1	0	-1	11	1	1	0	8	0	0	3	T	C	CT	0.727273	0.272727	0.375	0.585953
2770	354	36077	36077	F_P13_F5	-1	0	0	0	-1	0	-1	26	0	0	0	25	0	0	1	T	C	CT	0.961538	0.0384615	0.04	0.163024
2771	354	36077	36077	F_P17_F5	-1	0	0	0	-1	0	-1	59	0	0	0	54	0	0	5	T	C	CT	0.915254	0.0847458	0.0925926	0.29021
2772	354	36077	36077	F_P18_F9	-1	0	0	0	-1	0	-1	44	1	1	0	33	0	0	11	T	C	CT	0.75	0.25	0.333333	0.562335
2773	354	36077	36077	F_P18_M10	-1	0	0	0	-1	0	-1	42	1	1	1	13	0	0	28	T	T	CT	0.333333	0.333333	0.464286	0.722287
2774	354	36077	36077	F_P5_F1	-1	0	0	0	-1	0	-1	15	0	0	0	12	0	0	3	T	C	CT	0.8	0.2	0.25	0.500402
2775	354	36077	36077	F_P5_F5	-1	0	0	0	-1	0	-1	14	0	0	0	10	0	0	4	T	C	CT	0.714286	0.285714	0.4	0.59827
2776	354	36077	36077	F_P9_F1	-1	0	0	0	-1	0	-1	15	0	0	0	5	0	0	10	T	T	CT	0.333333	0.333333	0.5	0.636514
2777	355	36087	36087	F_G121_F3	-1	0	0	0	-1	0	-1	13	0	0	0	10	2	0	1	G	C	CG	0.846154	0.230769	0.2	0.687092
2778	355	36087	36087	F_G122_F9	-1	0	0	0	-1	0	-1	15	0	0	0	13	2	0	0	G	C	CG	0.866667	0.133333	0.153846	0.392674
2779	355	36087	36087	F_G135_F3	-1	0	0	0	-1	0	-1	16	0	0	0	10	6	0	0	G	C	CG	0.625	0.375	0.6	0.661563
2780	355	36087	36087	F_G149_F3	-1	0	0	0	-1	0	-1	12	0	0	0	11	1	0	0	G	C	CG	0.916667	0.0833333	0.0909091	0.286836
2781	355	36087	36087	F_G156_F5	-1	0	0	0	-1	0	-1	23	1	1	0	21	2	0	0	G	C	CG	0.913043	0.0869565	0.0952381	0.295439
2782	355	36087	36087	F_N21_F1	-1	0	0	0	-1	0	-1	11	0	0	0	11	0	0	0	G	C	CC	1	0	0	0
2783	355	36087	36087	F_N21_F3	-1	0	0	0	-1	0	-1	31	0	0	0	31	0	0	0	G	C	CC	1	0	0	0
2784	355	36087	36087	F_N21_F5	-1	0	0	0	-1	0	-1	11	1	1	0	11	0	0	0	G	C	CC	1	0	0	0
2785	355	36087	36087	F_N29_M2	-1	0	0	0	-1	0	-1	10	1	1	0	10	0	0	0	G	C	CC	1	0	0	0
2786	355	36087	36087	F_P13_F5	-1	0	0	0	-1	0	-1	27	0	0	0	27	0	0	0	G	C	CC	1	0	0	0
2787	355	36087	36087	F_P17_F5	-1	0	0	0	-1	0	-1	64	1	1	0	64	0	0	0	G	C	CC	1	0	0	0
2788	355	36087	36087	F_P18_F9	-1	0	0	0	-1	0	-1	47	1	1	0	36	11	0	0	G	C	CG	0.765957	0.234043	0.305556	0.544115
2789	355	36087	36087	F_P18_M10	-1	0	0	0	-1	0	-1	49	1	1	0	17	32	0	0	G	G	CG	0.346939	0.346939	0.53125	0.645531
2790	355	36087	36087	F_P5_F1	-1	0	0	0	-1	0	-1	16	0	0	0	13	3	0	0	G	C	CG	0.8125	0.1875	0.230769	0.482578
2791	355	36087	36087	F_P5_F5	-1	0	0	0	-1	0	-1	14	0	0	0	10	4	0	0	G	C	CG	0.714286	0.285714	0.4	0.59827
2792	355	36087	36087	F_P9_F1	-1	0	0	0	-1	0	-1	18	0	0	0	8	10	0	0	G	G	CG	0.444444	0.444444	0.8	0.686962
3077	386	878	878	F_G122_F9	-1	0	0	0	-1	0	-1	13	0	0	0	6	0	0	7	T	T	CT	0.461538	0.461538	0.857143	0.690186
3078	386	878	878	F_G156_F5	-1	0	0	0	-1	0	-1	21	0	0	0	8	0	0	13	T	T	CT	0.380952	0.380952	0.615385	0.664528
3079	386	878	878	F_N21_F3	-1	0	0	0	-1	0	-1	25	0	0	0	6	0	0	19	T	T	CT	0.24	0.24	0.315789	0.55108
3080	386	878	878	F_N29_M2	-1	0	0	0	-1	0	-1	12	1	1	0	7	0	0	5	T	C	CT	0.583333	0.416667	0.714286	0.679193
3081	387	882	882	F_G122_F9	-1	0	0	0	-1	0	-1	11	0	0	0	4	0	0	7	C	T	CT	0.636364	0.363636	0.571429	0.655482
3082	387	882	882	F_G156_F5	-1	0	0	0	-1	0	-1	16	0	0	0	8	0	0	8	C	C	CT	0.5	0.5	1	0.693147
3083	387	882	882	F_N21_F3	-1	0	0	0	-1	0	-1	11	1	1	0	4	0	0	7	C	T	CT	0.636364	0.363636	0.571429	0.655482
3084	387	882	882	F_N29_M2	-1	0	0	0	-1	0	-1	12	1	1	0	5	0	0	7	C	T	CT	0.583333	0.416667	0.714286	0.679193
3085	387	882	882	F_P13_M2	-1	0	0	0	-1	0	-1	10	0	0	0	6	0	0	4	C	C	CT	0.4	0.4	0.666667	0.673012
3086	388	887	887	F_G122_F9	-1	0	0	0	-1	0	-1	14	0	0	0	4	0	0	10	C	T	CT	0.714286	0.285714	0.4	0.59827
3087	388	887	887	F_G135_F3	-1	0	0	0	-1	0	-1	12	0	0	0	5	0	0	7	C	T	CT	0.583333	0.416667	0.714286	0.679193
3088	388	887	887	F_G149_F3	-1	0	0	0	-1	0	-1	12	0	0	0	5	0	0	7	C	T	CT	0.583333	0.416667	0.714286	0.679193
3089	388	887	887	F_G156_F5	-1	0	0	0	-1	0	-1	19	0	0	0	6	0	0	13	C	T	CT	0.684211	0.315789	0.461538	0.623655
3090	388	887	887	F_N21_F3	-1	0	0	0	-1	0	-1	25	0	0	0	1	0	0	24	C	T	CT	0.96	0.04	0.0416667	0.167944
3091	388	887	887	F_N29_M2	-1	0	0	0	-1	0	-1	10	1	1	0	1	0	0	9	C	T	CT	0.9	0.1	0.111111	0.325083
3092	388	887	887	F_P13_F5	-1	0	0	0	-1	0	-1	22	0	0	0	16	0	0	6	C	C	CT	0.272727	0.272727	0.375	0.585953
3093	388	887	887	F_P13_M2	-1	0	0	0	-1	0	-1	10	0	0	0	2	0	0	8	C	T	CT	0.8	0.2	0.25	0.500402
3094	388	887	887	F_P17_F5	-1	0	0	0	-1	0	-1	49	0	0	0	11	0	0	38	C	T	CT	0.77551	0.22449	0.289474	0.532532
3095	388	887	887	F_P18_M10	-1	0	0	0	-1	0	-1	18	0	0	0	3	0	0	15	C	T	CT	0.833333	0.166667	0.2	0.450561
3096	388	887	887	F_P5_F1	-1	0	0	0	-1	0	-1	16	0	0	0	2	0	0	14	C	T	CT	0.875	0.125	0.142857	0.37677
3097	388	887	887	F_P9_F1	-1	0	0	0	-1	0	-1	12	0	0	0	7	0	0	5	C	C	CT	0.416667	0.416667	0.714286	0.679193
3435	436	23257	23257	F_G135_F3	-1	0	0	0	-1	0	-1	13	0	0	0	4	0	0	9	T	T	CT	0.307692	0.307692	0.444444	0.617242
3436	436	23257	23257	F_G156_F5	-1	0	0	0	-1	0	-1	24	1	1	0	12	0	0	12	T	C	CT	0.5	0.5	1	0.693147
3437	436	23257	23257	F_N21_F3	-1	0	0	0	-1	0	-1	29	0	0	0	12	0	0	17	T	T	CT	0.413793	0.413793	0.705882	0.678209
3438	436	23257	23257	F_N29_M2	-1	0	0	0	-1	0	-1	10	1	1	0	8	0	0	2	T	C	CT	0.8	0.2	0.25	0.500402
3439	436	23257	23257	F_P13_F5	-1	0	0	0	-1	0	-1	36	0	0	0	4	0	0	32	T	T	CT	0.111111	0.111111	0.125	0.348832
3440	436	23257	23257	F_P13_M2	-1	0	0	0	-1	0	-1	12	1	1	0	4	0	0	8	T	T	CT	0.333333	0.333333	0.5	0.636514
3441	436	23257	23257	F_P17_F5	-1	0	0	0	-1	0	-1	51	0	0	0	7	0	0	44	T	T	CT	0.137255	0.137255	0.159091	0.399949
3442	437	23292	23292	F_G135_F3	-1	0	0	0	-1	0	-1	12	0	0	8	0	4	0	0	A	A	AG	0.333333	0.333333	0.5	0.636514
3443	437	23292	23292	F_G156_F5	-1	0	0	0	-1	0	-1	16	0	0	10	0	6	0	0	A	A	AG	0.375	0.375	0.6	0.661563
3444	437	23292	23292	F_N21_F3	-1	0	0	0	-1	0	-1	26	0	0	22	0	4	0	0	A	A	AG	0.153846	0.153846	0.181818	0.429323
3445	437	23292	23292	F_N29_M2	-1	0	0	0	-1	0	-1	12	1	1	2	0	10	0	0	A	G	AG	0.833333	0.166667	0.2	0.450561
3446	437	23292	23292	F_P17_F5	-1	0	0	0	-1	0	-1	53	0	0	46	0	7	0	0	A	A	AG	0.132075	0.132075	0.152174	0.390313
3447	437	23292	23292	F_P9_F1	-1	0	0	0	-1	0	-1	20	0	0	16	0	4	0	0	A	A	AG	0.2	0.2	0.25	0.500402
3448	438	23368	23368	F_N29_M2	-1	0	0	0	-1	0	-1	15	1	1	6	9	0	0	0	C	C	AC	0.4	0.4	0.666667	0.673012
3449	438	23368	23368	F_P17_F5	-1	0	0	0	-1	0	-1	43	0	0	5	38	0	0	0	C	C	AC	0.116279	0.116279	0.131579	0.359445
3692	469	11215	11215	F_G122_F9	-1	0	0	0	-1	0	-1	26	1	1	0	5	0	0	21	T	T	CT	0.192308	0.192308	0.238095	0.489552
3693	469	11215	11215	F_G156_F5	-1	0	0	0	-1	0	-1	20	0	0	0	5	0	0	15	T	T	CT	0.25	0.25	0.333333	0.562335
3694	469	11215	11215	F_N21_F1	-1	0	0	0	-1	0	-1	14	0	0	0	11	0	0	3	T	C	CT	0.785714	0.214286	0.272727	0.51958
3695	469	11215	11215	F_N29_M2	-1	0	0	0	-1	0	-1	11	1	1	0	5	0	0	6	T	T	CT	0.454545	0.454545	0.833333	0.689009
3696	469	11215	11215	F_P13_F5	-1	0	0	0	-1	0	-1	33	0	0	0	4	0	0	29	T	T	CT	0.121212	0.121212	0.137931	0.369333
3697	469	11215	11215	F_P17_F5	-1	0	0	0	-1	0	-1	64	0	0	0	15	0	0	49	T	T	CT	0.234375	0.234375	0.306122	0.544509
3698	469	11215	11215	F_P5_F1	-1	0	0	0	-1	0	-1	13	0	0	0	4	0	0	9	T	T	CT	0.307692	0.307692	0.444444	0.617242
3699	470	11226	11226	F_N21_F3	-1	0	0	0	-1	0	-1	24	0	0	3	0	20	0	1	G	G	AG	0.166667	0.166667	0.15	0.544284
3700	470	11226	11226	F_N29_F5	-1	0	0	0	-1	0	-1	13	1	1	4	0	9	0	0	G	G	AG	0.307692	0.307692	0.444444	0.617242
3701	470	11226	11226	F_N29_M2	-1	0	0	0	-1	0	-1	11	1	1	6	0	5	0	0	G	A	AG	0.545455	0.454545	0.833333	0.689009
3702	470	11226	11226	F_P13_F5	-1	0	0	0	-1	0	-1	33	0	0	7	0	26	0	0	G	G	AG	0.212121	0.212121	0.269231	0.516754
3703	470	11226	11226	F_P17_F5	-1	0	0	0	-1	0	-1	63	0	0	36	0	27	0	0	G	A	AG	0.571429	0.428571	0.75	0.682908
3850	487	6	49241	F_G122_F9	-1	0	0	0	-1	0	-1	17	0	0	6	0	11	0	0	G	G	AG	0.352941	0.352941	0.545455	0.649248
3851	487	6	49241	F_N21_F3	-1	0	0	0	-1	0	-1	30	0	0	9	0	21	0	0	G	G	AG	0.3	0.3	0.428571	0.610864
3852	487	6	49241	F_N29_M2	-1	0	0	0	-1	0	-1	10	1	0	4	0	6	0	0	G	G	AG	0.4	0.4	0.666667	0.673012
3924	497	17520	66755	F_G156_F5	-1	0	0	0	-1	0	-1	19	0	0	14	0	5	0	0	A	A	AG	0.263158	0.263158	0.357143	0.576334
3925	497	17520	66755	F_N21_F1	-1	0	0	0	-1	0	-1	11	0	0	2	0	9	0	0	A	G	AG	0.818182	0.181818	0.222222	0.474139
3926	497	17520	66755	F_N21_F3	-1	0	0	0	-1	0	-1	20	0	0	15	0	5	0	0	A	A	AG	0.25	0.25	0.333333	0.562335
3927	497	17520	66755	F_N21_F5	-1	0	0	0	-1	0	-1	10	0	0	5	0	5	0	0	A	A	AG	0.5	0.5	1	0.693147
3928	497	17520	66755	F_N29_M2	-1	0	0	0	-1	0	-1	10	1	0	2	0	8	0	0	A	G	AG	0.8	0.2	0.25	0.500402
3929	497	17520	66755	F_P13_F5	-1	0	0	0	-1	0	-1	36	0	0	26	0	10	0	0	A	A	AG	0.277778	0.277778	0.384615	0.590842
3930	497	17520	66755	F_P17_F5	-1	0	0	0	-1	0	-1	72	1	1	14	0	57	0	1	A	G	AG	0.805556	0.208333	0.245614	0.562767
3931	497	17520	66755	F_P5_F1	-1	0	0	0	-1	0	-1	19	0	0	14	0	5	0	0	A	A	AG	0.263158	0.263158	0.357143	0.576334
3932	497	17520	66755	F_P9_F1	-1	0	0	0	-1	0	-1	30	1	1	20	0	10	0	0	A	A	AG	0.333333	0.333333	0.5	0.636514
3933	498	17567	66802	F_G135_F3	-1	0	0	0	-1	0	-1	10	0	0	0	5	0	0	5	T	C	CT	0.5	0.5	1	0.693147
3934	498	17567	66802	F_G156_F5	-1	0	0	0	-1	0	-1	16	0	0	0	6	0	0	10	T	T	CT	0.375	0.375	0.6	0.661563
3935	498	17567	66802	F_N21_F1	-1	0	0	0	-1	0	-1	13	0	0	0	9	0	0	4	T	C	CT	0.692308	0.307692	0.444444	0.617242
3936	498	17567	66802	F_N21_F3	-1	0	0	0	-1	0	-1	17	1	0	0	4	0	0	13	T	T	CT	0.235294	0.235294	0.307692	0.545595
3937	498	17567	66802	F_N29_M2	-1	0	0	0	-1	0	-1	18	1	1	0	16	0	0	2	T	C	CT	0.888889	0.111111	0.125	0.348832
3938	498	17567	66802	F_P13_F5	-1	0	0	0	-1	0	-1	39	0	0	0	11	0	0	28	T	T	CT	0.282051	0.282051	0.392857	0.59488
3939	498	17567	66802	F_P17_F5	-1	0	0	0	-1	0	-1	59	0	0	0	47	0	0	12	T	C	CT	0.79661	0.20339	0.255319	0.505066
3940	498	17567	66802	F_P5_F1	-1	0	0	0	-1	0	-1	18	0	0	0	8	0	0	10	T	T	CT	0.444444	0.444444	0.8	0.686962
3941	498	17567	66802	F_P9_F1	-1	0	0	0	-1	0	-1	27	1	1	0	11	0	0	16	T	T	CT	0.407407	0.407407	0.6875	0.675901
4149	523	12107	12107	F_G122_F9	-1	0	0	0	-1	0	-1	10	0	0	0	3	0	0	7	C	T	CT	0.7	0.3	0.428571	0.610864
4150	523	12107	12107	F_N29_M2	-1	0	0	0	-1	0	-1	10	1	1	0	3	0	0	7	C	T	CT	0.7	0.3	0.428571	0.610864
4151	523	12107	12107	F_P13_F5	-1	0	0	0	-1	0	-1	30	0	0	0	22	0	0	8	C	C	CT	0.266667	0.266667	0.363636	0.579915
4152	523	12107	12107	F_P17_F5	-1	0	0	0	-1	0	-1	35	0	1	0	16	0	0	19	C	T	CT	0.542857	0.457143	0.842105	0.689469
4153	524	16319	16319	F_N29_M2	-1	0	0	0	-1	0	-1	14	1	1	4	0	10	0	0	G	G	AG	0.285714	0.285714	0.4	0.59827
4154	524	16319	16319	F_P13_F5	-1	0	0	0	-1	0	-1	30	0	0	6	0	24	0	0	G	G	AG	0.2	0.2	0.25	0.500402
4155	524	16319	16319	F_P17_F5	-1	0	0	0	-1	0	-1	42	0	0	21	0	21	0	0	G	A	AG	0.5	0.5	1	0.693147
4156	524	16319	16319	F_P5_F1	-1	0	0	0	-1	0	-1	14	0	0	5	0	9	0	0	G	G	AG	0.357143	0.357143	0.555556	0.651757
4162	527	20800	20800	F_G156_F5	-1	0	0	0	-1	0	-1	14	0	0	9	4	0	0	1	A	A	AC	0.357143	0.357143	0.444444	0.830472
4163	527	20800	20800	F_N29_M2	-1	0	0	0	-1	0	-1	10	1	1	6	4	0	0	0	A	A	AC	0.4	0.4	0.666667	0.673012
4187	531	1069	1069	F_G122_F9	-1	0	0	0	-1	0	-1	23	0	0	5	0	18	0	0	G	G	AG	0.217391	0.217391	0.277778	0.523586
4188	531	1069	1069	F_G149_F3	-1	0	0	0	-1	0	-1	12	0	0	4	0	8	0	0	G	G	AG	0.333333	0.333333	0.5	0.636514
4189	531	1069	1069	F_N21_F3	-1	0	0	0	-1	0	-1	28	0	0	4	0	24	0	0	G	G	AG	0.142857	0.142857	0.166667	0.410116
4190	531	1069	1069	F_N29_M2	-1	0	0	0	-1	0	-1	12	1	1	5	0	7	0	0	G	G	AG	0.416667	0.416667	0.714286	0.679193
4191	531	1069	1069	F_P17_F5	-1	0	0	0	-1	0	-1	36	0	0	11	0	25	0	0	G	G	AG	0.305556	0.305556	0.44	0.615498
4192	532	1092	1092	F_G122_F9	-1	0	0	0	-1	0	-1	20	0	0	0	14	0	0	6	C	C	CT	0.3	0.3	0.428571	0.610864
4193	532	1092	1092	F_N29_M2	-1	0	0	0	-1	0	-1	12	1	1	0	5	0	0	7	C	T	CT	0.583333	0.416667	0.714286	0.679193
4194	532	1092	1092	F_P17_F5	-1	0	0	0	-1	0	-1	39	0	0	0	28	0	0	11	C	C	CT	0.282051	0.282051	0.392857	0.59488
4195	533	1107	1107	F_G122_F9	-1	0	0	0	-1	0	-1	19	0	0	13	0	6	0	0	A	A	AG	0.315789	0.315789	0.461538	0.623655
4196	533	1107	1107	F_N29_M2	-1	0	0	0	-1	0	-1	13	1	1	7	0	6	0	0	A	A	AG	0.461538	0.461538	0.857143	0.690186
4197	533	1107	1107	F_P17_F5	-1	0	0	0	-1	0	-1	39	0	0	27	0	12	0	0	A	A	AG	0.307692	0.307692	0.444444	0.617242
4198	534	1151	1151	F_G122_F9	-1	0	0	0	-1	0	-1	13	0	0	0	9	0	0	4	C	C	CT	0.307692	0.307692	0.444444	0.617242
4199	534	1151	1151	F_N21_F3	-1	0	0	0	-1	0	-1	24	0	0	0	20	1	0	3	C	C	CT	0.166667	0.166667	0.15	0.544284
4200	534	1151	1151	F_N29_M2	-1	0	0	0	-1	0	-1	13	1	1	0	6	0	0	7	C	T	CT	0.538462	0.461538	0.857143	0.690186
4201	534	1151	1151	F_P17_F5	-1	0	0	0	-1	0	-1	38	0	0	0	29	0	0	9	C	C	CT	0.236842	0.236842	0.310345	0.547412
4202	535	1155	1155	F_G122_F9	-1	0	0	0	-1	0	-1	17	0	0	12	0	5	0	0	A	A	AG	0.294118	0.294118	0.416667	0.605797
4203	535	1155	1155	F_N21_F3	-1	0	0	0	-1	0	-1	28	0	0	22	0	6	0	0	A	A	AG	0.214286	0.214286	0.272727	0.51958
4204	535	1155	1155	F_N29_M2	-1	0	0	0	-1	0	-1	16	1	1	9	0	7	0	0	A	A	AG	0.4375	0.4375	0.777778	0.685314
4205	535	1155	1155	F_P17_F5	-1	0	0	0	-1	0	-1	41	0	0	30	0	11	0	0	A	A	AG	0.268293	0.268293	0.366667	0.581553
4206	536	1179	1179	F_G121_F3	-1	0	0	0	-1	0	-1	13	0	0	0	8	0	0	5	C	C	CT	0.384615	0.384615	0.625	0.666278
4207	536	1179	1179	F_G122_F9	-1	0	0	0	-1	0	-1	20	0	0	0	11	0	0	9	C	C	CT	0.45	0.45	0.818182	0.688139
4208	536	1179	1179	F_G135_F3	-1	0	0	0	-1	0	-1	19	0	0	0	10	0	0	9	C	C	CT	0.473684	0.473684	0.9	0.691761
4209	536	1179	1179	F_G156_F5	-1	0	0	0	-1	0	-1	12	0	0	0	6	0	0	6	C	C	CT	0.5	0.5	1	0.693147
4210	536	1179	1179	F_N21_F3	-1	0	0	0	-1	0	-1	34	0	0	0	17	0	0	17	C	C	CT	0.5	0.5	1	0.693147
4211	536	1179	1179	F_N29_M2	-1	0	0	0	-1	0	-1	15	1	1	0	8	0	0	7	C	C	CT	0.466667	0.466667	0.875	0.690923
4212	536	1179	1179	F_P13_F5	-1	0	0	0	-1	0	-1	38	0	0	0	1	0	0	37	C	T	CT	0.973684	0.0263158	0.027027	0.121692
4213	536	1179	1179	F_P17_F5	-1	0	0	0	-1	0	-1	45	0	0	0	6	0	0	39	C	T	CT	0.866667	0.133333	0.153846	0.392674
4214	536	1179	1179	F_P18_F9	-1	0	0	0	-1	0	-1	31	0	0	0	19	0	0	12	C	C	CT	0.387097	0.387097	0.631579	0.667432
4215	536	1179	1179	F_P18_M10	-1	0	0	0	-1	0	-1	19	0	0	0	12	0	0	7	C	C	CT	0.368421	0.368421	0.583333	0.65811
4216	536	1179	1179	F_P5_F5	-1	0	0	0	-1	0	-1	13	0	0	0	9	0	0	4	C	C	CT	0.307692	0.307692	0.444444	0.617242
4217	536	1179	1179	F_P9_F1	-1	0	0	0	-1	0	-1	24	1	1	0	18	0	0	6	C	C	CT	0.25	0.25	0.333333	0.562335
4630	579	22025	22025	F_G122_F9	-1	0	0	0	-1	0	-1	12	0	0	4	8	0	0	0	C	C	AC	0.333333	0.333333	0.5	0.636514
4631	579	22025	22025	F_G135_F3	-1	0	0	0	-1	0	-1	22	1	1	7	15	0	0	0	C	C	AC	0.318182	0.318182	0.466667	0.625491
4632	579	22025	22025	F_N21_F3	-1	0	0	0	-1	0	-1	26	0	0	5	21	0	0	0	C	C	AC	0.192308	0.192308	0.238095	0.489552
4633	579	22025	22025	F_N29_M2	-1	0	0	0	-1	0	-1	12	1	1	7	5	0	0	0	C	A	AC	0.583333	0.416667	0.714286	0.679193
4634	579	22025	22025	F_P13_F5	-1	0	0	0	-1	0	-1	35	0	0	30	5	0	0	0	C	A	AC	0.857143	0.142857	0.166667	0.410116
4635	579	22025	22025	F_P17_F5	-1	0	0	0	-1	0	-1	53	0	0	36	17	0	0	0	C	A	AC	0.679245	0.320755	0.472222	0.627437
4636	579	22025	22025	F_P18_F9	-1	0	0	0	-1	0	-1	34	1	0	11	23	0	0	0	C	C	AC	0.323529	0.323529	0.478261	0.629501
4637	579	22025	22025	F_P18_M10	-1	0	0	0	-1	0	-1	13	1	1	8	5	0	0	0	C	A	AC	0.615385	0.384615	0.625	0.666278
4638	579	22025	22025	F_P5_F5	-1	0	0	0	-1	0	-1	10	0	0	8	2	0	0	0	C	A	AC	0.8	0.2	0.25	0.500402
4639	579	22025	22025	F_P9_F1	-1	0	0	0	-1	0	-1	10	0	0	5	5	0	0	0	C	A	AC	0.5	0.5	1	0.693147
4683	585	9386	35056	F_G121_F3	-1	0	0	0	-1	0	-1	15	0	0	10	0	5	0	0	G	A	AG	0.666667	0.333333	0.5	0.636514
4684	585	9386	35056	F_G122_F9	-1	0	0	0	-1	0	-1	20	0	0	17	0	3	0	0	G	A	AG	0.85	0.15	0.176471	0.422709
4685	585	9386	35056	F_G149_F3	-1	0	0	0	-1	0	-1	11	0	0	5	0	6	0	0	G	G	AG	0.454545	0.454545	0.833333	0.689009
4686	585	9386	35056	F_G156_F5	-1	0	0	0	-1	0	-1	22	1	1	12	1	9	0	0	G	A	AG	0.590909	0.454545	0.75	0.836774
4687	585	9386	35056	F_N21_F3	-1	0	0	0	-1	0	-1	33	0	0	17	0	16	0	0	G	A	AG	0.515152	0.484848	0.941176	0.692688
4688	585	9386	35056	F_N29_F5	-1	0	0	0	-1	0	-1	13	1	1	6	0	7	0	0	G	G	AG	0.461538	0.461538	0.857143	0.690186
4689	585	9386	35056	F_N29_M2	-1	0	0	0	-1	0	-1	12	1	1	10	0	2	0	0	G	A	AG	0.833333	0.166667	0.2	0.450561
4690	585	9386	35056	F_P13_F5	-1	0	0	0	-1	0	-1	36	0	0	36	0	0	0	0	G	A	AA	1	0	0	0
4691	585	9386	35056	F_P17_F5	-1	0	0	0	-1	0	-1	49	0	0	48	0	1	0	0	G	A	AG	0.979592	0.0204082	0.0208333	0.0996234
4692	585	9386	35056	F_P18_F9	-1	0	0	0	-1	0	-1	42	1	1	31	0	11	0	0	G	A	AG	0.738095	0.261905	0.354839	0.57504
4693	585	9386	35056	F_P18_M10	-1	0	0	0	-1	0	-1	36	0	0	33	0	3	0	0	G	A	AG	0.916667	0.0833333	0.0909091	0.286836
4694	585	9386	35056	F_P5_F1	-1	0	0	0	-1	0	-1	18	0	0	13	0	5	0	0	G	A	AG	0.722222	0.277778	0.384615	0.590842
4695	585	9386	35056	F_P5_F5	-1	0	0	0	-1	0	-1	18	1	1	16	0	2	0	0	G	A	AG	0.888889	0.111111	0.125	0.348832
4696	585	9386	35056	F_P9_F1	-1	0	0	0	-1	0	-1	16	0	0	16	0	0	0	0	G	A	AA	1	0	0	0
4777	599	2416	2416	F_G156_F5	-1	0	0	0	-1	0	-1	20	0	0	0	4	0	0	16	T	T	CT	0.2	0.2	0.25	0.500402
4778	599	2416	2416	F_N21_F3	-1	0	0	0	-1	0	-1	32	0	0	0	6	0	0	26	T	T	CT	0.1875	0.1875	0.230769	0.482578
4779	599	2416	2416	F_N29_M2	-1	0	0	0	-1	0	-1	12	1	1	0	4	0	0	8	T	T	CT	0.333333	0.333333	0.5	0.636514
4780	599	2416	2416	F_P17_F5	-1	0	0	0	-1	0	-1	48	0	0	0	6	0	0	42	T	T	CT	0.125	0.125	0.142857	0.37677
5056	632	6452	32824	F_N29_M2	-1	0	0	0	-1	0	-1	11	1	1	7	0	0	0	4	A	A	AT	0.363636	0.363636	0.571429	0.655482
5057	632	6452	32824	F_P17_F5	-1	0	0	0	-1	0	-1	63	1	0	56	0	0	0	7	A	A	AT	0.111111	0.111111	0.125	0.348832
5058	633	6522	32894	F_G121_F3	-1	0	0	0	-1	0	-1	13	0	0	7	0	6	0	0	G	A	AG	0.538462	0.461538	0.857143	0.690186
5059	633	6522	32894	F_G122_F9	-1	0	0	0	-1	0	-1	17	0	0	12	0	5	0	0	G	A	AG	0.705882	0.294118	0.416667	0.605797
5060	633	6522	32894	F_G135_F3	-1	0	0	0	-1	0	-1	16	0	0	7	0	9	0	0	G	G	AG	0.4375	0.4375	0.777778	0.685314
5061	633	6522	32894	F_G156_F5	-1	0	0	0	-1	0	-1	18	0	0	10	0	8	0	0	G	A	AG	0.555556	0.444444	0.8	0.686962
5062	633	6522	32894	F_N21_F1	-1	0	0	0	-1	0	-1	14	0	0	8	0	6	0	0	G	A	AG	0.571429	0.428571	0.75	0.682908
5063	633	6522	32894	F_N21_F3	-1	0	0	0	-1	0	-1	18	0	0	11	0	7	0	0	G	A	AG	0.611111	0.388889	0.636364	0.668248
5064	633	6522	32894	F_N29_M2	-1	0	0	0	-1	0	-1	10	0	0	8	0	2	0	0	G	A	AG	0.8	0.2	0.25	0.500402
5065	633	6522	32894	F_P13_F5	-1	0	0	0	-1	0	-1	28	0	0	6	0	22	0	0	G	G	AG	0.214286	0.214286	0.272727	0.51958
5066	633	6522	32894	F_P17_F5	-1	0	0	0	-1	0	-1	49	0	0	41	0	8	0	0	G	A	AG	0.836735	0.163265	0.195122	0.445045
5067	633	6522	32894	F_P18_F9	-1	0	0	0	-1	0	-1	14	0	0	11	0	3	0	0	G	A	AG	0.785714	0.214286	0.272727	0.51958
5068	633	6522	32894	F_P18_M10	-1	0	0	0	-1	0	-1	19	0	0	5	0	14	0	0	G	G	AG	0.263158	0.263158	0.357143	0.576334
5069	633	6522	32894	F_P5_F1	-1	0	0	0	-1	0	-1	14	0	0	6	0	8	0	0	G	G	AG	0.428571	0.428571	0.75	0.682908
5070	633	6522	32894	F_P5_F5	-1	0	0	0	-1	0	-1	12	0	0	6	0	6	0	0	G	A	AG	0.5	0.5	1	0.693147
5071	633	6522	32894	F_P9_F1	-1	0	0	0	-1	0	-1	23	0	0	4	0	19	0	0	G	G	AG	0.173913	0.173913	0.210526	0.462037
5072	634	6523	32895	F_G121_F3	-1	0	0	0	-1	0	-1	12	0	0	6	0	6	0	0	A	A	AG	0.5	0.5	1	0.693147
5073	634	6523	32895	F_G122_F9	-1	0	0	0	-1	0	-1	17	0	0	5	0	12	0	0	A	G	AG	0.705882	0.294118	0.416667	0.605797
5074	634	6523	32895	F_G135_F3	-1	0	0	0	-1	0	-1	17	0	0	10	0	7	0	0	A	A	AG	0.411765	0.411765	0.7	0.677494
5075	634	6523	32895	F_G156_F5	-1	0	0	0	-1	0	-1	18	0	0	8	0	10	0	0	A	G	AG	0.555556	0.444444	0.8	0.686962
5076	634	6523	32895	F_N21_F1	-1	0	0	0	-1	0	-1	14	0	0	6	0	8	0	0	A	G	AG	0.571429	0.428571	0.75	0.682908
5077	634	6523	32895	F_N21_F3	-1	0	0	0	-1	0	-1	19	0	0	7	0	12	0	0	A	G	AG	0.631579	0.368421	0.583333	0.65811
5078	634	6523	32895	F_N29_M2	-1	0	0	0	-1	0	-1	10	0	0	2	0	8	0	0	A	G	AG	0.8	0.2	0.25	0.500402
5079	634	6523	32895	F_P13_F5	-1	0	0	0	-1	0	-1	28	0	0	22	0	6	0	0	A	A	AG	0.214286	0.214286	0.272727	0.51958
5080	634	6523	32895	F_P17_F5	-1	0	0	0	-1	0	-1	49	0	0	8	0	41	0	0	A	G	AG	0.836735	0.163265	0.195122	0.445045
5081	634	6523	32895	F_P18_F9	-1	0	0	0	-1	0	-1	13	0	1	3	0	10	0	0	A	G	AG	0.769231	0.230769	0.3	0.540204
5082	634	6523	32895	F_P18_M10	-1	0	0	0	-1	0	-1	19	0	0	14	0	5	0	0	A	A	AG	0.263158	0.263158	0.357143	0.576334
5083	634	6523	32895	F_P5_F1	-1	0	0	0	-1	0	-1	14	0	0	8	0	6	0	0	A	A	AG	0.428571	0.428571	0.75	0.682908
5084	634	6523	32895	F_P5_F5	-1	0	0	0	-1	0	-1	12	0	0	6	0	6	0	0	A	A	AG	0.5	0.5	1	0.693147
5085	634	6523	32895	F_P9_F1	-1	0	0	0	-1	0	-1	23	0	0	19	0	4	0	0	A	A	AG	0.173913	0.173913	0.210526	0.462037
5156	643	464	49279	F_G121_F3	-1	0	0	0	-1	0	-1	10	0	0	5	0	5	0	0	G	A	AG	0.5	0.5	1	0.693147
5157	643	464	49279	F_G149_F3	-1	0	0	0	-1	0	-1	10	0	0	7	0	3	0	0	G	A	AG	0.7	0.3	0.428571	0.610864
5158	643	464	49279	F_G156_F5	-1	0	0	0	-1	0	-1	25	1	1	11	0	14	0	0	G	G	AG	0.44	0.44	0.785714	0.68593
5159	643	464	49279	F_N21_F3	-1	0	0	0	-1	0	-1	25	0	0	9	0	16	0	0	G	G	AG	0.36	0.36	0.5625	0.653418
5160	643	464	49279	F_N29_M2	-1	0	0	0	-1	0	-1	10	0	0	4	0	6	0	0	G	G	AG	0.4	0.4	0.666667	0.673012
5161	643	464	49279	F_P13_F5	-1	0	0	0	-1	0	-1	38	0	0	4	0	34	0	0	G	G	AG	0.105263	0.105263	0.117647	0.336496
5162	643	464	49279	F_P17_F5	-1	0	0	0	-1	0	-1	58	0	0	21	0	37	0	0	G	G	AG	0.362069	0.362069	0.567568	0.654599
5163	643	464	49279	F_P5_F1	-1	0	0	0	-1	0	-1	20	1	1	7	0	13	0	0	G	G	AG	0.35	0.35	0.538462	0.647447
5361	672	23179	71994	F_G135_F3	-1	0	0	0	-1	0	-1	19	0	0	0	15	0	0	4	C	C	CT	0.210526	0.210526	0.266667	0.514653
5362	672	23179	71994	F_N21_F3	-1	0	0	0	-1	0	-1	22	0	0	0	14	0	0	8	C	C	CT	0.363636	0.363636	0.571429	0.655482
5363	672	23179	71994	F_N29_M2	-1	0	0	0	-1	0	-1	10	0	0	0	5	0	0	5	C	C	CT	0.5	0.5	1	0.693147
5364	672	23179	71994	F_P13_F5	-1	0	0	0	-1	0	-1	34	0	0	0	28	0	0	6	C	C	CT	0.176471	0.176471	0.214286	0.465999
5365	672	23179	71994	F_P13_M2	-1	0	0	0	-1	0	-1	16	1	1	0	11	0	0	5	C	C	CT	0.3125	0.3125	0.454545	0.621086
5366	672	23179	71994	F_P17_F5	-1	0	0	0	-1	0	-1	43	0	0	0	10	0	0	33	C	T	CT	0.767442	0.232558	0.30303	0.542349
5367	673	23219	72034	F_G122_F9	-1	0	0	0	-1	0	-1	11	0	0	0	4	0	0	7	C	T	CT	0.636364	0.363636	0.571429	0.655482
5368	673	23219	72034	F_G135_F3	-1	0	0	0	-1	0	-1	20	0	1	0	11	0	0	9	C	C	CT	0.45	0.45	0.818182	0.688139
5369	673	23219	72034	F_G149_F3	-1	0	0	0	-1	0	-1	13	0	0	0	4	0	0	9	C	T	CT	0.692308	0.307692	0.444444	0.617242
5370	673	23219	72034	F_G156_F5	-1	0	0	0	-1	0	-1	12	0	0	0	5	0	0	7	C	T	CT	0.583333	0.416667	0.714286	0.679193
5371	673	23219	72034	F_N21_F3	-1	0	0	0	-1	0	-1	24	0	0	1	2	0	0	21	C	T	CT	0.916667	0.125	0.0952381	0.456334
5372	673	23219	72034	F_N29_M2	-1	0	0	0	-1	0	-1	11	1	1	0	2	0	0	9	C	T	CT	0.818182	0.181818	0.222222	0.474139
5373	673	23219	72034	F_P13_F5	-1	0	0	0	-1	0	-1	36	0	0	0	29	0	0	7	C	C	CT	0.194444	0.194444	0.241379	0.492604
5374	673	23219	72034	F_P13_M2	-1	0	0	0	-1	0	-1	21	1	1	0	12	0	0	9	C	C	CT	0.428571	0.428571	0.75	0.682908
5375	673	23219	72034	F_P17_F5	-1	0	0	0	-1	0	-1	41	0	0	0	4	0	0	37	C	T	CT	0.902439	0.097561	0.108108	0.319691
5376	673	23219	72034	F_P18_F9	-1	0	0	0	-1	0	-1	38	1	1	0	30	0	0	8	C	C	CT	0.210526	0.210526	0.266667	0.514653
5463	684	10081	10081	F_N29_M2	-1	0	0	0	-1	0	-1	10	1	1	5	0	4	0	1	A	A	AG	0.5	0.5	0.8	0.943348
5464	684	10081	10081	F_P18_F9	-1	0	0	0	-1	0	-1	26	0	0	22	1	3	0	0	A	A	AG	0.153846	0.153846	0.136364	0.515836
5862	731	6169	6169	F_G121_F3	-1	0	0	0	-1	0	-1	13	0	0	0	0	7	0	6	G	G	GT	0.461538	0.461538	0.857143	0.690186
5863	731	6169	6169	F_G122_F9	-1	0	0	0	-1	0	-1	22	1	1	0	0	3	0	19	G	T	GT	0.863636	0.136364	0.157895	0.398307
5864	731	6169	6169	F_G135_F3	-1	0	0	0	-1	0	-1	16	0	0	0	0	9	0	7	G	G	GT	0.4375	0.4375	0.777778	0.685314
5865	731	6169	6169	F_G156_F5	-1	0	0	0	-1	0	-1	22	1	1	0	0	8	0	14	G	T	GT	0.636364	0.363636	0.571429	0.655482
5866	731	6169	6169	F_N21_F3	-1	0	0	0	-1	0	-1	33	0	0	0	0	5	0	28	G	T	GT	0.848485	0.151515	0.178571	0.425328
5867	731	6169	6169	F_N29_M2	-1	0	0	0	-1	0	-1	11	0	0	0	0	6	0	5	G	G	GT	0.454545	0.454545	0.833333	0.689009
5868	731	6169	6169	F_P13_F5	-1	0	0	0	-1	0	-1	34	0	0	1	0	25	0	8	G	G	GT	0.264706	0.264706	0.32	0.67026
5869	731	6169	6169	F_P13_M2	-1	0	0	0	-1	0	-1	11	0	0	0	1	5	0	5	G	G	GT	0.545455	0.545455	1	0.93477
5870	731	6169	6169	F_P17_F5	-1	0	0	0	-1	0	-1	51	0	0	0	0	5	0	46	G	T	GT	0.901961	0.0980392	0.108696	0.320753
5871	731	6169	6169	F_P9_F1	-1	0	0	0	-1	0	-1	25	1	1	0	0	19	0	6	G	G	GT	0.24	0.24	0.315789	0.55108
5872	732	6172	6172	F_G121_F3	-1	0	0	0	-1	0	-1	13	0	0	6	0	7	0	0	G	G	AG	0.461538	0.461538	0.857143	0.690186
5873	732	6172	6172	F_G122_F9	-1	0	0	0	-1	0	-1	23	1	1	20	0	3	0	0	G	A	AG	0.869565	0.130435	0.15	0.387212
5874	732	6172	6172	F_G135_F3	-1	0	0	0	-1	0	-1	16	0	0	7	0	9	0	0	G	G	AG	0.4375	0.4375	0.777778	0.685314
5875	732	6172	6172	F_G156_F5	-1	0	0	0	-1	0	-1	22	1	1	14	0	8	0	0	G	A	AG	0.636364	0.363636	0.571429	0.655482
5876	732	6172	6172	F_N21_F3	-1	0	0	0	-1	0	-1	33	0	0	28	0	5	0	0	G	A	AG	0.848485	0.151515	0.178571	0.425328
5877	732	6172	6172	F_N29_M2	-1	0	0	0	-1	0	-1	11	0	0	5	0	6	0	0	G	G	AG	0.454545	0.454545	0.833333	0.689009
5878	732	6172	6172	F_P13_F5	-1	0	0	0	-1	0	-1	34	0	0	9	0	25	0	0	G	G	AG	0.264706	0.264706	0.36	0.577922
5879	732	6172	6172	F_P13_M2	-1	0	0	0	-1	0	-1	11	0	0	6	0	5	0	0	G	A	AG	0.545455	0.454545	0.833333	0.689009
5880	732	6172	6172	F_P17_F5	-1	0	0	0	-1	0	-1	51	0	0	46	0	5	0	0	G	A	AG	0.901961	0.0980392	0.108696	0.320753
5881	732	6172	6172	F_P9_F1	-1	0	0	0	-1	0	-1	23	0	0	4	0	19	0	0	G	G	AG	0.173913	0.173913	0.210526	0.462037
5882	733	6173	6173	F_G121_F3	-1	0	0	0	-1	0	-1	12	0	0	5	0	7	0	0	G	G	AG	0.416667	0.416667	0.714286	0.679193
5883	733	6173	6173	F_G122_F9	-1	0	0	0	-1	0	-1	23	1	1	20	0	3	0	0	G	A	AG	0.869565	0.130435	0.15	0.387212
5884	733	6173	6173	F_G135_F3	-1	0	0	0	-1	0	-1	15	0	0	7	0	8	0	0	G	G	AG	0.466667	0.466667	0.875	0.690923
5885	733	6173	6173	F_G156_F5	-1	0	0	0	-1	0	-1	22	1	1	14	0	8	0	0	G	A	AG	0.636364	0.363636	0.571429	0.655482
5886	733	6173	6173	F_N21_F3	-1	0	0	0	-1	0	-1	33	0	0	28	0	5	0	0	G	A	AG	0.848485	0.151515	0.178571	0.425328
5887	733	6173	6173	F_N29_M2	-1	0	0	0	-1	0	-1	11	0	0	5	0	6	0	0	G	G	AG	0.454545	0.454545	0.833333	0.689009
5888	733	6173	6173	F_P13_F5	-1	0	0	0	-1	0	-1	34	0	0	8	0	26	0	0	G	G	AG	0.235294	0.235294	0.307692	0.545595
5889	733	6173	6173	F_P13_M2	-1	0	0	0	-1	0	-1	10	0	0	4	0	6	0	0	G	G	AG	0.4	0.4	0.666667	0.673012
5890	733	6173	6173	F_P17_F5	-1	0	0	0	-1	0	-1	51	0	0	46	0	5	0	0	G	A	AG	0.901961	0.0980392	0.108696	0.320753
5891	734	6180	6180	F_G121_F3	-1	0	0	0	-1	0	-1	13	0	0	0	0	4	0	9	T	T	GT	0.307692	0.307692	0.444444	0.617242
5892	734	6180	6180	F_G122_F9	-1	0	0	0	-1	0	-1	24	1	1	0	0	21	0	3	T	G	GT	0.875	0.125	0.142857	0.37677
5893	734	6180	6180	F_G135_F3	-1	0	0	0	-1	0	-1	16	0	0	0	0	8	0	8	T	G	GT	0.5	0.5	1	0.693147
5894	734	6180	6180	F_G156_F5	-1	0	0	0	-1	0	-1	23	1	1	0	0	15	0	8	T	G	GT	0.652174	0.347826	0.533333	0.646091
5895	734	6180	6180	F_N21_F3	-1	0	0	0	-1	0	-1	36	1	1	0	0	30	0	6	T	G	GT	0.833333	0.166667	0.2	0.450561
5896	734	6180	6180	F_N29_M2	-1	0	0	0	-1	0	-1	12	0	0	0	0	5	0	7	T	T	GT	0.416667	0.416667	0.714286	0.679193
5897	734	6180	6180	F_P13_F5	-1	0	0	0	-1	0	-1	34	0	0	0	0	8	0	26	T	T	GT	0.235294	0.235294	0.307692	0.545595
5898	734	6180	6180	F_P13_M2	-1	0	0	0	-1	0	-1	13	1	1	0	0	6	0	7	T	T	GT	0.461538	0.461538	0.857143	0.690186
5899	734	6180	6180	F_P17_F5	-1	0	0	0	-1	0	-1	53	0	0	0	0	48	0	5	T	G	GT	0.90566	0.0943396	0.104167	0.312465
6112	758	17644	46800	F_G121_F3	-1	0	0	0	-1	0	-1	10	0	0	0	0	5	0	5	T	G	GT	0.5	0.5	1	0.693147
6113	758	17644	46800	F_G135_F3	-1	0	0	0	-1	0	-1	13	0	0	0	0	9	0	4	T	G	GT	0.692308	0.307692	0.444444	0.617242
6114	758	17644	46800	F_G149_F3	-1	0	0	0	-1	0	-1	13	1	1	0	0	5	0	8	T	T	GT	0.384615	0.384615	0.625	0.666278
6115	758	17644	46800	F_N21_F3	-1	0	0	0	-1	0	-1	17	0	0	0	0	6	0	11	T	T	GT	0.352941	0.352941	0.545455	0.649248
6116	758	17644	46800	F_N29_M2	-1	0	0	0	-1	0	-1	12	1	1	0	0	6	0	6	T	G	GT	0.5	0.5	1	0.693147
6117	758	17644	46800	F_P13_F5	-1	0	0	0	-1	0	-1	23	0	0	0	0	5	0	18	T	T	GT	0.217391	0.217391	0.277778	0.523586
6118	758	17644	46800	F_P17_F5	-1	0	0	0	-1	0	-1	34	1	1	0	0	25	0	9	T	G	GT	0.735294	0.264706	0.36	0.577922
6119	758	17644	46800	F_P18_F9	-1	0	0	0	-1	0	-1	20	0	0	0	0	13	0	7	T	G	GT	0.65	0.35	0.538462	0.647447
6120	758	17644	46800	F_P18_M10	-1	0	0	0	-1	0	-1	26	0	0	0	0	24	0	2	T	G	GT	0.923077	0.0769231	0.0833333	0.271189
6121	758	17644	46800	F_P5_F5	-1	0	0	0	-1	0	-1	10	0	0	0	0	8	0	2	T	G	GT	0.8	0.2	0.25	0.500402
6122	758	17644	46800	F_P9_F1	-1	0	0	0	-1	0	-1	24	1	0	0	0	20	0	4	T	G	GT	0.833333	0.166667	0.2	0.450561
6156	762	1582	1582	F_G121_F3	-1	0	0	0	-1	0	-1	10	0	0	3	0	7	0	0	A	G	AG	0.7	0.3	0.428571	0.610864
6157	762	1582	1582	F_G122_F9	-1	0	0	0	-1	0	-1	13	0	0	1	0	12	0	0	A	G	AG	0.923077	0.0769231	0.0833333	0.271189
6158	762	1582	1582	F_G156_F5	-1	0	0	0	-1	0	-1	14	0	0	5	0	9	0	0	A	G	AG	0.642857	0.357143	0.555556	0.651757
6159	762	1582	1582	F_N21_F3	-1	0	0	0	-1	0	-1	18	0	0	0	0	18	0	0	A	G	GG	1	0	0	0
6160	762	1582	1582	F_N29_M2	-1	0	0	0	-1	0	-1	10	0	1	0	0	10	0	0	A	G	GG	1	0	0	0
6161	762	1582	1582	F_P13_F5	-1	0	0	0	-1	0	-1	35	0	0	6	0	29	0	0	A	G	AG	0.828571	0.171429	0.206897	0.458144
6162	762	1582	1582	F_P17_F5	-1	0	0	0	-1	0	-1	46	0	0	2	0	44	0	0	A	G	AG	0.956522	0.0434783	0.0454545	0.178845
6163	762	1582	1582	F_P18_F9	-1	0	0	0	-1	0	-1	23	0	0	18	0	5	0	0	A	A	AG	0.217391	0.217391	0.277778	0.523586
6164	762	1582	1582	F_P9_F1	-1	0	0	0	-1	0	-1	25	0	1	14	0	11	0	0	A	A	AG	0.44	0.44	0.785714	0.68593
6165	763	1590	1590	F_G121_F3	-1	0	0	0	-1	0	-1	11	0	0	8	0	3	0	0	G	A	AG	0.727273	0.272727	0.375	0.585953
6166	763	1590	1590	F_G122_F9	-1	0	0	0	-1	0	-1	13	0	0	12	0	1	0	0	G	A	AG	0.923077	0.0769231	0.0833333	0.271189
6167	763	1590	1590	F_G156_F5	-1	0	0	0	-1	0	-1	14	0	0	9	0	5	0	0	G	A	AG	0.642857	0.357143	0.555556	0.651757
6168	763	1590	1590	F_N21_F3	-1	0	0	0	-1	0	-1	20	0	0	20	0	0	0	0	G	A	AA	1	0	0	0
6169	763	1590	1590	F_N29_M2	-1	0	0	0	-1	0	-1	10	0	1	10	0	0	0	0	G	A	AA	1	0	0	0
6170	763	1590	1590	F_P13_F5	-1	0	0	0	-1	0	-1	36	0	0	30	0	6	0	0	G	A	AG	0.833333	0.166667	0.2	0.450561
6171	763	1590	1590	F_P17_F5	-1	0	0	0	-1	0	-1	47	0	0	44	0	2	0	1	G	A	AG	0.957447	0.0638298	0.0454545	0.278006
6172	763	1590	1590	F_P18_F9	-1	0	0	0	-1	0	-1	23	0	0	5	0	17	0	1	G	G	AG	0.26087	0.26087	0.294118	0.691502
6173	763	1590	1590	F_P9_F1	-1	0	0	0	-1	0	-1	26	0	1	11	0	15	0	0	G	G	AG	0.423077	0.423077	0.733333	0.681266
6229	769	8348	8348	F_G121_F3	-1	0	0	0	-1	0	-1	14	0	0	5	0	9	0	0	A	G	AG	0.642857	0.357143	0.555556	0.651757
6230	769	8348	8348	F_G122_F9	-1	0	0	0	-1	0	-1	12	0	0	2	0	10	0	0	A	G	AG	0.833333	0.166667	0.2	0.450561
6231	769	8348	8348	F_G149_F3	-1	0	0	0	-1	0	-1	10	0	0	4	0	6	0	0	A	G	AG	0.6	0.4	0.666667	0.673012
6232	769	8348	8348	F_G156_F5	-1	0	0	0	-1	0	-1	11	0	0	5	0	6	0	0	A	G	AG	0.545455	0.454545	0.833333	0.689009
6233	769	8348	8348	F_N21_F1	-1	0	0	0	-1	0	-1	11	0	0	1	0	10	0	0	A	G	AG	0.909091	0.0909091	0.1	0.304636
6234	769	8348	8348	F_N21_F3	-1	0	0	0	-1	0	-1	23	0	0	0	0	23	0	0	A	G	GG	1	0	0	0
6235	769	8348	8348	F_N29_F5	-1	0	0	0	-1	0	-1	10	1	1	6	0	4	0	0	A	A	AG	0.4	0.4	0.666667	0.673012
6236	769	8348	8348	F_N29_M2	-1	0	0	0	-1	0	-1	11	1	1	0	0	11	0	0	A	G	GG	1	0	0	0
6237	769	8348	8348	F_P13_F5	-1	0	0	0	-1	0	-1	31	0	0	27	0	4	0	0	A	A	AG	0.129032	0.129032	0.148148	0.384543
6238	769	8348	8348	F_P17_F5	-1	0	0	0	-1	0	-1	52	0	0	4	0	48	0	0	A	G	AG	0.923077	0.0769231	0.0833333	0.271189
6239	769	8348	8348	F_P18_F9	-1	0	0	0	-1	0	-1	17	0	0	13	0	4	0	0	A	A	AG	0.235294	0.235294	0.307692	0.545595
6240	769	8348	8348	F_P5_F1	-1	0	0	0	-1	0	-1	17	1	0	6	0	11	0	0	A	G	AG	0.647059	0.352941	0.545455	0.649248
6241	769	8348	8348	F_P9_F1	-1	0	0	0	-1	0	-1	24	0	0	12	0	12	0	0	A	A	AG	0.5	0.5	1	0.693147
6242	770	14139	14139	F_G121_F5	-1	0	0	0	-1	0	-1	11	1	1	0	11	0	0	0	T	C	CC	1	0	0	0
6243	770	14139	14139	F_G122_F9	-1	0	0	0	-1	0	-1	14	0	0	0	14	0	0	0	T	C	CC	1	0	0	0
6244	770	14139	14139	F_G156_F5	-1	0	0	0	-1	0	-1	10	0	0	0	8	0	0	2	T	C	CT	0.8	0.2	0.25	0.500402
6245	770	14139	14139	F_N21_F1	-1	0	0	0	-1	0	-1	12	0	0	0	7	0	0	5	T	C	CT	0.583333	0.416667	0.714286	0.679193
6246	770	14139	14139	F_N21_F3	-1	0	0	0	-1	0	-1	17	0	0	0	13	0	0	4	T	C	CT	0.764706	0.235294	0.307692	0.545595
6247	770	14139	14139	F_N29_M2	-1	0	0	0	-1	0	-1	12	1	1	0	10	0	0	2	T	C	CT	0.833333	0.166667	0.2	0.450561
6248	770	14139	14139	F_P13_F5	-1	0	0	0	-1	0	-1	33	0	0	0	33	0	0	0	T	C	CC	1	0	0	0
6249	770	14139	14139	F_P17_F5	-1	0	0	0	-1	0	-1	51	0	0	0	50	0	0	1	T	C	CT	0.980392	0.0196078	0.02	0.096509
6250	770	14139	14139	F_P18_F9	-1	0	0	0	-1	0	-1	21	0	0	0	21	0	0	0	T	C	CC	1	0	0	0
6251	770	14139	14139	F_P18_M10	-1	0	0	0	-1	0	-1	29	0	0	0	29	0	0	0	T	C	CC	1	0	0	0
6252	770	14139	14139	F_P5_F1	-1	0	0	0	-1	0	-1	12	0	0	0	11	0	0	1	T	C	CT	0.916667	0.0833333	0.0909091	0.286836
6253	770	14139	14139	F_P9_F1	-1	0	0	0	-1	0	-1	13	0	0	0	12	0	0	1	T	C	CT	0.923077	0.0769231	0.0833333	0.271189
6254	771	14212	14212	F_G122_F9	-1	0	0	0	-1	0	-1	14	0	0	0	4	0	0	10	T	T	CT	0.285714	0.285714	0.4	0.59827
6255	771	14212	14212	F_G156_F5	-1	0	0	0	-1	0	-1	14	0	0	1	3	0	0	10	T	T	CT	0.285714	0.285714	0.3	0.758937
6256	771	14212	14212	F_N21_F1	-1	0	0	0	-1	0	-1	15	0	1	0	8	0	0	7	T	C	CT	0.533333	0.466667	0.875	0.690923
6257	771	14212	14212	F_N21_F3	-1	0	0	0	-1	0	-1	18	0	0	0	10	0	0	8	T	C	CT	0.555556	0.444444	0.8	0.686962
6258	771	14212	14212	F_N29_M2	-1	0	0	0	-1	0	-1	10	0	1	0	8	0	0	2	T	C	CT	0.8	0.2	0.25	0.500402
6259	771	14212	14212	F_P13_F5	-1	0	0	0	-1	0	-1	42	1	1	0	4	0	0	38	T	T	CT	0.0952381	0.0952381	0.105263	0.314492
6260	771	14212	14212	F_P17_F5	-1	0	0	0	-1	0	-1	42	0	0	0	37	0	0	5	T	C	CT	0.880952	0.119048	0.135135	0.365023
6293	777	10249	39997	F_N29_M2	-1	0	0	0	-1	0	-1	14	1	1	4	0	10	0	0	G	G	AG	0.285714	0.285714	0.4	0.59827
6387	797	2199	2199	F_G122_F9	-1	0	0	0	-1	0	-1	14	0	0	0	7	0	0	7	C	C	CT	0.5	0.5	1	0.693147
6388	797	2199	2199	F_G149_F3	-1	0	0	0	-1	0	-1	11	0	0	0	6	0	0	5	C	C	CT	0.454545	0.454545	0.833333	0.689009
6389	797	2199	2199	F_G156_F5	-1	0	0	0	-1	0	-1	14	0	0	0	8	0	0	6	C	C	CT	0.428571	0.428571	0.75	0.682908
6390	797	2199	2199	F_N21_F3	-1	0	0	0	-1	0	-1	28	0	0	0	17	0	0	11	C	C	CT	0.392857	0.392857	0.647059	0.670009
6391	797	2199	2199	F_N29_M2	-1	0	0	0	-1	0	-1	14	1	1	0	6	1	0	7	C	T	CT	0.571429	0.5	0.857143	0.898205
6392	797	2199	2199	F_P13_F5	-1	0	0	0	-1	0	-1	31	0	0	0	6	0	0	25	C	T	CT	0.806452	0.193548	0.24	0.491327
6393	797	2199	2199	F_P13_M2	-1	0	0	0	-1	0	-1	12	1	1	0	7	0	0	5	C	C	CT	0.416667	0.416667	0.714286	0.679193
6394	797	2199	2199	F_P17_F5	-1	0	0	0	-1	0	-1	57	0	0	0	48	0	0	9	C	C	CT	0.157895	0.157895	0.1875	0.436162
6395	797	2199	2199	F_P18_F9	-1	0	0	0	-1	0	-1	24	0	0	0	8	0	0	16	C	T	CT	0.666667	0.333333	0.5	0.636514
6396	797	2199	2199	F_P18_M10	-1	0	0	0	-1	0	-1	31	0	0	0	3	0	0	28	C	T	CT	0.903226	0.0967742	0.107143	0.317937
6397	797	2199	2199	F_P5_F1	-1	0	0	0	-1	0	-1	14	0	0	0	5	0	0	9	C	T	CT	0.642857	0.357143	0.555556	0.651757
6398	797	2199	2199	F_P5_F5	-1	0	0	0	-1	0	-1	13	0	0	0	2	0	0	11	C	T	CT	0.846154	0.153846	0.181818	0.429323
6399	797	2199	2199	F_P9_F1	-1	0	0	0	-1	0	-1	20	0	0	0	11	0	0	9	C	C	CT	0.45	0.45	0.818182	0.688139
6731	840	16964	16964	F_G121_F3	-1	0	0	0	-1	0	-1	14	0	0	0	0	5	0	9	T	T	GT	0.357143	0.357143	0.555556	0.651757
6732	840	16964	16964	F_G135_F3	-1	0	0	0	-1	0	-1	14	0	0	0	0	5	0	9	T	T	GT	0.357143	0.357143	0.555556	0.651757
6733	840	16964	16964	F_G149_F3	-1	0	0	0	-1	0	-1	12	0	0	0	0	9	0	3	T	G	GT	0.75	0.25	0.333333	0.562335
6734	840	16964	16964	F_G156_F5	-1	0	0	0	-1	0	-1	11	0	0	0	0	4	0	7	T	T	GT	0.363636	0.363636	0.571429	0.655482
6735	840	16964	16964	F_N21_F3	-1	0	0	0	-1	0	-1	28	0	0	0	0	16	0	12	T	G	GT	0.571429	0.428571	0.75	0.682908
6736	840	16964	16964	F_N29_M2	-1	0	0	0	-1	0	-1	11	1	1	0	0	6	0	5	T	G	GT	0.545455	0.454545	0.833333	0.689009
6737	840	16964	16964	F_P13_F5	-1	0	0	0	-1	0	-1	26	0	0	0	0	7	0	19	T	T	GT	0.269231	0.269231	0.368421	0.582492
6738	840	16964	16964	F_P17_F5	-1	0	0	0	-1	0	-1	49	0	0	0	0	44	0	5	T	G	GT	0.897959	0.102041	0.113636	0.329544
6739	840	16964	16964	F_P5_F1	-1	0	0	0	-1	0	-1	10	0	0	0	0	5	0	5	T	G	GT	0.5	0.5	1	0.693147
6740	840	16964	16964	F_P5_F5	-1	0	0	0	-1	0	-1	14	0	0	0	0	4	0	10	T	T	GT	0.285714	0.285714	0.4	0.59827
6741	840	16964	16964	F_P9_F1	-1	0	0	0	-1	0	-1	16	0	0	0	0	4	0	12	T	T	GT	0.25	0.25	0.333333	0.562335
6742	841	16980	16980	F_G121_F3	-1	0	0	0	-1	0	-1	14	0	0	0	8	0	0	6	C	C	CT	0.428571	0.428571	0.75	0.682908
6743	841	16980	16980	F_G135_F3	-1	0	0	0	-1	0	-1	13	0	0	0	7	0	0	6	C	C	CT	0.461538	0.461538	0.857143	0.690186
6744	841	16980	16980	F_G149_F3	-1	0	0	0	-1	0	-1	13	0	0	0	4	0	0	9	C	T	CT	0.692308	0.307692	0.444444	0.617242
6745	841	16980	16980	F_G156_F5	-1	0	0	0	-1	0	-1	10	0	0	0	6	0	0	4	C	C	CT	0.4	0.4	0.666667	0.673012
6746	841	16980	16980	F_N21_F3	-1	0	0	0	-1	0	-1	25	0	0	0	3	1	0	21	C	T	CT	0.88	0.16	0.142857	0.529644
6747	841	16980	16980	F_N29_M2	-1	0	0	0	-1	0	-1	11	1	1	0	4	0	0	7	C	T	CT	0.636364	0.363636	0.571429	0.655482
6748	841	16980	16980	F_P13_F5	-1	0	0	0	-1	0	-1	25	0	0	0	18	0	0	7	C	C	CT	0.28	0.28	0.388889	0.592953
6749	841	16980	16980	F_P17_F5	-1	0	0	0	-1	0	-1	48	0	0	0	4	0	0	44	C	T	CT	0.916667	0.0833333	0.0909091	0.286836
6750	841	16980	16980	F_P5_F1	-1	0	0	0	-1	0	-1	10	0	0	0	5	0	0	5	C	C	CT	0.5	0.5	1	0.693147
6751	841	16980	16980	F_P5_F5	-1	0	0	0	-1	0	-1	15	0	0	0	11	0	0	4	C	C	CT	0.266667	0.266667	0.363636	0.579915
6752	841	16980	16980	F_P9_F1	-1	0	0	0	-1	0	-1	17	0	0	0	13	0	0	4	C	C	CT	0.235294	0.235294	0.307692	0.545595
6812	851	1920	1920	F_G121_F3	-1	0	0	0	-1	0	-1	10	0	0	0	9	0	0	1	T	C	CT	0.9	0.1	0.111111	0.325083
6813	851	1920	1920	F_G122_F9	-1	0	0	0	-1	0	-1	13	0	0	0	13	0	0	0	T	C	CC	1	0	0	0
6814	851	1920	1920	F_G135_F3	-1	0	0	0	-1	0	-1	11	0	0	0	6	0	0	5	T	C	CT	0.545455	0.454545	0.833333	0.689009
6815	851	1920	1920	F_G149_F3	-1	0	0	0	-1	0	-1	12	0	0	0	10	0	0	2	T	C	CT	0.833333	0.166667	0.2	0.450561
6816	851	1920	1920	F_G156_F5	-1	0	0	0	-1	0	-1	16	0	0	0	9	0	0	7	T	C	CT	0.5625	0.4375	0.777778	0.685314
6817	851	1920	1920	F_N21_F3	-1	0	0	0	-1	0	-1	32	0	0	1	24	0	0	7	T	C	CT	0.78125	0.25	0.291667	0.656528
6818	851	1920	1920	F_N29_M2	-1	0	0	0	-1	0	-1	10	0	0	1	8	0	0	1	T	C	AC	0.9	0.2	0.125	0.639032
6819	851	1920	1920	F_P13_F5	-1	0	0	0	-1	0	-1	13	1	1	0	11	0	0	2	T	C	CT	0.846154	0.153846	0.181818	0.429323
6820	851	1920	1920	F_P17_F5	-1	0	0	0	-1	0	-1	45	0	0	0	36	0	0	9	T	C	CT	0.8	0.2	0.25	0.500402
6821	851	1920	1920	F_P18_F9	-1	0	0	0	-1	0	-1	32	0	0	0	16	0	0	16	T	C	CT	0.5	0.5	1	0.693147
6822	851	1920	1920	F_P18_M10	-1	0	0	0	-1	0	-1	21	0	0	0	20	0	0	1	T	C	CT	0.952381	0.047619	0.05	0.191444
6823	851	1920	1920	F_P9_F1	-1	0	0	0	-1	0	-1	15	0	0	0	14	0	0	1	T	C	CT	0.933333	0.0666667	0.0714286	0.24493
6883	859	19747	19747	F_N21_F3	-1	0	0	0	-1	0	-1	27	0	0	0	5	0	0	22	T	T	CT	0.185185	0.185185	0.227273	0.479166
6884	859	19747	19747	F_N29_M2	-1	0	0	0	-1	0	-1	10	1	1	0	5	0	0	5	T	C	CT	0.5	0.5	1	0.693147
6885	860	19748	19748	F_N21_F3	-1	0	0	0	-1	0	-1	27	0	0	0	0	22	0	5	G	G	GT	0.185185	0.185185	0.227273	0.479166
6886	860	19748	19748	F_N29_M2	-1	0	0	0	-1	0	-1	11	1	1	0	0	6	0	5	G	G	GT	0.454545	0.454545	0.833333	0.689009
7335	906	10523	10523	F_G122_F9	-1	0	0	0	-1	0	-1	18	0	0	0	12	0	0	6	C	C	CT	0.333333	0.333333	0.5	0.636514
7336	906	10523	10523	F_G135_F3	-1	0	0	0	-1	0	-1	26	1	1	0	18	0	0	8	C	C	CT	0.307692	0.307692	0.444444	0.617242
7337	906	10523	10523	F_G149_F3	-1	0	0	0	-1	0	-1	17	1	1	0	10	0	0	7	C	C	CT	0.411765	0.411765	0.7	0.677494
7338	906	10523	10523	F_G156_F5	-1	0	0	0	-1	0	-1	26	1	1	0	18	0	0	8	C	C	CT	0.307692	0.307692	0.444444	0.617242
7339	906	10523	10523	F_N21_F3	-1	0	0	0	-1	0	-1	39	1	1	0	34	0	0	5	C	C	CT	0.128205	0.128205	0.147059	0.38296
7340	906	10523	10523	F_N29_M2	-1	0	0	0	-1	0	-1	12	1	1	0	7	0	0	5	C	C	CT	0.416667	0.416667	0.714286	0.679193
7341	906	10523	10523	F_P13_F5	-1	0	0	0	-1	0	-1	37	0	0	0	9	0	0	28	C	T	CT	0.756757	0.243243	0.321429	0.55479
7342	906	10523	10523	F_P14_F9	-1	0	0	0	-1	0	-1	11	1	1	0	0	0	0	11	C	T	TT	1	0	0	0
7343	906	10523	10523	F_P17_F5	-1	0	0	0	-1	0	-1	77	1	1	0	36	0	0	41	C	T	CT	0.532468	0.467532	0.878049	0.691037
7344	906	10523	10523	F_P18_F9	-1	0	0	0	-1	0	-1	31	0	0	0	13	0	0	18	C	T	CT	0.580645	0.419355	0.722222	0.680083
7345	906	10523	10523	F_P18_M10	-1	0	0	0	-1	0	-1	34	0	0	0	14	0	0	20	C	T	CT	0.588235	0.411765	0.7	0.677494
7346	906	10523	10523	F_P5_F1	-1	0	0	0	-1	0	-1	13	0	0	0	8	0	0	5	C	C	CT	0.384615	0.384615	0.625	0.666278
7347	906	10523	10523	F_P5_F5	-1	0	0	0	-1	0	-1	11	0	0	0	2	0	0	9	C	T	CT	0.818182	0.181818	0.222222	0.474139
7348	906	10523	10523	F_P9_F1	-1	0	0	0	-1	0	-1	27	1	1	0	20	0	0	7	C	C	CT	0.259259	0.259259	0.35	0.572281
7364	909	14518	14518	F_G135_F3	-1	0	0	0	-1	0	-1	19	1	1	15	0	4	0	0	A	A	AG	0.210526	0.210526	0.266667	0.514653
7365	909	14518	14518	F_N21_F3	-1	0	0	0	-1	0	-1	24	0	0	18	0	6	0	0	A	A	AG	0.25	0.25	0.333333	0.562335
7366	909	14518	14518	F_N29_M2	-1	0	0	0	-1	0	-1	10	0	0	6	0	4	0	0	A	A	AG	0.4	0.4	0.666667	0.673012
7367	909	14518	14518	F_P17_F5	-1	0	0	0	-1	0	-1	46	0	0	42	0	4	0	0	A	A	AG	0.0869565	0.0869565	0.0952381	0.295439
7368	910	14539	14539	F_G122_F9	-1	0	0	0	-1	0	-1	11	0	0	1	0	10	0	0	A	G	AG	0.909091	0.0909091	0.1	0.304636
7369	910	14539	14539	F_G135_F3	-1	0	0	0	-1	0	-1	18	0	0	7	0	11	0	0	A	G	AG	0.611111	0.388889	0.636364	0.668248
7370	910	14539	14539	F_G149_F3	-1	0	0	0	-1	0	-1	11	0	0	6	0	5	0	0	A	A	AG	0.454545	0.454545	0.833333	0.689009
7371	910	14539	14539	F_N21_F1	-1	0	0	0	-1	0	-1	12	0	0	5	0	7	0	0	A	G	AG	0.583333	0.416667	0.714286	0.679193
7372	910	14539	14539	F_N21_F3	-1	0	0	0	-1	0	-1	23	0	0	13	0	10	0	0	A	A	AG	0.434783	0.434783	0.769231	0.684616
7373	910	14539	14539	F_N29_M2	-1	0	0	0	-1	0	-1	13	1	1	4	0	9	0	0	A	G	AG	0.692308	0.307692	0.444444	0.617242
7374	910	14539	14539	F_P13_F5	-1	0	0	0	-1	0	-1	35	0	0	9	0	26	0	0	A	G	AG	0.742857	0.257143	0.346154	0.570047
7375	910	14539	14539	F_P13_M2	-1	0	0	0	-1	0	-1	16	1	1	3	0	13	0	0	A	G	AG	0.8125	0.1875	0.230769	0.482578
7376	910	14539	14539	F_P14_F9	-1	0	0	0	-1	0	-1	14	1	1	8	0	6	0	0	A	A	AG	0.428571	0.428571	0.75	0.682908
7377	910	14539	14539	F_P17_F5	-1	0	0	0	-1	0	-1	50	0	0	42	0	8	0	0	A	A	AG	0.16	0.16	0.190476	0.43967
7378	910	14539	14539	F_P18_F9	-1	0	0	0	-1	0	-1	34	0	0	15	0	19	0	0	A	G	AG	0.558824	0.441176	0.789474	0.686211
7379	910	14539	14539	F_P18_M10	-1	0	0	0	-1	0	-1	27	0	0	1	0	26	0	0	A	G	AG	0.962963	0.037037	0.0384615	0.158411
7380	910	14539	14539	F_P5_F5	-1	0	0	0	-1	0	-1	10	0	0	6	0	4	0	0	A	A	AG	0.4	0.4	0.666667	0.673012
7381	910	14539	14539	F_P9_F1	-1	0	0	0	-1	0	-1	14	0	0	5	0	9	0	0	A	G	AG	0.642857	0.357143	0.555556	0.651757
7382	911	15778	15778	F_N29_M2	-1	0	0	0	-1	0	-1	11	1	1	6	0	5	0	0	G	A	AG	0.545455	0.454545	0.833333	0.689009
7383	911	15778	15778	F_P5_F1	-1	0	0	0	-1	0	-1	11	0	0	4	0	7	0	0	G	G	AG	0.363636	0.363636	0.571429	0.655482
7384	912	15863	15863	F_G135_F3	-1	0	0	0	-1	0	-1	16	0	0	12	0	4	0	0	A	A	AG	0.25	0.25	0.333333	0.562335
7385	912	15863	15863	F_G156_F5	-1	0	0	0	-1	0	-1	23	0	0	16	0	7	0	0	A	A	AG	0.304348	0.304348	0.4375	0.614503
7386	912	15863	15863	F_N29_F5	-1	0	0	0	-1	0	-1	15	1	1	10	0	5	0	0	A	A	AG	0.333333	0.333333	0.5	0.636514
7387	912	15863	15863	F_N29_M2	-1	0	0	0	-1	0	-1	11	1	1	4	0	7	0	0	A	G	AG	0.636364	0.363636	0.571429	0.655482
7388	912	15863	15863	F_P13_F5	-1	0	0	0	-1	0	-1	32	0	0	22	0	10	0	0	A	A	AG	0.3125	0.3125	0.454545	0.621086
7389	912	15863	15863	F_P17_F5	-1	0	0	0	-1	0	-1	64	1	1	19	0	45	0	0	A	G	AG	0.703125	0.296875	0.422222	0.608193
7390	912	15863	15863	F_P18_F9	-1	0	0	0	-1	0	-1	25	0	0	20	0	5	0	0	A	A	AG	0.2	0.2	0.25	0.500402
7391	912	15863	15863	F_P5_F1	-1	0	0	0	-1	0	-1	10	0	0	6	0	4	0	0	A	A	AG	0.4	0.4	0.666667	0.673012
7392	913	15881	15881	F_G156_F5	-1	0	0	0	-1	0	-1	24	1	1	5	0	19	0	0	G	G	AG	0.208333	0.208333	0.263158	0.51174
7393	913	15881	15881	F_N29_M2	-1	0	0	0	-1	0	-1	13	1	1	8	0	5	0	0	G	A	AG	0.615385	0.384615	0.625	0.666278
7394	913	15881	15881	F_P5_F1	-1	0	0	0	-1	0	-1	11	0	0	4	0	7	0	0	G	G	AG	0.363636	0.363636	0.571429	0.655482
7403	915	17491	17491	F_G121_F3	-1	0	0	0	-1	0	-1	14	0	0	13	0	1	0	0	G	A	AG	0.928571	0.0714286	0.0769231	0.257319
7404	915	17491	17491	F_G122_F9	-1	0	0	0	-1	0	-1	12	0	0	12	0	0	0	0	G	A	AA	1	0	0	0
7405	915	17491	17491	F_G135_F3	-1	0	0	0	-1	0	-1	14	0	0	9	1	4	0	0	G	A	AG	0.714286	0.357143	0.444444	0.830472
7406	915	17491	17491	F_G149_F3	-1	0	0	0	-1	0	-1	10	0	0	8	0	2	0	0	G	A	AG	0.8	0.2	0.25	0.500402
7407	915	17491	17491	F_G156_F5	-1	0	0	0	-1	0	-1	26	1	1	23	0	3	0	0	G	A	AG	0.884615	0.115385	0.130435	0.357627
7408	915	17491	17491	F_N21_F1	-1	0	0	0	-1	0	-1	15	1	1	12	0	3	0	0	G	A	AG	0.8	0.2	0.25	0.500402
7409	915	17491	17491	F_N21_F3	-1	0	0	0	-1	0	-1	53	1	1	52	1	0	0	0	G	A	AC	1	0.0188679	0.0192308	0.0936
7410	915	17491	17491	F_N21_F5	-1	0	0	0	-1	0	-1	15	1	1	7	0	8	0	0	G	G	AG	0.466667	0.466667	0.875	0.690923
7411	915	17491	17491	F_N29_M2	-1	0	0	0	-1	0	-1	11	1	1	7	0	4	0	0	G	A	AG	0.636364	0.363636	0.571429	0.655482
7412	915	17491	17491	F_P13_F5	-1	0	0	0	-1	0	-1	31	0	0	31	0	0	0	0	G	A	AA	1	0	0	0
7413	915	17491	17491	F_P17_F5	-1	0	0	0	-1	0	-1	57	0	0	57	0	0	0	0	G	A	AA	1	0	0	0
7414	915	17491	17491	F_P18_F9	-1	0	0	0	-1	0	-1	40	1	1	25	0	15	0	0	G	A	AG	0.625	0.375	0.6	0.661563
7415	915	17491	17491	F_P18_M10	-1	0	0	0	-1	0	-1	38	0	0	35	0	3	0	0	G	A	AG	0.921053	0.0789474	0.0857143	0.276191
7416	915	17491	17491	F_P5_F1	-1	0	0	0	-1	0	-1	16	0	0	15	0	1	0	0	G	A	AG	0.9375	0.0625	0.0666667	0.233792
7417	915	17491	17491	F_P9_F1	-1	0	0	0	-1	0	-1	22	0	0	22	0	0	0	0	G	A	AA	1	0	0	0
7418	916	17504	17504	F_G121_F3	-1	0	0	0	-1	0	-1	15	0	0	12	0	3	0	0	G	A	AG	0.8	0.2	0.25	0.500402
7419	916	17504	17504	F_G122_F9	-1	0	0	0	-1	0	-1	11	0	0	10	0	1	0	0	G	A	AG	0.909091	0.0909091	0.1	0.304636
7420	916	17504	17504	F_G135_F3	-1	0	0	0	-1	0	-1	14	0	0	10	0	4	0	0	G	A	AG	0.714286	0.285714	0.4	0.59827
7421	916	17504	17504	F_G156_F5	-1	0	0	0	-1	0	-1	23	0	0	19	0	4	0	0	G	A	AG	0.826087	0.173913	0.210526	0.462037
7422	916	17504	17504	F_N21_F1	-1	0	0	0	-1	0	-1	15	1	1	12	0	3	0	0	G	A	AG	0.8	0.2	0.25	0.500402
7423	916	17504	17504	F_N21_F3	-1	0	0	0	-1	0	-1	51	1	1	41	0	10	0	0	G	A	AG	0.803922	0.196078	0.243902	0.494918
7424	916	17504	17504	F_N21_F5	-1	0	0	0	-1	0	-1	13	1	1	4	0	9	0	0	G	G	AG	0.307692	0.307692	0.444444	0.617242
7425	916	17504	17504	F_N29_M2	-1	0	0	0	-1	0	-1	11	1	1	6	0	5	0	0	G	A	AG	0.545455	0.454545	0.833333	0.689009
7426	916	17504	17504	F_P13_F5	-1	0	0	0	-1	0	-1	30	0	0	29	1	0	0	0	G	A	AC	1	0.0333333	0.0344828	0.146145
7427	916	17504	17504	F_P17_F5	-1	0	0	0	-1	0	-1	52	0	0	52	0	0	0	0	G	A	AA	1	0	0	0
7428	916	17504	17504	F_P18_F9	-1	0	0	0	-1	0	-1	40	1	1	25	0	15	0	0	G	A	AG	0.625	0.375	0.6	0.661563
7429	916	17504	17504	F_P18_M10	-1	0	0	0	-1	0	-1	34	0	0	31	0	3	0	0	G	A	AG	0.911765	0.0882353	0.0967742	0.298436
7430	916	17504	17504	F_P5_F1	-1	0	0	0	-1	0	-1	18	0	0	14	0	4	0	0	G	A	AG	0.777778	0.222222	0.285714	0.529706
7431	916	17504	17504	F_P9_F1	-1	0	0	0	-1	0	-1	20	0	0	19	0	1	0	0	G	A	AG	0.95	0.05	0.0526316	0.198515
7432	917	17513	17513	F_G121_F3	-1	0	0	0	-1	0	-1	14	0	0	1	0	13	0	0	A	G	AG	0.928571	0.0714286	0.0769231	0.257319
7433	917	17513	17513	F_G122_F9	-1	0	0	0	-1	0	-1	10	0	0	0	0	10	0	0	A	G	GG	1	0	0	0
7434	917	17513	17513	F_G135_F3	-1	0	0	0	-1	0	-1	14	0	0	4	0	10	0	0	A	G	AG	0.714286	0.285714	0.4	0.59827
7435	917	17513	17513	F_G156_F5	-1	0	0	0	-1	0	-1	22	0	0	3	0	19	0	0	A	G	AG	0.863636	0.136364	0.157895	0.398307
7436	917	17513	17513	F_N21_F1	-1	0	0	0	-1	0	-1	14	0	0	3	0	11	0	0	A	G	AG	0.785714	0.214286	0.272727	0.51958
7437	917	17513	17513	F_N21_F3	-1	0	0	0	-1	0	-1	55	1	1	1	0	54	0	0	A	G	AG	0.981818	0.0181818	0.0185185	0.0908761
7438	917	17513	17513	F_N21_F5	-1	0	0	0	-1	0	-1	12	1	1	7	0	5	0	0	A	A	AG	0.416667	0.416667	0.714286	0.679193
7439	917	17513	17513	F_N29_M2	-1	0	0	0	-1	0	-1	12	1	1	4	0	8	0	0	A	G	AG	0.666667	0.333333	0.5	0.636514
7440	917	17513	17513	F_P13_F5	-1	0	0	0	-1	0	-1	27	0	0	0	0	27	0	0	A	G	GG	1	0	0	0
7441	917	17513	17513	F_P17_F5	-1	0	0	0	-1	0	-1	52	0	0	0	0	51	0	1	A	G	GT	1	0.0192308	0.0196078	0.0950301
7442	917	17513	17513	F_P18_F9	-1	0	0	0	-1	0	-1	41	1	1	17	0	24	0	0	A	G	AG	0.585366	0.414634	0.708333	0.678501
7443	917	17513	17513	F_P18_M10	-1	0	0	0	-1	0	-1	34	0	0	4	0	30	0	0	A	G	AG	0.882353	0.117647	0.133333	0.362211
7444	917	17513	17513	F_P5_F1	-1	0	0	0	-1	0	-1	21	1	1	1	0	20	0	0	A	G	AG	0.952381	0.047619	0.05	0.191444
7445	917	17513	17513	F_P9_F1	-1	0	0	0	-1	0	-1	21	0	0	0	0	21	0	0	A	G	GG	1	0	0	0
7446	918	17525	17525	F_G121_F3	-1	0	0	0	-1	0	-1	12	0	0	0	10	0	0	2	T	C	CT	0.833333	0.166667	0.2	0.450561
7447	918	17525	17525	F_G135_F3	-1	0	0	0	-1	0	-1	11	0	0	0	7	0	0	4	T	C	CT	0.636364	0.363636	0.571429	0.655482
7448	918	17525	17525	F_G156_F5	-1	0	0	0	-1	0	-1	21	0	0	0	16	0	0	5	T	C	CT	0.761905	0.238095	0.3125	0.548874
7449	918	17525	17525	F_N21_F1	-1	0	0	0	-1	0	-1	10	0	0	0	7	0	0	3	T	C	CT	0.7	0.3	0.428571	0.610864
7450	918	17525	17525	F_N21_F3	-1	0	0	0	-1	0	-1	46	1	1	1	34	1	0	10	T	C	CT	0.782609	0.26087	0.294118	0.721639
7451	918	17525	17525	F_N29_M2	-1	0	0	0	-1	0	-1	12	1	1	0	7	0	0	5	T	C	CT	0.583333	0.416667	0.714286	0.679193
7452	918	17525	17525	F_P13_F5	-1	0	0	0	-1	0	-1	25	0	0	0	25	0	0	0	T	C	CC	1	0	0	0
7453	918	17525	17525	F_P17_F5	-1	0	0	0	-1	0	-1	46	0	0	0	46	0	0	0	T	C	CC	1	0	0	0
7454	918	17525	17525	F_P18_F9	-1	0	0	0	-1	0	-1	36	0	0	0	22	0	0	14	T	C	CT	0.611111	0.388889	0.636364	0.668248
7455	918	17525	17525	F_P18_M10	-1	0	0	0	-1	0	-1	31	0	0	0	26	0	0	5	T	C	CT	0.83871	0.16129	0.192308	0.441803
7456	918	17525	17525	F_P5_F1	-1	0	0	0	-1	0	-1	20	1	1	0	16	0	0	4	T	C	CT	0.8	0.2	0.25	0.500402
7457	918	17525	17525	F_P9_F1	-1	0	0	0	-1	0	-1	15	0	0	0	15	0	0	0	T	C	CC	1	0	0	0
7458	919	17526	17526	F_G121_F3	-1	0	0	0	-1	0	-1	13	0	0	0	1	0	0	12	C	T	CT	0.923077	0.0769231	0.0833333	0.271189
7459	919	17526	17526	F_G135_F3	-1	0	0	0	-1	0	-1	11	0	0	0	4	0	0	7	C	T	CT	0.636364	0.363636	0.571429	0.655482
7460	919	17526	17526	F_G156_F5	-1	0	0	0	-1	0	-1	21	0	0	1	3	0	0	17	C	T	CT	0.857143	0.190476	0.176471	0.594024
7461	919	17526	17526	F_N21_F1	-1	0	0	0	-1	0	-1	10	0	0	0	3	0	0	7	C	T	CT	0.7	0.3	0.428571	0.610864
7462	919	17526	17526	F_N21_F3	-1	0	0	0	-1	0	-1	44	1	1	1	6	0	0	37	C	T	CT	0.863636	0.159091	0.162162	0.503405
7463	919	17526	17526	F_N21_F5	-1	0	0	0	-1	0	-1	11	1	1	0	6	0	0	5	C	C	CT	0.454545	0.454545	0.833333	0.689009
7464	919	17526	17526	F_N29_M2	-1	0	0	0	-1	0	-1	12	1	1	0	5	0	0	7	C	T	CT	0.583333	0.416667	0.714286	0.679193
7465	919	17526	17526	F_P13_F5	-1	0	0	0	-1	0	-1	25	0	0	0	0	0	0	25	C	T	TT	1	0	0	0
7466	919	17526	17526	F_P17_F5	-1	0	0	0	-1	0	-1	46	0	0	0	0	0	0	46	C	T	TT	1	0	0	0
7467	919	17526	17526	F_P18_F9	-1	0	0	0	-1	0	-1	36	0	0	0	14	0	0	22	C	T	CT	0.611111	0.388889	0.636364	0.668248
7468	919	17526	17526	F_P18_M10	-1	0	0	0	-1	0	-1	30	0	0	0	5	0	0	25	C	T	CT	0.833333	0.166667	0.2	0.450561
7469	919	17526	17526	F_P5_F1	-1	0	0	0	-1	0	-1	20	1	1	0	3	0	0	17	C	T	CT	0.85	0.15	0.176471	0.422709
7470	919	17526	17526	F_P9_F1	-1	0	0	0	-1	0	-1	15	0	0	0	0	0	0	15	C	T	TT	1	0	0	0
7471	920	17529	17529	F_G121_F3	-1	0	0	0	-1	0	-1	12	0	0	2	0	0	0	10	A	T	AT	0.833333	0.166667	0.2	0.450561
7472	920	17529	17529	F_G135_F3	-1	0	0	0	-1	0	-1	11	0	0	4	0	0	0	7	A	T	AT	0.636364	0.363636	0.571429	0.655482
7473	920	17529	17529	F_G156_F5	-1	0	0	0	-1	0	-1	20	0	0	5	0	0	0	15	A	T	AT	0.75	0.25	0.333333	0.562335
7474	920	17529	17529	F_N21_F1	-1	0	0	0	-1	0	-1	11	0	0	3	0	0	0	8	A	T	AT	0.727273	0.272727	0.375	0.585953
7475	920	17529	17529	F_N21_F3	-1	0	0	0	-1	0	-1	44	1	1	10	0	0	0	34	A	T	AT	0.772727	0.227273	0.294118	0.53596
7476	920	17529	17529	F_N29_M2	-1	0	0	0	-1	0	-1	12	1	1	5	0	0	0	7	A	T	AT	0.583333	0.416667	0.714286	0.679193
7477	920	17529	17529	F_P13_F5	-1	0	0	0	-1	0	-1	24	0	0	0	0	0	0	24	A	T	TT	1	0	0	0
7478	920	17529	17529	F_P17_F5	-1	0	0	0	-1	0	-1	46	0	0	0	0	0	0	46	A	T	TT	1	0	0	0
7479	920	17529	17529	F_P18_F9	-1	0	0	0	-1	0	-1	36	0	0	14	0	0	0	22	A	T	AT	0.611111	0.388889	0.636364	0.668248
7480	920	17529	17529	F_P18_M10	-1	0	0	0	-1	0	-1	30	0	0	5	0	0	0	25	A	T	AT	0.833333	0.166667	0.2	0.450561
7481	920	17529	17529	F_P5_F1	-1	0	0	0	-1	0	-1	20	1	1	4	0	0	0	16	A	T	AT	0.8	0.2	0.25	0.500402
7482	920	17529	17529	F_P9_F1	-1	0	0	0	-1	0	-1	15	0	0	0	0	0	0	15	A	T	TT	1	0	0	0
7483	921	17536	17536	F_G121_F3	-1	0	0	0	-1	0	-1	12	0	0	2	0	10	0	0	A	G	AG	0.833333	0.166667	0.2	0.450561
7484	921	17536	17536	F_G122_F9	-1	0	0	0	-1	0	-1	11	0	0	0	0	11	0	0	A	G	GG	1	0	0	0
7485	921	17536	17536	F_G135_F3	-1	0	0	0	-1	0	-1	11	0	0	4	0	7	0	0	A	G	AG	0.636364	0.363636	0.571429	0.655482
7486	921	17536	17536	F_G156_F5	-1	0	0	0	-1	0	-1	21	0	0	5	1	15	0	0	A	G	AG	0.761905	0.285714	0.333333	0.727001
7487	921	17536	17536	F_N21_F1	-1	0	0	0	-1	0	-1	14	0	0	5	0	9	0	0	A	G	AG	0.642857	0.357143	0.555556	0.651757
7488	921	17536	17536	F_N21_F3	-1	0	0	0	-1	0	-1	47	1	1	11	0	36	0	0	A	G	AG	0.765957	0.234043	0.305556	0.544115
7489	921	17536	17536	F_N29_M2	-1	0	0	0	-1	0	-1	12	1	1	5	0	7	0	0	A	G	AG	0.583333	0.416667	0.714286	0.679193
7490	921	17536	17536	F_P13_F5	-1	0	0	0	-1	0	-1	26	0	0	0	0	26	0	0	A	G	GG	1	0	0	0
7491	921	17536	17536	F_P17_F5	-1	0	0	0	-1	0	-1	48	0	0	0	0	48	0	0	A	G	GG	1	0	0	0
7492	921	17536	17536	F_P18_F9	-1	0	0	0	-1	0	-1	36	0	0	14	0	22	0	0	A	G	AG	0.611111	0.388889	0.636364	0.668248
7493	921	17536	17536	F_P18_M10	-1	0	0	0	-1	0	-1	29	0	0	4	0	25	0	0	A	G	AG	0.862069	0.137931	0.16	0.40119
7494	921	17536	17536	F_P5_F1	-1	0	0	0	-1	0	-1	20	1	1	4	0	16	0	0	A	G	AG	0.8	0.2	0.25	0.500402
7495	921	17536	17536	F_P9_F1	-1	0	0	0	-1	0	-1	15	0	0	0	0	15	0	0	A	G	GG	1	0	0	0
7496	922	17538	17538	F_G121_F3	-1	0	0	0	-1	0	-1	12	0	0	3	0	9	0	0	A	G	AG	0.75	0.25	0.333333	0.562335
7497	922	17538	17538	F_G122_F9	-1	0	0	0	-1	0	-1	11	0	0	0	0	11	0	0	A	G	GG	1	0	0	0
7498	922	17538	17538	F_G135_F3	-1	0	0	0	-1	0	-1	11	0	0	4	0	7	0	0	A	G	AG	0.636364	0.363636	0.571429	0.655482
7499	922	17538	17538	F_G149_F3	-1	0	0	0	-1	0	-1	10	0	0	3	0	7	0	0	A	G	AG	0.7	0.3	0.428571	0.610864
7500	922	17538	17538	F_G156_F5	-1	0	0	0	-1	0	-1	21	0	0	5	0	16	0	0	A	G	AG	0.761905	0.238095	0.3125	0.548874
7501	922	17538	17538	F_N21_F1	-1	0	0	0	-1	0	-1	14	0	0	5	0	9	0	0	A	G	AG	0.642857	0.357143	0.555556	0.651757
7502	922	17538	17538	F_N21_F3	-1	0	0	0	-1	0	-1	46	1	1	11	0	35	0	0	A	G	AG	0.76087	0.23913	0.314286	0.550076
7503	922	17538	17538	F_N29_M2	-1	0	0	0	-1	0	-1	12	1	1	6	0	6	0	0	A	A	AG	0.5	0.5	1	0.693147
7504	922	17538	17538	F_P13_F5	-1	0	0	0	-1	0	-1	25	0	0	0	0	25	0	0	A	G	GG	1	0	0	0
7505	922	17538	17538	F_P17_F5	-1	0	0	0	-1	0	-1	50	0	0	0	0	50	0	0	A	G	GG	1	0	0	0
7506	922	17538	17538	F_P18_F9	-1	0	0	0	-1	0	-1	35	0	0	14	0	21	0	0	A	G	AG	0.6	0.4	0.666667	0.673012
7507	922	17538	17538	F_P18_M10	-1	0	0	0	-1	0	-1	29	0	0	4	0	25	0	0	A	G	AG	0.862069	0.137931	0.16	0.40119
7508	922	17538	17538	F_P5_F1	-1	0	0	0	-1	0	-1	17	0	0	8	0	9	0	0	A	G	AG	0.529412	0.470588	0.888889	0.691416
7509	922	17538	17538	F_P9_F1	-1	0	0	0	-1	0	-1	15	0	0	3	0	12	0	0	A	G	AG	0.8	0.2	0.25	0.500402
7510	923	17568	17568	F_G121_F3	-1	0	0	0	-1	0	-1	13	0	0	0	10	0	0	3	T	C	CT	0.769231	0.230769	0.3	0.540204
7511	923	17568	17568	F_G122_F9	-1	0	0	0	-1	0	-1	12	0	0	0	12	0	0	0	T	C	CC	1	0	0	0
7512	923	17568	17568	F_G135_F3	-1	0	0	0	-1	0	-1	10	0	0	0	5	0	0	5	T	C	CT	0.5	0.5	1	0.693147
7513	923	17568	17568	F_G149_F3	-1	0	0	0	-1	0	-1	10	0	0	0	6	0	0	4	T	C	CT	0.6	0.4	0.666667	0.673012
7514	923	17568	17568	F_G156_F5	-1	0	0	0	-1	0	-1	21	0	0	0	14	0	0	7	T	C	CT	0.666667	0.333333	0.5	0.636514
7515	923	17568	17568	F_N21_F1	-1	0	0	0	-1	0	-1	17	1	1	0	11	0	0	6	T	C	CT	0.647059	0.352941	0.545455	0.649248
7516	923	17568	17568	F_N21_F3	-1	0	0	0	-1	0	-1	42	1	1	0	41	0	0	1	T	C	CT	0.97619	0.0238095	0.0243902	0.112516
7517	923	17568	17568	F_N29_M2	-1	0	0	0	-1	0	-1	12	1	1	0	8	0	0	4	T	C	CT	0.666667	0.333333	0.5	0.636514
7518	923	17568	17568	F_P13_F5	-1	0	0	0	-1	0	-1	27	0	0	0	24	0	0	3	T	C	CT	0.888889	0.111111	0.125	0.348832
7519	923	17568	17568	F_P17_F5	-1	0	0	0	-1	0	-1	57	0	0	0	42	0	0	15	T	C	CT	0.736842	0.263158	0.357143	0.576334
7520	923	17568	17568	F_P18_F9	-1	0	0	0	-1	0	-1	40	1	1	0	19	0	0	21	T	T	CT	0.475	0.475	0.904762	0.691897
7521	923	17568	17568	F_P18_M10	-1	0	0	0	-1	0	-1	34	0	0	0	29	0	0	5	T	C	CT	0.852941	0.147059	0.172414	0.417573
7522	923	17568	17568	F_P5_F1	-1	0	0	0	-1	0	-1	17	0	0	0	14	0	0	3	T	C	CT	0.823529	0.176471	0.214286	0.465999
7523	923	17568	17568	F_P9_F1	-1	0	0	0	-1	0	-1	16	0	0	0	16	0	0	0	T	C	CC	1	0	0	0
7524	924	17571	17571	F_G121_F3	-1	0	0	0	-1	0	-1	13	0	0	12	0	1	0	0	G	A	AG	0.923077	0.0769231	0.0833333	0.271189
7525	924	17571	17571	F_G122_F9	-1	0	0	0	-1	0	-1	12	0	0	12	0	0	0	0	G	A	AA	1	0	0	0
7526	924	17571	17571	F_G135_F3	-1	0	0	0	-1	0	-1	10	0	0	6	0	4	0	0	G	A	AG	0.6	0.4	0.666667	0.673012
7527	924	17571	17571	F_G149_F3	-1	0	0	0	-1	0	-1	10	0	0	6	0	4	0	0	G	A	AG	0.6	0.4	0.666667	0.673012
7528	924	17571	17571	F_G156_F5	-1	0	0	0	-1	0	-1	21	0	0	16	1	4	0	0	G	A	AG	0.809524	0.238095	0.25	0.668018
7529	924	17571	17571	F_N21_F1	-1	0	0	0	-1	0	-1	17	1	1	11	0	6	0	0	G	A	AG	0.647059	0.352941	0.545455	0.649248
7530	924	17571	17571	F_N21_F3	-1	0	0	0	-1	0	-1	43	1	1	42	0	1	0	0	G	A	AG	0.976744	0.0232558	0.0238095	0.110453
7531	924	17571	17571	F_N29_M2	-1	0	0	0	-1	0	-1	12	1	1	8	0	4	0	0	G	A	AG	0.666667	0.333333	0.5	0.636514
7532	924	17571	17571	F_P13_F5	-1	0	0	0	-1	0	-1	27	0	0	24	0	3	0	0	G	A	AG	0.888889	0.111111	0.125	0.348832
7533	924	17571	17571	F_P17_F5	-1	0	0	0	-1	0	-1	58	0	0	43	0	15	0	0	G	A	AG	0.741379	0.258621	0.348837	0.571609
7534	924	17571	17571	F_P18_F9	-1	0	0	0	-1	0	-1	42	1	1	22	0	20	0	0	G	A	AG	0.52381	0.47619	0.909091	0.692013
7535	924	17571	17571	F_P18_M10	-1	0	0	0	-1	0	-1	35	0	0	30	0	5	0	0	G	A	AG	0.857143	0.142857	0.166667	0.410116
7536	924	17571	17571	F_P5_F1	-1	0	0	0	-1	0	-1	19	1	1	18	0	1	0	0	G	A	AG	0.947368	0.0526316	0.0555556	0.206192
7537	924	17571	17571	F_P9_F1	-1	0	0	0	-1	0	-1	16	0	0	16	0	0	0	0	G	A	AA	1	0	0	0
8128	997	22818	22818	F_G121_F3	-1	0	0	0	-1	0	-1	15	0	0	0	10	0	0	5	C	C	CT	0.333333	0.333333	0.5	0.636514
8129	997	22818	22818	F_G121_F5	-1	0	0	0	-1	0	-1	11	1	1	0	5	0	0	6	C	T	CT	0.545455	0.454545	0.833333	0.689009
8130	997	22818	22818	F_G122_F9	-1	0	0	0	-1	0	-1	20	0	0	0	13	0	0	7	C	C	CT	0.35	0.35	0.538462	0.647447
8131	997	22818	22818	F_G122_M10	-1	0	0	0	-1	0	-1	10	1	1	0	1	0	0	9	C	T	CT	0.9	0.1	0.111111	0.325083
8132	997	22818	22818	F_G135_F3	-1	0	0	0	-1	0	-1	14	0	0	0	10	0	0	4	C	C	CT	0.285714	0.285714	0.4	0.59827
8133	997	22818	22818	F_G136_F9	-1	0	0	0	-1	0	-1	10	1	1	0	2	0	0	8	C	T	CT	0.8	0.2	0.25	0.500402
8134	997	22818	22818	F_G136_M10	-1	0	0	0	-1	0	-1	31	1	1	0	0	0	0	31	C	T	TT	1	0	0	0
8135	997	22818	22818	F_G149_F3	-1	0	0	0	-1	0	-1	13	1	1	0	7	0	0	6	C	C	CT	0.461538	0.461538	0.857143	0.690186
8136	997	22818	22818	F_G149_M2	-1	0	0	0	-1	0	-1	11	1	1	0	6	0	0	5	C	C	CT	0.454545	0.454545	0.833333	0.689009
8137	997	22818	22818	F_G156_F5	-1	0	0	0	-1	0	-1	12	0	0	0	8	0	0	4	C	C	CT	0.333333	0.333333	0.5	0.636514
8138	997	22818	22818	F_P13_F5	-1	0	0	0	-1	0	-1	56	1	1	0	30	0	0	26	C	C	CT	0.464286	0.464286	0.866667	0.690594
8139	997	22818	22818	F_P13_M2	-1	0	0	0	-1	0	-1	18	1	1	0	14	0	0	4	C	C	CT	0.222222	0.222222	0.285714	0.529706
8140	997	22818	22818	F_P14_F9	-1	0	0	0	-1	0	-1	10	0	0	0	5	0	0	5	C	C	CT	0.5	0.5	1	0.693147
8141	997	22818	22818	F_P17_F5	-1	0	0	0	-1	0	-1	46	0	0	0	42	0	0	4	C	C	CT	0.0869565	0.0869565	0.0952381	0.295439
8142	997	22818	22818	F_P18_M10	-1	0	0	0	-1	0	-1	29	0	0	0	25	0	0	4	C	C	CT	0.137931	0.137931	0.16	0.40119
8143	997	22818	22818	F_P5_F1	-1	0	0	0	-1	0	-1	43	1	1	0	17	0	0	26	C	T	CT	0.604651	0.395349	0.653846	0.671081
8144	997	22818	22818	F_P5_F5	-1	0	0	0	-1	0	-1	17	1	1	0	13	0	0	4	C	C	CT	0.235294	0.235294	0.307692	0.545595
8145	997	22818	22818	F_P9_F1	-1	0	0	0	-1	0	-1	33	1	1	0	16	0	0	17	C	T	CT	0.515152	0.484848	0.941176	0.692688
8146	998	22871	22871	F_G121_F1	-1	0	0	0	-1	0	-1	11	1	1	11	0	0	0	0	G	A	AA	1	0	0	0
8147	998	22871	22871	F_G121_F5	-1	0	0	0	-1	0	-1	15	1	1	11	0	4	0	0	G	A	AG	0.733333	0.266667	0.363636	0.579915
8148	998	22871	22871	F_G122_F9	-1	0	0	0	-1	0	-1	18	0	0	8	0	10	0	0	G	G	AG	0.444444	0.444444	0.8	0.686962
8149	998	22871	22871	F_G122_M10	-1	0	0	0	-1	0	-1	10	1	1	10	0	0	0	0	G	A	AA	1	0	0	0
8150	998	22871	22871	F_G135_F3	-1	0	0	0	-1	0	-1	19	1	1	9	0	10	0	0	G	G	AG	0.473684	0.473684	0.9	0.691761
8151	998	22871	22871	F_G136_M10	-1	0	0	0	-1	0	-1	33	1	1	25	0	8	0	0	G	A	AG	0.757576	0.242424	0.32	0.553858
8152	998	22871	22871	F_G142_F5	-1	0	0	0	-1	0	-1	12	1	1	10	0	2	0	0	G	A	AG	0.833333	0.166667	0.2	0.450561
8153	998	22871	22871	F_G149_F1	-1	0	0	0	-1	0	-1	12	1	1	10	0	2	0	0	G	A	AG	0.833333	0.166667	0.2	0.450561
8154	998	22871	22871	F_G149_F3	-1	0	0	0	-1	0	-1	19	1	1	8	0	11	0	0	G	G	AG	0.421053	0.421053	0.727273	0.680629
8155	998	22871	22871	F_G149_M2	-1	0	0	0	-1	0	-1	10	1	1	7	0	3	0	0	G	A	AG	0.7	0.3	0.428571	0.610864
8156	998	22871	22871	F_N21_F1	-1	0	0	0	-1	0	-1	14	0	0	5	0	9	0	0	G	G	AG	0.357143	0.357143	0.555556	0.651757
8157	998	22871	22871	F_P13_F5	-1	0	0	0	-1	0	-1	58	1	1	28	0	30	0	0	G	G	AG	0.482759	0.482759	0.933333	0.692553
8158	998	22871	22871	F_P13_M2	-1	0	0	0	-1	0	-1	16	1	1	6	0	10	0	0	G	G	AG	0.375	0.375	0.6	0.661563
8159	998	22871	22871	F_P14_F9	-1	0	0	0	-1	0	-1	14	1	1	5	0	9	0	0	G	G	AG	0.357143	0.357143	0.555556	0.651757
8160	998	22871	22871	F_P17_F5	-1	0	0	0	-1	0	-1	44	0	0	6	0	38	0	0	G	G	AG	0.136364	0.136364	0.157895	0.398307
8161	998	22871	22871	F_P18_F9	-1	0	0	0	-1	0	-1	20	0	0	11	0	9	0	0	G	A	AG	0.55	0.45	0.818182	0.688139
8162	998	22871	22871	F_P18_M10	-1	0	0	0	-1	0	-1	32	0	0	6	0	26	0	0	G	G	AG	0.1875	0.1875	0.230769	0.482578
8163	998	22871	22871	F_P5_F1	-1	0	0	0	-1	0	-1	36	1	1	23	0	13	0	0	G	A	AG	0.638889	0.361111	0.565217	0.654055
8164	998	22871	22871	F_P5_F5	-1	0	0	0	-1	0	-1	17	1	1	11	0	6	0	0	G	A	AG	0.647059	0.352941	0.545455	0.649248
8165	998	22871	22871	F_P9_F1	-1	0	0	0	-1	0	-1	32	1	1	20	0	12	0	0	G	A	AG	0.625	0.375	0.6	0.661563
8166	999	22900	22900	F_G121_F1	-1	0	0	0	-1	0	-1	11	1	1	10	1	0	0	0	C	A	AC	0.909091	0.0909091	0.1	0.304636
8167	999	22900	22900	F_G121_F5	-1	0	0	0	-1	0	-1	16	1	1	12	4	0	0	0	C	A	AC	0.75	0.25	0.333333	0.562335
8168	999	22900	22900	F_G122_F9	-1	0	0	0	-1	0	-1	21	1	1	8	13	0	0	0	C	C	AC	0.380952	0.380952	0.615385	0.664528
8169	999	22900	22900	F_G122_M10	-1	0	0	0	-1	0	-1	13	1	1	12	1	0	0	0	C	A	AC	0.923077	0.0769231	0.0833333	0.271189
8170	999	22900	22900	F_G135_F3	-1	0	0	0	-1	0	-1	20	1	1	10	10	0	0	0	C	A	AC	0.5	0.5	1	0.693147
8171	999	22900	22900	F_G136_M10	-1	0	0	0	-1	0	-1	33	1	1	25	8	0	0	0	C	A	AC	0.757576	0.242424	0.32	0.553858
8172	999	22900	22900	F_G142_F5	-1	0	0	0	-1	0	-1	13	1	1	10	3	0	0	0	C	A	AC	0.769231	0.230769	0.3	0.540204
8173	999	22900	22900	F_G149_F1	-1	0	0	0	-1	0	-1	17	1	1	15	2	0	0	0	C	A	AC	0.882353	0.117647	0.133333	0.362211
8174	999	22900	22900	F_G149_F3	-1	0	0	0	-1	0	-1	21	1	1	7	14	0	0	0	C	C	AC	0.333333	0.333333	0.5	0.636514
8175	999	22900	22900	F_G149_M2	-1	0	0	0	-1	0	-1	13	1	1	9	4	0	0	0	C	A	AC	0.692308	0.307692	0.444444	0.617242
8176	999	22900	22900	F_N21_F1	-1	0	0	0	-1	0	-1	15	0	0	5	10	0	0	0	C	C	AC	0.333333	0.333333	0.5	0.636514
8177	999	22900	22900	F_N21_F3	-1	0	0	0	-1	0	-1	19	0	0	4	15	0	0	0	C	C	AC	0.210526	0.210526	0.266667	0.514653
8178	999	22900	22900	F_P13_F5	-1	0	0	0	-1	0	-1	55	1	1	26	29	0	0	0	C	C	AC	0.472727	0.472727	0.896552	0.691659
8179	999	22900	22900	F_P13_M2	-1	0	0	0	-1	0	-1	15	1	1	5	10	0	0	0	C	C	AC	0.333333	0.333333	0.5	0.636514
8180	999	22900	22900	F_P14_F9	-1	0	0	0	-1	0	-1	16	1	1	6	10	0	0	0	C	C	AC	0.375	0.375	0.6	0.661563
8181	999	22900	22900	F_P17_F5	-1	0	0	0	-1	0	-1	47	0	0	9	38	0	0	0	C	C	AC	0.191489	0.191489	0.236842	0.488375
8182	999	22900	22900	F_P18_F9	-1	0	0	0	-1	0	-1	20	0	0	13	7	0	0	0	C	A	AC	0.65	0.35	0.538462	0.647447
8183	999	22900	22900	F_P18_M10	-1	0	0	0	-1	0	-1	32	0	0	11	20	1	0	0	C	C	AC	0.375	0.375	0.55	0.769127
8184	999	22900	22900	F_P5_F1	-1	0	0	0	-1	0	-1	39	1	1	25	14	0	0	0	C	A	AC	0.641026	0.358974	0.56	0.652826
8185	999	22900	22900	F_P5_F5	-1	0	0	0	-1	0	-1	22	1	1	14	8	0	0	0	C	A	AC	0.636364	0.363636	0.571429	0.655482
8186	999	22900	22900	F_P9_F1	-1	0	0	0	-1	0	-1	42	1	1	26	16	0	0	0	C	A	AC	0.619048	0.380952	0.615385	0.664528
8187	1000	22915	22915	F_G121_F1	-1	0	0	0	-1	0	-1	10	1	1	9	0	1	0	0	G	A	AG	0.9	0.1	0.111111	0.325083
8188	1000	22915	22915	F_G121_F3	-1	0	0	0	-1	0	-1	22	1	1	10	0	12	0	0	G	G	AG	0.454545	0.454545	0.833333	0.689009
8189	1000	22915	22915	F_G121_F5	-1	0	0	0	-1	0	-1	16	1	1	12	0	4	0	0	G	A	AG	0.75	0.25	0.333333	0.562335
8190	1000	22915	22915	F_G122_F9	-1	0	0	0	-1	0	-1	21	1	1	8	0	13	0	0	G	G	AG	0.380952	0.380952	0.615385	0.664528
8191	1000	22915	22915	F_G122_M10	-1	0	0	0	-1	0	-1	13	1	1	13	0	0	0	0	G	A	AA	1	0	0	0
8192	1000	22915	22915	F_G135_F3	-1	0	0	0	-1	0	-1	26	1	1	11	0	15	0	0	G	G	AG	0.423077	0.423077	0.733333	0.681266
8193	1000	22915	22915	F_G136_M10	-1	0	0	0	-1	0	-1	32	1	1	32	0	0	0	0	G	A	AA	1	0	0	0
8194	1000	22915	22915	F_G142_F5	-1	0	0	0	-1	0	-1	14	1	1	11	0	3	0	0	G	A	AG	0.785714	0.214286	0.272727	0.51958
8195	1000	22915	22915	F_G149_F1	-1	0	0	0	-1	0	-1	17	1	1	15	0	2	0	0	G	A	AG	0.882353	0.117647	0.133333	0.362211
8196	1000	22915	22915	F_G149_F3	-1	0	0	0	-1	0	-1	18	1	1	9	0	9	0	0	G	A	AG	0.5	0.5	1	0.693147
8197	1000	22915	22915	F_G149_M2	-1	0	0	0	-1	0	-1	10	1	1	7	0	3	0	0	G	A	AG	0.7	0.3	0.428571	0.610864
8198	1000	22915	22915	F_N21_F1	-1	0	0	0	-1	0	-1	17	1	1	5	0	12	0	0	G	G	AG	0.294118	0.294118	0.416667	0.605797
8199	1000	22915	22915	F_P13_F5	-1	0	0	0	-1	0	-1	57	1	1	27	0	30	0	0	G	G	AG	0.473684	0.473684	0.9	0.691761
8200	1000	22915	22915	F_P13_M2	-1	0	0	0	-1	0	-1	16	1	1	7	0	9	0	0	G	G	AG	0.4375	0.4375	0.777778	0.685314
8201	1000	22915	22915	F_P14_F9	-1	0	0	0	-1	0	-1	18	1	1	8	0	10	0	0	G	G	AG	0.444444	0.444444	0.8	0.686962
8202	1000	22915	22915	F_P17_F5	-1	0	0	0	-1	0	-1	49	0	0	11	0	38	0	0	G	G	AG	0.22449	0.22449	0.289474	0.532532
8203	1000	22915	22915	F_P18_F9	-1	0	0	0	-1	0	-1	21	0	0	13	0	8	0	0	G	A	AG	0.619048	0.380952	0.615385	0.664528
8204	1000	22915	22915	F_P18_M10	-1	0	0	0	-1	0	-1	26	0	0	10	0	16	0	0	G	G	AG	0.384615	0.384615	0.625	0.666278
8205	1000	22915	22915	F_P5_F1	-1	0	0	0	-1	0	-1	39	1	1	26	0	13	0	0	G	A	AG	0.666667	0.333333	0.5	0.636514
8206	1000	22915	22915	F_P5_F5	-1	0	0	0	-1	0	-1	23	1	1	14	0	9	0	0	G	A	AG	0.608696	0.391304	0.642857	0.669328
8207	1000	22915	22915	F_P9_F1	-1	0	0	0	-1	0	-1	41	1	1	27	0	14	0	0	G	A	AG	0.658537	0.341463	0.518519	0.642001
8208	1001	22950	22950	F_G121_F1	-1	0	0	0	-1	0	-1	15	1	1	12	0	3	0	0	G	A	AG	0.8	0.2	0.25	0.500402
8209	1001	22950	22950	F_G121_F3	-1	0	0	0	-1	0	-1	20	1	1	11	0	9	0	0	G	A	AG	0.55	0.45	0.818182	0.688139
8210	1001	22950	22950	F_G122_F9	-1	0	0	0	-1	0	-1	25	1	1	12	2	11	0	0	G	A	AG	0.56	0.52	0.916667	0.915595
8211	1001	22950	22950	F_G122_M10	-1	0	0	0	-1	0	-1	13	1	1	8	0	5	0	0	G	A	AG	0.615385	0.384615	0.625	0.666278
8212	1001	22950	22950	F_G134_F7	-1	0	0	0	-1	0	-1	11	1	1	9	0	2	0	0	G	A	AG	0.818182	0.181818	0.222222	0.474139
8213	1001	22950	22950	F_G135_F3	-1	0	0	0	-1	0	-1	34	1	1	9	0	25	0	0	G	G	AG	0.264706	0.264706	0.36	0.577922
8214	1001	22950	22950	F_G136_M10	-1	0	0	0	-1	0	-1	31	1	1	30	0	1	0	0	G	A	AG	0.967742	0.0322581	0.0333333	0.142506
8215	1001	22950	22950	F_G142_F5	-1	0	0	0	-1	0	-1	11	1	1	4	0	7	0	0	G	G	AG	0.363636	0.363636	0.571429	0.655482
8216	1001	22950	22950	F_G149_F1	-1	0	0	0	-1	0	-1	17	1	1	13	0	4	0	0	G	A	AG	0.764706	0.235294	0.307692	0.545595
8217	1001	22950	22950	F_G149_F3	-1	0	0	0	-1	0	-1	19	1	1	8	0	11	0	0	G	G	AG	0.421053	0.421053	0.727273	0.680629
8218	1001	22950	22950	F_G149_M2	-1	0	0	0	-1	0	-1	12	1	1	7	0	5	0	0	G	A	AG	0.583333	0.416667	0.714286	0.679193
8219	1001	22950	22950	F_N21_F1	-1	0	0	0	-1	0	-1	21	1	1	5	0	16	0	0	G	G	AG	0.238095	0.238095	0.3125	0.548874
8220	1001	22950	22950	F_P13_F5	-1	0	0	0	-1	0	-1	61	1	1	21	0	40	0	0	G	G	AG	0.344262	0.344262	0.525	0.643822
8221	1001	22950	22950	F_P13_M2	-1	0	0	0	-1	0	-1	15	1	1	5	0	10	0	0	G	G	AG	0.333333	0.333333	0.5	0.636514
8222	1001	22950	22950	F_P14_F9	-1	0	0	0	-1	0	-1	17	1	1	5	0	12	0	0	G	G	AG	0.294118	0.294118	0.416667	0.605797
8223	1001	22950	22950	F_P17_F5	-1	0	0	0	-1	0	-1	50	0	0	6	0	44	0	0	G	G	AG	0.12	0.12	0.136364	0.366925
8224	1001	22950	22950	F_P18_F9	-1	0	0	0	-1	0	-1	28	0	0	5	0	23	0	0	G	G	AG	0.178571	0.178571	0.217391	0.46922
8225	1001	22950	22950	F_P18_M10	-1	0	0	0	-1	0	-1	42	1	1	5	0	37	0	0	G	G	AG	0.119048	0.119048	0.135135	0.365023
8226	1001	22950	22950	F_P5_F1	-1	0	0	0	-1	0	-1	39	1	1	19	0	20	0	0	G	G	AG	0.487179	0.487179	0.95	0.692818
8227	1001	22950	22950	F_P5_F5	-1	0	0	0	-1	0	-1	27	1	1	11	0	16	0	0	G	G	AG	0.407407	0.407407	0.6875	0.675901
8228	1001	22950	22950	F_P9_F1	-1	0	0	0	-1	0	-1	39	1	1	16	0	23	0	0	G	G	AG	0.410256	0.410256	0.695652	0.676952
8229	1002	22960	22960	F_G121_F1	-1	0	0	0	-1	0	-1	15	1	1	14	0	0	0	1	T	A	AT	0.933333	0.0666667	0.0714286	0.24493
8230	1002	22960	22960	F_G121_F3	-1	0	0	0	-1	0	-1	20	1	1	14	0	0	0	6	T	A	AT	0.7	0.3	0.428571	0.610864
8231	1002	22960	22960	F_G121_F5	-1	0	0	0	-1	0	-1	14	1	1	10	0	0	0	4	T	A	AT	0.714286	0.285714	0.4	0.59827
8232	1002	22960	22960	F_G122_F9	-1	0	0	0	-1	0	-1	22	1	1	10	0	0	0	12	T	T	AT	0.454545	0.454545	0.833333	0.689009
8233	1002	22960	22960	F_G122_M10	-1	0	0	0	-1	0	-1	13	1	1	13	0	0	0	0	T	A	AA	1	0	0	0
8234	1002	22960	22960	F_G134_F7	-1	0	0	0	-1	0	-1	11	1	1	9	0	0	0	2	T	A	AT	0.818182	0.181818	0.222222	0.474139
8235	1002	22960	22960	F_G135_F3	-1	0	0	0	-1	0	-1	37	1	1	18	0	0	0	19	T	T	AT	0.486486	0.486486	0.947368	0.692782
8236	1002	22960	22960	F_G136_M10	-1	0	0	0	-1	0	-1	30	1	1	30	0	0	0	0	T	A	AA	1	0	0	0
8237	1002	22960	22960	F_G142_F5	-1	0	0	0	-1	0	-1	11	1	1	9	0	0	0	2	T	A	AT	0.818182	0.181818	0.222222	0.474139
8238	1002	22960	22960	F_G149_F1	-1	0	0	0	-1	0	-1	16	1	1	15	0	0	0	1	T	A	AT	0.9375	0.0625	0.0666667	0.233792
8239	1002	22960	22960	F_G149_F3	-1	0	0	0	-1	0	-1	20	1	1	10	0	0	0	10	T	A	AT	0.5	0.5	1	0.693147
8240	1002	22960	22960	F_G149_M2	-1	0	0	0	-1	0	-1	12	1	1	8	0	0	0	4	T	A	AT	0.666667	0.333333	0.5	0.636514
8241	1002	22960	22960	F_N21_F1	-1	0	0	0	-1	0	-1	21	1	1	8	0	0	0	13	T	T	AT	0.380952	0.380952	0.615385	0.664528
8242	1002	22960	22960	F_N21_F5	-1	0	0	0	-1	0	-1	10	1	1	8	0	0	0	2	T	A	AT	0.8	0.2	0.25	0.500402
8243	1002	22960	22960	F_P13_F5	-1	0	0	0	-1	0	-1	59	1	1	25	0	0	0	34	T	T	AT	0.423729	0.423729	0.735294	0.681467
8244	1002	22960	22960	F_P13_M2	-1	0	0	0	-1	0	-1	15	1	1	5	0	0	0	10	T	T	AT	0.333333	0.333333	0.5	0.636514
8245	1002	22960	22960	F_P14_F9	-1	0	0	0	-1	0	-1	16	1	1	7	0	0	0	9	T	T	AT	0.4375	0.4375	0.777778	0.685314
8246	1002	22960	22960	F_P17_F5	-1	0	0	0	-1	0	-1	48	0	0	12	0	0	0	36	T	T	AT	0.25	0.25	0.333333	0.562335
8247	1002	22960	22960	F_P18_F9	-1	0	0	0	-1	0	-1	29	0	0	18	0	0	0	11	T	A	AT	0.62069	0.37931	0.611111	0.663725
8248	1002	22960	22960	F_P18_M10	-1	0	0	0	-1	0	-1	41	1	1	14	0	0	0	27	T	T	AT	0.341463	0.341463	0.518519	0.642001
8249	1002	22960	22960	F_P5_F1	-1	0	0	0	-1	0	-1	37	1	1	24	0	0	0	13	T	A	AT	0.648649	0.351351	0.541667	0.648279
8250	1002	22960	22960	F_P5_F5	-1	0	0	0	-1	0	-1	25	1	1	16	0	0	0	9	T	A	AT	0.64	0.36	0.5625	0.653418
8251	1002	22960	22960	F_P9_F1	-1	0	0	0	-1	0	-1	40	1	1	27	0	0	0	13	T	A	AT	0.675	0.325	0.481481	0.630581
8500	1030	22202	67271	F_G122_F9	-1	0	0	0	-1	0	-1	15	0	0	0	0	11	0	4	G	G	GT	0.266667	0.266667	0.363636	0.579915
8501	1030	22202	67271	F_G156_F5	-1	0	0	0	-1	0	-1	24	1	1	0	0	13	0	11	G	G	GT	0.458333	0.458333	0.846154	0.689671
8502	1030	22202	67271	F_P13_F5	-1	0	0	0	-1	0	-1	17	1	1	0	0	6	0	11	G	T	GT	0.647059	0.352941	0.545455	0.649248
8503	1030	22202	67271	F_P13_M2	-1	0	0	0	-1	0	-1	15	1	1	0	0	11	0	4	G	G	GT	0.266667	0.266667	0.363636	0.579915
8504	1030	22202	67271	F_P14_F9	-1	0	0	0	-1	0	-1	15	1	1	0	0	5	0	10	G	T	GT	0.666667	0.333333	0.5	0.636514
8505	1030	22202	67271	F_P17_F5	-1	0	0	0	-1	0	-1	46	0	0	0	0	42	0	4	G	G	GT	0.0869565	0.0869565	0.0952381	0.295439
8506	1030	22202	67271	F_P18_F9	-1	0	0	0	-1	0	-1	40	1	1	0	0	7	0	33	G	T	GT	0.825	0.175	0.212121	0.463726
8507	1030	22202	67271	F_P18_M10	-1	0	0	0	-1	0	-1	21	0	0	0	0	2	0	19	G	T	GT	0.904762	0.0952381	0.105263	0.314492
8508	1030	22202	67271	F_P9_F1	-1	0	0	0	-1	0	-1	17	0	0	0	0	7	0	10	G	T	GT	0.588235	0.411765	0.7	0.677494
8844	1072	6767	6767	F_G122_F9	-1	0	0	0	-1	0	-1	21	1	1	6	0	15	0	0	G	G	AG	0.285714	0.285714	0.4	0.59827
8845	1072	6767	6767	F_G156_F5	-1	0	0	0	-1	0	-1	17	0	0	5	0	12	0	0	G	G	AG	0.294118	0.294118	0.416667	0.605797
8846	1072	6767	6767	F_N21_F3	-1	0	0	0	-1	0	-1	24	0	0	6	0	18	0	0	G	G	AG	0.25	0.25	0.333333	0.562335
8847	1072	6767	6767	F_P13_F5	-1	0	0	0	-1	0	-1	34	0	0	26	0	8	0	0	G	A	AG	0.764706	0.235294	0.307692	0.545595
8848	1072	6767	6767	F_P14_F9	-1	0	0	0	-1	0	-1	16	1	1	9	0	7	0	0	G	A	AG	0.5625	0.4375	0.777778	0.685314
8849	1072	6767	6767	F_P17_F5	-1	0	0	0	-1	0	-1	51	0	0	22	0	29	0	0	G	G	AG	0.431373	0.431373	0.758621	0.683698
8850	1072	6767	6767	F_P18_F9	-1	0	0	0	-1	0	-1	21	0	0	6	0	15	0	0	G	G	AG	0.285714	0.285714	0.4	0.59827
8851	1072	6767	6767	F_P18_M10	-1	0	0	0	-1	0	-1	27	0	0	14	0	13	0	0	G	A	AG	0.518519	0.481481	0.928571	0.692461
8973	1089	18917	41544	F_G121_F5	-1	0	0	0	-1	0	-1	11	1	1	4	0	7	0	0	G	G	AG	0.363636	0.363636	0.571429	0.655482
8974	1089	18917	41544	F_G135_F3	-1	0	0	0	-1	0	-1	13	0	0	6	0	7	0	0	G	G	AG	0.461538	0.461538	0.857143	0.690186
8975	1089	18917	41544	F_N21_F1	-1	0	0	0	-1	0	-1	17	1	1	15	0	2	0	0	G	A	AG	0.882353	0.117647	0.133333	0.362211
8976	1089	18917	41544	F_N21_F3	-1	0	0	0	-1	0	-1	33	1	1	33	0	0	0	0	G	A	AA	1	0	0	0
8977	1089	18917	41544	F_P13_F5	-1	0	0	0	-1	0	-1	25	0	0	8	0	17	0	0	G	G	AG	0.32	0.32	0.470588	0.626869
8978	1089	18917	41544	F_P14_F9	-1	0	0	0	-1	0	-1	16	1	1	16	0	0	0	0	G	A	AA	1	0	0	0
8979	1089	18917	41544	F_P17_F5	-1	0	0	0	-1	0	-1	58	0	0	51	1	6	0	0	G	A	AG	0.896552	0.12069	0.117647	0.417794
8980	1089	18917	41544	F_P18_F9	-1	0	0	0	-1	0	-1	16	0	0	8	0	8	0	0	G	A	AG	0.5	0.5	1	0.693147
8981	1089	18917	41544	F_P18_M10	-1	0	0	0	-1	0	-1	27	0	0	22	0	5	0	0	G	A	AG	0.814815	0.185185	0.227273	0.479166
8982	1089	18917	41544	F_P5_F5	-1	0	0	0	-1	0	-1	15	1	1	6	0	9	0	0	G	G	AG	0.4	0.4	0.666667	0.673012
9128	1104	23575	46202	F_G121_F3	-1	0	0	0	-1	0	-1	19	1	1	0	4	0	0	15	T	T	CT	0.210526	0.210526	0.266667	0.514653
9129	1104	23575	46202	F_G122_F9	-1	0	0	0	-1	0	-1	20	0	0	0	19	0	0	1	T	C	CT	0.95	0.05	0.0526316	0.198515
9130	1104	23575	46202	F_G135_F3	-1	0	0	0	-1	0	-1	17	1	1	0	8	0	0	9	T	T	CT	0.470588	0.470588	0.888889	0.691416
9131	1104	23575	46202	F_G149_F3	-1	0	0	0	-1	0	-1	17	1	1	0	11	0	0	6	T	C	CT	0.647059	0.352941	0.545455	0.649248
9132	1104	23575	46202	F_G156_F5	-1	0	0	0	-1	0	-1	17	0	0	0	12	0	0	5	T	C	CT	0.705882	0.294118	0.416667	0.605797
9133	1104	23575	46202	F_N21_F3	-1	0	0	0	-1	0	-1	24	0	0	0	17	0	0	7	T	C	CT	0.708333	0.291667	0.411765	0.603637
9134	1104	23575	46202	F_P14_F9	-1	0	0	0	-1	0	-1	10	0	0	0	6	0	0	4	T	C	CT	0.6	0.4	0.666667	0.673012
9135	1104	23575	46202	F_P18_F9	-1	0	0	0	-1	0	-1	22	0	0	0	17	0	0	5	T	C	CT	0.772727	0.227273	0.294118	0.53596
9136	1104	23575	46202	F_P18_M10	-1	0	0	0	-1	0	-1	26	0	0	0	5	0	0	21	T	T	CT	0.192308	0.192308	0.238095	0.489552
9137	1104	23575	46202	F_P9_F1	-1	0	0	0	-1	0	-1	28	1	1	0	8	0	0	20	T	T	CT	0.285714	0.285714	0.4	0.59827
9268	1121	12922	12922	F_G121_F3	-1	0	0	0	-1	0	-1	19	1	1	0	4	0	0	15	T	T	CT	0.210526	0.210526	0.266667	0.514653
9269	1121	12922	12922	F_G135_F3	-1	0	0	0	-1	0	-1	14	0	0	0	5	0	0	9	T	T	CT	0.357143	0.357143	0.555556	0.651757
9270	1121	12922	12922	F_P14_F9	-1	0	0	0	-1	0	-1	12	1	1	0	5	0	0	7	T	T	CT	0.416667	0.416667	0.714286	0.679193
9271	1121	12922	12922	F_P18_F9	-1	0	0	0	-1	0	-1	30	0	0	0	26	0	0	4	T	C	CT	0.866667	0.133333	0.153846	0.392674
9272	1121	12922	12922	F_P18_M10	-1	0	0	0	-1	0	-1	28	0	0	0	27	0	0	1	T	C	CT	0.964286	0.0357143	0.037037	0.154076
9273	1122	12997	12997	F_G121_F3	-1	0	0	0	-1	0	-1	25	1	1	18	0	7	0	0	G	A	AG	0.72	0.28	0.388889	0.592953
9274	1122	12997	12997	F_G122_F9	-1	0	0	0	-1	0	-1	17	0	0	12	0	5	0	0	G	A	AG	0.705882	0.294118	0.416667	0.605797
9275	1122	12997	12997	F_G135_F3	-1	0	0	0	-1	0	-1	17	0	0	7	0	10	0	0	G	G	AG	0.411765	0.411765	0.7	0.677494
9276	1122	12997	12997	F_G149_F3	-1	0	0	0	-1	0	-1	14	0	1	13	0	1	0	0	G	A	AG	0.928571	0.0714286	0.0769231	0.257319
9277	1122	12997	12997	F_G156_F5	-1	0	0	0	-1	0	-1	16	0	0	12	0	4	0	0	G	A	AG	0.75	0.25	0.333333	0.562335
9278	1122	12997	12997	F_N21_F3	-1	0	0	0	-1	0	-1	31	0	0	30	0	1	0	0	G	A	AG	0.967742	0.0322581	0.0333333	0.142506
9279	1122	12997	12997	F_N29_F5	-1	0	0	0	-1	0	-1	10	1	1	7	0	3	0	0	G	A	AG	0.7	0.3	0.428571	0.610864
9280	1122	12997	12997	F_P13_F5	-1	0	0	0	-1	0	-1	29	0	0	29	0	0	0	0	G	A	AA	1	0	0	0
9281	1122	12997	12997	F_P13_M2	-1	0	0	0	-1	0	-1	17	0	1	16	0	1	0	0	G	A	AG	0.941176	0.0588235	0.0625	0.223718
9282	1122	12997	12997	F_P14_F9	-1	0	0	0	-1	0	-1	14	1	1	8	0	6	0	0	G	A	AG	0.571429	0.428571	0.75	0.682908
9283	1122	12997	12997	F_P17_F5	-1	0	0	0	-1	0	-1	61	0	0	59	0	2	0	0	G	A	AG	0.967213	0.0327869	0.0338983	0.1443
9284	1122	12997	12997	F_P5_F1	-1	0	0	0	-1	0	-1	21	1	1	14	0	7	0	0	G	A	AG	0.666667	0.333333	0.5	0.636514
9285	1122	12997	12997	F_P9_F1	-1	0	0	0	-1	0	-1	19	0	0	19	0	0	0	0	G	A	AA	1	0	0	0
9286	1123	13001	13001	F_G121_F3	-1	0	0	0	-1	0	-1	25	1	1	0	18	0	0	7	T	C	CT	0.72	0.28	0.388889	0.592953
9287	1123	13001	13001	F_G122_F9	-1	0	0	0	-1	0	-1	17	0	0	0	12	0	0	5	T	C	CT	0.705882	0.294118	0.416667	0.605797
9288	1123	13001	13001	F_G135_F3	-1	0	0	0	-1	0	-1	16	0	0	0	6	0	0	10	T	T	CT	0.375	0.375	0.6	0.661563
9289	1123	13001	13001	F_G149_F3	-1	0	0	0	-1	0	-1	13	0	0	0	12	0	0	1	T	C	CT	0.923077	0.0769231	0.0833333	0.271189
9290	1123	13001	13001	F_G156_F5	-1	0	0	0	-1	0	-1	15	0	0	0	11	0	0	4	T	C	CT	0.733333	0.266667	0.363636	0.579915
9291	1123	13001	13001	F_N21_F3	-1	0	0	0	-1	0	-1	29	0	0	0	28	0	0	1	T	C	CT	0.965517	0.0344828	0.0357143	0.149995
9292	1123	13001	13001	F_N29_F5	-1	0	0	0	-1	0	-1	11	1	1	0	7	0	0	4	T	C	CT	0.636364	0.363636	0.571429	0.655482
9293	1123	13001	13001	F_P13_F5	-1	0	0	0	-1	0	-1	29	0	0	0	29	0	0	0	T	C	CC	1	0	0	0
9294	1123	13001	13001	F_P13_M2	-1	0	0	0	-1	0	-1	18	0	1	0	17	0	0	1	T	C	CT	0.944444	0.0555556	0.0588235	0.214559
9295	1123	13001	13001	F_P14_F9	-1	0	0	0	-1	0	-1	14	1	1	0	8	0	0	6	T	C	CT	0.571429	0.428571	0.75	0.682908
9296	1123	13001	13001	F_P17_F5	-1	0	0	0	-1	0	-1	61	0	0	0	59	0	0	2	T	C	CT	0.967213	0.0327869	0.0338983	0.1443
9297	1123	13001	13001	F_P18_F9	-1	0	0	0	-1	0	-1	24	0	0	0	3	1	0	20	T	T	CT	0.166667	0.166667	0.15	0.544284
9298	1123	13001	13001	F_P5_F1	-1	0	0	0	-1	0	-1	21	1	1	0	14	0	0	7	T	C	CT	0.666667	0.333333	0.5	0.636514
9299	1123	13001	13001	F_P9_F1	-1	0	0	0	-1	0	-1	17	0	0	0	17	0	0	0	T	C	CC	1	0	0	0
9300	1124	13032	13032	F_G121_F3	-1	0	0	0	-1	0	-1	23	1	1	0	17	0	0	6	C	C	CT	0.26087	0.26087	0.352941	0.573964
9301	1124	13032	13032	F_G135_F3	-1	0	0	0	-1	0	-1	13	0	0	0	6	0	0	7	C	T	CT	0.538462	0.461538	0.857143	0.690186
9302	1124	13032	13032	F_G156_F5	-1	0	0	0	-1	0	-1	16	0	0	0	12	0	0	4	C	C	CT	0.25	0.25	0.333333	0.562335
9303	1124	13032	13032	F_N29_F5	-1	0	0	0	-1	0	-1	10	1	1	0	6	0	0	4	C	C	CT	0.4	0.4	0.666667	0.673012
9304	1124	13032	13032	F_P14_F9	-1	0	0	0	-1	0	-1	14	1	1	0	8	0	0	6	C	C	CT	0.428571	0.428571	0.75	0.682908
9305	1124	13032	13032	F_P18_F9	-1	0	0	0	-1	0	-1	29	0	0	0	6	0	0	23	C	T	CT	0.793103	0.206897	0.26087	0.509816
9306	1124	13032	13032	F_P18_M10	-1	0	0	0	-1	0	-1	25	0	0	0	0	0	0	25	C	T	TT	1	0	0	0
9624	1157	757	757	F_G122_F9	-1	0	0	0	-1	0	-1	10	0	0	4	0	6	0	0	A	G	AG	0.6	0.4	0.666667	0.673012
9625	1157	757	757	F_G135_F3	-1	0	0	0	-1	0	-1	14	0	0	2	0	12	0	0	A	G	AG	0.857143	0.142857	0.166667	0.410116
9626	1157	757	757	F_G156_F5	-1	0	0	0	-1	0	-1	13	0	0	8	0	5	0	0	A	A	AG	0.384615	0.384615	0.625	0.666278
9627	1157	757	757	F_N21_F3	-1	0	0	0	-1	0	-1	25	0	0	9	0	15	0	1	A	G	AG	0.64	0.4	0.6	0.803045
9628	1157	757	757	F_P13_F5	-1	0	0	0	-1	0	-1	34	0	0	23	0	11	0	0	A	A	AG	0.323529	0.323529	0.478261	0.629501
9629	1157	757	757	F_P13_M2	-1	0	0	0	-1	0	-1	17	1	1	8	0	9	0	0	A	G	AG	0.529412	0.470588	0.888889	0.691416
9630	1157	757	757	F_P14_F9	-1	0	0	0	-1	0	-1	12	1	1	8	0	4	0	0	A	A	AG	0.333333	0.333333	0.5	0.636514
9631	1157	757	757	F_P17_F5	-1	0	0	0	-1	0	-1	55	0	0	5	0	50	0	0	A	G	AG	0.909091	0.0909091	0.1	0.304636
9632	1157	757	757	F_P18_F9	-1	0	0	0	-1	0	-1	30	0	0	24	0	6	0	0	A	A	AG	0.2	0.2	0.25	0.500402
9633	1157	757	757	F_P18_M10	-1	0	0	0	-1	0	-1	47	1	1	35	0	12	0	0	A	A	AG	0.255319	0.255319	0.342857	0.568104
9634	1157	757	757	F_P5_F1	-1	0	0	0	-1	0	-1	19	0	0	12	0	7	0	0	A	A	AG	0.368421	0.368421	0.583333	0.65811
9635	1157	757	757	F_P5_F5	-1	0	0	0	-1	0	-1	12	0	0	8	0	4	0	0	A	A	AG	0.333333	0.333333	0.5	0.636514
9636	1157	757	757	F_P9_F1	-1	0	0	0	-1	0	-1	26	0	0	18	0	8	0	0	A	A	AG	0.307692	0.307692	0.444444	0.617242
9637	1158	758	758	F_G121_F3	-1	0	0	0	-1	0	-1	17	1	1	8	0	9	0	0	A	G	AG	0.529412	0.470588	0.888889	0.691416
9638	1158	758	758	F_G122_F9	-1	0	0	0	-1	0	-1	10	0	0	1	0	9	0	0	A	G	AG	0.9	0.1	0.111111	0.325083
9639	1158	758	758	F_G135_F3	-1	0	0	0	-1	0	-1	14	0	0	1	0	13	0	0	A	G	AG	0.928571	0.0714286	0.0769231	0.257319
9640	1158	758	758	F_G156_F5	-1	0	0	0	-1	0	-1	13	0	0	2	0	11	0	0	A	G	AG	0.846154	0.153846	0.181818	0.429323
9641	1158	758	758	F_N21_F3	-1	0	0	0	-1	0	-1	25	0	0	5	0	20	0	0	A	G	AG	0.8	0.2	0.25	0.500402
9642	1158	758	758	F_P13_F5	-1	0	0	0	-1	0	-1	34	0	0	27	0	7	0	0	A	A	AG	0.205882	0.205882	0.259259	0.50845
9643	1158	758	758	F_P13_M2	-1	0	0	0	-1	0	-1	17	1	1	5	0	12	0	0	A	G	AG	0.705882	0.294118	0.416667	0.605797
9644	1158	758	758	F_P14_F9	-1	0	0	0	-1	0	-1	12	1	1	5	0	7	0	0	A	G	AG	0.583333	0.416667	0.714286	0.679193
9645	1158	758	758	F_P17_F5	-1	0	0	0	-1	0	-1	55	0	0	45	0	10	0	0	A	A	AG	0.181818	0.181818	0.222222	0.474139
9646	1158	758	758	F_P18_F9	-1	0	0	0	-1	0	-1	31	0	0	5	0	26	0	0	A	G	AG	0.83871	0.16129	0.192308	0.441803
9647	1158	758	758	F_P18_M10	-1	0	0	0	-1	0	-1	47	1	1	40	0	7	0	0	A	A	AG	0.148936	0.148936	0.175	0.420859
9648	1158	758	758	F_P5_F1	-1	0	0	0	-1	0	-1	19	0	0	3	0	16	0	0	A	G	AG	0.842105	0.157895	0.1875	0.436162
9649	1158	758	758	F_P5_F5	-1	0	0	0	-1	0	-1	12	0	0	7	0	5	0	0	A	A	AG	0.416667	0.416667	0.714286	0.679193
9650	1158	758	758	F_P9_F1	-1	0	0	0	-1	0	-1	27	0	0	7	0	20	0	0	A	G	AG	0.740741	0.259259	0.35	0.572281
9766	1173	15015	15015	F_G135_F3	-1	0	0	0	-1	0	-1	13	0	0	4	0	9	0	0	G	G	AG	0.307692	0.307692	0.444444	0.617242
9767	1173	15015	15015	F_P14_F9	-1	0	0	0	-1	0	-1	10	0	0	5	0	5	0	0	G	A	AG	0.5	0.5	1	0.693147
9768	1173	15015	15015	F_P9_F1	-1	0	0	0	-1	0	-1	21	0	0	4	0	17	0	0	G	G	AG	0.190476	0.190476	0.235294	0.486913
9915	1199	36543	36543	F_N21_F1	-1	0	0	0	-1	0	-1	10	0	0	5	0	0	0	5	A	A	AT	0.5	0.5	1	0.693147
9916	1199	36543	36543	F_N21_F3	-1	0	0	0	-1	0	-1	16	0	0	10	0	0	0	6	A	A	AT	0.375	0.375	0.6	0.661563
9917	1199	36543	36543	F_P14_F9	-1	0	0	0	-1	0	-1	12	1	1	5	0	0	0	7	A	T	AT	0.583333	0.416667	0.714286	0.679193
9918	1199	36543	36543	F_P17_F5	-1	0	0	0	-1	0	-1	51	0	0	47	0	0	0	4	A	A	AT	0.0784314	0.0784314	0.0851064	0.274921
9919	1200	36559	36559	F_N21_F1	-1	0	0	0	-1	0	-1	10	0	0	0	5	0	0	5	T	C	CT	0.5	0.5	1	0.693147
9920	1200	36559	36559	F_N21_F3	-1	0	0	0	-1	0	-1	13	1	1	0	5	0	0	8	T	T	CT	0.384615	0.384615	0.625	0.666278
9921	1200	36559	36559	F_P14_F9	-1	0	0	0	-1	0	-1	12	1	1	0	7	0	0	5	T	C	CT	0.583333	0.416667	0.714286	0.679193
10083	1217	15375	15375	F_N21_F1	-1	0	0	0	-1	0	-1	12	0	0	7	0	5	0	0	G	A	AG	0.583333	0.416667	0.714286	0.679193
10084	1217	15375	15375	F_N21_F3	-1	0	0	0	-1	0	-1	20	0	0	4	0	16	0	0	G	G	AG	0.2	0.2	0.25	0.500402
10085	1217	15375	15375	F_P13_F5	-1	0	0	0	-1	0	-1	19	1	1	17	0	2	0	0	G	A	AG	0.894737	0.105263	0.117647	0.336496
10086	1217	15375	15375	F_P14_F9	-1	0	0	0	-1	0	-1	10	0	0	8	0	2	0	0	G	A	AG	0.8	0.2	0.25	0.500402
10087	1217	15375	15375	F_P17_F5	-1	0	0	0	-1	0	-1	46	0	0	36	0	10	0	0	G	A	AG	0.782609	0.217391	0.277778	0.523586
10088	1217	15375	15375	F_P18_F9	-1	0	0	0	-1	0	-1	13	0	0	9	0	4	0	0	G	A	AG	0.692308	0.307692	0.444444	0.617242
10089	1217	15375	15375	F_P18_M10	-1	0	0	0	-1	0	-1	31	0	0	30	0	1	0	0	G	A	AG	0.967742	0.0322581	0.0333333	0.142506
10090	1217	15375	15375	F_P5_F1	-1	0	0	0	-1	0	-1	17	0	0	10	0	7	0	0	G	A	AG	0.588235	0.411765	0.7	0.677494
10091	1217	15375	15375	F_P5_F5	-1	0	0	0	-1	0	-1	16	1	1	13	0	3	0	0	G	A	AG	0.8125	0.1875	0.230769	0.482578
10092	1217	15375	15375	F_P9_F1	-1	0	0	0	-1	0	-1	20	0	0	14	0	6	0	0	G	A	AG	0.7	0.3	0.428571	0.610864
10209	1231	14075	41469	F_G121_F3	-1	0	0	0	-1	0	-1	15	0	0	10	0	5	0	0	A	A	AG	0.333333	0.333333	0.5	0.636514
10210	1231	14075	41469	F_G135_F3	-1	0	0	0	-1	0	-1	18	0	0	14	0	4	0	0	A	A	AG	0.222222	0.222222	0.285714	0.529706
10211	1231	14075	41469	F_G149_F3	-1	0	0	0	-1	0	-1	11	0	0	7	0	4	0	0	A	A	AG	0.363636	0.363636	0.571429	0.655482
10212	1231	14075	41469	F_G156_F5	-1	0	0	0	-1	0	-1	14	0	0	10	0	4	0	0	A	A	AG	0.285714	0.285714	0.4	0.59827
10213	1231	14075	41469	F_N21_F3	-1	0	0	0	-1	0	-1	19	0	0	14	0	5	0	0	A	A	AG	0.263158	0.263158	0.357143	0.576334
10214	1231	14075	41469	F_P13_F5	-1	0	0	0	-1	0	-1	37	0	0	4	0	33	0	0	A	G	AG	0.891892	0.108108	0.121212	0.342542
10215	1231	14075	41469	F_P14_F9	-1	0	0	0	-1	0	-1	14	1	1	6	0	8	0	0	A	G	AG	0.571429	0.428571	0.75	0.682908
10216	1231	14075	41469	F_P17_F5	-1	0	0	0	-1	0	-1	45	0	0	7	0	38	0	0	A	G	AG	0.844444	0.155556	0.184211	0.432226
10217	1231	14075	41469	F_P18_F9	-1	0	0	0	-1	0	-1	24	0	0	19	0	5	0	0	A	A	AG	0.208333	0.208333	0.263158	0.51174
10218	1231	14075	41469	F_P18_M10	-1	0	0	0	-1	0	-1	30	0	0	25	0	5	0	0	A	A	AG	0.166667	0.166667	0.2	0.450561
10219	1231	14075	41469	F_P5_F1	-1	0	0	0	-1	0	-1	10	0	0	2	0	8	0	0	A	G	AG	0.8	0.2	0.25	0.500402
10220	1231	14075	41469	F_P9_F1	-1	0	0	0	-1	0	-1	11	0	0	6	0	5	0	0	A	A	AG	0.454545	0.454545	0.833333	0.689009
10221	1232	14122	41516	F_G121_F3	-1	0	0	0	-1	0	-1	13	0	0	5	0	8	0	0	G	G	AG	0.384615	0.384615	0.625	0.666278
10222	1232	14122	41516	F_G156_F5	-1	0	0	0	-1	0	-1	11	0	0	5	0	6	0	0	G	G	AG	0.454545	0.454545	0.833333	0.689009
10223	1232	14122	41516	F_N21_F3	-1	0	0	0	-1	0	-1	29	0	0	4	0	25	0	0	G	G	AG	0.137931	0.137931	0.16	0.40119
10224	1232	14122	41516	F_P13_F5	-1	0	0	0	-1	0	-1	28	0	0	26	0	2	0	0	G	A	AG	0.928571	0.0714286	0.0769231	0.257319
10225	1232	14122	41516	F_P13_M2	-1	0	0	0	-1	0	-1	13	1	1	5	0	8	0	0	G	G	AG	0.384615	0.384615	0.625	0.666278
10226	1232	14122	41516	F_P14_F9	-1	0	0	0	-1	0	-1	13	1	1	6	0	7	0	0	G	G	AG	0.461538	0.461538	0.857143	0.690186
10227	1232	14122	41516	F_P17_F5	-1	0	0	0	-1	0	-1	46	0	0	38	0	8	0	0	G	A	AG	0.826087	0.173913	0.210526	0.462037
10228	1232	14122	41516	F_P18_F9	-1	0	0	0	-1	0	-1	23	0	0	4	0	19	0	0	G	G	AG	0.173913	0.173913	0.210526	0.462037
10229	1232	14122	41516	F_P18_M10	-1	0	0	0	-1	0	-1	19	0	0	4	0	15	0	0	G	G	AG	0.210526	0.210526	0.266667	0.514653
10230	1232	14122	41516	F_P5_F1	-1	0	0	0	-1	0	-1	11	0	0	8	0	3	0	0	G	A	AG	0.727273	0.272727	0.375	0.585953
10231	1232	14122	41516	F_P9_F1	-1	0	0	0	-1	0	-1	14	0	0	5	0	9	0	0	G	G	AG	0.357143	0.357143	0.555556	0.651757
10254	1236	15751	43145	F_G122_F9	-1	0	0	0	-1	0	-1	20	0	0	5	0	15	0	0	G	G	AG	0.25	0.25	0.333333	0.562335
10255	1236	15751	43145	F_G156_F5	-1	0	0	0	-1	0	-1	14	0	0	5	0	9	0	0	G	G	AG	0.357143	0.357143	0.555556	0.651757
10256	1236	15751	43145	F_P14_F9	-1	0	0	0	-1	0	-1	10	0	0	5	0	5	0	0	G	A	AG	0.5	0.5	1	0.693147
10257	1236	15751	43145	F_P18_F9	-1	0	0	0	-1	0	-1	21	0	0	12	0	9	0	0	G	A	AG	0.571429	0.428571	0.75	0.682908
10258	1236	15751	43145	F_P18_M10	-1	0	0	0	-1	0	-1	23	0	0	22	0	1	0	0	G	A	AG	0.956522	0.0434783	0.0454545	0.178845
10259	1236	15751	43145	F_P9_F1	-1	0	0	0	-1	0	-1	11	0	0	4	0	7	0	0	G	G	AG	0.363636	0.363636	0.571429	0.655482
10275	1239	22455	49849	F_G122_F9	-1	0	0	0	-1	0	-1	15	0	0	4	0	11	0	0	G	G	AG	0.266667	0.266667	0.363636	0.579915
10276	1239	22455	49849	F_P14_F9	-1	0	0	0	-1	0	-1	13	1	1	4	0	9	0	0	G	G	AG	0.307692	0.307692	0.444444	0.617242
10277	1239	22455	49849	F_P18_F9	-1	0	0	0	-1	0	-1	20	0	0	11	0	9	0	0	G	A	AG	0.55	0.45	0.818182	0.688139
10278	1239	22455	49849	F_P18_M10	-1	0	0	0	-1	0	-1	42	1	1	29	0	13	0	0	G	A	AG	0.690476	0.309524	0.448276	0.618719
10701	1282	3531	28566	F_G120_F7	-1	0	0	0	-1	0	-1	10	1	1	8	0	2	0	0	G	A	AG	0.8	0.2	0.25	0.500402
10702	1282	3531	28566	F_G121_F5	-1	0	0	0	-1	0	-1	15	1	1	7	0	8	0	0	G	G	AG	0.466667	0.466667	0.875	0.690923
10703	1282	3531	28566	F_G135_F3	-1	0	0	0	-1	0	-1	21	1	1	5	0	16	0	0	G	G	AG	0.238095	0.238095	0.3125	0.548874
10704	1282	3531	28566	F_G156_F5	-1	0	0	0	-1	0	-1	20	0	0	4	0	16	0	0	G	G	AG	0.2	0.2	0.25	0.500402
10705	1282	3531	28566	F_P13_F5	-1	0	0	0	-1	0	-1	36	0	0	8	1	27	0	0	G	G	AG	0.25	0.25	0.296296	0.649543
10706	1282	3531	28566	F_P14_F9	-1	0	0	0	-1	0	-1	12	1	1	4	0	8	0	0	G	G	AG	0.333333	0.333333	0.5	0.636514
10707	1282	3531	28566	F_P17_F5	-1	0	0	0	-1	0	-1	72	1	1	7	0	65	0	0	G	G	AG	0.0972222	0.0972222	0.107692	0.318936
10708	1282	3531	28566	F_P18_F9	-1	0	0	0	-1	0	-1	31	0	0	6	0	25	0	0	G	G	AG	0.193548	0.193548	0.24	0.491327
10709	1282	3531	28566	F_P5_F1	-1	0	0	0	-1	0	-1	20	1	1	7	0	13	0	0	G	G	AG	0.35	0.35	0.538462	0.647447
10710	1283	3534	28569	F_G120_F7	-1	0	0	0	-1	0	-1	10	1	1	2	0	8	0	0	A	G	AG	0.8	0.2	0.25	0.500402
10711	1283	3534	28569	F_G121_F5	-1	0	0	0	-1	0	-1	16	1	1	9	0	7	0	0	A	A	AG	0.4375	0.4375	0.777778	0.685314
10712	1283	3534	28569	F_G135_F3	-1	0	0	0	-1	0	-1	22	1	1	17	0	5	0	0	A	A	AG	0.227273	0.227273	0.294118	0.53596
10713	1283	3534	28569	F_G156_F5	-1	0	0	0	-1	0	-1	21	1	1	17	0	4	0	0	A	A	AG	0.190476	0.190476	0.235294	0.486913
10714	1283	3534	28569	F_P13_F5	-1	0	0	0	-1	0	-1	36	0	0	28	0	8	0	0	A	A	AG	0.222222	0.222222	0.285714	0.529706
10715	1283	3534	28569	F_P14_F9	-1	0	0	0	-1	0	-1	12	1	1	8	0	4	0	0	A	A	AG	0.333333	0.333333	0.5	0.636514
10716	1283	3534	28569	F_P17_F5	-1	0	0	0	-1	0	-1	76	1	1	69	0	7	0	0	A	A	AG	0.0921053	0.0921053	0.101449	0.307382
10717	1283	3534	28569	F_P18_F9	-1	0	0	0	-1	0	-1	31	0	0	25	0	6	0	0	A	A	AG	0.193548	0.193548	0.24	0.491327
10718	1283	3534	28569	F_P5_F1	-1	0	0	0	-1	0	-1	22	1	1	15	0	7	0	0	A	A	AG	0.318182	0.318182	0.466667	0.625491
10770	1289	7799	53277	F_G135_F3	-1	0	0	0	-1	0	-1	19	1	1	10	0	9	0	0	A	A	AG	0.473684	0.473684	0.9	0.691761
10771	1289	7799	53277	F_G149_F3	-1	0	0	0	-1	0	-1	11	0	0	6	0	5	0	0	A	A	AG	0.454545	0.454545	0.833333	0.689009
10772	1289	7799	53277	F_G156_F5	-1	0	0	0	-1	0	-1	14	0	0	9	0	5	0	0	A	A	AG	0.357143	0.357143	0.555556	0.651757
10773	1289	7799	53277	F_N21_F3	-1	0	0	0	-1	0	-1	26	0	0	18	0	8	0	0	A	A	AG	0.307692	0.307692	0.444444	0.617242
10774	1289	7799	53277	F_P13_F5	-1	0	0	0	-1	0	-1	25	0	0	5	0	20	0	0	A	G	AG	0.8	0.2	0.25	0.500402
10775	1289	7799	53277	F_P13_M2	-1	0	0	0	-1	0	-1	21	1	1	13	0	8	0	0	A	A	AG	0.380952	0.380952	0.615385	0.664528
10776	1289	7799	53277	F_P14_F9	-1	0	0	0	-1	0	-1	13	1	1	3	0	10	0	0	A	G	AG	0.769231	0.230769	0.3	0.540204
10777	1289	7799	53277	F_P17_F5	-1	0	0	0	-1	0	-1	60	0	0	40	0	20	0	0	A	A	AG	0.333333	0.333333	0.5	0.636514
10778	1289	7799	53277	F_P18_F9	-1	0	0	0	-1	0	-1	38	1	1	8	0	29	0	1	A	G	AG	0.789474	0.236842	0.275862	0.630031
10779	1289	7799	53277	F_P18_M10	-1	0	0	0	-1	0	-1	42	1	1	1	0	41	0	0	A	G	AG	0.97619	0.0238095	0.0243902	0.112516
10780	1289	7799	53277	F_P9_F1	-1	0	0	0	-1	0	-1	15	0	0	9	0	6	0	0	A	A	AG	0.4	0.4	0.666667	0.673012
10880	1302	17267	62745	F_G121_F3	-1	0	0	0	-1	0	-1	14	0	0	0	6	0	0	8	T	T	CT	0.428571	0.428571	0.75	0.682908
10881	1302	17267	62745	F_G122_F9	-1	0	0	0	-1	0	-1	12	0	0	0	5	0	0	7	T	T	CT	0.416667	0.416667	0.714286	0.679193
10882	1302	17267	62745	F_G149_F3	-1	0	0	0	-1	0	-1	10	0	0	0	4	0	0	6	T	T	CT	0.4	0.4	0.666667	0.673012
10883	1302	17267	62745	F_G156_F5	-1	0	0	0	-1	0	-1	13	0	0	0	9	0	0	4	T	C	CT	0.692308	0.307692	0.444444	0.617242
10884	1302	17267	62745	F_N21_F3	-1	0	0	0	-1	0	-1	22	0	0	0	16	0	0	6	T	C	CT	0.727273	0.272727	0.375	0.585953
10885	1302	17267	62745	F_P13_F5	-1	0	0	0	-1	0	-1	20	0	1	0	6	0	0	14	T	T	CT	0.3	0.3	0.428571	0.610864
10886	1302	17267	62745	F_P14_F9	-1	0	0	0	-1	0	-1	10	0	0	0	8	1	0	1	T	C	CG	0.9	0.2	0.125	0.639032
10887	1302	17267	62745	F_P17_F5	-1	0	0	0	-1	0	-1	61	0	0	0	50	0	0	11	T	C	CT	0.819672	0.180328	0.22	0.47189
10888	1302	17267	62745	F_P18_F9	-1	0	0	0	-1	0	-1	30	0	0	0	22	0	0	8	T	C	CT	0.733333	0.266667	0.363636	0.579915
10889	1302	17267	62745	F_P18_M10	-1	0	0	0	-1	0	-1	30	0	0	0	30	0	0	0	T	C	CC	1	0	0	0
10890	1302	17267	62745	F_P5_F5	-1	0	0	0	-1	0	-1	13	0	0	0	6	0	0	7	T	T	CT	0.461538	0.461538	0.857143	0.690186
10891	1302	17267	62745	F_P9_F1	-1	0	0	0	-1	0	-1	16	0	0	0	11	0	0	5	T	C	CT	0.6875	0.3125	0.454545	0.621086
10892	1303	17279	62757	F_G121_F3	-1	0	0	0	-1	0	-1	12	0	0	5	0	7	0	0	G	G	AG	0.416667	0.416667	0.714286	0.679193
10893	1303	17279	62757	F_N21_F3	-1	0	0	0	-1	0	-1	23	0	0	5	0	18	0	0	G	G	AG	0.217391	0.217391	0.277778	0.523586
10894	1303	17279	62757	F_P14_F9	-1	0	0	0	-1	0	-1	12	1	1	4	0	8	0	0	G	G	AG	0.333333	0.333333	0.5	0.636514
10895	1303	17279	62757	F_P18_F9	-1	0	0	0	-1	0	-1	31	1	0	18	0	13	0	0	G	A	AG	0.580645	0.419355	0.722222	0.680083
10896	1303	17279	62757	F_P18_M10	-1	0	0	0	-1	0	-1	32	0	0	32	0	0	0	0	G	A	AA	1	0	0	0
10897	1303	17279	62757	F_P5_F5	-1	0	0	0	-1	0	-1	15	1	1	7	0	8	0	0	G	G	AG	0.466667	0.466667	0.875	0.690923
10898	1303	17279	62757	F_P9_F1	-1	0	0	0	-1	0	-1	15	0	0	5	0	10	0	0	G	G	AG	0.333333	0.333333	0.5	0.636514
10899	1304	17288	62766	F_G121_F3	-1	0	0	0	-1	0	-1	11	0	0	4	0	7	0	0	G	G	AG	0.363636	0.363636	0.571429	0.655482
10900	1304	17288	62766	F_G149_F3	-1	0	0	0	-1	0	-1	11	0	0	4	0	7	0	0	G	G	AG	0.363636	0.363636	0.571429	0.655482
10901	1304	17288	62766	F_G156_F5	-1	0	0	0	-1	0	-1	13	0	0	8	0	5	0	0	G	A	AG	0.615385	0.384615	0.625	0.666278
10902	1304	17288	62766	F_N21_F3	-1	0	0	0	-1	0	-1	21	0	0	14	0	7	0	0	G	A	AG	0.666667	0.333333	0.5	0.636514
10903	1304	17288	62766	F_P14_F9	-1	0	0	0	-1	0	-1	12	1	1	11	0	1	0	0	G	A	AG	0.916667	0.0833333	0.0909091	0.286836
10904	1304	17288	62766	F_P17_F5	-1	0	0	0	-1	0	-1	60	0	0	6	0	54	0	0	G	G	AG	0.1	0.1	0.111111	0.325083
10905	1304	17288	62766	F_P18_F9	-1	0	0	0	-1	0	-1	28	0	0	21	0	7	0	0	G	A	AG	0.75	0.25	0.333333	0.562335
10906	1304	17288	62766	F_P18_M10	-1	0	0	0	-1	0	-1	28	0	0	28	0	0	0	0	G	A	AA	1	0	0	0
10907	1304	17288	62766	F_P5_F5	-1	0	0	0	-1	0	-1	14	1	1	6	1	7	0	0	G	G	AG	0.5	0.5	0.857143	0.898205
10908	1304	17288	62766	F_P9_F1	-1	0	0	0	-1	0	-1	14	0	0	9	0	5	0	0	G	A	AG	0.642857	0.357143	0.555556	0.651757
10909	1305	17306	62784	F_G121_F3	-1	0	0	0	-1	0	-1	11	0	0	7	0	4	0	0	A	A	AG	0.363636	0.363636	0.571429	0.655482
10910	1305	17306	62784	F_G149_F3	-1	0	0	0	-1	0	-1	11	0	0	7	0	4	0	0	A	A	AG	0.363636	0.363636	0.571429	0.655482
10911	1305	17306	62784	F_G156_F5	-1	0	0	0	-1	0	-1	10	0	0	3	0	7	0	0	A	G	AG	0.7	0.3	0.428571	0.610864
10912	1305	17306	62784	F_N21_F3	-1	0	0	0	-1	0	-1	25	0	0	5	0	20	0	0	A	G	AG	0.8	0.2	0.25	0.500402
10913	1305	17306	62784	F_P13_F5	-1	0	0	0	-1	0	-1	23	0	0	16	0	7	0	0	A	A	AG	0.304348	0.304348	0.4375	0.614503
10914	1305	17306	62784	F_P13_M2	-1	0	0	0	-1	0	-1	11	0	0	5	0	6	0	0	A	G	AG	0.545455	0.454545	0.833333	0.689009
10915	1305	17306	62784	F_P14_F9	-1	0	0	0	-1	0	-1	12	1	1	1	0	11	0	0	A	G	AG	0.916667	0.0833333	0.0909091	0.286836
10916	1305	17306	62784	F_P17_F5	-1	0	0	0	-1	0	-1	62	1	1	11	0	51	0	0	A	G	AG	0.822581	0.177419	0.215686	0.467458
10917	1305	17306	62784	F_P18_F9	-1	0	0	0	-1	0	-1	27	0	0	7	0	20	0	0	A	G	AG	0.740741	0.259259	0.35	0.572281
10918	1305	17306	62784	F_P18_M10	-1	0	0	0	-1	0	-1	26	0	0	0	0	26	0	0	A	G	GG	1	0	0	0
10919	1305	17306	62784	F_P5_F5	-1	0	0	0	-1	0	-1	13	0	0	5	0	8	0	0	A	G	AG	0.615385	0.384615	0.625	0.666278
10920	1305	17306	62784	F_P9_F1	-1	0	0	0	-1	0	-1	13	0	0	4	0	9	0	0	A	G	AG	0.692308	0.307692	0.444444	0.617242
10921	1306	17314	62792	F_G121_F3	-1	0	0	0	-1	0	-1	12	0	0	0	4	0	0	8	T	T	CT	0.333333	0.333333	0.5	0.636514
10922	1306	17314	62792	F_G149_F3	-1	0	0	0	-1	0	-1	11	0	0	0	4	0	0	7	T	T	CT	0.363636	0.363636	0.571429	0.655482
10923	1306	17314	62792	F_G156_F5	-1	0	0	0	-1	0	-1	10	0	0	0	7	0	0	3	T	C	CT	0.7	0.3	0.428571	0.610864
10924	1306	17314	62792	F_N21_F3	-1	0	0	0	-1	0	-1	24	0	0	1	19	0	0	4	T	C	CT	0.833333	0.208333	0.210526	0.615991
10925	1306	17314	62792	F_P13_F5	-1	0	0	0	-1	0	-1	25	0	0	0	7	0	0	18	T	T	CT	0.28	0.28	0.388889	0.592953
10926	1306	17314	62792	F_P13_M2	-1	0	0	0	-1	0	-1	11	0	0	0	6	0	0	5	T	C	CT	0.545455	0.454545	0.833333	0.689009
10927	1306	17314	62792	F_P14_F9	-1	0	0	0	-1	0	-1	13	1	1	0	12	0	0	1	T	C	CT	0.923077	0.0769231	0.0833333	0.271189
10928	1306	17314	62792	F_P17_F5	-1	0	0	0	-1	0	-1	63	1	1	0	52	0	0	11	T	C	CT	0.825397	0.174603	0.211538	0.463111
10929	1306	17314	62792	F_P18_F9	-1	0	0	0	-1	0	-1	27	0	0	0	20	0	0	7	T	C	CT	0.740741	0.259259	0.35	0.572281
10930	1306	17314	62792	F_P18_M10	-1	0	0	0	-1	0	-1	26	0	0	0	26	0	0	0	T	C	CC	1	0	0	0
10931	1306	17314	62792	F_P5_F1	-1	0	0	0	-1	0	-1	12	0	0	0	4	0	0	8	T	T	CT	0.333333	0.333333	0.5	0.636514
10932	1306	17314	62792	F_P5_F5	-1	0	0	0	-1	0	-1	12	0	0	0	8	0	0	4	T	C	CT	0.666667	0.333333	0.5	0.636514
10933	1306	17314	62792	F_P9_F1	-1	0	0	0	-1	0	-1	13	0	0	0	9	0	0	4	T	C	CT	0.692308	0.307692	0.444444	0.617242
10989	1315	3135	73563	F_G122_F9	-1	0	0	0	-1	0	-1	14	0	0	10	0	3	0	1	G	A	AG	0.785714	0.285714	0.3	0.758937
10990	1315	3135	73563	F_G135_F3	-1	0	0	0	-1	0	-1	21	1	1	4	0	17	0	0	G	G	AG	0.190476	0.190476	0.235294	0.486913
10991	1315	3135	73563	F_G156_F5	-1	0	0	0	-1	0	-1	22	1	1	12	0	10	0	0	G	A	AG	0.545455	0.454545	0.833333	0.689009
10992	1315	3135	73563	F_N21_F1	-1	0	0	0	-1	0	-1	11	0	0	7	0	4	0	0	G	A	AG	0.636364	0.363636	0.571429	0.655482
10993	1315	3135	73563	F_N21_F3	-1	0	0	0	-1	0	-1	27	0	0	21	0	6	0	0	G	A	AG	0.777778	0.222222	0.285714	0.529706
10994	1315	3135	73563	F_P13_F5	-1	0	0	0	-1	0	-1	27	0	0	10	0	16	0	1	G	G	AG	0.407407	0.407407	0.625	0.800012
10995	1315	3135	73563	F_P14_F9	-1	0	0	0	-1	0	-1	18	1	1	4	0	14	0	0	G	G	AG	0.222222	0.222222	0.285714	0.529706
10996	1315	3135	73563	F_P17_F5	-1	0	0	0	-1	0	-1	43	0	0	35	0	8	0	0	G	A	AG	0.813953	0.186047	0.228571	0.480439
10997	1315	3135	73563	F_P9_F1	-1	0	0	0	-1	0	-1	15	0	0	3	0	11	0	1	G	G	AG	0.266667	0.266667	0.272727	0.729871
10998	1316	3142	73570	F_G122_F9	-1	0	0	0	-1	0	-1	14	0	0	10	1	3	0	0	G	A	AG	0.785714	0.285714	0.3	0.758937
10999	1316	3142	73570	F_G135_F3	-1	0	0	0	-1	0	-1	22	1	1	4	0	18	0	0	G	G	AG	0.181818	0.181818	0.222222	0.474139
11000	1316	3142	73570	F_G156_F5	-1	0	0	0	-1	0	-1	22	1	1	12	0	10	0	0	G	A	AG	0.545455	0.454545	0.833333	0.689009
11001	1316	3142	73570	F_N21_F1	-1	0	0	0	-1	0	-1	11	0	0	7	0	4	0	0	G	A	AG	0.636364	0.363636	0.571429	0.655482
11002	1316	3142	73570	F_N21_F3	-1	0	0	0	-1	0	-1	31	0	0	23	0	8	0	0	G	A	AG	0.741935	0.258065	0.347826	0.571023
11003	1316	3142	73570	F_P13_F5	-1	0	0	0	-1	0	-1	25	0	0	9	1	15	0	0	G	G	AG	0.4	0.4	0.6	0.803045
11004	1316	3142	73570	F_P14_F9	-1	0	0	0	-1	0	-1	14	1	1	4	0	10	0	0	G	G	AG	0.285714	0.285714	0.4	0.59827
11005	1316	3142	73570	F_P17_F5	-1	0	0	0	-1	0	-1	45	0	0	37	0	8	0	0	G	A	AG	0.822222	0.177778	0.216216	0.468007
11006	1316	3142	73570	F_P5_F1	-1	0	0	0	-1	0	-1	17	0	0	4	0	13	0	0	G	G	AG	0.235294	0.235294	0.307692	0.545595
11007	1316	3142	73570	F_P9_F1	-1	0	0	0	-1	0	-1	16	0	0	3	1	12	0	0	G	G	AG	0.25	0.25	0.25	0.702919
11008	1317	3144	73572	F_G122_F9	-1	0	0	0	-1	0	-1	14	0	0	10	0	0	0	4	T	A	AT	0.714286	0.285714	0.4	0.59827
11009	1317	3144	73572	F_G135_F3	-1	0	0	0	-1	0	-1	22	1	1	4	0	0	0	18	T	T	AT	0.181818	0.181818	0.222222	0.474139
11010	1317	3144	73572	F_G156_F5	-1	0	0	0	-1	0	-1	22	1	1	12	0	0	0	10	T	A	AT	0.545455	0.454545	0.833333	0.689009
11011	1317	3144	73572	F_N21_F1	-1	0	0	0	-1	0	-1	11	0	0	7	0	0	0	4	T	A	AT	0.636364	0.363636	0.571429	0.655482
11012	1317	3144	73572	F_N21_F3	-1	0	0	0	-1	0	-1	31	0	0	23	0	0	0	8	T	A	AT	0.741935	0.258065	0.347826	0.571023
11013	1317	3144	73572	F_P13_F5	-1	0	0	0	-1	0	-1	25	0	0	9	0	0	0	16	T	T	AT	0.36	0.36	0.5625	0.653418
11014	1317	3144	73572	F_P14_F9	-1	0	0	0	-1	0	-1	14	1	1	4	0	0	0	10	T	T	AT	0.285714	0.285714	0.4	0.59827
11015	1317	3144	73572	F_P17_F5	-1	0	0	0	-1	0	-1	45	0	0	37	0	0	0	8	T	A	AT	0.822222	0.177778	0.216216	0.468007
11016	1317	3144	73572	F_P5_F1	-1	0	0	0	-1	0	-1	17	0	0	4	0	0	0	13	T	T	AT	0.235294	0.235294	0.307692	0.545595
11017	1318	3153	73581	F_G122_F9	-1	0	0	0	-1	0	-1	14	0	0	0	4	0	0	10	C	T	CT	0.714286	0.285714	0.4	0.59827
11018	1318	3153	73581	F_G135_F3	-1	0	0	0	-1	0	-1	21	1	1	0	17	0	0	4	C	C	CT	0.190476	0.190476	0.235294	0.486913
11019	1318	3153	73581	F_G156_F5	-1	0	0	0	-1	0	-1	22	1	1	0	10	0	0	12	C	T	CT	0.545455	0.454545	0.833333	0.689009
11020	1318	3153	73581	F_N21_F1	-1	0	0	0	-1	0	-1	12	0	0	0	4	0	0	8	C	T	CT	0.666667	0.333333	0.5	0.636514
11021	1318	3153	73581	F_N21_F3	-1	0	0	0	-1	0	-1	31	0	0	0	9	0	0	22	C	T	CT	0.709677	0.290323	0.409091	0.60244
11022	1318	3153	73581	F_P13_F5	-1	0	0	0	-1	0	-1	25	0	0	0	16	1	0	8	C	C	CT	0.36	0.36	0.5	0.778998
11023	1318	3153	73581	F_P14_F9	-1	0	0	0	-1	0	-1	16	1	1	1	11	0	0	4	C	C	CT	0.3125	0.3125	0.363636	0.777462
11024	1318	3153	73581	F_P17_F5	-1	0	0	0	-1	0	-1	44	0	0	0	9	0	0	35	C	T	CT	0.795455	0.204545	0.257143	0.50664
11025	1318	3153	73581	F_P5_F1	-1	0	0	0	-1	0	-1	17	0	0	0	13	0	0	4	C	C	CT	0.235294	0.235294	0.307692	0.545595
11026	1319	3163	73591	F_G122_F9	-1	0	0	0	-1	0	-1	12	0	0	0	0	4	0	8	G	T	GT	0.666667	0.333333	0.5	0.636514
11027	1319	3163	73591	F_G135_F3	-1	0	0	0	-1	0	-1	20	1	1	0	0	16	0	4	G	G	GT	0.2	0.2	0.25	0.500402
11028	1319	3163	73591	F_G156_F5	-1	0	0	0	-1	0	-1	21	0	1	0	0	11	0	10	G	G	GT	0.47619	0.47619	0.909091	0.692013
11029	1319	3163	73591	F_N21_F3	-1	0	0	0	-1	0	-1	31	0	0	0	0	9	0	22	G	T	GT	0.709677	0.290323	0.409091	0.60244
11030	1319	3163	73591	F_P13_F5	-1	0	0	0	-1	0	-1	25	0	0	0	0	17	0	8	G	G	GT	0.32	0.32	0.470588	0.626869
11031	1319	3163	73591	F_P14_F9	-1	0	0	0	-1	0	-1	14	1	1	0	0	10	0	4	G	G	GT	0.285714	0.285714	0.4	0.59827
11032	1319	3163	73591	F_P17_F5	-1	0	0	0	-1	0	-1	44	0	0	0	0	9	0	35	G	T	GT	0.795455	0.204545	0.257143	0.50664
11033	1319	3163	73591	F_P5_F1	-1	0	0	0	-1	0	-1	15	0	0	0	0	11	0	4	G	G	GT	0.266667	0.266667	0.363636	0.579915
11034	1320	3186	73614	F_G122_F9	-1	0	0	0	-1	0	-1	11	0	0	8	3	0	0	0	C	A	AC	0.727273	0.272727	0.375	0.585953
11035	1320	3186	73614	F_G135_F3	-1	0	0	0	-1	0	-1	22	1	1	6	16	0	0	0	C	C	AC	0.272727	0.272727	0.375	0.585953
11036	1320	3186	73614	F_G156_F5	-1	0	0	0	-1	0	-1	18	0	0	8	10	0	0	0	C	C	AC	0.444444	0.444444	0.8	0.686962
11037	1320	3186	73614	F_N21_F1	-1	0	0	0	-1	0	-1	10	0	0	6	4	0	0	0	C	A	AC	0.6	0.4	0.666667	0.673012
11038	1320	3186	73614	F_N21_F3	-1	0	0	0	-1	0	-1	34	1	1	22	12	0	0	0	C	A	AC	0.647059	0.352941	0.545455	0.649248
11039	1320	3186	73614	F_P13_F5	-1	0	0	0	-1	0	-1	26	0	0	8	18	0	0	0	C	C	AC	0.307692	0.307692	0.444444	0.617242
11040	1320	3186	73614	F_P14_F9	-1	0	0	0	-1	0	-1	17	1	1	5	12	0	0	0	C	C	AC	0.294118	0.294118	0.416667	0.605797
11041	1320	3186	73614	F_P17_F5	-1	0	0	0	-1	0	-1	50	0	0	43	7	0	0	0	C	A	AC	0.86	0.14	0.162791	0.404963
11042	1320	3186	73614	F_P5_F1	-1	0	0	0	-1	0	-1	19	1	1	4	15	0	0	0	C	C	AC	0.210526	0.210526	0.266667	0.514653
11043	1321	3188	73616	F_G122_F9	-1	0	0	0	-1	0	-1	10	0	0	0	8	0	0	2	T	C	CT	0.8	0.2	0.25	0.500402
11044	1321	3188	73616	F_G135_F3	-1	0	0	0	-1	0	-1	22	1	1	0	6	0	0	16	T	T	CT	0.272727	0.272727	0.375	0.585953
11045	1321	3188	73616	F_G156_F5	-1	0	0	0	-1	0	-1	16	0	0	0	6	0	0	10	T	T	CT	0.375	0.375	0.6	0.661563
11046	1321	3188	73616	F_N21_F1	-1	0	0	0	-1	0	-1	10	0	0	0	6	0	0	4	T	C	CT	0.6	0.4	0.666667	0.673012
11047	1321	3188	73616	F_N21_F3	-1	0	0	0	-1	0	-1	33	1	1	0	22	0	0	11	T	C	CT	0.666667	0.333333	0.5	0.636514
11048	1321	3188	73616	F_P13_F5	-1	0	0	0	-1	0	-1	25	0	0	0	8	0	0	17	T	T	CT	0.32	0.32	0.470588	0.626869
11049	1321	3188	73616	F_P14_F9	-1	0	0	0	-1	0	-1	16	1	1	0	5	0	0	11	T	T	CT	0.3125	0.3125	0.454545	0.621086
11050	1321	3188	73616	F_P17_F5	-1	0	0	0	-1	0	-1	50	0	0	0	43	0	0	7	T	C	CT	0.86	0.14	0.162791	0.404963
11051	1321	3188	73616	F_P5_F1	-1	0	0	0	-1	0	-1	19	1	1	0	4	0	0	15	T	T	CT	0.210526	0.210526	0.266667	0.514653
11052	1322	3197	73625	F_G135_F3	-1	0	0	0	-1	0	-1	20	1	1	6	0	14	0	0	G	G	AG	0.3	0.3	0.428571	0.610864
11053	1322	3197	73625	F_G156_F5	-1	0	0	0	-1	0	-1	15	0	0	5	0	10	0	0	G	G	AG	0.333333	0.333333	0.5	0.636514
11054	1322	3197	73625	F_N21_F1	-1	0	0	0	-1	0	-1	10	0	0	6	0	4	0	0	G	A	AG	0.6	0.4	0.666667	0.673012
11055	1322	3197	73625	F_N21_F3	-1	0	0	0	-1	0	-1	34	1	1	17	0	17	0	0	G	A	AG	0.5	0.5	1	0.693147
11056	1322	3197	73625	F_P13_F5	-1	0	0	0	-1	0	-1	22	0	0	7	0	15	0	0	G	G	AG	0.318182	0.318182	0.466667	0.625491
11057	1322	3197	73625	F_P14_F9	-1	0	0	0	-1	0	-1	15	1	1	5	0	10	0	0	G	G	AG	0.333333	0.333333	0.5	0.636514
11058	1322	3197	73625	F_P17_F5	-1	0	0	0	-1	0	-1	50	0	0	43	0	7	0	0	G	A	AG	0.86	0.14	0.162791	0.404963
11059	1322	3197	73625	F_P5_F1	-1	0	0	0	-1	0	-1	17	0	0	4	0	13	0	0	G	G	AG	0.235294	0.235294	0.307692	0.545595
11060	1323	3211	73639	F_G122_F9	-1	0	0	0	-1	0	-1	10	0	0	0	2	0	0	8	C	T	CT	0.8	0.2	0.25	0.500402
11061	1323	3211	73639	F_G135_F3	-1	0	0	0	-1	0	-1	19	1	1	0	13	0	0	6	C	C	CT	0.315789	0.315789	0.461538	0.623655
11062	1323	3211	73639	F_G156_F5	-1	0	0	0	-1	0	-1	18	0	0	0	13	0	0	5	C	C	CT	0.277778	0.277778	0.384615	0.590842
11063	1323	3211	73639	F_N21_F1	-1	0	0	0	-1	0	-1	10	0	0	0	4	0	0	6	C	T	CT	0.6	0.4	0.666667	0.673012
11064	1323	3211	73639	F_N21_F3	-1	0	0	0	-1	0	-1	40	1	1	0	11	0	0	29	C	T	CT	0.725	0.275	0.37931	0.588169
11065	1323	3211	73639	F_P13_F5	-1	0	0	0	-1	0	-1	26	0	0	0	19	0	0	7	C	C	CT	0.269231	0.269231	0.368421	0.582492
11066	1323	3211	73639	F_P14_F9	-1	0	0	0	-1	0	-1	16	1	1	0	11	0	0	5	C	C	CT	0.3125	0.3125	0.454545	0.621086
11067	1323	3211	73639	F_P17_F5	-1	0	0	0	-1	0	-1	57	0	0	0	8	0	0	49	C	T	CT	0.859649	0.140351	0.163265	0.4056
11068	1323	3211	73639	F_P18_F9	-1	0	0	0	-1	0	-1	17	0	0	0	13	0	0	4	C	C	CT	0.235294	0.235294	0.307692	0.545595
11069	1324	3214	73642	F_G122_F9	-1	0	0	0	-1	0	-1	11	0	0	0	0	9	0	2	T	G	GT	0.818182	0.181818	0.222222	0.474139
11070	1324	3214	73642	F_G135_F3	-1	0	0	0	-1	0	-1	19	1	1	0	0	6	0	13	T	T	GT	0.315789	0.315789	0.461538	0.623655
11071	1324	3214	73642	F_G156_F5	-1	0	0	0	-1	0	-1	20	0	0	0	0	7	0	13	T	T	GT	0.35	0.35	0.538462	0.647447
11072	1324	3214	73642	F_N21_F1	-1	0	0	0	-1	0	-1	10	0	0	0	0	6	0	4	T	G	GT	0.6	0.4	0.666667	0.673012
11073	1324	3214	73642	F_N21_F3	-1	0	0	0	-1	0	-1	42	1	1	0	0	31	0	11	T	G	GT	0.738095	0.261905	0.354839	0.57504
11074	1324	3214	73642	F_P13_F5	-1	0	0	0	-1	0	-1	26	0	0	0	0	7	0	19	T	T	GT	0.269231	0.269231	0.368421	0.582492
11075	1324	3214	73642	F_P14_F9	-1	0	0	0	-1	0	-1	16	1	1	0	0	5	0	11	T	T	GT	0.3125	0.3125	0.454545	0.621086
11076	1324	3214	73642	F_P17_F5	-1	0	0	0	-1	0	-1	56	0	0	0	0	48	0	8	T	G	GT	0.857143	0.142857	0.166667	0.410116
11077	1324	3214	73642	F_P18_F9	-1	0	0	0	-1	0	-1	17	0	0	0	0	4	0	13	T	T	GT	0.235294	0.235294	0.307692	0.545595
11078	1325	3220	73648	F_G122_F9	-1	0	0	0	-1	0	-1	10	0	0	0	2	0	0	8	C	T	CT	0.8	0.2	0.25	0.500402
11079	1325	3220	73648	F_G135_F3	-1	0	0	0	-1	0	-1	17	0	0	0	12	0	0	5	C	C	CT	0.294118	0.294118	0.416667	0.605797
11080	1325	3220	73648	F_G156_F5	-1	0	0	0	-1	0	-1	16	0	0	0	10	0	0	6	C	C	CT	0.375	0.375	0.6	0.661563
11081	1325	3220	73648	F_N21_F1	-1	0	0	0	-1	0	-1	10	0	0	0	4	0	0	6	C	T	CT	0.6	0.4	0.666667	0.673012
11082	1325	3220	73648	F_N21_F3	-1	0	0	0	-1	0	-1	38	1	1	0	10	0	0	28	C	T	CT	0.736842	0.263158	0.357143	0.576334
11083	1325	3220	73648	F_P13_F5	-1	0	0	0	-1	0	-1	23	0	0	0	19	0	0	4	C	C	CT	0.173913	0.173913	0.210526	0.462037
11084	1325	3220	73648	F_P14_F9	-1	0	0	0	-1	0	-1	14	1	1	0	9	0	0	5	C	C	CT	0.357143	0.357143	0.555556	0.651757
11085	1325	3220	73648	F_P17_F5	-1	0	0	0	-1	0	-1	51	0	0	0	8	0	0	43	C	T	CT	0.843137	0.156863	0.186047	0.434431
11086	1325	3220	73648	F_P18_F9	-1	0	0	0	-1	0	-1	17	0	0	0	13	0	0	4	C	C	CT	0.235294	0.235294	0.307692	0.545595
11087	1326	3242	73670	F_G135_F3	-1	0	0	0	-1	0	-1	14	0	0	0	3	1	0	10	T	T	CT	0.285714	0.285714	0.3	0.758937
11088	1326	3242	73670	F_G156_F5	-1	0	0	0	-1	0	-1	18	0	0	0	5	0	0	13	T	T	CT	0.277778	0.277778	0.384615	0.590842
11089	1326	3242	73670	F_N21_F3	-1	0	0	0	-1	0	-1	38	1	1	0	9	0	0	29	T	T	CT	0.236842	0.236842	0.310345	0.547412
11090	1326	3242	73670	F_N21_F5	-1	0	0	0	-1	0	-1	13	1	1	0	9	0	0	4	T	C	CT	0.692308	0.307692	0.444444	0.617242
11091	1326	3242	73670	F_P13_F5	-1	0	0	0	-1	0	-1	19	1	1	0	17	0	0	2	T	C	CT	0.894737	0.105263	0.117647	0.336496
11092	1326	3242	73670	F_P14_F9	-1	0	0	0	-1	0	-1	15	1	1	0	5	0	0	10	T	T	CT	0.333333	0.333333	0.5	0.636514
11093	1326	3242	73670	F_P17_F5	-1	0	0	0	-1	0	-1	57	0	0	0	7	0	0	50	T	T	CT	0.122807	0.122807	0.14	0.372481
11094	1326	3242	73670	F_P18_F9	-1	0	0	0	-1	0	-1	17	0	0	0	6	0	0	11	T	T	CT	0.352941	0.352941	0.545455	0.649248
11095	1326	3242	73670	F_P18_M10	-1	0	0	0	-1	0	-1	26	0	0	0	5	0	0	21	T	T	CT	0.192308	0.192308	0.238095	0.489552
11096	1326	3242	73670	F_P5_F1	-1	0	0	0	-1	0	-1	15	0	0	0	7	0	0	8	T	T	CT	0.466667	0.466667	0.875	0.690923
11097	1327	3243	73671	F_G122_F9	-1	0	0	0	-1	0	-1	12	0	0	2	0	10	0	0	A	G	AG	0.833333	0.166667	0.2	0.450561
11098	1327	3243	73671	F_G156_F5	-1	0	0	0	-1	0	-1	18	0	0	12	0	6	0	0	A	A	AG	0.333333	0.333333	0.5	0.636514
11099	1327	3243	73671	F_N21_F1	-1	0	0	0	-1	0	-1	11	0	0	3	0	8	0	0	A	G	AG	0.727273	0.272727	0.375	0.585953
11100	1327	3243	73671	F_N21_F3	-1	0	0	0	-1	0	-1	38	1	1	9	0	29	0	0	A	G	AG	0.763158	0.236842	0.310345	0.547412
11101	1327	3243	73671	F_P14_F9	-1	0	0	0	-1	0	-1	15	1	1	10	0	5	0	0	A	A	AG	0.333333	0.333333	0.5	0.636514
11102	1327	3243	73671	F_P17_F5	-1	0	0	0	-1	0	-1	57	0	0	7	0	50	0	0	A	G	AG	0.877193	0.122807	0.14	0.372481
11103	1327	3243	73671	F_P18_F9	-1	0	0	0	-1	0	-1	17	0	0	13	0	4	0	0	A	A	AG	0.235294	0.235294	0.307692	0.545595
11104	1328	3275	73703	F_G122_F9	-1	0	0	0	-1	0	-1	13	0	0	6	7	0	0	0	A	C	AC	0.538462	0.461538	0.857143	0.690186
11105	1328	3275	73703	F_G156_F5	-1	0	0	0	-1	0	-1	15	0	0	11	4	0	0	0	A	A	AC	0.266667	0.266667	0.363636	0.579915
11106	1328	3275	73703	F_N21_F3	-1	0	0	0	-1	0	-1	34	1	1	8	26	0	0	0	A	C	AC	0.764706	0.235294	0.307692	0.545595
11107	1328	3275	73703	F_P14_F9	-1	0	0	0	-1	0	-1	13	1	1	7	6	0	0	0	A	A	AC	0.461538	0.461538	0.857143	0.690186
11108	1328	3275	73703	F_P17_F5	-1	0	0	0	-1	0	-1	57	0	0	9	48	0	0	0	A	C	AC	0.842105	0.157895	0.1875	0.436162
11109	1328	3275	73703	F_P18_F9	-1	0	0	0	-1	0	-1	19	0	0	15	4	0	0	0	A	A	AC	0.210526	0.210526	0.266667	0.514653
11582	1382	19911	19911	F_G122_F9	-1	0	0	0	-1	0	-1	24	1	1	0	14	0	0	10	C	C	CT	0.416667	0.416667	0.714286	0.679193
11583	1382	19911	19911	F_N21_F3	-1	0	0	0	-1	0	-1	26	0	0	0	20	0	0	6	C	C	CT	0.230769	0.230769	0.3	0.540204
11584	1382	19911	19911	F_P13_F5	-1	0	0	0	-1	0	-1	40	1	1	0	8	0	0	32	C	T	CT	0.8	0.2	0.25	0.500402
11585	1382	19911	19911	F_P13_M2	-1	0	0	0	-1	0	-1	10	0	0	0	5	0	0	5	C	C	CT	0.5	0.5	1	0.693147
11586	1382	19911	19911	F_P14_F9	-1	0	0	0	-1	0	-1	10	0	0	0	1	0	0	9	C	T	CT	0.9	0.1	0.111111	0.325083
11587	1382	19911	19911	F_P17_F5	-1	0	0	0	-1	0	-1	46	0	0	0	42	0	0	4	C	C	CT	0.0869565	0.0869565	0.0952381	0.295439
11588	1382	19911	19911	F_P18_F9	-1	0	0	0	-1	0	-1	37	1	1	0	22	0	0	15	C	C	CT	0.405405	0.405405	0.681818	0.675143
11589	1382	19911	19911	F_P18_M10	-1	0	0	0	-1	0	-1	33	0	0	0	27	0	0	6	C	C	CT	0.181818	0.181818	0.222222	0.474139
11590	1382	19911	19911	F_P5_F5	-1	0	0	0	-1	0	-1	12	0	0	0	6	0	0	6	C	C	CT	0.5	0.5	1	0.693147
11591	1383	19913	19913	F_G122_F9	-1	0	0	0	-1	0	-1	24	1	1	0	10	0	0	14	T	T	CT	0.416667	0.416667	0.714286	0.679193
11592	1383	19913	19913	F_G149_F3	-1	0	0	0	-1	0	-1	11	0	0	0	4	0	0	7	T	T	CT	0.363636	0.363636	0.571429	0.655482
11593	1383	19913	19913	F_G156_F5	-1	0	0	0	-1	0	-1	16	0	0	0	6	0	0	10	T	T	CT	0.375	0.375	0.6	0.661563
11594	1383	19913	19913	F_N21_F3	-1	0	0	0	-1	0	-1	26	0	0	0	5	0	0	21	T	T	CT	0.192308	0.192308	0.238095	0.489552
11595	1383	19913	19913	F_P13_F5	-1	0	0	0	-1	0	-1	40	1	1	0	32	0	0	8	T	C	CT	0.8	0.2	0.25	0.500402
11596	1383	19913	19913	F_P13_M2	-1	0	0	0	-1	0	-1	10	0	0	0	5	0	0	5	T	C	CT	0.5	0.5	1	0.693147
11597	1383	19913	19913	F_P14_F9	-1	0	0	0	-1	0	-1	10	0	0	0	9	0	0	1	T	C	CT	0.9	0.1	0.111111	0.325083
11598	1383	19913	19913	F_P17_F5	-1	0	0	0	-1	0	-1	46	0	0	0	4	1	0	41	T	T	CT	0.108696	0.108696	0.097561	0.398171
11599	1383	19913	19913	F_P18_F9	-1	0	0	0	-1	0	-1	37	1	1	0	23	0	0	14	T	C	CT	0.621622	0.378378	0.608696	0.663265
11600	1383	19913	19913	F_P18_M10	-1	0	0	0	-1	0	-1	32	0	0	0	6	0	0	26	T	T	CT	0.1875	0.1875	0.230769	0.482578
11601	1383	19913	19913	F_P5_F5	-1	0	0	0	-1	0	-1	12	0	0	0	6	0	0	6	T	C	CT	0.5	0.5	1	0.693147
11602	1384	19916	19916	F_G122_F9	-1	0	0	0	-1	0	-1	24	1	1	0	9	0	0	15	T	T	CT	0.375	0.375	0.6	0.661563
11603	1384	19916	19916	F_G135_F3	-1	0	0	0	-1	0	-1	14	0	0	0	6	0	0	8	T	T	CT	0.428571	0.428571	0.75	0.682908
11604	1384	19916	19916	F_G149_F3	-1	0	0	0	-1	0	-1	11	0	0	0	4	0	0	7	T	T	CT	0.363636	0.363636	0.571429	0.655482
11605	1384	19916	19916	F_G156_F5	-1	0	0	0	-1	0	-1	17	0	0	0	7	0	0	10	T	T	CT	0.411765	0.411765	0.7	0.677494
11606	1384	19916	19916	F_N21_F3	-1	0	0	0	-1	0	-1	31	0	0	0	10	0	0	21	T	T	CT	0.322581	0.322581	0.47619	0.628799
11607	1384	19916	19916	F_P13_F5	-1	0	0	0	-1	0	-1	41	1	1	0	33	0	0	8	T	C	CT	0.804878	0.195122	0.242424	0.493565
11608	1384	19916	19916	F_P13_M2	-1	0	0	0	-1	0	-1	13	1	1	0	7	0	0	6	T	C	CT	0.538462	0.461538	0.857143	0.690186
11609	1384	19916	19916	F_P14_F9	-1	0	0	0	-1	0	-1	10	0	0	0	9	0	0	1	T	C	CT	0.9	0.1	0.111111	0.325083
11610	1384	19916	19916	F_P17_F5	-1	0	0	0	-1	0	-1	52	0	0	0	4	0	0	48	T	T	CT	0.0769231	0.0769231	0.0833333	0.271189
11611	1384	19916	19916	F_P18_F9	-1	0	0	0	-1	0	-1	40	1	1	0	25	0	0	15	T	C	CT	0.625	0.375	0.6	0.661563
11612	1384	19916	19916	F_P18_M10	-1	0	0	0	-1	0	-1	32	0	0	0	6	0	0	26	T	T	CT	0.1875	0.1875	0.230769	0.482578
11613	1384	19916	19916	F_P5_F5	-1	0	0	0	-1	0	-1	13	0	0	0	6	0	0	7	T	T	CT	0.461538	0.461538	0.857143	0.690186
11825	1403	311	311	F_G121_F3	-1	0	0	0	-1	0	-1	10	0	0	0	6	0	0	4	C	C	CT	0.4	0.4	0.666667	0.673012
11826	1403	311	311	F_G122_F9	-1	0	0	0	-1	0	-1	18	0	0	0	5	0	0	13	C	T	CT	0.722222	0.277778	0.384615	0.590842
11827	1403	311	311	F_G156_F5	-1	0	0	0	-1	0	-1	17	0	0	0	12	0	0	5	C	C	CT	0.294118	0.294118	0.416667	0.605797
11828	1403	311	311	F_N21_F1	-1	0	0	0	-1	0	-1	11	0	0	0	5	0	0	6	C	T	CT	0.545455	0.454545	0.833333	0.689009
11829	1403	311	311	F_N21_F3	-1	0	0	0	-1	0	-1	29	0	0	0	15	0	0	14	C	C	CT	0.482759	0.482759	0.933333	0.692553
11830	1403	311	311	F_P13_F5	-1	0	0	0	-1	0	-1	29	0	0	0	3	0	0	26	C	T	CT	0.896552	0.103448	0.115385	0.332594
11831	1403	311	311	F_P14_F9	-1	0	0	0	-1	0	-1	11	1	1	0	1	0	0	10	C	T	CT	0.909091	0.0909091	0.1	0.304636
11832	1403	311	311	F_P17_F5	-1	0	0	0	-1	0	-1	49	0	0	0	21	0	0	28	C	T	CT	0.571429	0.428571	0.75	0.682908
11833	1403	311	311	F_P18_F9	-1	0	0	0	-1	0	-1	34	0	0	0	3	0	0	31	C	T	CT	0.911765	0.0882353	0.0967742	0.298436
11834	1403	311	311	F_P18_M10	-1	0	0	0	-1	0	-1	21	0	0	0	0	0	0	21	C	T	TT	1	0	0	0
11835	1403	311	311	F_P5_F1	-1	0	0	0	-1	0	-1	10	0	0	0	2	0	0	8	C	T	CT	0.8	0.2	0.25	0.500402
11836	1403	311	311	F_P9_F1	-1	0	0	0	-1	0	-1	22	0	0	0	6	0	0	16	C	T	CT	0.727273	0.272727	0.375	0.585953
11837	1404	314	314	F_G122_F9	-1	0	0	0	-1	0	-1	19	0	0	0	12	0	0	7	T	C	CT	0.631579	0.368421	0.583333	0.65811
11838	1404	314	314	F_G156_F5	-1	0	0	0	-1	0	-1	14	0	0	0	5	0	0	9	T	T	CT	0.357143	0.357143	0.555556	0.651757
11839	1404	314	314	F_N21_F1	-1	0	0	0	-1	0	-1	11	0	0	0	6	0	0	5	T	C	CT	0.545455	0.454545	0.833333	0.689009
11840	1404	314	314	F_N21_F3	-1	0	0	0	-1	0	-1	26	0	0	0	11	0	0	15	T	T	CT	0.423077	0.423077	0.733333	0.681266
11841	1404	314	314	F_P13_F5	-1	0	0	0	-1	0	-1	29	0	0	0	26	0	0	3	T	C	CT	0.896552	0.103448	0.115385	0.332594
11842	1404	314	314	F_P14_F9	-1	0	0	0	-1	0	-1	11	1	1	0	10	0	0	1	T	C	CT	0.909091	0.0909091	0.1	0.304636
11843	1404	314	314	F_P17_F5	-1	0	0	0	-1	0	-1	50	0	0	0	29	0	0	21	T	C	CT	0.58	0.42	0.724138	0.680292
11844	1404	314	314	F_P18_F9	-1	0	0	0	-1	0	-1	33	0	0	0	30	0	0	3	T	C	CT	0.909091	0.0909091	0.1	0.304636
11845	1404	314	314	F_P18_M10	-1	0	0	0	-1	0	-1	22	0	0	0	22	0	0	0	T	C	CC	1	0	0	0
11846	1404	314	314	F_P5_F1	-1	0	0	0	-1	0	-1	10	0	0	0	7	0	0	3	T	C	CT	0.7	0.3	0.428571	0.610864
11847	1404	314	314	F_P9_F1	-1	0	0	0	-1	0	-1	22	0	0	0	14	0	0	8	T	C	CT	0.636364	0.363636	0.571429	0.655482
11848	1405	316	316	F_G122_F9	-1	0	0	0	-1	0	-1	19	0	0	0	7	0	0	12	C	T	CT	0.631579	0.368421	0.583333	0.65811
11849	1405	316	316	F_G156_F5	-1	0	0	0	-1	0	-1	14	0	0	1	8	0	0	5	C	C	CT	0.428571	0.428571	0.625	0.876006
11850	1405	316	316	F_N21_F1	-1	0	0	0	-1	0	-1	11	0	0	0	5	0	0	6	C	T	CT	0.545455	0.454545	0.833333	0.689009
11851	1405	316	316	F_N21_F3	-1	0	0	0	-1	0	-1	25	0	0	0	14	0	0	11	C	C	CT	0.44	0.44	0.785714	0.68593
11852	1405	316	316	F_P13_F5	-1	0	0	0	-1	0	-1	28	0	0	0	3	0	0	25	C	T	CT	0.892857	0.107143	0.12	0.3405
11853	1405	316	316	F_P14_F9	-1	0	0	0	-1	0	-1	11	1	1	0	1	0	0	10	C	T	CT	0.909091	0.0909091	0.1	0.304636
11854	1405	316	316	F_P17_F5	-1	0	0	0	-1	0	-1	50	0	0	1	21	0	0	28	C	T	CT	0.58	0.44	0.75	0.767289
11855	1405	316	316	F_P18_F9	-1	0	0	0	-1	0	-1	34	0	0	0	2	0	0	32	C	T	CT	0.941176	0.0588235	0.0625	0.223718
11856	1405	316	316	F_P18_M10	-1	0	0	0	-1	0	-1	22	0	0	0	0	0	0	22	C	T	TT	1	0	0	0
11857	1405	316	316	F_P5_F1	-1	0	0	0	-1	0	-1	11	0	0	0	4	0	0	7	C	T	CT	0.636364	0.363636	0.571429	0.655482
11858	1405	316	316	F_P9_F1	-1	0	0	0	-1	0	-1	22	0	0	0	8	0	0	14	C	T	CT	0.636364	0.363636	0.571429	0.655482
11859	1406	320	320	F_G122_F9	-1	0	0	0	-1	0	-1	19	0	0	0	7	12	0	0	C	G	CG	0.631579	0.368421	0.583333	0.65811
11860	1406	320	320	F_G156_F5	-1	0	0	0	-1	0	-1	16	0	0	0	11	4	0	1	C	C	CG	0.3125	0.3125	0.363636	0.777462
11861	1406	320	320	F_N21_F1	-1	0	0	0	-1	0	-1	11	0	0	0	5	6	0	0	C	G	CG	0.545455	0.454545	0.833333	0.689009
11862	1406	320	320	F_N21_F3	-1	0	0	0	-1	0	-1	26	0	0	0	12	11	0	3	C	C	CG	0.538462	0.538462	0.916667	0.969959
11863	1406	320	320	F_P13_F5	-1	0	0	0	-1	0	-1	28	0	0	0	3	25	0	0	C	G	CG	0.892857	0.107143	0.12	0.3405
11864	1406	320	320	F_P14_F9	-1	0	0	0	-1	0	-1	11	1	1	0	1	10	0	0	C	G	CG	0.909091	0.0909091	0.1	0.304636
11865	1406	320	320	F_P17_F5	-1	0	0	0	-1	0	-1	50	0	0	0	22	28	0	0	C	G	CG	0.56	0.44	0.785714	0.68593
11866	1406	320	320	F_P18_F9	-1	0	0	0	-1	0	-1	33	0	0	0	2	31	0	0	C	G	CG	0.939394	0.0606061	0.0645161	0.228632
11867	1406	320	320	F_P18_M10	-1	0	0	0	-1	0	-1	21	0	0	0	0	21	0	0	C	G	GG	1	0	0	0
11868	1406	320	320	F_P5_F1	-1	0	0	0	-1	0	-1	11	0	0	0	4	7	0	0	C	G	CG	0.636364	0.363636	0.571429	0.655482
11869	1406	320	320	F_P9_F1	-1	0	0	0	-1	0	-1	22	0	0	0	9	13	0	0	C	G	CG	0.590909	0.409091	0.692308	0.676526
11870	1407	332	332	F_G121_F3	-1	0	0	0	-1	0	-1	12	0	0	6	6	0	0	0	C	A	AC	0.5	0.5	1	0.693147
11871	1407	332	332	F_G122_F9	-1	0	0	0	-1	0	-1	18	0	0	9	9	0	0	0	C	A	AC	0.5	0.5	1	0.693147
11872	1407	332	332	F_G156_F5	-1	0	0	0	-1	0	-1	15	0	0	5	10	0	0	0	C	C	AC	0.333333	0.333333	0.5	0.636514
11873	1407	332	332	F_N21_F1	-1	0	0	0	-1	0	-1	10	0	0	5	5	0	0	0	C	A	AC	0.5	0.5	1	0.693147
11874	1407	332	332	F_N21_F3	-1	0	0	0	-1	0	-1	26	0	0	11	15	0	0	0	C	C	AC	0.423077	0.423077	0.733333	0.681266
11875	1407	332	332	F_P13_F5	-1	0	0	0	-1	0	-1	28	0	0	23	5	0	0	0	C	A	AC	0.821429	0.178571	0.217391	0.46922
11876	1407	332	332	F_P14_F9	-1	0	0	0	-1	0	-1	13	1	1	12	1	0	0	0	C	A	AC	0.923077	0.0769231	0.0833333	0.271189
11877	1407	332	332	F_P17_F5	-1	0	0	0	-1	0	-1	46	0	0	27	19	0	0	0	C	A	AC	0.586957	0.413043	0.703704	0.677947
11878	1407	332	332	F_P18_F9	-1	0	0	0	-1	0	-1	32	0	0	29	3	0	0	0	C	A	AC	0.90625	0.09375	0.103448	0.311129
11879	1407	332	332	F_P18_M10	-1	0	0	0	-1	0	-1	26	0	0	26	0	0	0	0	C	A	AA	1	0	0	0
11880	1407	332	332	F_P5_F1	-1	0	0	0	-1	0	-1	10	0	0	6	4	0	0	0	C	A	AC	0.6	0.4	0.666667	0.673012
11881	1407	332	332	F_P9_F1	-1	0	0	0	-1	0	-1	23	0	0	11	12	0	0	0	C	C	AC	0.478261	0.478261	0.916667	0.692202
11882	1408	358	358	F_G121_F3	-1	0	0	0	-1	0	-1	13	0	0	6	0	7	0	0	G	G	AG	0.461538	0.461538	0.857143	0.690186
11883	1408	358	358	F_G122_F9	-1	0	0	0	-1	0	-1	16	0	0	7	0	9	0	0	G	G	AG	0.4375	0.4375	0.777778	0.685314
11884	1408	358	358	F_N21_F1	-1	0	0	0	-1	0	-1	12	0	0	5	0	7	0	0	G	G	AG	0.416667	0.416667	0.714286	0.679193
11885	1408	358	358	F_N21_F3	-1	0	0	0	-1	0	-1	28	0	0	11	0	17	0	0	G	G	AG	0.392857	0.392857	0.647059	0.670009
11886	1408	358	358	F_P13_F5	-1	0	0	0	-1	0	-1	28	0	0	24	0	4	0	0	G	A	AG	0.857143	0.142857	0.166667	0.410116
11887	1408	358	358	F_P14_F9	-1	0	0	0	-1	0	-1	14	1	1	13	0	1	0	0	G	A	AG	0.928571	0.0714286	0.0769231	0.257319
11888	1408	358	358	F_P17_F5	-1	0	0	0	-1	0	-1	47	0	0	29	0	18	0	0	G	A	AG	0.617021	0.382979	0.62069	0.665504
11889	1408	358	358	F_P18_F9	-1	0	0	0	-1	0	-1	26	0	0	23	0	3	0	0	G	A	AG	0.884615	0.115385	0.130435	0.357627
11890	1408	358	358	F_P18_M10	-1	0	0	0	-1	0	-1	28	0	0	28	0	0	0	0	G	A	AA	1	0	0	0
11891	1408	358	358	F_P5_F1	-1	0	0	0	-1	0	-1	14	0	0	5	0	9	0	0	G	G	AG	0.357143	0.357143	0.555556	0.651757
11892	1408	358	358	F_P9_F1	-1	0	0	0	-1	0	-1	19	0	0	9	0	10	0	0	G	G	AG	0.473684	0.473684	0.9	0.691761
11893	1409	369	369	F_G121_F3	-1	0	0	0	-1	0	-1	16	1	1	0	0	16	0	0	T	G	GG	1	0	0	0
11894	1409	369	369	F_G122_F9	-1	0	0	0	-1	0	-1	13	0	0	0	0	13	0	0	T	G	GG	1	0	0	0
11895	1409	369	369	F_G156_F5	-1	0	0	0	-1	0	-1	15	0	0	0	0	15	0	0	T	G	GG	1	0	0	0
11896	1409	369	369	F_N21_F1	-1	0	0	0	-1	0	-1	11	0	0	0	0	11	0	0	T	G	GG	1	0	0	0
11897	1409	369	369	F_N21_F3	-1	0	0	0	-1	0	-1	32	0	0	0	0	32	0	0	T	G	GG	1	0	0	0
11898	1409	369	369	F_P13_F5	-1	0	0	0	-1	0	-1	30	0	0	0	0	30	0	0	T	G	GG	1	0	0	0
11899	1409	369	369	F_P14_F9	-1	0	0	0	-1	0	-1	13	1	1	0	0	13	0	0	T	G	GG	1	0	0	0
11900	1409	369	369	F_P17_F5	-1	0	0	0	-1	0	-1	44	0	0	0	0	44	0	0	T	G	GG	1	0	0	0
11901	1409	369	369	F_P18_F9	-1	0	0	0	-1	0	-1	26	0	0	0	0	26	0	0	T	G	GG	1	0	0	0
11902	1409	369	369	F_P18_M10	-1	0	0	0	-1	0	-1	24	0	0	0	0	24	0	0	T	G	GG	1	0	0	0
11903	1409	369	369	F_P5_F1	-1	0	0	0	-1	0	-1	14	0	0	0	0	14	0	0	T	G	GG	1	0	0	0
11904	1409	369	369	F_P9_F1	-1	0	0	0	-1	0	-1	20	0	0	0	0	20	0	0	T	G	GG	1	0	0	0
11905	1410	392	392	F_G121_F3	-1	0	0	0	-1	0	-1	18	1	1	0	10	0	0	8	T	C	CT	0.555556	0.444444	0.8	0.686962
11906	1410	392	392	F_G122_F9	-1	0	0	0	-1	0	-1	11	0	0	0	5	0	0	6	T	T	CT	0.454545	0.454545	0.833333	0.689009
11907	1410	392	392	F_G156_F5	-1	0	0	0	-1	0	-1	18	0	0	0	6	0	0	12	T	T	CT	0.333333	0.333333	0.5	0.636514
11908	1410	392	392	F_N21_F3	-1	0	0	0	-1	0	-1	31	0	0	0	7	0	0	24	T	T	CT	0.225806	0.225806	0.291667	0.534159
11909	1410	392	392	F_P13_F5	-1	0	0	0	-1	0	-1	28	0	0	0	28	0	0	0	T	C	CC	1	0	0	0
11910	1410	392	392	F_P13_M2	-1	0	0	0	-1	0	-1	10	0	0	0	4	0	0	6	T	T	CT	0.4	0.4	0.666667	0.673012
11911	1410	392	392	F_P14_F9	-1	0	0	0	-1	0	-1	12	1	1	0	11	0	0	1	T	C	CT	0.916667	0.0833333	0.0909091	0.286836
11912	1410	392	392	F_P17_F5	-1	0	0	0	-1	0	-1	48	0	0	0	44	0	0	4	T	C	CT	0.916667	0.0833333	0.0909091	0.286836
11913	1410	392	392	F_P18_F9	-1	0	0	0	-1	0	-1	25	0	0	0	22	0	0	3	T	C	CT	0.88	0.12	0.136364	0.366925
11914	1410	392	392	F_P18_M10	-1	0	0	0	-1	0	-1	23	0	0	0	23	0	0	0	T	C	CC	1	0	0	0
11915	1410	392	392	F_P5_F1	-1	0	0	0	-1	0	-1	17	0	0	0	8	0	0	9	T	T	CT	0.470588	0.470588	0.888889	0.691416
11916	1410	392	392	F_P9_F1	-1	0	0	0	-1	0	-1	26	1	1	0	15	0	0	11	T	C	CT	0.576923	0.423077	0.733333	0.681266
11941	1413	19166	19166	F_G122_F9	-1	0	0	0	-1	0	-1	16	0	0	8	0	8	0	0	G	A	AG	0.5	0.5	1	0.693147
11942	1413	19166	19166	F_G156_F5	-1	0	0	0	-1	0	-1	31	1	1	18	0	13	0	0	G	A	AG	0.580645	0.419355	0.722222	0.680083
11943	1413	19166	19166	F_N21_F1	-1	0	0	0	-1	0	-1	11	0	0	10	0	1	0	0	G	A	AG	0.909091	0.0909091	0.1	0.304636
11944	1413	19166	19166	F_N21_F3	-1	0	0	0	-1	0	-1	22	0	0	7	0	13	0	2	G	G	AG	0.409091	0.409091	0.538462	0.893224
11945	1413	19166	19166	F_P13_F5	-1	0	0	0	-1	0	-1	21	0	0	7	0	14	0	0	G	G	AG	0.333333	0.333333	0.5	0.636514
11946	1413	19166	19166	F_P13_M2	-1	0	0	0	-1	0	-1	17	1	1	10	0	7	0	0	G	A	AG	0.588235	0.411765	0.7	0.677494
11947	1413	19166	19166	F_P14_F9	-1	0	0	0	-1	0	-1	13	1	1	6	0	7	0	0	G	G	AG	0.461538	0.461538	0.857143	0.690186
11948	1413	19166	19166	F_P17_F5	-1	0	0	0	-1	0	-1	67	1	1	53	0	13	0	1	G	A	AG	0.80597	0.208955	0.245283	0.566337
11949	1413	19166	19166	F_P18_F9	-1	0	0	0	-1	0	-1	35	0	0	22	0	13	0	0	G	A	AG	0.628571	0.371429	0.590909	0.659712
11950	1413	19166	19166	F_P18_M10	-1	0	0	0	-1	0	-1	38	0	0	33	0	5	0	0	G	A	AG	0.868421	0.131579	0.151515	0.389377
11951	1413	19166	19166	F_P5_F1	-1	0	0	0	-1	0	-1	17	0	0	6	0	11	0	0	G	G	AG	0.352941	0.352941	0.545455	0.649248
11952	1413	19166	19166	F_P9_F1	-1	0	0	0	-1	0	-1	25	0	0	9	0	16	0	0	G	G	AG	0.36	0.36	0.5625	0.653418
11953	1414	19174	19174	F_G121_F3	-1	0	0	0	-1	0	-1	12	0	0	8	0	4	0	0	A	A	AG	0.333333	0.333333	0.5	0.636514
11954	1414	19174	19174	F_G122_F9	-1	0	0	0	-1	0	-1	15	0	0	7	0	8	0	0	A	G	AG	0.533333	0.466667	0.875	0.690923
11955	1414	19174	19174	F_G156_F5	-1	0	0	0	-1	0	-1	31	1	1	12	0	19	0	0	A	G	AG	0.612903	0.387097	0.631579	0.667432
11956	1414	19174	19174	F_N21_F1	-1	0	0	0	-1	0	-1	10	0	0	0	0	10	0	0	A	G	GG	1	0	0	0
11957	1414	19174	19174	F_N21_F3	-1	0	0	0	-1	0	-1	22	0	0	14	0	8	0	0	A	A	AG	0.363636	0.363636	0.571429	0.655482
11958	1414	19174	19174	F_P13_F5	-1	0	0	0	-1	0	-1	20	0	0	13	0	7	0	0	A	A	AG	0.35	0.35	0.538462	0.647447
11959	1414	19174	19174	F_P13_M2	-1	0	0	0	-1	0	-1	17	1	1	7	0	10	0	0	A	G	AG	0.588235	0.411765	0.7	0.677494
11960	1414	19174	19174	F_P14_F9	-1	0	0	0	-1	0	-1	13	1	1	7	0	6	0	0	A	A	AG	0.461538	0.461538	0.857143	0.690186
11961	1414	19174	19174	F_P17_F5	-1	0	0	0	-1	0	-1	71	1	1	16	0	55	0	0	A	G	AG	0.774648	0.225352	0.290909	0.533599
11962	1414	19174	19174	F_P18_F9	-1	0	0	0	-1	0	-1	37	0	0	12	0	25	0	0	A	G	AG	0.675676	0.324324	0.48	0.630086
11963	1414	19174	19174	F_P18_M10	-1	0	0	0	-1	0	-1	34	0	0	3	1	30	0	0	A	G	AG	0.911765	0.117647	0.1	0.428368
11964	1414	19174	19174	F_P5_F1	-1	0	0	0	-1	0	-1	17	0	0	11	0	6	0	0	A	A	AG	0.352941	0.352941	0.545455	0.649248
11965	1414	19174	19174	F_P9_F1	-1	0	0	0	-1	0	-1	24	0	0	15	0	9	0	0	A	A	AG	0.375	0.375	0.6	0.661563
12129	1430	5621	31993	F_G121_F3	-1	0	0	0	-1	0	-1	12	0	0	8	0	4	0	0	A	A	AG	0.333333	0.333333	0.5	0.636514
12130	1430	5621	31993	F_G122_F9	-1	0	0	0	-1	0	-1	22	0	0	6	0	16	0	0	A	G	AG	0.727273	0.272727	0.375	0.585953
12131	1430	5621	31993	F_G135_F3	-1	0	0	0	-1	0	-1	18	0	0	7	0	11	0	0	A	G	AG	0.611111	0.388889	0.636364	0.668248
12132	1430	5621	31993	F_G149_F3	-1	0	0	0	-1	0	-1	12	0	0	6	0	6	0	0	A	A	AG	0.5	0.5	1	0.693147
12133	1430	5621	31993	F_G156_F5	-1	0	0	0	-1	0	-1	22	1	1	14	0	8	0	0	A	A	AG	0.363636	0.363636	0.571429	0.655482
12134	1430	5621	31993	F_N21_F3	-1	0	0	0	-1	0	-1	34	1	0	27	0	7	0	0	A	A	AG	0.205882	0.205882	0.259259	0.50845
12135	1430	5621	31993	F_P13_F5	-1	0	0	0	-1	0	-1	30	0	0	4	0	26	0	0	A	G	AG	0.866667	0.133333	0.153846	0.392674
12136	1430	5621	31993	F_P13_M2	-1	0	0	0	-1	0	-1	11	0	0	7	0	4	0	0	A	A	AG	0.363636	0.363636	0.571429	0.655482
12137	1430	5621	31993	F_P14_F9	-1	0	0	0	-1	0	-1	12	1	1	2	0	10	0	0	A	G	AG	0.833333	0.166667	0.2	0.450561
12138	1430	5621	31993	F_P17_F5	-1	0	0	0	-1	0	-1	53	0	0	48	0	5	0	0	A	A	AG	0.0943396	0.0943396	0.104167	0.312465
12139	1430	5621	31993	F_P18_F9	-1	0	0	0	-1	0	-1	17	0	0	7	0	10	0	0	A	G	AG	0.588235	0.411765	0.7	0.677494
12140	1430	5621	31993	F_P18_M10	-1	0	0	0	-1	0	-1	41	1	1	12	0	29	0	0	A	G	AG	0.707317	0.292683	0.413793	0.604536
12141	1430	5621	31993	F_P5_F1	-1	0	0	0	-1	0	-1	16	0	0	11	0	5	0	0	A	A	AG	0.3125	0.3125	0.454545	0.621086
12142	1430	5621	31993	F_P9_F1	-1	0	0	0	-1	0	-1	26	0	1	8	0	18	0	0	A	G	AG	0.692308	0.307692	0.444444	0.617242
12171	1433	6461	32833	F_G121_F3	-1	0	0	0	-1	0	-1	13	0	0	0	5	0	0	8	C	T	CT	0.615385	0.384615	0.625	0.666278
12172	1433	6461	32833	F_G122_F9	-1	0	0	0	-1	0	-1	14	0	0	0	3	1	0	10	C	T	CT	0.785714	0.285714	0.3	0.758937
12173	1433	6461	32833	F_G135_F3	-1	0	0	0	-1	0	-1	13	0	0	1	7	0	0	5	C	C	CT	0.461538	0.461538	0.714286	0.898137
12174	1433	6461	32833	F_G149_F3	-1	0	0	0	-1	0	-1	10	0	0	0	5	0	0	5	C	C	CT	0.5	0.5	1	0.693147
12175	1433	6461	32833	F_G156_F5	-1	0	0	0	-1	0	-1	18	0	0	0	6	0	0	12	C	T	CT	0.666667	0.333333	0.5	0.636514
12176	1433	6461	32833	F_N21_F1	-1	0	0	0	-1	0	-1	14	0	0	0	6	0	0	8	C	T	CT	0.571429	0.428571	0.75	0.682908
12177	1433	6461	32833	F_N21_F3	-1	0	0	0	-1	0	-1	14	1	1	0	6	0	0	8	C	T	CT	0.571429	0.428571	0.75	0.682908
12178	1433	6461	32833	F_P13_F5	-1	0	0	0	-1	0	-1	31	0	0	0	26	0	0	5	C	C	CT	0.16129	0.16129	0.192308	0.441803
12179	1433	6461	32833	F_P13_M2	-1	0	0	0	-1	0	-1	11	0	0	0	1	0	0	10	C	T	CT	0.909091	0.0909091	0.1	0.304636
12180	1433	6461	32833	F_P14_F9	-1	0	0	0	-1	0	-1	11	1	1	0	6	0	0	5	C	C	CT	0.454545	0.454545	0.833333	0.689009
12181	1433	6461	32833	F_P17_F5	-1	0	0	0	-1	0	-1	58	0	0	0	11	0	0	47	C	T	CT	0.810345	0.189655	0.234043	0.485723
12182	1433	6461	32833	F_P18_F9	-1	0	0	0	-1	0	-1	17	0	0	0	4	0	0	13	C	T	CT	0.764706	0.235294	0.307692	0.545595
12183	1433	6461	32833	F_P18_M10	-1	0	0	0	-1	0	-1	24	0	0	0	16	0	0	8	C	C	CT	0.333333	0.333333	0.5	0.636514
12184	1433	6461	32833	F_P5_F1	-1	0	0	0	-1	0	-1	17	0	0	0	8	0	0	9	C	T	CT	0.529412	0.470588	0.888889	0.691416
12185	1433	6461	32833	F_P5_F5	-1	0	0	0	-1	0	-1	12	0	0	0	8	0	0	4	C	C	CT	0.333333	0.333333	0.5	0.636514
12186	1433	6461	32833	F_P9_F1	-1	0	0	0	-1	0	-1	24	0	0	0	18	0	0	6	C	C	CT	0.25	0.25	0.333333	0.562335
12187	1434	6464	32836	F_G121_F3	-1	0	0	0	-1	0	-1	15	0	0	9	0	6	0	0	G	A	AG	0.6	0.4	0.666667	0.673012
12188	1434	6464	32836	F_G122_F9	-1	0	0	0	-1	0	-1	14	0	0	10	0	3	0	1	G	A	AG	0.785714	0.285714	0.3	0.758937
12189	1434	6464	32836	F_G135_F3	-1	0	0	0	-1	0	-1	14	0	0	6	0	8	0	0	G	G	AG	0.428571	0.428571	0.75	0.682908
12190	1434	6464	32836	F_G149_F3	-1	0	0	0	-1	0	-1	10	0	0	5	0	5	0	0	G	A	AG	0.5	0.5	1	0.693147
12191	1434	6464	32836	F_G156_F5	-1	0	0	0	-1	0	-1	16	0	0	10	0	6	0	0	G	A	AG	0.625	0.375	0.6	0.661563
12192	1434	6464	32836	F_N21_F1	-1	0	0	0	-1	0	-1	15	1	0	9	0	6	0	0	G	A	AG	0.6	0.4	0.666667	0.673012
12193	1434	6464	32836	F_N21_F3	-1	0	0	0	-1	0	-1	15	1	1	9	0	6	0	0	G	A	AG	0.6	0.4	0.666667	0.673012
12194	1434	6464	32836	F_P13_F5	-1	0	0	0	-1	0	-1	31	0	0	5	0	26	0	0	G	G	AG	0.16129	0.16129	0.192308	0.441803
12195	1434	6464	32836	F_P13_M2	-1	0	0	0	-1	0	-1	13	1	0	12	0	1	0	0	G	A	AG	0.923077	0.0769231	0.0833333	0.271189
12196	1434	6464	32836	F_P14_F9	-1	0	0	0	-1	0	-1	10	0	0	4	0	6	0	0	G	G	AG	0.4	0.4	0.666667	0.673012
12197	1434	6464	32836	F_P17_F5	-1	0	0	0	-1	0	-1	58	0	0	48	0	10	0	0	G	A	AG	0.827586	0.172414	0.208333	0.459693
12198	1434	6464	32836	F_P18_F9	-1	0	0	0	-1	0	-1	17	0	0	13	0	4	0	0	G	A	AG	0.764706	0.235294	0.307692	0.545595
12199	1434	6464	32836	F_P18_M10	-1	0	0	0	-1	0	-1	24	0	0	6	0	18	0	0	G	G	AG	0.25	0.25	0.333333	0.562335
12200	1434	6464	32836	F_P5_F1	-1	0	0	0	-1	0	-1	18	0	0	10	0	8	0	0	G	A	AG	0.555556	0.444444	0.8	0.686962
12201	1434	6464	32836	F_P5_F5	-1	0	0	0	-1	0	-1	12	0	0	4	0	8	0	0	G	G	AG	0.333333	0.333333	0.5	0.636514
12202	1434	6464	32836	F_P9_F1	-1	0	0	0	-1	0	-1	24	0	0	6	0	18	0	0	G	G	AG	0.25	0.25	0.333333	0.562335
12203	1435	6468	32840	F_G121_F3	-1	0	0	0	-1	0	-1	14	0	0	5	0	9	0	0	A	G	AG	0.642857	0.357143	0.555556	0.651757
12204	1435	6468	32840	F_G122_F9	-1	0	0	0	-1	0	-1	14	0	0	4	0	10	0	0	A	G	AG	0.714286	0.285714	0.4	0.59827
12205	1435	6468	32840	F_G135_F3	-1	0	0	0	-1	0	-1	14	0	0	8	0	6	0	0	A	A	AG	0.428571	0.428571	0.75	0.682908
12206	1435	6468	32840	F_G149_F3	-1	0	0	0	-1	0	-1	10	0	0	5	0	5	0	0	A	A	AG	0.5	0.5	1	0.693147
12207	1435	6468	32840	F_G156_F5	-1	0	0	0	-1	0	-1	15	0	0	4	0	10	0	1	A	G	AG	0.733333	0.333333	0.4	0.803315
12208	1435	6468	32840	F_N21_F1	-1	0	0	0	-1	0	-1	15	1	0	6	0	9	0	0	A	G	AG	0.6	0.4	0.666667	0.673012
12209	1435	6468	32840	F_N21_F3	-1	0	0	0	-1	0	-1	13	1	1	4	0	9	0	0	A	G	AG	0.692308	0.307692	0.444444	0.617242
12210	1435	6468	32840	F_P13_F5	-1	0	0	0	-1	0	-1	29	0	0	24	0	5	0	0	A	A	AG	0.172414	0.172414	0.208333	0.459693
12211	1435	6468	32840	F_P13_M2	-1	0	0	0	-1	0	-1	11	0	0	0	0	11	0	0	A	G	GG	1	0	0	0
12212	1435	6468	32840	F_P14_F9	-1	0	0	0	-1	0	-1	10	0	0	6	0	4	0	0	A	A	AG	0.4	0.4	0.666667	0.673012
12213	1435	6468	32840	F_P17_F5	-1	0	0	0	-1	0	-1	57	0	0	10	0	47	0	0	A	G	AG	0.824561	0.175439	0.212766	0.464406
12214	1435	6468	32840	F_P18_F9	-1	0	0	0	-1	0	-1	17	0	0	4	0	13	0	0	A	G	AG	0.764706	0.235294	0.307692	0.545595
12215	1435	6468	32840	F_P18_M10	-1	0	0	0	-1	0	-1	25	0	0	18	0	7	0	0	A	A	AG	0.28	0.28	0.388889	0.592953
12216	1435	6468	32840	F_P5_F1	-1	0	0	0	-1	0	-1	18	0	0	8	0	10	0	0	A	G	AG	0.555556	0.444444	0.8	0.686962
12217	1435	6468	32840	F_P5_F5	-1	0	0	0	-1	0	-1	11	0	0	7	0	4	0	0	A	A	AG	0.363636	0.363636	0.571429	0.655482
12218	1435	6468	32840	F_P9_F1	-1	0	0	0	-1	0	-1	23	0	0	17	0	6	0	0	A	A	AG	0.26087	0.26087	0.352941	0.573964
12219	1436	6472	32844	F_G121_F3	-1	0	0	0	-1	0	-1	14	0	0	5	0	9	0	0	A	G	AG	0.642857	0.357143	0.555556	0.651757
12220	1436	6472	32844	F_G122_F9	-1	0	0	0	-1	0	-1	13	0	0	4	0	9	0	0	A	G	AG	0.692308	0.307692	0.444444	0.617242
12221	1436	6472	32844	F_G135_F3	-1	0	0	0	-1	0	-1	14	0	0	8	0	6	0	0	A	A	AG	0.428571	0.428571	0.75	0.682908
12222	1436	6472	32844	F_G149_F3	-1	0	0	0	-1	0	-1	10	0	0	5	0	5	0	0	A	A	AG	0.5	0.5	1	0.693147
12223	1436	6472	32844	F_G156_F5	-1	0	0	0	-1	0	-1	15	0	0	4	0	10	0	1	A	G	AG	0.733333	0.333333	0.4	0.803315
12224	1436	6472	32844	F_N21_F1	-1	0	0	0	-1	0	-1	14	0	0	0	0	14	0	0	A	G	GG	1	0	0	0
12225	1436	6472	32844	F_N21_F3	-1	0	0	0	-1	0	-1	13	1	1	2	0	11	0	0	A	G	AG	0.846154	0.153846	0.181818	0.429323
12226	1436	6472	32844	F_P13_F5	-1	0	0	0	-1	0	-1	25	0	0	21	0	4	0	0	A	A	AG	0.16	0.16	0.190476	0.43967
12227	1436	6472	32844	F_P13_M2	-1	0	0	0	-1	0	-1	11	0	0	0	0	11	0	0	A	G	GG	1	0	0	0
12228	1436	6472	32844	F_P14_F9	-1	0	0	0	-1	0	-1	11	1	1	6	0	5	0	0	A	A	AG	0.454545	0.454545	0.833333	0.689009
12229	1436	6472	32844	F_P17_F5	-1	0	0	0	-1	0	-1	58	0	0	10	0	48	0	0	A	G	AG	0.827586	0.172414	0.208333	0.459693
12230	1436	6472	32844	F_P18_F9	-1	0	0	0	-1	0	-1	17	0	0	4	0	13	0	0	A	G	AG	0.764706	0.235294	0.307692	0.545595
12231	1436	6472	32844	F_P18_M10	-1	0	0	0	-1	0	-1	25	0	0	18	0	7	0	0	A	A	AG	0.28	0.28	0.388889	0.592953
12232	1436	6472	32844	F_P5_F1	-1	0	0	0	-1	0	-1	18	0	0	6	0	12	0	0	A	G	AG	0.666667	0.333333	0.5	0.636514
12233	1436	6472	32844	F_P5_F5	-1	0	0	0	-1	0	-1	11	0	0	7	0	4	0	0	A	A	AG	0.363636	0.363636	0.571429	0.655482
12234	1436	6472	32844	F_P9_F1	-1	0	0	0	-1	0	-1	23	0	0	17	0	6	0	0	A	A	AG	0.26087	0.26087	0.352941	0.573964
12625	1472	28366	28366	F_G121_F3	-1	0	0	0	-1	0	-1	11	0	0	6	0	5	0	0	G	A	AG	0.545455	0.454545	0.833333	0.689009
12626	1472	28366	28366	F_G122_F9	-1	0	0	0	-1	0	-1	10	0	0	5	0	5	0	0	G	A	AG	0.5	0.5	1	0.693147
12627	1472	28366	28366	F_G135_F3	-1	0	0	0	-1	0	-1	15	0	0	6	0	9	0	0	G	G	AG	0.4	0.4	0.666667	0.673012
12628	1472	28366	28366	F_N29_F5	-1	0	0	0	-1	0	-1	14	1	1	6	0	8	0	0	G	G	AG	0.428571	0.428571	0.75	0.682908
12629	1472	28366	28366	F_P13_F5	-1	0	0	0	-1	0	-1	23	0	0	18	0	5	0	0	G	A	AG	0.782609	0.217391	0.277778	0.523586
12630	1472	28366	28366	F_P14_F9	-1	0	0	0	-1	0	-1	11	1	1	8	0	3	0	0	G	A	AG	0.727273	0.272727	0.375	0.585953
12631	1472	28366	28366	F_P17_F5	-1	0	0	0	-1	0	-1	53	0	0	4	0	49	0	0	G	G	AG	0.0754717	0.0754717	0.0816327	0.267568
12632	1472	28366	28366	F_P18_F9	-1	0	0	0	-1	0	-1	33	0	0	31	1	1	0	0	G	A	AC	0.969697	0.0606061	0.0322581	0.270641
12633	1472	28366	28366	F_P18_M10	-1	0	0	0	-1	0	-1	30	0	0	8	0	22	0	0	G	G	AG	0.266667	0.266667	0.363636	0.579915
12634	1473	2596	2596	F_G135_F3	-1	0	0	0	-1	0	-1	15	0	0	0	13	0	0	2	T	C	CT	0.866667	0.133333	0.153846	0.392674
12635	1473	2596	2596	F_G149_F3	-1	0	0	0	-1	0	-1	12	0	0	0	6	0	0	6	T	C	CT	0.5	0.5	1	0.693147
12636	1473	2596	2596	F_G156_F5	-1	0	0	0	-1	0	-1	24	1	1	0	13	0	0	11	T	C	CT	0.541667	0.458333	0.846154	0.689671
12637	1473	2596	2596	F_N21_F3	-1	0	0	0	-1	0	-1	32	0	0	0	26	0	0	6	T	C	CT	0.8125	0.1875	0.230769	0.482578
12638	1473	2596	2596	F_P13_F5	-1	0	0	0	-1	0	-1	30	0	0	0	29	0	0	1	T	C	CT	0.966667	0.0333333	0.0344828	0.146145
12639	1473	2596	2596	F_P14_F9	-1	0	0	0	-1	0	-1	11	0	0	0	11	0	0	0	T	C	CC	1	0	0	0
12640	1473	2596	2596	F_P17_F5	-1	0	0	0	-1	0	-1	52	0	0	1	51	0	0	0	T	C	AC	1	0.0192308	0.0196078	0.0950301
12641	1473	2596	2596	F_P18_F9	-1	0	0	0	-1	0	-1	28	0	0	0	20	0	0	8	T	C	CT	0.714286	0.285714	0.4	0.59827
12642	1473	2596	2596	F_P18_M10	-1	0	0	0	-1	0	-1	24	0	0	0	24	0	0	0	T	C	CC	1	0	0	0
12643	1473	2596	2596	F_P9_F1	-1	0	0	0	-1	0	-1	19	0	0	0	16	0	0	3	T	C	CT	0.842105	0.157895	0.1875	0.436162
12678	1477	4662	4662	F_G122_F9	-1	0	0	0	-1	0	-1	22	1	1	0	16	1	0	5	T	C	CT	0.772727	0.272727	0.3125	0.708833
12679	1477	4662	4662	F_G135_F3	-1	0	0	0	-1	0	-1	12	0	0	0	8	0	0	4	T	C	CT	0.666667	0.333333	0.5	0.636514
12680	1477	4662	4662	F_G149_F3	-1	0	0	0	-1	0	-1	10	0	0	0	5	0	0	5	T	C	CT	0.5	0.5	1	0.693147
12681	1477	4662	4662	F_G156_F5	-1	0	0	0	-1	0	-1	25	1	1	0	20	0	0	5	T	C	CT	0.8	0.2	0.25	0.500402
12682	1477	4662	4662	F_N21_F3	-1	0	0	0	-1	0	-1	27	0	0	0	22	0	0	5	T	C	CT	0.814815	0.185185	0.227273	0.479166
12683	1477	4662	4662	F_P13_F5	-1	0	0	0	-1	0	-1	33	0	0	0	31	0	0	2	T	C	CT	0.939394	0.0606061	0.0645161	0.228632
12684	1477	4662	4662	F_P13_M2	-1	0	0	0	-1	0	-1	14	1	1	0	14	0	0	0	T	C	CC	1	0	0	0
12685	1477	4662	4662	F_P14_F9	-1	0	0	0	-1	0	-1	12	1	1	0	10	0	0	2	T	C	CT	0.833333	0.166667	0.2	0.450561
12686	1477	4662	4662	F_P17_F5	-1	0	0	0	-1	0	-1	57	0	0	0	49	0	0	8	T	C	CT	0.859649	0.140351	0.163265	0.4056
12687	1477	4662	4662	F_P18_F9	-1	0	0	0	-1	0	-1	37	1	1	0	34	0	0	3	T	C	CT	0.918919	0.0810811	0.0882353	0.281402
12688	1477	4662	4662	F_P18_M10	-1	0	0	0	-1	0	-1	45	1	1	1	44	0	0	0	T	C	AC	1	0.0222222	0.0227273	0.106566
12689	1477	4662	4662	F_P5_F1	-1	0	0	0	-1	0	-1	12	0	0	0	12	0	0	0	T	C	CC	1	0	0	0
12690	1477	4662	4662	F_P5_F5	-1	0	0	0	-1	0	-1	21	1	1	0	19	0	0	2	T	C	CT	0.904762	0.0952381	0.105263	0.314492
12691	1477	4662	4662	F_P9_F1	-1	0	0	0	-1	0	-1	13	0	0	0	13	0	0	0	T	C	CC	1	0	0	0
12692	1478	9274	9274	F_G156_F5	-1	0	0	0	-1	0	-1	14	0	0	5	0	9	0	0	G	G	AG	0.357143	0.357143	0.555556	0.651757
12693	1478	9274	9274	F_N21_F1	-1	0	0	0	-1	0	-1	15	0	0	6	0	9	0	0	G	G	AG	0.4	0.4	0.666667	0.673012
12694	1478	9274	9274	F_P13_F5	-1	0	0	0	-1	0	-1	36	0	0	8	0	28	0	0	G	G	AG	0.222222	0.222222	0.285714	0.529706
12695	1478	9274	9274	F_P14_F9	-1	0	0	0	-1	0	-1	10	0	0	4	0	6	0	0	G	G	AG	0.4	0.4	0.666667	0.673012
12696	1478	9274	9274	F_P17_F5	-1	0	0	0	-1	0	-1	55	0	0	31	0	24	0	0	G	A	AG	0.563636	0.436364	0.774194	0.685026
12697	1478	9274	9274	F_P18_F9	-1	0	0	0	-1	0	-1	29	0	0	5	0	24	0	0	G	G	AG	0.172414	0.172414	0.208333	0.459693
12698	1479	9292	9292	F_G121_F3	-1	0	0	0	-1	0	-1	10	0	0	0	0	4	0	6	T	T	GT	0.4	0.4	0.666667	0.673012
12699	1479	9292	9292	F_G135_F3	-1	0	0	0	-1	0	-1	14	0	0	0	0	7	0	7	T	G	GT	0.5	0.5	1	0.693147
12700	1479	9292	9292	F_G156_F5	-1	0	0	0	-1	0	-1	15	0	0	0	0	13	0	2	T	G	GT	0.866667	0.133333	0.153846	0.392674
12701	1479	9292	9292	F_N21_F1	-1	0	0	0	-1	0	-1	14	0	0	0	0	7	0	7	T	G	GT	0.5	0.5	1	0.693147
12702	1479	9292	9292	F_P13_F5	-1	0	0	0	-1	0	-1	40	0	0	0	0	11	0	29	T	T	GT	0.275	0.275	0.37931	0.588169
12703	1479	9292	9292	F_P14_F9	-1	0	0	0	-1	0	-1	11	1	1	0	0	4	0	7	T	T	GT	0.363636	0.363636	0.571429	0.655482
12704	1479	9292	9292	F_P17_F5	-1	0	0	0	-1	0	-1	58	0	0	0	0	51	0	7	T	G	GT	0.87931	0.12069	0.137255	0.368297
12705	1479	9292	9292	F_P18_F9	-1	0	0	0	-1	0	-1	32	0	0	0	0	5	0	27	T	T	GT	0.15625	0.15625	0.185185	0.433399
12706	1479	9292	9292	F_P5_F5	-1	0	0	0	-1	0	-1	13	0	0	0	0	4	0	9	T	T	GT	0.307692	0.307692	0.444444	0.617242
12707	1479	9292	9292	F_P9_F1	-1	0	0	0	-1	0	-1	17	0	0	0	0	4	0	13	T	T	GT	0.235294	0.235294	0.307692	0.545595
12848	1494	15051	38385	F_G121_F3	-1	0	0	0	-1	0	-1	27	1	1	0	22	0	0	5	C	C	CT	0.185185	0.185185	0.227273	0.479166
12849	1494	15051	38385	F_G122_F9	-1	0	0	0	-1	0	-1	25	1	1	0	17	0	0	8	C	C	CT	0.32	0.32	0.470588	0.626869
12850	1494	15051	38385	F_G135_F3	-1	0	0	0	-1	0	-1	22	1	1	0	18	0	0	4	C	C	CT	0.181818	0.181818	0.222222	0.474139
12851	1494	15051	38385	F_N21_F3	-1	0	0	0	-1	0	-1	42	1	1	0	34	0	0	8	C	C	CT	0.190476	0.190476	0.235294	0.486913
12852	1494	15051	38385	F_P13_F5	-1	0	0	0	-1	0	-1	46	1	1	0	42	0	0	4	C	C	CT	0.0869565	0.0869565	0.0952381	0.295439
12853	1494	15051	38385	F_P13_M2	-1	0	0	0	-1	0	-1	13	1	1	0	9	0	0	4	C	C	CT	0.307692	0.307692	0.444444	0.617242
12854	1494	15051	38385	F_P14_F9	-1	0	0	0	-1	0	-1	11	1	1	0	7	0	0	4	C	C	CT	0.363636	0.363636	0.571429	0.655482
12855	1494	15051	38385	F_P17_F5	-1	0	0	0	-1	0	-1	63	1	1	0	49	0	0	14	C	C	CT	0.222222	0.222222	0.285714	0.529706
12856	1494	15051	38385	F_P18_F9	-1	0	0	0	-1	0	-1	36	1	1	0	31	0	0	5	C	C	CT	0.138889	0.138889	0.16129	0.402941
12857	1494	15051	38385	F_P18_M10	-1	0	0	0	-1	0	-1	49	1	1	0	41	0	0	8	C	C	CT	0.163265	0.163265	0.195122	0.445045
12858	1494	15051	38385	F_P5_F1	-1	0	0	0	-1	0	-1	21	1	1	0	17	0	0	4	C	C	CT	0.190476	0.190476	0.235294	0.486913
12859	1494	15051	38385	F_P9_F1	-1	0	0	0	-1	0	-1	15	0	0	0	11	0	0	4	C	C	CT	0.266667	0.266667	0.363636	0.579915
12860	1495	15062	38396	F_G121_F3	-1	0	0	0	-1	0	-1	26	1	1	6	5	15	0	0	G	G	AG	0.423077	0.423077	0.4	0.97277
12861	1495	15062	38396	F_G121_F5	-1	0	0	0	-1	0	-1	13	1	1	9	3	1	0	0	G	A	AC	0.923077	0.307692	0.333333	0.790268
12862	1495	15062	38396	F_G122_F9	-1	0	0	0	-1	0	-1	26	1	1	0	9	17	0	0	G	G	CG	0.346154	0.346154	0.529412	0.645033
12863	1495	15062	38396	F_G135_F3	-1	0	0	0	-1	0	-1	22	1	1	9	4	9	0	0	G	A	AG	0.590909	0.590909	1	1.04126
12864	1495	15062	38396	F_G142_F5	-1	0	0	0	-1	0	-1	11	1	1	7	0	4	0	0	G	A	AG	0.636364	0.363636	0.571429	0.655482
12865	1495	15062	38396	F_G149_F3	-1	0	0	0	-1	0	-1	15	1	1	6	3	6	0	0	G	A	AG	0.6	0.6	1	1.05492
12866	1495	15062	38396	F_G156_F5	-1	0	0	0	-1	0	-1	19	0	0	2	3	14	0	0	G	G	CG	0.263158	0.263158	0.214286	0.753442
12867	1495	15062	38396	F_N21_F1	-1	0	0	0	-1	0	-1	13	0	0	1	4	8	0	0	G	G	CG	0.384615	0.384615	0.5	0.858741
12868	1495	15062	38396	F_N21_F3	-1	0	0	0	-1	0	-1	43	1	1	0	11	32	0	0	G	G	CG	0.255814	0.255814	0.34375	0.568633
12869	1495	15062	38396	F_N21_F5	-1	0	0	0	-1	0	-1	12	1	1	3	1	8	0	0	G	G	AG	0.333333	0.333333	0.375	0.823959
12870	1495	15062	38396	F_P13_F5	-1	0	0	0	-1	0	-1	43	1	1	15	5	23	0	0	G	G	AG	0.465116	0.465116	0.652174	0.952263
12871	1495	15062	38396	F_P13_M2	-1	0	0	0	-1	0	-1	13	1	1	0	4	9	0	0	G	G	CG	0.307692	0.307692	0.444444	0.617242
12872	1495	15062	38396	F_P14_F9	-1	0	0	0	-1	0	-1	13	1	1	2	6	5	0	0	G	C	CG	0.615385	0.538462	0.833333	1.01233
12873	1495	15062	38396	F_P17_F5	-1	0	0	0	-1	0	-1	64	1	1	7	18	39	0	0	G	G	CG	0.390625	0.390625	0.461538	0.900649
12874	1495	15062	38396	F_P18_F9	-1	0	0	0	-1	0	-1	36	1	1	7	5	24	0	0	G	G	AG	0.333333	0.333333	0.291667	0.862912
12875	1495	15062	38396	F_P18_M10	-1	0	0	0	-1	0	-1	47	1	1	1	11	35	0	0	G	G	CG	0.255319	0.255319	0.314286	0.641338
12876	1495	15062	38396	F_P5_F1	-1	0	0	0	-1	0	-1	22	1	1	5	4	12	0	1	G	G	AG	0.454545	0.454545	0.416667	1.1178
12877	1495	15062	38396	F_P5_F5	-1	0	0	0	-1	0	-1	10	0	0	5	2	3	0	0	G	A	AG	0.7	0.5	0.6	1.02965
12878	1495	15062	38396	F_P9_F1	-1	0	0	0	-1	0	-1	15	0	0	2	4	9	0	0	G	G	CG	0.4	0.4	0.444444	0.927617
12879	1496	15063	38397	F_G121_F3	-1	0	0	0	-1	0	-1	26	1	1	0	21	0	0	5	C	C	CT	0.192308	0.192308	0.238095	0.489552
12880	1496	15063	38397	F_G122_F9	-1	0	0	0	-1	0	-1	26	1	1	0	17	0	0	9	C	C	CT	0.346154	0.346154	0.529412	0.645033
12881	1496	15063	38397	F_G135_F3	-1	0	0	0	-1	0	-1	24	1	1	0	19	0	0	5	C	C	CT	0.208333	0.208333	0.263158	0.51174
12882	1496	15063	38397	F_N21_F1	-1	0	0	0	-1	0	-1	13	0	0	0	9	0	0	4	C	C	CT	0.307692	0.307692	0.444444	0.617242
12883	1496	15063	38397	F_N21_F3	-1	0	0	0	-1	0	-1	43	1	1	0	32	0	0	11	C	C	CT	0.255814	0.255814	0.34375	0.568633
12884	1496	15063	38397	F_P13_F5	-1	0	0	0	-1	0	-1	44	1	1	0	39	0	0	5	C	C	CT	0.113636	0.113636	0.128205	0.354051
12885	1496	15063	38397	F_P13_M2	-1	0	0	0	-1	0	-1	13	1	1	0	9	0	0	4	C	C	CT	0.307692	0.307692	0.444444	0.617242
12886	1496	15063	38397	F_P14_F9	-1	0	0	0	-1	0	-1	13	1	1	0	7	0	0	6	C	C	CT	0.461538	0.461538	0.857143	0.690186
12887	1496	15063	38397	F_P17_F5	-1	0	0	0	-1	0	-1	66	1	1	0	47	0	0	19	C	C	CT	0.287879	0.287879	0.404255	0.600241
12888	1496	15063	38397	F_P18_F9	-1	0	0	0	-1	0	-1	36	1	1	0	31	0	0	5	C	C	CT	0.138889	0.138889	0.16129	0.402941
12889	1496	15063	38397	F_P18_M10	-1	0	0	0	-1	0	-1	47	1	1	0	36	0	0	11	C	C	CT	0.234043	0.234043	0.305556	0.544115
12890	1496	15063	38397	F_P5_F1	-1	0	0	0	-1	0	-1	22	1	1	0	18	0	0	4	C	C	CT	0.181818	0.181818	0.222222	0.474139
12891	1496	15063	38397	F_P9_F1	-1	0	0	0	-1	0	-1	15	0	0	0	11	0	0	4	C	C	CT	0.266667	0.266667	0.363636	0.579915
12892	1497	15160	38494	F_G122_F9	-1	0	0	0	-1	0	-1	22	1	1	17	0	5	0	0	A	A	AG	0.227273	0.227273	0.294118	0.53596
12893	1497	15160	38494	F_P14_F9	-1	0	0	0	-1	0	-1	13	1	1	9	0	4	0	0	A	A	AG	0.307692	0.307692	0.444444	0.617242
12894	1497	15160	38494	F_P18_M10	-1	0	0	0	-1	0	-1	54	1	1	47	0	7	0	0	A	A	AG	0.12963	0.12963	0.148936	0.385682
12952	1504	1033	1033	F_G122_F9	-1	0	0	0	-1	0	-1	22	1	1	3	17	0	0	2	C	C	AC	0.227273	0.227273	0.176471	0.688917
12953	1504	1033	1033	F_G135_F3	-1	0	0	0	-1	0	-1	12	0	0	4	7	0	0	1	C	C	AC	0.416667	0.416667	0.571429	0.887694
12954	1504	1033	1033	F_G156_F5	-1	0	0	0	-1	0	-1	21	1	1	4	17	0	0	0	C	C	AC	0.190476	0.190476	0.235294	0.486913
12955	1504	1033	1033	F_P14_F9	-1	0	0	0	-1	0	-1	10	0	0	6	4	0	0	0	C	A	AC	0.6	0.4	0.666667	0.673012
12956	1504	1033	1033	F_P17_F5	-1	0	0	0	-1	0	-1	51	0	0	8	42	0	0	1	C	C	AC	0.176471	0.176471	0.190476	0.527558
12957	1504	1033	1033	F_P18_F9	-1	0	0	0	-1	0	-1	27	0	0	12	15	0	0	0	C	C	AC	0.444444	0.444444	0.8	0.686962
13453	1552	17897	40618	F_G121_F5	-1	0	0	0	-1	0	-1	14	1	1	0	10	0	0	4	C	C	CT	0.285714	0.285714	0.4	0.59827
13454	1552	17897	40618	F_N21_F1	-1	0	0	0	-1	0	-1	12	0	0	0	0	0	0	12	C	T	TT	1	0	0	0
13455	1552	17897	40618	F_P14_F9	-1	0	0	0	-1	0	-1	10	0	0	0	6	0	0	4	C	C	CT	0.4	0.4	0.666667	0.673012
13630	1577	11977	11977	F_G156_F5	-1	0	0	0	-1	0	-1	12	0	0	0	7	0	0	5	C	C	CT	0.416667	0.416667	0.714286	0.679193
13631	1577	11977	11977	F_N21_F3	-1	0	0	0	-1	0	-1	34	1	1	0	24	0	0	10	C	C	CT	0.294118	0.294118	0.416667	0.605797
13632	1577	11977	11977	F_P14_F9	-1	0	0	0	-1	0	-1	10	0	0	0	3	0	0	7	C	T	CT	0.7	0.3	0.428571	0.610864
13633	1577	11977	11977	F_P18_F9	-1	0	0	0	-1	0	-1	22	0	0	0	7	0	0	15	C	T	CT	0.681818	0.318182	0.466667	0.625491
13634	1577	11977	11977	F_P18_M10	-1	0	0	0	-1	0	-1	32	0	0	0	23	0	0	9	C	C	CT	0.28125	0.28125	0.391304	0.59413
13656	1581	22683	22683	F_G121_F3	-1	0	0	0	-1	0	-1	12	0	0	9	0	3	0	0	G	A	AG	0.75	0.25	0.333333	0.562335
13657	1581	22683	22683	F_G122_F9	-1	0	0	0	-1	0	-1	13	0	0	4	0	9	0	0	G	G	AG	0.307692	0.307692	0.444444	0.617242
13658	1581	22683	22683	F_G156_F5	-1	0	0	0	-1	0	-1	11	0	0	6	0	5	0	0	G	A	AG	0.545455	0.454545	0.833333	0.689009
13659	1581	22683	22683	F_N21_F3	-1	0	0	0	-1	0	-1	18	0	0	9	0	9	0	0	G	A	AG	0.5	0.5	1	0.693147
13660	1581	22683	22683	F_P13_F5	-1	0	0	0	-1	0	-1	27	0	0	27	0	0	0	0	G	A	AA	1	0	0	0
13661	1581	22683	22683	F_P14_F9	-1	0	0	0	-1	0	-1	10	0	0	7	0	3	0	0	G	A	AG	0.7	0.3	0.428571	0.610864
13662	1581	22683	22683	F_P17_F5	-1	0	0	0	-1	0	-1	44	0	0	39	0	5	0	0	G	A	AG	0.886364	0.113636	0.128205	0.354051
13663	1581	22683	22683	F_P18_F9	-1	0	0	0	-1	0	-1	23	0	0	17	0	6	0	0	G	A	AG	0.73913	0.26087	0.352941	0.573964
13664	1581	22683	22683	F_P18_M10	-1	0	0	0	-1	0	-1	23	0	0	23	0	0	0	0	G	A	AA	1	0	0	0
13665	1581	22683	22683	F_P5_F1	-1	0	0	0	-1	0	-1	11	0	0	6	0	5	0	0	G	A	AG	0.545455	0.454545	0.833333	0.689009
13666	1581	22683	22683	F_P5_F5	-1	0	0	0	-1	0	-1	11	0	0	11	0	0	0	0	G	A	AA	1	0	0	0
13667	1581	22683	22683	F_P9_F1	-1	0	0	0	-1	0	-1	11	0	0	8	0	3	0	0	G	A	AG	0.727273	0.272727	0.375	0.585953
14185	1637	5321	5321	F_G121_F3	-1	0	0	0	-1	0	-1	13	0	0	0	9	0	0	4	C	C	CT	0.307692	0.307692	0.444444	0.617242
14186	1637	5321	5321	F_G122_F9	-1	0	0	0	-1	0	-1	33	1	1	0	24	0	0	9	C	C	CT	0.272727	0.272727	0.375	0.585953
14187	1637	5321	5321	F_G135_F3	-1	0	0	0	-1	0	-1	14	0	0	0	9	0	0	5	C	C	CT	0.357143	0.357143	0.555556	0.651757
14188	1637	5321	5321	F_P13_F5	-1	0	0	0	-1	0	-1	31	0	0	0	4	0	0	27	C	T	CT	0.870968	0.129032	0.148148	0.384543
14189	1637	5321	5321	F_P14_F9	-1	0	0	0	-1	0	-1	11	1	1	0	7	0	0	4	C	C	CT	0.363636	0.363636	0.571429	0.655482
14190	1637	5321	5321	F_P18_F9	-1	0	0	0	-1	0	-1	24	0	0	0	6	0	0	18	C	T	CT	0.75	0.25	0.333333	0.562335
14191	1637	5321	5321	F_P18_M10	-1	0	0	0	-1	0	-1	24	0	0	0	16	0	0	8	C	C	CT	0.333333	0.333333	0.5	0.636514
14192	1637	5321	5321	F_P5_F5	-1	0	0	0	-1	0	-1	10	0	0	0	3	0	0	7	C	T	CT	0.7	0.3	0.428571	0.610864
14193	1637	5321	5321	F_P9_F1	-1	0	0	0	-1	0	-1	23	0	0	0	16	0	0	7	C	C	CT	0.304348	0.304348	0.4375	0.614503
14326	1652	2570	2570	F_P13_F5	-1	0	0	0	-1	0	-1	36	0	0	0	12	0	0	24	C	T	CT	0.666667	0.333333	0.5	0.636514
14327	1652	2570	2570	F_P14_F9	-1	0	0	0	-1	0	-1	12	1	1	0	2	0	0	10	C	T	CT	0.833333	0.166667	0.2	0.450561
14328	1652	2570	2570	F_P17_F5	-1	0	0	0	-1	0	-1	39	0	0	0	34	0	0	5	C	C	CT	0.128205	0.128205	0.147059	0.38296
14329	1652	2570	2570	F_P18_F9	-1	0	0	0	-1	0	-1	28	0	0	0	10	0	0	18	C	T	CT	0.642857	0.357143	0.555556	0.651757
14330	1652	2570	2570	F_P18_M10	-1	0	0	0	-1	0	-1	29	0	0	0	18	0	0	11	C	C	CT	0.37931	0.37931	0.611111	0.663725
14687	1687	7606	7606	F_G121_F3	-1	0	0	0	-1	0	-1	12	0	0	7	0	5	0	0	A	A	AG	0.416667	0.416667	0.714286	0.679193
14688	1687	7606	7606	F_G122_F9	-1	0	0	0	-1	0	-1	30	1	1	16	0	14	0	0	A	A	AG	0.466667	0.466667	0.875	0.690923
14689	1687	7606	7606	F_G135_F3	-1	0	0	0	-1	0	-1	14	0	0	9	0	5	0	0	A	A	AG	0.357143	0.357143	0.555556	0.651757
14690	1687	7606	7606	F_G156_F5	-1	0	0	0	-1	0	-1	12	0	0	5	0	7	0	0	A	G	AG	0.583333	0.416667	0.714286	0.679193
14691	1687	7606	7606	F_N21_F3	-1	0	0	0	-1	0	-1	20	0	0	8	0	12	0	0	A	G	AG	0.6	0.4	0.666667	0.673012
14692	1687	7606	7606	F_N21_F5	-1	0	0	0	-1	0	-1	10	1	1	1	0	9	0	0	A	G	AG	0.9	0.1	0.111111	0.325083
14693	1687	7606	7606	F_P13_F5	-1	0	0	0	-1	0	-1	39	0	0	28	1	10	0	0	A	A	AG	0.282051	0.282051	0.357143	0.680803
14694	1687	7606	7606	F_P14_F9	-1	0	0	0	-1	0	-1	12	1	1	8	0	4	0	0	A	A	AG	0.333333	0.333333	0.5	0.636514
14695	1687	7606	7606	F_P17_F5	-1	0	0	0	-1	0	-1	65	1	1	7	0	58	0	0	A	G	AG	0.892308	0.107692	0.12069	0.341663
14696	1687	7606	7606	F_P18_F9	-1	0	0	0	-1	0	-1	38	1	1	25	0	13	0	0	A	A	AG	0.342105	0.342105	0.52	0.642422
14697	1687	7606	7606	F_P18_M10	-1	0	0	0	-1	0	-1	14	1	1	0	0	14	0	0	A	G	GG	1	0	0	0
14698	1687	7606	7606	F_P5_F1	-1	0	0	0	-1	0	-1	12	0	0	7	0	5	0	0	A	A	AG	0.416667	0.416667	0.714286	0.679193
14699	1687	7606	7606	F_P5_F5	-1	0	0	0	-1	0	-1	13	1	0	8	0	5	0	0	A	A	AG	0.384615	0.384615	0.625	0.666278
14700	1687	7606	7606	F_P9_F1	-1	0	0	0	-1	0	-1	13	0	0	9	0	4	0	0	A	A	AG	0.307692	0.307692	0.444444	0.617242
14750	1692	27312	27312	F_G122_F9	-1	0	0	0	-1	0	-1	22	1	0	0	13	0	0	9	T	C	CT	0.590909	0.409091	0.692308	0.676526
14751	1692	27312	27312	F_G156_F5	-1	0	0	0	-1	0	-1	19	0	0	0	4	0	0	15	T	T	CT	0.210526	0.210526	0.266667	0.514653
14752	1692	27312	27312	F_N21_F3	-1	0	0	0	-1	0	-1	26	0	0	0	14	0	0	12	T	C	CT	0.538462	0.461538	0.857143	0.690186
14753	1692	27312	27312	F_P14_F9	-1	0	0	0	-1	0	-1	11	1	1	0	5	0	0	6	T	T	CT	0.454545	0.454545	0.833333	0.689009
14754	1692	27312	27312	F_P17_F5	-1	0	0	0	-1	0	-1	42	0	0	0	7	0	0	35	T	T	CT	0.166667	0.166667	0.2	0.450561
14755	1692	27312	27312	F_P18_F9	-1	0	0	0	-1	0	-1	35	0	0	0	4	0	0	31	T	T	CT	0.114286	0.114286	0.129032	0.355383
14756	1692	27312	27312	F_P18_M10	-1	0	0	0	-1	0	-1	47	1	1	0	7	0	0	40	T	T	CT	0.148936	0.148936	0.175	0.420859
14757	1692	27312	27312	F_P5_F1	-1	0	0	0	-1	0	-1	15	0	0	0	4	0	0	11	T	T	CT	0.266667	0.266667	0.363636	0.579915
14758	1693	27357	27357	F_G121_F3	-1	0	0	0	-1	0	-1	22	1	1	10	0	0	0	12	A	T	AT	0.545455	0.454545	0.833333	0.689009
14759	1693	27357	27357	F_G122_F9	-1	0	0	0	-1	0	-1	18	0	0	7	0	0	0	11	A	T	AT	0.611111	0.388889	0.636364	0.668248
14760	1693	27357	27357	F_G135_F3	-1	0	0	0	-1	0	-1	12	0	0	7	0	0	0	5	A	A	AT	0.416667	0.416667	0.714286	0.679193
14761	1693	27357	27357	F_G156_F5	-1	0	0	0	-1	0	-1	17	0	0	9	0	0	0	8	A	A	AT	0.470588	0.470588	0.888889	0.691416
14762	1693	27357	27357	F_N21_F3	-1	0	0	0	-1	0	-1	25	0	0	14	0	0	0	11	A	A	AT	0.44	0.44	0.785714	0.68593
14763	1693	27357	27357	F_P13_F5	-1	0	0	0	-1	0	-1	45	1	1	11	0	0	0	34	A	T	AT	0.755556	0.244444	0.323529	0.556149
14764	1693	27357	27357	F_P14_F9	-1	0	0	0	-1	0	-1	10	0	0	4	0	0	0	6	A	T	AT	0.6	0.4	0.666667	0.673012
14765	1693	27357	27357	F_P17_F5	-1	0	0	0	-1	0	-1	43	0	0	36	0	0	0	7	A	A	AT	0.162791	0.162791	0.194444	0.444269
14766	1693	27357	27357	F_P18_F9	-1	0	0	0	-1	0	-1	35	0	0	26	0	0	0	9	A	A	AT	0.257143	0.257143	0.346154	0.570047
14767	1693	27357	27357	F_P18_M10	-1	0	0	0	-1	0	-1	45	1	1	33	0	0	0	12	A	A	AT	0.266667	0.266667	0.363636	0.579915
14768	1693	27357	27357	F_P5_F1	-1	0	0	0	-1	0	-1	16	0	0	7	0	0	0	9	A	T	AT	0.5625	0.4375	0.777778	0.685314
14769	1693	27357	27357	F_P9_F1	-1	0	0	0	-1	0	-1	10	0	0	4	0	0	0	6	A	T	AT	0.6	0.4	0.666667	0.673012
14770	1694	47	29203	F_P14_F9	-1	0	0	0	-1	0	-1	12	1	1	0	4	0	0	8	T	T	CT	0.333333	0.333333	0.5	0.636514
14771	1694	47	29203	F_P17_F5	-1	0	0	0	-1	0	-1	51	0	0	0	7	0	0	44	T	T	CT	0.137255	0.137255	0.159091	0.399949
14772	1695	51	29207	F_P14_F9	-1	0	0	0	-1	0	-1	12	1	1	8	0	4	0	0	A	A	AG	0.333333	0.333333	0.5	0.636514
14773	1696	89	29245	F_G135_F3	-1	0	0	0	-1	0	-1	14	0	0	5	0	9	0	0	G	G	AG	0.357143	0.357143	0.555556	0.651757
14774	1696	89	29245	F_N21_F3	-1	0	0	0	-1	0	-1	20	0	0	5	1	14	0	0	G	G	AG	0.3	0.3	0.357143	0.746033
14775	1696	89	29245	F_P14_F9	-1	0	0	0	-1	0	-1	10	0	0	4	0	6	0	0	G	G	AG	0.4	0.4	0.666667	0.673012
14878	1712	5839	5839	F_G121_F5	-1	0	0	0	-1	0	-1	10	1	1	0	0	0	0	10	C	T	TT	1	0	0	0
14879	1712	5839	5839	F_G122_F9	-1	0	0	0	-1	0	-1	12	0	0	0	0	0	0	12	C	T	TT	1	0	0	0
14880	1712	5839	5839	F_G135_F3	-1	0	0	0	-1	0	-1	16	0	0	0	4	0	0	12	C	T	CT	0.75	0.25	0.333333	0.562335
14881	1712	5839	5839	F_G156_F5	-1	0	0	0	-1	0	-1	13	0	0	0	0	0	0	13	C	T	TT	1	0	0	0
14882	1712	5839	5839	F_N21_F3	-1	0	0	0	-1	0	-1	45	1	1	0	3	0	0	42	C	T	CT	0.933333	0.0666667	0.0714286	0.24493
14883	1712	5839	5839	F_P13_F5	-1	0	0	0	-1	0	-1	26	0	0	0	0	0	0	26	C	T	TT	1	0	0	0
14884	1712	5839	5839	F_P14_F9	-1	0	0	0	-1	0	-1	10	0	0	0	0	0	0	10	C	T	TT	1	0	0	0
14885	1712	5839	5839	F_P17_F5	-1	0	0	0	-1	0	-1	31	1	1	0	0	0	0	31	C	T	TT	1	0	0	0
14886	1712	5839	5839	F_P18_F9	-1	0	0	0	-1	0	-1	26	0	0	0	0	0	0	26	C	T	TT	1	0	0	0
14887	1712	5839	5839	F_P18_M10	-1	0	0	0	-1	0	-1	31	0	0	1	0	0	0	30	C	T	AT	1	0.0322581	0.0333333	0.142506
14888	1712	5839	5839	F_P5_F1	-1	0	0	0	-1	0	-1	11	0	0	0	0	0	0	11	C	T	TT	1	0	0	0
14889	1712	5839	5839	F_P9_F1	-1	0	0	0	-1	0	-1	11	0	0	0	0	0	0	11	C	T	TT	1	0	0	0
14919	1716	17515	17515	F_G121_F3	-1	0	0	0	-1	0	-1	29	1	1	25	4	0	0	0	A	A	AC	0.137931	0.137931	0.16	0.40119
14920	1716	17515	17515	F_G122_F9	-1	0	0	0	-1	0	-1	17	0	0	13	3	0	0	1	A	A	AC	0.235294	0.235294	0.230769	0.677909
14921	1716	17515	17515	F_G122_M10	-1	0	0	0	-1	0	-1	11	1	1	2	9	0	0	0	A	C	AC	0.818182	0.181818	0.222222	0.474139
14922	1716	17515	17515	F_G135_F3	-1	0	0	0	-1	0	-1	30	1	1	19	11	0	0	0	A	A	AC	0.366667	0.366667	0.578947	0.657158
14923	1716	17515	17515	F_G136_F9	-1	0	0	0	-1	0	-1	14	1	1	5	9	0	0	0	A	C	AC	0.642857	0.357143	0.555556	0.651757
14924	1716	17515	17515	F_G136_M10	-1	0	0	0	-1	0	-1	35	1	1	19	16	0	0	0	A	A	AC	0.457143	0.457143	0.842105	0.689469
14925	1716	17515	17515	F_G149_F1	-1	0	0	0	-1	0	-1	11	1	1	2	9	0	0	0	A	C	AC	0.818182	0.181818	0.222222	0.474139
14926	1716	17515	17515	F_G149_F3	-1	0	0	0	-1	0	-1	26	1	1	16	9	0	0	1	A	A	AC	0.384615	0.384615	0.5625	0.79131
14927	1716	17515	17515	F_G149_M2	-1	0	0	0	-1	0	-1	14	1	1	6	8	0	0	0	A	C	AC	0.571429	0.428571	0.75	0.682908
14928	1716	17515	17515	F_G156_F5	-1	0	0	0	-1	0	-1	26	1	1	20	5	0	0	1	A	A	AC	0.230769	0.230769	0.25	0.64418
14929	1716	17515	17515	F_P13_F5	-1	0	0	0	-1	0	-1	41	0	0	24	17	0	0	0	A	A	AC	0.414634	0.414634	0.708333	0.678501
14930	1716	17515	17515	F_P14_F9	-1	0	0	0	-1	0	-1	10	0	0	4	6	0	0	0	A	C	AC	0.6	0.4	0.666667	0.673012
14931	1716	17515	17515	F_P17_F5	-1	0	0	0	-1	0	-1	56	0	0	49	6	0	0	1	A	A	AC	0.125	0.125	0.122449	0.428035
14932	1716	17515	17515	F_P18_F9	-1	0	0	0	-1	0	-1	32	0	0	27	5	0	0	0	A	A	AC	0.15625	0.15625	0.185185	0.433399
14933	1716	17515	17515	F_P5_F1	-1	0	0	0	-1	0	-1	34	1	1	13	21	0	0	0	A	C	AC	0.617647	0.382353	0.619048	0.665204
14934	1716	17515	17515	F_P5_F5	-1	0	0	0	-1	0	-1	27	1	1	13	14	0	0	0	A	C	AC	0.518519	0.481481	0.928571	0.692461
14935	1716	17515	17515	F_P9_F1	-1	0	0	0	-1	0	-1	20	0	0	16	4	0	0	0	A	A	AC	0.2	0.2	0.25	0.500402
14936	1717	17516	17516	F_G121_F3	-1	0	0	0	-1	0	-1	28	1	1	0	0	4	0	24	T	T	GT	0.142857	0.142857	0.166667	0.410116
14937	1717	17516	17516	F_G122_M10	-1	0	0	0	-1	0	-1	10	1	1	0	0	9	0	1	T	G	GT	0.9	0.1	0.111111	0.325083
14938	1717	17516	17516	F_G135_F3	-1	0	0	0	-1	0	-1	29	1	1	0	0	11	0	18	T	T	GT	0.37931	0.37931	0.611111	0.663725
14939	1717	17516	17516	F_G136_F9	-1	0	0	0	-1	0	-1	13	1	1	0	0	9	0	4	T	G	GT	0.692308	0.307692	0.444444	0.617242
14940	1717	17516	17516	F_G136_M10	-1	0	0	0	-1	0	-1	34	1	1	0	0	16	0	18	T	T	GT	0.470588	0.470588	0.888889	0.691416
14941	1717	17516	17516	F_G149_F1	-1	0	0	0	-1	0	-1	10	1	1	0	0	9	0	1	T	G	GT	0.9	0.1	0.111111	0.325083
14942	1717	17516	17516	F_G149_F3	-1	0	0	0	-1	0	-1	24	1	1	0	0	9	0	15	T	T	GT	0.375	0.375	0.6	0.661563
14943	1717	17516	17516	F_G149_M2	-1	0	0	0	-1	0	-1	14	1	1	0	0	8	0	6	T	G	GT	0.571429	0.428571	0.75	0.682908
14944	1717	17516	17516	F_G156_F5	-1	0	0	0	-1	0	-1	24	1	1	0	0	5	0	19	T	T	GT	0.208333	0.208333	0.263158	0.51174
14945	1717	17516	17516	F_P13_F5	-1	0	0	0	-1	0	-1	41	0	0	0	0	17	0	24	T	T	GT	0.414634	0.414634	0.708333	0.678501
14946	1717	17516	17516	F_P14_F9	-1	0	0	0	-1	0	-1	10	0	0	0	0	6	0	4	T	G	GT	0.6	0.4	0.666667	0.673012
14947	1717	17516	17516	F_P17_F5	-1	0	0	0	-1	0	-1	51	0	0	0	0	6	0	45	T	T	GT	0.117647	0.117647	0.133333	0.362211
14948	1717	17516	17516	F_P18_F9	-1	0	0	0	-1	0	-1	29	0	0	0	0	5	0	24	T	T	GT	0.172414	0.172414	0.208333	0.459693
14949	1717	17516	17516	F_P5_F1	-1	0	0	0	-1	0	-1	33	1	1	0	0	21	0	12	T	G	GT	0.636364	0.363636	0.571429	0.655482
14950	1717	17516	17516	F_P5_F5	-1	0	0	0	-1	0	-1	25	1	1	0	0	14	0	11	T	G	GT	0.56	0.44	0.785714	0.68593
14951	1717	17516	17516	F_P9_F1	-1	0	0	0	-1	0	-1	19	0	0	0	0	4	0	15	T	T	GT	0.210526	0.210526	0.266667	0.514653
14952	1718	17548	17548	F_G121_F1	-1	0	0	0	-1	0	-1	10	1	1	0	2	8	0	0	T	G	CG	1	0.2	0.25	0.500402
14953	1718	17548	17548	F_G121_F3	-1	0	0	0	-1	0	-1	31	1	1	0	2	7	0	22	T	T	GT	0.290323	0.290323	0.318182	0.756226
14954	1718	17548	17548	F_G121_F5	-1	0	0	0	-1	0	-1	17	1	1	0	7	2	0	8	T	T	CT	0.529412	0.529412	0.875	0.971849
14955	1718	17548	17548	F_G122_F9	-1	0	0	0	-1	0	-1	17	0	0	0	1	4	0	12	T	T	GT	0.294118	0.294118	0.333333	0.752975
14956	1718	17548	17548	F_G135_F3	-1	0	0	0	-1	0	-1	30	1	1	0	1	10	0	19	T	T	GT	0.366667	0.366667	0.526316	0.768858
14957	1718	17548	17548	F_G136_M10	-1	0	0	0	-1	0	-1	44	1	1	0	1	23	0	20	T	G	GT	0.545455	0.477273	0.869565	0.783485
14958	1718	17548	17548	F_G142_F5	-1	0	0	0	-1	0	-1	10	1	1	0	5	5	0	0	T	C	CG	1	0.5	1	0.693147
14959	1718	17548	17548	F_G149_F1	-1	0	0	0	-1	0	-1	13	1	1	0	2	7	0	4	T	G	GT	0.692308	0.461538	0.571429	0.983961
14960	1718	17548	17548	F_G149_F3	-1	0	0	0	-1	0	-1	25	1	1	0	2	8	0	15	T	T	GT	0.4	0.4	0.533333	0.873173
14961	1718	17548	17548	F_G149_M2	-1	0	0	0	-1	0	-1	16	1	1	0	0	12	0	4	T	G	GT	0.75	0.25	0.333333	0.562335
14962	1718	17548	17548	F_G156_F5	-1	0	0	0	-1	0	-1	27	1	1	0	1	9	0	17	T	T	GT	0.37037	0.37037	0.529412	0.779554
14963	1718	17548	17548	F_P13_F5	-1	0	0	0	-1	0	-1	48	1	1	0	1	22	0	25	T	T	GT	0.479167	0.479167	0.88	0.777975
14964	1718	17548	17548	F_P14_F9	-1	0	0	0	-1	0	-1	14	1	1	0	0	8	0	6	T	G	GT	0.571429	0.428571	0.75	0.682908
14965	1718	17548	17548	F_P17_F5	-1	0	0	0	-1	0	-1	69	1	1	0	7	11	0	51	T	T	GT	0.26087	0.26087	0.215686	0.74829
14966	1718	17548	17548	F_P18_F9	-1	0	0	0	-1	0	-1	29	0	0	0	4	3	0	22	T	T	CT	0.241379	0.241379	0.181818	0.717505
14967	1718	17548	17548	F_P5_F1	-1	0	0	0	-1	0	-1	35	1	1	0	2	22	0	11	T	G	GT	0.685714	0.371429	0.5	0.819174
14968	1718	17548	17548	F_P5_F5	-1	0	0	0	-1	0	-1	26	1	1	0	3	14	0	9	T	G	GT	0.653846	0.461538	0.642857	0.949725
14969	1718	17548	17548	F_P9_F1	-1	0	0	0	-1	0	-1	20	0	0	0	2	5	0	13	T	T	GT	0.35	0.35	0.384615	0.856841
14970	1719	17552	17552	F_G121_F1	-1	0	0	0	-1	0	-1	11	1	1	0	0	11	0	0	A	G	GG	1	0	0	0
14971	1719	17552	17552	F_G121_F3	-1	0	0	0	-1	0	-1	31	1	1	22	0	9	0	0	A	A	AG	0.290323	0.290323	0.409091	0.60244
14972	1719	17552	17552	F_G121_F5	-1	0	0	0	-1	0	-1	17	1	1	8	0	9	0	0	A	G	AG	0.529412	0.470588	0.888889	0.691416
14973	1719	17552	17552	F_G122_F9	-1	0	0	0	-1	0	-1	17	0	0	12	0	5	0	0	A	A	AG	0.294118	0.294118	0.416667	0.605797
14974	1719	17552	17552	F_G122_M10	-1	0	0	0	-1	0	-1	10	1	1	0	0	10	0	0	A	G	GG	1	0	0	0
14975	1719	17552	17552	F_G135_F3	-1	0	0	0	-1	0	-1	29	1	1	18	0	11	0	0	A	A	AG	0.37931	0.37931	0.611111	0.663725
14976	1719	17552	17552	F_G136_M10	-1	0	0	0	-1	0	-1	45	1	1	20	0	25	0	0	A	G	AG	0.555556	0.444444	0.8	0.686962
14977	1719	17552	17552	F_G142_F5	-1	0	0	0	-1	0	-1	10	1	1	0	0	10	0	0	A	G	GG	1	0	0	0
14978	1719	17552	17552	F_G149_F1	-1	0	0	0	-1	0	-1	13	1	1	4	0	9	0	0	A	G	AG	0.692308	0.307692	0.444444	0.617242
14979	1719	17552	17552	F_G149_F3	-1	0	0	0	-1	0	-1	25	1	1	15	0	10	0	0	A	A	AG	0.4	0.4	0.666667	0.673012
14980	1719	17552	17552	F_G149_M2	-1	0	0	0	-1	0	-1	15	1	1	4	0	11	0	0	A	G	AG	0.733333	0.266667	0.363636	0.579915
14981	1719	17552	17552	F_G156_F5	-1	0	0	0	-1	0	-1	24	1	1	15	0	9	0	0	A	A	AG	0.375	0.375	0.6	0.661563
14982	1719	17552	17552	F_P13_F5	-1	0	0	0	-1	0	-1	47	1	1	24	0	23	0	0	A	A	AG	0.489362	0.489362	0.958333	0.692921
14983	1719	17552	17552	F_P14_F9	-1	0	0	0	-1	0	-1	12	1	1	5	0	7	0	0	A	G	AG	0.583333	0.416667	0.714286	0.679193
14984	1719	17552	17552	F_P17_F5	-1	0	0	0	-1	0	-1	69	1	1	51	0	18	0	0	A	A	AG	0.26087	0.26087	0.352941	0.573964
14985	1719	17552	17552	F_P18_F9	-1	0	0	0	-1	0	-1	29	0	0	22	0	7	0	0	A	A	AG	0.241379	0.241379	0.318182	0.552665
14986	1719	17552	17552	F_P5_F1	-1	0	0	0	-1	0	-1	36	1	1	11	0	25	0	0	A	G	AG	0.694444	0.305556	0.44	0.615498
14987	1719	17552	17552	F_P5_F5	-1	0	0	0	-1	0	-1	25	1	1	8	0	17	0	0	A	G	AG	0.68	0.32	0.470588	0.626869
14988	1719	17552	17552	F_P9_F1	-1	0	0	0	-1	0	-1	20	0	0	13	0	7	0	0	A	A	AG	0.35	0.35	0.538462	0.647447
14989	1720	17559	17559	F_G121_F1	-1	0	0	0	-1	0	-1	12	1	1	2	0	0	0	10	A	T	AT	0.833333	0.166667	0.2	0.450561
14990	1720	17559	17559	F_G121_F3	-1	0	0	0	-1	0	-1	28	1	1	13	1	7	0	7	A	A	AG	0.535714	0.535714	0.538462	1.16838
14991	1720	17559	17559	F_G122_F9	-1	0	0	0	-1	0	-1	17	0	0	13	0	0	0	4	A	A	AT	0.235294	0.235294	0.307692	0.545595
14992	1720	17559	17559	F_G122_M10	-1	0	0	0	-1	0	-1	12	1	1	2	0	0	0	10	A	T	AT	0.833333	0.166667	0.2	0.450561
14993	1720	17559	17559	F_G135_F3	-1	0	0	0	-1	0	-1	31	1	1	22	0	0	0	9	A	A	AT	0.290323	0.290323	0.409091	0.60244
14994	1720	17559	17559	F_G136_F9	-1	0	0	0	-1	0	-1	10	1	1	4	0	0	0	6	A	T	AT	0.6	0.4	0.666667	0.673012
14995	1720	17559	17559	F_G136_M10	-1	0	0	0	-1	0	-1	45	1	1	1	0	19	0	25	A	T	GT	0.977778	0.444444	0.76	0.775191
14996	1720	17559	17559	F_G142_F5	-1	0	0	0	-1	0	-1	10	1	1	5	0	0	0	5	A	A	AT	0.5	0.5	1	0.693147
14997	1720	17559	17559	F_G149_F1	-1	0	0	0	-1	0	-1	14	1	1	7	0	0	0	7	A	A	AT	0.5	0.5	1	0.693147
14998	1720	17559	17559	F_G149_F3	-1	0	0	0	-1	0	-1	24	1	1	12	0	4	0	8	A	A	AT	0.5	0.5	0.666667	1.0114
14999	1720	17559	17559	F_G149_M2	-1	0	0	0	-1	0	-1	16	1	1	3	0	1	0	12	A	T	AT	0.8125	0.25	0.25	0.702919
15000	1720	17559	17559	F_G156_F5	-1	0	0	0	-1	0	-1	25	1	1	16	0	0	0	9	A	A	AT	0.36	0.36	0.5625	0.653418
15001	1720	17559	17559	F_N21_F3	-1	0	0	0	-1	0	-1	23	0	0	19	0	0	0	4	A	A	AT	0.173913	0.173913	0.210526	0.462037
15002	1720	17559	17559	F_P13_F5	-1	0	0	0	-1	0	-1	46	1	1	24	0	0	0	22	A	A	AT	0.478261	0.478261	0.916667	0.692202
15003	1720	17559	17559	F_P14_F9	-1	0	0	0	-1	0	-1	12	1	1	5	0	0	0	7	A	T	AT	0.583333	0.416667	0.714286	0.679193
15004	1720	17559	17559	F_P17_F5	-1	0	0	0	-1	0	-1	73	1	1	62	0	0	0	11	A	A	AT	0.150685	0.150685	0.177419	0.423895
15005	1720	17559	17559	F_P18_M10	-1	0	0	0	-1	0	-1	36	0	0	31	0	2	0	3	A	A	AT	0.138889	0.138889	0.0967742	0.496415
15006	1720	17559	17559	F_P5_F1	-1	0	0	0	-1	0	-1	36	1	1	13	0	0	0	23	A	T	AT	0.638889	0.361111	0.565217	0.654055
15007	1720	17559	17559	F_P5_F5	-1	0	0	0	-1	0	-1	26	1	1	12	0	0	0	14	A	T	AT	0.538462	0.461538	0.857143	0.690186
15008	1720	17559	17559	F_P9_F1	-1	0	0	0	-1	0	-1	21	0	0	16	0	0	0	5	A	A	AT	0.238095	0.238095	0.3125	0.548874
15009	1721	17560	17560	F_G121_F1	-1	0	0	0	-1	0	-1	12	1	1	12	0	0	0	0	G	A	AA	1	0	0	0
15010	1721	17560	17560	F_G121_F3	-1	0	0	0	-1	0	-1	28	1	1	16	0	12	0	0	G	A	AG	0.571429	0.428571	0.75	0.682908
15011	1721	17560	17560	F_G121_F5	-1	0	0	0	-1	0	-1	17	1	1	9	0	8	0	0	G	A	AG	0.529412	0.470588	0.888889	0.691416
15012	1721	17560	17560	F_G122_F9	-1	0	0	0	-1	0	-1	17	0	0	5	0	12	0	0	G	G	AG	0.294118	0.294118	0.416667	0.605797
15013	1721	17560	17560	F_G122_M10	-1	0	0	0	-1	0	-1	12	1	1	11	1	0	0	0	G	A	AC	1	0.0833333	0.0909091	0.286836
15014	1721	17560	17560	F_G135_F3	-1	0	0	0	-1	0	-1	31	1	1	10	0	21	0	0	G	G	AG	0.322581	0.322581	0.47619	0.628799
15015	1721	17560	17560	F_G136_F9	-1	0	0	0	-1	0	-1	10	1	1	6	0	4	0	0	G	A	AG	0.6	0.4	0.666667	0.673012
15016	1721	17560	17560	F_G136_M10	-1	0	0	0	-1	0	-1	46	1	1	46	0	0	0	0	G	A	AA	1	0	0	0
15017	1721	17560	17560	F_G142_F5	-1	0	0	0	-1	0	-1	10	1	1	10	0	0	0	0	G	A	AA	1	0	0	0
15018	1721	17560	17560	F_G149_F1	-1	0	0	0	-1	0	-1	14	1	1	9	0	5	0	0	G	A	AG	0.642857	0.357143	0.555556	0.651757
15019	1721	17560	17560	F_G149_F3	-1	0	0	0	-1	0	-1	24	1	1	14	0	10	0	0	G	A	AG	0.583333	0.416667	0.714286	0.679193
15020	1721	17560	17560	F_G149_M2	-1	0	0	0	-1	0	-1	16	1	1	13	0	3	0	0	G	A	AG	0.8125	0.1875	0.230769	0.482578
15021	1721	17560	17560	F_G156_F5	-1	0	0	0	-1	0	-1	25	1	1	10	0	15	0	0	G	G	AG	0.4	0.4	0.666667	0.673012
15022	1721	17560	17560	F_N21_F3	-1	0	0	0	-1	0	-1	23	0	0	4	0	19	0	0	G	G	AG	0.173913	0.173913	0.210526	0.462037
15023	1721	17560	17560	F_P13_F5	-1	0	0	0	-1	0	-1	46	1	1	23	0	23	0	0	G	A	AG	0.5	0.5	1	0.693147
15024	1721	17560	17560	F_P14_F9	-1	0	0	0	-1	0	-1	12	1	1	7	0	5	0	0	G	A	AG	0.583333	0.416667	0.714286	0.679193
15025	1721	17560	17560	F_P17_F5	-1	0	0	0	-1	0	-1	73	1	1	18	0	55	0	0	G	G	AG	0.246575	0.246575	0.327273	0.558541
15026	1721	17560	17560	F_P18_F9	-1	0	0	0	-1	0	-1	29	0	0	7	0	22	0	0	G	G	AG	0.241379	0.241379	0.318182	0.552665
15027	1721	17560	17560	F_P18_M10	-1	0	0	0	-1	0	-1	36	0	0	5	0	31	0	0	G	G	AG	0.138889	0.138889	0.16129	0.402941
15028	1721	17560	17560	F_P5_F1	-1	0	0	0	-1	0	-1	36	1	1	25	0	11	0	0	G	A	AG	0.694444	0.305556	0.44	0.615498
15029	1721	17560	17560	F_P5_F5	-1	0	0	0	-1	0	-1	26	1	1	17	0	9	0	0	G	A	AG	0.653846	0.346154	0.529412	0.645033
15030	1721	17560	17560	F_P9_F1	-1	0	0	0	-1	0	-1	21	0	0	7	0	14	0	0	G	G	AG	0.333333	0.333333	0.5	0.636514
15031	1722	17609	17609	F_G121_F1	-1	0	0	0	-1	0	-1	17	1	1	5	0	12	0	0	A	G	AG	0.705882	0.294118	0.416667	0.605797
15032	1722	17609	17609	F_G121_F3	-1	0	0	0	-1	0	-1	40	1	1	22	0	18	0	0	A	A	AG	0.45	0.45	0.818182	0.688139
15033	1722	17609	17609	F_G122_F9	-1	0	0	0	-1	0	-1	20	0	0	15	0	5	0	0	A	A	AG	0.25	0.25	0.333333	0.562335
15034	1722	17609	17609	F_G122_M10	-1	0	0	0	-1	0	-1	12	1	1	1	0	11	0	0	A	G	AG	0.916667	0.0833333	0.0909091	0.286836
15035	1722	17609	17609	F_G135_F3	-1	0	0	0	-1	0	-1	34	1	1	18	0	16	0	0	A	A	AG	0.470588	0.470588	0.888889	0.691416
15036	1722	17609	17609	F_G136_M10	-1	0	0	0	-1	0	-1	41	1	1	0	0	41	0	0	A	G	GG	1	0	0	0
15037	1722	17609	17609	F_G149_F1	-1	0	0	0	-1	0	-1	15	1	1	8	0	7	0	0	A	A	AG	0.466667	0.466667	0.875	0.690923
15038	1722	17609	17609	F_G149_F3	-1	0	0	0	-1	0	-1	21	1	1	10	1	10	0	0	A	A	AG	0.52381	0.52381	1	0.851584
15039	1722	17609	17609	F_G149_M2	-1	0	0	0	-1	0	-1	16	1	1	3	0	13	0	0	A	G	AG	0.8125	0.1875	0.230769	0.482578
15040	1722	17609	17609	F_G156_F5	-1	0	0	0	-1	0	-1	24	1	1	14	0	10	0	0	A	A	AG	0.416667	0.416667	0.714286	0.679193
15041	1722	17609	17609	F_N21_F1	-1	0	0	0	-1	0	-1	10	0	0	6	0	4	0	0	A	A	AG	0.4	0.4	0.666667	0.673012
15042	1722	17609	17609	F_N21_F3	-1	0	0	0	-1	0	-1	24	0	0	19	0	5	0	0	A	A	AG	0.208333	0.208333	0.263158	0.51174
15043	1722	17609	17609	F_P13_F5	-1	0	0	0	-1	0	-1	51	1	1	28	0	23	0	0	A	A	AG	0.45098	0.45098	0.821429	0.688334
15044	1722	17609	17609	F_P14_F9	-1	0	0	0	-1	0	-1	13	1	1	4	0	9	0	0	A	G	AG	0.692308	0.307692	0.444444	0.617242
15045	1722	17609	17609	F_P17_F3	-1	0	0	0	-1	0	-1	11	1	1	4	0	7	0	0	A	G	AG	0.636364	0.363636	0.571429	0.655482
15046	1722	17609	17609	F_P17_F5	-1	0	0	0	-1	0	-1	68	1	1	52	0	16	0	0	A	A	AG	0.235294	0.235294	0.307692	0.545595
15047	1722	17609	17609	F_P5_F1	-1	0	0	0	-1	0	-1	40	1	1	11	0	29	0	0	A	G	AG	0.725	0.275	0.37931	0.588169
15048	1722	17609	17609	F_P5_F5	-1	0	0	0	-1	0	-1	24	1	1	7	0	17	0	0	A	G	AG	0.708333	0.291667	0.411765	0.603637
15049	1722	17609	17609	F_P9_F1	-1	0	0	0	-1	0	-1	25	0	0	17	0	8	0	0	A	A	AG	0.32	0.32	0.470588	0.626869
15050	1723	17610	17610	F_G121_F1	-1	0	0	0	-1	0	-1	17	1	1	2	0	14	0	1	A	G	AG	0.882353	0.176471	0.142857	0.578325
15051	1723	17610	17610	F_G121_F3	-1	0	0	0	-1	0	-1	41	1	1	17	0	24	0	0	A	G	AG	0.585366	0.414634	0.708333	0.678501
15052	1723	17610	17610	F_G122_F9	-1	0	0	0	-1	0	-1	20	0	0	15	0	5	0	0	A	A	AG	0.25	0.25	0.333333	0.562335
15053	1723	17610	17610	F_G122_M10	-1	0	0	0	-1	0	-1	13	1	1	0	0	13	0	0	A	G	GG	1	0	0	0
15054	1723	17610	17610	F_G135_F3	-1	0	0	0	-1	0	-1	34	1	1	16	0	18	0	0	A	G	AG	0.529412	0.470588	0.888889	0.691416
15055	1723	17610	17610	F_G136_M10	-1	0	0	0	-1	0	-1	42	1	1	0	0	42	0	0	A	G	GG	1	0	0	0
15056	1723	17610	17610	F_G149_F1	-1	0	0	0	-1	0	-1	15	1	1	7	0	8	0	0	A	G	AG	0.533333	0.466667	0.875	0.690923
15057	1723	17610	17610	F_G149_F3	-1	0	0	0	-1	0	-1	22	1	1	11	0	11	0	0	A	A	AG	0.5	0.5	1	0.693147
15058	1723	17610	17610	F_G149_M2	-1	0	0	0	-1	0	-1	16	1	1	3	0	13	0	0	A	G	AG	0.8125	0.1875	0.230769	0.482578
15059	1723	17610	17610	F_G156_F5	-1	0	0	0	-1	0	-1	24	1	1	12	0	12	0	0	A	A	AG	0.5	0.5	1	0.693147
15060	1723	17610	17610	F_N21_F1	-1	0	0	0	-1	0	-1	10	0	0	6	0	4	0	0	A	A	AG	0.4	0.4	0.666667	0.673012
15061	1723	17610	17610	F_N21_F3	-1	0	0	0	-1	0	-1	24	0	0	19	0	5	0	0	A	A	AG	0.208333	0.208333	0.263158	0.51174
15062	1723	17610	17610	F_P13_F5	-1	0	0	0	-1	0	-1	51	1	1	25	0	26	0	0	A	G	AG	0.509804	0.490196	0.961538	0.692955
15063	1723	17610	17610	F_P14_F9	-1	0	0	0	-1	0	-1	13	1	1	4	0	9	0	0	A	G	AG	0.692308	0.307692	0.444444	0.617242
15064	1723	17610	17610	F_P17_F3	-1	0	0	0	-1	0	-1	11	1	1	4	0	7	0	0	A	G	AG	0.636364	0.363636	0.571429	0.655482
15065	1723	17610	17610	F_P17_F5	-1	0	0	0	-1	0	-1	69	1	1	50	0	18	0	1	A	A	AG	0.275362	0.275362	0.36	0.645297
15066	1723	17610	17610	F_P18_F9	-1	0	0	0	-1	0	-1	31	0	0	25	0	6	0	0	A	A	AG	0.193548	0.193548	0.24	0.491327
15067	1723	17610	17610	F_P5_F1	-1	0	0	0	-1	0	-1	41	1	1	8	0	33	0	0	A	G	AG	0.804878	0.195122	0.242424	0.493565
15068	1723	17610	17610	F_P5_F5	-1	0	0	0	-1	0	-1	24	1	1	6	0	18	0	0	A	G	AG	0.75	0.25	0.333333	0.562335
15069	1723	17610	17610	F_P9_F1	-1	0	0	0	-1	0	-1	27	0	0	16	0	11	0	0	A	A	AG	0.407407	0.407407	0.6875	0.675901
15070	1724	17622	17622	F_G121_F1	-1	0	0	0	-1	0	-1	18	1	1	0	16	0	0	2	T	C	CT	0.888889	0.111111	0.125	0.348832
15071	1724	17622	17622	F_G121_F3	-1	0	0	0	-1	0	-1	42	1	1	0	24	0	0	18	T	C	CT	0.571429	0.428571	0.75	0.682908
15072	1724	17622	17622	F_G121_F5	-1	0	0	0	-1	0	-1	10	1	1	0	5	0	0	5	T	C	CT	0.5	0.5	1	0.693147
15073	1724	17622	17622	F_G122_F9	-1	0	0	0	-1	0	-1	20	0	0	0	5	0	0	15	T	T	CT	0.25	0.25	0.333333	0.562335
15074	1724	17622	17622	F_G122_M10	-1	0	0	0	-1	0	-1	16	1	1	0	16	0	0	0	T	C	CC	1	0	0	0
15075	1724	17622	17622	F_G134_F7	-1	0	0	0	-1	0	-1	11	1	1	0	10	0	0	1	T	C	CT	0.909091	0.0909091	0.1	0.304636
15076	1724	17622	17622	F_G135_F3	-1	0	0	0	-1	0	-1	32	1	1	0	19	0	0	13	T	C	CT	0.59375	0.40625	0.684211	0.675465
15077	1724	17622	17622	F_G136_M10	-1	0	0	0	-1	0	-1	42	1	1	0	42	0	0	0	T	C	CC	1	0	0	0
15078	1724	17622	17622	F_G149_F1	-1	0	0	0	-1	0	-1	13	1	1	0	6	0	0	7	T	T	CT	0.461538	0.461538	0.857143	0.690186
15079	1724	17622	17622	F_G149_F3	-1	0	0	0	-1	0	-1	23	1	1	0	12	0	0	11	T	C	CT	0.521739	0.478261	0.916667	0.692202
15080	1724	17622	17622	F_G149_M2	-1	0	0	0	-1	0	-1	16	1	1	0	13	0	0	3	T	C	CT	0.8125	0.1875	0.230769	0.482578
15081	1724	17622	17622	F_G156_F5	-1	0	0	0	-1	0	-1	26	1	1	0	11	1	0	14	T	T	CT	0.461538	0.461538	0.785714	0.822572
15082	1724	17622	17622	F_N21_F3	-1	0	0	0	-1	0	-1	25	0	0	0	5	0	0	20	T	T	CT	0.2	0.2	0.25	0.500402
15083	1724	17622	17622	F_P13_F5	-1	0	0	0	-1	0	-1	61	1	1	0	32	0	0	29	T	C	CT	0.52459	0.47541	0.90625	0.691937
15084	1724	17622	17622	F_P14_F9	-1	0	0	0	-1	0	-1	13	1	1	0	8	0	0	5	T	C	CT	0.615385	0.384615	0.625	0.666278
15085	1724	17622	17622	F_P17_F3	-1	0	0	0	-1	0	-1	11	1	1	0	7	0	0	4	T	C	CT	0.636364	0.363636	0.571429	0.655482
15086	1724	17622	17622	F_P17_F5	-1	0	0	0	-1	0	-1	73	1	1	0	17	1	0	55	T	T	CT	0.246575	0.246575	0.309091	0.611446
15087	1724	17622	17622	F_P18_F9	-1	0	0	0	-1	0	-1	31	0	0	0	6	0	0	25	T	T	CT	0.193548	0.193548	0.24	0.491327
15088	1724	17622	17622	F_P5_F1	-1	0	0	0	-1	0	-1	42	1	1	0	31	0	0	11	T	C	CT	0.738095	0.261905	0.354839	0.57504
15089	1724	17622	17622	F_P5_F5	-1	0	0	0	-1	0	-1	29	1	1	0	19	0	0	10	T	C	CT	0.655172	0.344828	0.526316	0.644186
15090	1724	17622	17622	F_P9_F1	-1	0	0	0	-1	0	-1	27	0	0	0	10	0	0	17	T	T	CT	0.37037	0.37037	0.588235	0.659153
15091	1725	17623	17623	F_G121_F1	-1	0	0	0	-1	0	-1	18	1	1	0	13	0	0	5	T	C	CT	0.722222	0.277778	0.384615	0.590842
15092	1725	17623	17623	F_G121_F3	-1	0	0	0	-1	0	-1	41	1	1	1	9	0	0	31	T	T	CT	0.243902	0.243902	0.290323	0.634825
15093	1725	17623	17623	F_G122_F9	-1	0	0	0	-1	0	-1	20	0	0	0	4	0	0	16	T	T	CT	0.2	0.2	0.25	0.500402
15094	1725	17623	17623	F_G122_M10	-1	0	0	0	-1	0	-1	16	1	1	0	12	0	0	4	T	C	CT	0.75	0.25	0.333333	0.562335
15095	1725	17623	17623	F_G134_F7	-1	0	0	0	-1	0	-1	11	1	1	0	10	0	0	1	T	C	CT	0.909091	0.0909091	0.1	0.304636
15096	1725	17623	17623	F_G135_F3	-1	0	0	0	-1	0	-1	32	1	1	0	17	0	0	15	T	C	CT	0.53125	0.46875	0.882353	0.691193
15097	1725	17623	17623	F_G136_M10	-1	0	0	0	-1	0	-1	43	1	1	0	23	0	0	20	T	C	CT	0.534884	0.465116	0.869565	0.690711
15098	1725	17623	17623	F_G149_F1	-1	0	0	0	-1	0	-1	13	1	1	0	5	0	0	8	T	T	CT	0.384615	0.384615	0.625	0.666278
15099	1725	17623	17623	F_G149_F3	-1	0	0	0	-1	0	-1	23	1	1	0	4	0	0	19	T	T	CT	0.173913	0.173913	0.210526	0.462037
15100	1725	17623	17623	F_G149_M2	-1	0	0	0	-1	0	-1	16	1	1	0	13	0	0	3	T	C	CT	0.8125	0.1875	0.230769	0.482578
15101	1725	17623	17623	F_G156_F5	-1	0	0	0	-1	0	-1	27	1	1	0	9	0	0	18	T	T	CT	0.333333	0.333333	0.5	0.636514
15102	1725	17623	17623	F_N21_F3	-1	0	0	0	-1	0	-1	25	0	0	0	5	0	0	20	T	T	CT	0.2	0.2	0.25	0.500402
15103	1725	17623	17623	F_P13_F5	-1	0	0	0	-1	0	-1	61	1	1	0	26	0	0	35	T	T	CT	0.42623	0.42623	0.742857	0.682223
15104	1725	17623	17623	F_P14_F9	-1	0	0	0	-1	0	-1	13	1	1	0	8	0	0	5	T	C	CT	0.615385	0.384615	0.625	0.666278
15105	1725	17623	17623	F_P17_F3	-1	0	0	0	-1	0	-1	11	1	1	0	7	0	0	4	T	C	CT	0.636364	0.363636	0.571429	0.655482
15106	1725	17623	17623	F_P17_F5	-1	0	0	0	-1	0	-1	73	1	1	0	14	0	0	59	T	T	CT	0.191781	0.191781	0.237288	0.488795
15107	1725	17623	17623	F_P5_F1	-1	0	0	0	-1	0	-1	42	1	1	0	30	0	0	12	T	C	CT	0.714286	0.285714	0.4	0.59827
15108	1725	17623	17623	F_P5_F5	-1	0	0	0	-1	0	-1	29	1	1	0	18	0	0	11	T	C	CT	0.62069	0.37931	0.611111	0.663725
15109	1725	17623	17623	F_P9_F1	-1	0	0	0	-1	0	-1	27	0	0	0	9	0	0	18	T	T	CT	0.333333	0.333333	0.5	0.636514
15110	1726	17631	17631	F_G121_F1	-1	0	0	0	-1	0	-1	19	1	1	0	5	14	0	0	C	G	CG	0.736842	0.263158	0.357143	0.576334
15111	1726	17631	17631	F_G121_F3	-1	0	0	0	-1	0	-1	40	1	1	0	31	9	0	0	C	C	CG	0.225	0.225	0.290323	0.533164
15112	1726	17631	17631	F_G122_F9	-1	0	0	0	-1	0	-1	18	0	0	0	14	4	0	0	C	C	CG	0.222222	0.222222	0.285714	0.529706
15113	1726	17631	17631	F_G122_M10	-1	0	0	0	-1	0	-1	15	1	1	0	4	11	0	0	C	G	CG	0.733333	0.266667	0.363636	0.579915
15114	1726	17631	17631	F_G134_F7	-1	0	0	0	-1	0	-1	11	1	1	0	1	10	0	0	C	G	CG	0.909091	0.0909091	0.1	0.304636
15115	1726	17631	17631	F_G135_F3	-1	0	0	0	-1	0	-1	31	1	1	0	15	16	0	0	C	G	CG	0.516129	0.483871	0.9375	0.692627
15116	1726	17631	17631	F_G136_M10	-1	0	0	0	-1	0	-1	39	1	1	0	17	22	0	0	C	G	CG	0.564103	0.435897	0.772727	0.684906
15117	1726	17631	17631	F_G149_F1	-1	0	0	0	-1	0	-1	13	1	1	0	7	6	0	0	C	C	CG	0.461538	0.461538	0.857143	0.690186
15118	1726	17631	17631	F_G149_F3	-1	0	0	0	-1	0	-1	23	1	1	0	19	4	0	0	C	C	CG	0.173913	0.173913	0.210526	0.462037
15119	1726	17631	17631	F_G149_M2	-1	0	0	0	-1	0	-1	15	1	1	0	2	13	0	0	C	G	CG	0.866667	0.133333	0.153846	0.392674
15120	1726	17631	17631	F_G156_F5	-1	0	0	0	-1	0	-1	25	1	1	0	17	8	0	0	C	C	CG	0.32	0.32	0.470588	0.626869
15121	1726	17631	17631	F_N21_F3	-1	0	0	0	-1	0	-1	26	0	0	0	21	5	0	0	C	C	CG	0.192308	0.192308	0.238095	0.489552
15122	1726	17631	17631	F_P13_F5	-1	0	0	0	-1	0	-1	63	1	1	0	39	24	0	0	C	C	CG	0.380952	0.380952	0.615385	0.664528
15123	1726	17631	17631	F_P14_F9	-1	0	0	0	-1	0	-1	14	1	1	0	5	9	0	0	C	G	CG	0.642857	0.357143	0.555556	0.651757
15124	1726	17631	17631	F_P17_F5	-1	0	0	0	-1	0	-1	72	1	1	0	58	14	0	0	C	C	CG	0.194444	0.194444	0.241379	0.492604
15125	1726	17631	17631	F_P5_F1	-1	0	0	0	-1	0	-1	40	1	1	0	12	28	0	0	C	G	CG	0.7	0.3	0.428571	0.610864
15126	1726	17631	17631	F_P5_F5	-1	0	0	0	-1	0	-1	26	1	1	0	12	14	0	0	C	G	CG	0.538462	0.461538	0.857143	0.690186
15127	1726	17631	17631	F_P9_F1	-1	0	0	0	-1	0	-1	24	0	0	0	16	8	0	0	C	C	CG	0.333333	0.333333	0.5	0.636514
15128	1727	17646	17646	F_G121_F1	-1	0	0	0	-1	0	-1	19	1	1	0	2	0	0	17	C	T	CT	0.894737	0.105263	0.117647	0.336496
15129	1727	17646	17646	F_G121_F3	-1	0	0	0	-1	0	-1	39	1	1	0	15	0	0	24	C	T	CT	0.615385	0.384615	0.625	0.666278
15130	1727	17646	17646	F_G121_F5	-1	0	0	0	-1	0	-1	10	1	1	0	5	0	0	5	C	C	CT	0.5	0.5	1	0.693147
15131	1727	17646	17646	F_G122_F9	-1	0	0	0	-1	0	-1	23	1	1	1	17	0	0	5	C	C	CT	0.26087	0.26087	0.294118	0.691502
15132	1727	17646	17646	F_G122_M10	-1	0	0	0	-1	0	-1	16	1	1	0	0	0	0	16	C	T	TT	1	0	0	0
15133	1727	17646	17646	F_G134_F7	-1	0	0	0	-1	0	-1	13	1	1	0	1	0	0	12	C	T	CT	0.923077	0.0769231	0.0833333	0.271189
15134	1727	17646	17646	F_G135_F3	-1	0	0	0	-1	0	-1	34	1	1	0	14	0	0	20	C	T	CT	0.588235	0.411765	0.7	0.677494
15135	1727	17646	17646	F_G136_M10	-1	0	0	0	-1	0	-1	40	1	1	0	0	0	0	40	C	T	TT	1	0	0	0
15136	1727	17646	17646	F_G142_F5	-1	0	0	0	-1	0	-1	11	1	1	0	1	0	0	10	C	T	CT	0.909091	0.0909091	0.1	0.304636
15137	1727	17646	17646	F_G149_F1	-1	0	0	0	-1	0	-1	15	1	1	0	9	0	0	6	C	C	CT	0.4	0.4	0.666667	0.673012
15138	1727	17646	17646	F_G149_F3	-1	0	0	0	-1	0	-1	23	1	1	0	12	0	0	11	C	C	CT	0.478261	0.478261	0.916667	0.692202
15139	1727	17646	17646	F_G149_M2	-1	0	0	0	-1	0	-1	15	1	1	0	2	0	0	13	C	T	CT	0.866667	0.133333	0.153846	0.392674
15140	1727	17646	17646	F_G156_F5	-1	0	0	0	-1	0	-1	25	1	1	0	15	0	0	10	C	C	CT	0.4	0.4	0.666667	0.673012
15141	1727	17646	17646	F_N21_F1	-1	0	0	0	-1	0	-1	11	0	0	0	7	0	0	4	C	C	CT	0.363636	0.363636	0.571429	0.655482
15142	1727	17646	17646	F_N21_F3	-1	0	0	0	-1	0	-1	23	0	0	0	18	0	0	5	C	C	CT	0.217391	0.217391	0.277778	0.523586
15143	1727	17646	17646	F_P13_F5	-1	0	0	0	-1	0	-1	65	1	1	0	32	0	0	33	C	T	CT	0.507692	0.492308	0.969697	0.693029
15144	1727	17646	17646	F_P14_F9	-1	0	0	0	-1	0	-1	13	1	1	0	5	0	0	8	C	T	CT	0.615385	0.384615	0.625	0.666278
15145	1727	17646	17646	F_P17_F3	-1	0	0	0	-1	0	-1	10	1	1	0	6	0	0	4	C	C	CT	0.4	0.4	0.666667	0.673012
15146	1727	17646	17646	F_P17_F5	-1	0	0	0	-1	0	-1	71	1	1	0	53	0	0	18	C	C	CT	0.253521	0.253521	0.339623	0.566171
15147	1727	17646	17646	F_P18_F9	-1	0	0	0	-1	0	-1	29	0	0	0	24	0	0	5	C	C	CT	0.172414	0.172414	0.208333	0.459693
15148	1727	17646	17646	F_P5_F1	-1	0	0	0	-1	0	-1	45	1	1	0	12	0	0	33	C	T	CT	0.733333	0.266667	0.363636	0.579915
15149	1727	17646	17646	F_P5_F5	-1	0	0	0	-1	0	-1	26	1	1	0	11	0	0	15	C	T	CT	0.576923	0.423077	0.733333	0.681266
15150	1727	17646	17646	F_P9_F1	-1	0	0	0	-1	0	-1	26	0	0	0	17	0	0	9	C	C	CT	0.346154	0.346154	0.529412	0.645033
15151	1728	17647	17647	F_G121_F1	-1	0	0	0	-1	0	-1	20	1	1	15	0	0	0	5	T	A	AT	0.75	0.25	0.333333	0.562335
15152	1728	17647	17647	F_G121_F3	-1	0	0	0	-1	0	-1	38	1	1	8	10	0	0	20	T	T	CT	0.473684	0.473684	0.5	1.01716
15153	1728	17647	17647	F_G122_F9	-1	0	0	0	-1	0	-1	23	1	1	4	1	0	0	18	T	T	AT	0.217391	0.217391	0.222222	0.632369
15154	1728	17647	17647	F_G122_M10	-1	0	0	0	-1	0	-1	16	1	1	12	2	0	0	2	T	A	AC	0.875	0.25	0.166667	0.735622
15155	1728	17647	17647	F_G134_F7	-1	0	0	0	-1	0	-1	13	1	1	12	0	0	0	1	T	A	AT	0.923077	0.0769231	0.0833333	0.271189
15156	1728	17647	17647	F_G135_F3	-1	0	0	0	-1	0	-1	35	1	1	17	0	0	0	18	T	T	AT	0.485714	0.485714	0.944444	0.692739
15157	1728	17647	17647	F_G136_M10	-1	0	0	0	-1	0	-1	40	1	1	23	17	0	0	0	T	A	AC	1	0.425	0.73913	0.681855
15158	1728	17647	17647	F_G142_F5	-1	0	0	0	-1	0	-1	13	1	1	8	0	0	0	5	T	A	AT	0.615385	0.384615	0.625	0.666278
15159	1728	17647	17647	F_G149_F1	-1	0	0	0	-1	0	-1	16	1	1	5	0	0	0	11	T	T	AT	0.3125	0.3125	0.454545	0.621086
15160	1728	17647	17647	F_G149_F3	-1	0	0	0	-1	0	-1	23	1	1	4	6	0	0	13	T	T	CT	0.434783	0.434783	0.461538	0.97723
15161	1728	17647	17647	F_G149_M2	-1	0	0	0	-1	0	-1	15	1	1	13	0	0	0	2	T	A	AT	0.866667	0.133333	0.153846	0.392674
15162	1728	17647	17647	F_G156_F5	-1	0	0	0	-1	0	-1	25	1	1	8	1	0	0	16	T	T	AT	0.36	0.36	0.5	0.778998
15163	1728	17647	17647	F_N21_F3	-1	0	0	0	-1	0	-1	24	0	0	6	0	0	0	18	T	T	AT	0.25	0.25	0.333333	0.562335
15164	1728	17647	17647	F_P13_F5	-1	0	0	0	-1	0	-1	65	1	1	22	0	0	0	43	T	T	AT	0.338462	0.338462	0.511628	0.64001
15165	1728	17647	17647	F_P14_F9	-1	0	0	0	-1	0	-1	13	1	1	8	0	0	0	5	T	A	AT	0.615385	0.384615	0.625	0.666278
15166	1728	17647	17647	F_P17_F3	-1	0	0	0	-1	0	-1	10	1	1	4	0	0	0	6	T	T	AT	0.4	0.4	0.666667	0.673012
15167	1728	17647	17647	F_P17_F5	-1	0	0	0	-1	0	-1	71	1	1	14	0	0	0	57	T	T	AT	0.197183	0.197183	0.245614	0.496472
15168	1728	17647	17647	F_P5_F1	-1	0	0	0	-1	0	-1	45	1	1	30	0	0	0	15	T	A	AT	0.666667	0.333333	0.5	0.636514
15169	1728	17647	17647	F_P5_F5	-1	0	0	0	-1	0	-1	26	1	1	14	0	0	0	12	T	A	AT	0.538462	0.461538	0.857143	0.690186
15170	1728	17647	17647	F_P9_F1	-1	0	0	0	-1	0	-1	26	0	0	8	0	0	0	18	T	T	AT	0.307692	0.307692	0.444444	0.617242
15171	1729	17653	17653	F_G121_F1	-1	0	0	0	-1	0	-1	20	1	1	0	18	0	0	2	T	C	CT	0.9	0.1	0.111111	0.325083
15172	1729	17653	17653	F_G121_F3	-1	0	0	0	-1	0	-1	37	1	1	0	13	0	0	24	T	T	CT	0.351351	0.351351	0.541667	0.648279
15173	1729	17653	17653	F_G122_M10	-1	0	0	0	-1	0	-1	16	1	1	0	14	0	0	2	T	C	CT	0.875	0.125	0.142857	0.37677
15174	1729	17653	17653	F_G134_F7	-1	0	0	0	-1	0	-1	13	1	1	0	12	0	0	1	T	C	CT	0.923077	0.0769231	0.0833333	0.271189
15175	1729	17653	17653	F_G135_F3	-1	0	0	0	-1	0	-1	33	1	1	0	21	0	0	12	T	C	CT	0.636364	0.363636	0.571429	0.655482
15176	1729	17653	17653	F_G136_M10	-1	0	0	0	-1	0	-1	41	1	1	0	23	0	0	18	T	C	CT	0.560976	0.439024	0.782609	0.685693
15177	1729	17653	17653	F_G142_F5	-1	0	0	0	-1	0	-1	13	1	1	0	12	0	0	1	T	C	CT	0.923077	0.0769231	0.0833333	0.271189
15178	1729	17653	17653	F_G149_F1	-1	0	0	0	-1	0	-1	16	1	1	0	7	0	0	9	T	T	CT	0.4375	0.4375	0.777778	0.685314
15179	1729	17653	17653	F_G149_F3	-1	0	0	0	-1	0	-1	20	1	1	0	5	0	0	15	T	T	CT	0.25	0.25	0.333333	0.562335
15180	1729	17653	17653	F_G149_M2	-1	0	0	0	-1	0	-1	15	1	1	0	13	0	0	2	T	C	CT	0.866667	0.133333	0.153846	0.392674
15181	1729	17653	17653	F_G156_F5	-1	0	0	0	-1	0	-1	23	1	1	0	9	0	0	14	T	T	CT	0.391304	0.391304	0.642857	0.669328
15182	1729	17653	17653	F_N21_F1	-1	0	0	0	-1	0	-1	13	0	0	1	4	0	0	8	T	T	CT	0.384615	0.384615	0.5	0.858741
15183	1729	17653	17653	F_N21_F3	-1	0	0	0	-1	0	-1	22	0	0	0	5	0	0	17	T	T	CT	0.227273	0.227273	0.294118	0.53596
15184	1729	17653	17653	F_P13_F5	-1	0	0	0	-1	0	-1	67	1	1	0	34	0	0	33	T	C	CT	0.507463	0.492537	0.970588	0.693036
15185	1729	17653	17653	F_P14_F9	-1	0	0	0	-1	0	-1	14	1	1	0	9	0	0	5	T	C	CT	0.642857	0.357143	0.555556	0.651757
15186	1729	17653	17653	F_P17_F3	-1	0	0	0	-1	0	-1	10	1	1	0	4	0	0	6	T	T	CT	0.4	0.4	0.666667	0.673012
15187	1729	17653	17653	F_P17_F5	-1	0	0	0	-1	0	-1	70	1	1	0	19	0	0	51	T	T	CT	0.271429	0.271429	0.372549	0.584675
15188	1729	17653	17653	F_P18_F9	-1	0	0	0	-1	0	-1	27	0	0	0	5	0	0	22	T	T	CT	0.185185	0.185185	0.227273	0.479166
15189	1729	17653	17653	F_P5_F1	-1	0	0	0	-1	0	-1	45	1	1	0	31	0	0	14	T	C	CT	0.688889	0.311111	0.451613	0.619987
15190	1729	17653	17653	F_P5_F5	-1	0	0	0	-1	0	-1	25	1	1	0	14	0	0	11	T	C	CT	0.56	0.44	0.785714	0.68593
15191	1729	17653	17653	F_P9_F1	-1	0	0	0	-1	0	-1	23	0	0	0	9	0	0	14	T	T	CT	0.391304	0.391304	0.642857	0.669328
15192	1730	17655	17655	F_G121_F1	-1	0	0	0	-1	0	-1	20	1	1	0	15	5	0	0	G	C	CG	0.75	0.25	0.333333	0.562335
15193	1730	17655	17655	F_G121_F3	-1	0	0	0	-1	0	-1	39	1	1	0	8	31	0	0	G	G	CG	0.205128	0.205128	0.258065	0.50743
15194	1730	17655	17655	F_G122_M10	-1	0	0	0	-1	0	-1	16	1	1	0	12	4	0	0	G	C	CG	0.75	0.25	0.333333	0.562335
15195	1730	17655	17655	F_G134_F7	-1	0	0	0	-1	0	-1	13	1	1	0	12	1	0	0	G	C	CG	0.923077	0.0769231	0.0833333	0.271189
15196	1730	17655	17655	F_G135_F3	-1	0	0	0	-1	0	-1	34	1	1	0	18	16	0	0	G	C	CG	0.529412	0.470588	0.888889	0.691416
15197	1730	17655	17655	F_G136_M10	-1	0	0	0	-1	0	-1	41	1	1	0	23	18	0	0	G	C	CG	0.560976	0.439024	0.782609	0.685693
15198	1730	17655	17655	F_G142_F5	-1	0	0	0	-1	0	-1	14	1	1	0	8	6	0	0	G	C	CG	0.571429	0.428571	0.75	0.682908
15199	1730	17655	17655	F_G149_F1	-1	0	0	0	-1	0	-1	16	1	1	0	5	11	0	0	G	G	CG	0.3125	0.3125	0.454545	0.621086
15200	1730	17655	17655	F_G149_F3	-1	0	0	0	-1	0	-1	20	1	1	0	4	16	0	0	G	G	CG	0.2	0.2	0.25	0.500402
15201	1730	17655	17655	F_G149_M2	-1	0	0	0	-1	0	-1	14	1	1	0	12	2	0	0	G	C	CG	0.857143	0.142857	0.166667	0.410116
15202	1730	17655	17655	F_G156_F5	-1	0	0	0	-1	0	-1	25	1	1	0	8	17	0	0	G	G	CG	0.32	0.32	0.470588	0.626869
15203	1730	17655	17655	F_N21_F1	-1	0	0	0	-1	0	-1	15	1	1	0	4	11	0	0	G	G	CG	0.266667	0.266667	0.363636	0.579915
15204	1730	17655	17655	F_N21_F3	-1	0	0	0	-1	0	-1	22	0	0	0	5	17	0	0	G	G	CG	0.227273	0.227273	0.294118	0.53596
15205	1730	17655	17655	F_P13_F5	-1	0	0	0	-1	0	-1	68	1	1	0	23	45	0	0	G	G	CG	0.338235	0.338235	0.511111	0.639858
15206	1730	17655	17655	F_P14_F9	-1	0	0	0	-1	0	-1	14	1	1	0	9	5	0	0	G	C	CG	0.642857	0.357143	0.555556	0.651757
15207	1730	17655	17655	F_P17_F3	-1	0	0	0	-1	0	-1	10	1	1	0	4	6	0	0	G	G	CG	0.4	0.4	0.666667	0.673012
15208	1730	17655	17655	F_P17_F5	-1	0	0	0	-1	0	-1	72	1	1	0	15	57	0	0	G	G	CG	0.208333	0.208333	0.263158	0.51174
15209	1730	17655	17655	F_P5_F1	-1	0	0	0	-1	0	-1	46	1	1	0	30	16	0	0	G	C	CG	0.652174	0.347826	0.533333	0.646091
15210	1730	17655	17655	F_P5_F5	-1	0	0	0	-1	0	-1	25	1	1	0	13	12	0	0	G	C	CG	0.52	0.48	0.923077	0.692347
15211	1730	17655	17655	F_P9_F1	-1	0	0	0	-1	0	-1	25	0	0	0	9	16	0	0	G	G	CG	0.36	0.36	0.5625	0.653418
15212	1731	17689	17689	F_G121_F1	-1	0	0	0	-1	0	-1	17	1	1	0	0	2	0	15	G	T	GT	0.882353	0.117647	0.133333	0.362211
15213	1731	17689	17689	F_G121_F3	-1	0	0	0	-1	0	-1	37	1	1	0	0	19	0	18	G	G	GT	0.486486	0.486486	0.947368	0.692782
15214	1731	17689	17689	F_G122_F9	-1	0	0	0	-1	0	-1	27	1	1	0	0	22	0	5	G	G	GT	0.185185	0.185185	0.227273	0.479166
15215	1731	17689	17689	F_G122_M10	-1	0	0	0	-1	0	-1	17	1	1	0	0	2	0	15	G	T	GT	0.882353	0.117647	0.133333	0.362211
15216	1731	17689	17689	F_G134_F7	-1	0	0	0	-1	0	-1	12	1	1	0	0	1	0	11	G	T	GT	0.916667	0.0833333	0.0909091	0.286836
15217	1731	17689	17689	F_G135_F3	-1	0	0	0	-1	0	-1	32	1	1	0	0	7	0	25	G	T	GT	0.78125	0.21875	0.28	0.525321
15218	1731	17689	17689	F_G136_M10	-1	0	0	0	-1	0	-1	33	1	1	0	0	13	0	20	G	T	GT	0.606061	0.393939	0.65	0.670478
15219	1731	17689	17689	F_G142_F5	-1	0	0	0	-1	0	-1	15	1	1	0	0	3	0	12	G	T	GT	0.8	0.2	0.25	0.500402
15220	1731	17689	17689	F_G149_F1	-1	0	0	0	-1	0	-1	13	1	1	0	0	7	0	6	G	G	GT	0.461538	0.461538	0.857143	0.690186
15221	1731	17689	17689	F_G149_F3	-1	0	0	0	-1	0	-1	19	1	1	0	0	14	0	5	G	G	GT	0.263158	0.263158	0.357143	0.576334
15222	1731	17689	17689	F_G149_M2	-1	0	0	0	-1	0	-1	13	1	1	0	0	3	0	10	G	T	GT	0.769231	0.230769	0.3	0.540204
15223	1731	17689	17689	F_G156_F5	-1	0	0	0	-1	0	-1	21	1	1	0	0	14	0	7	G	G	GT	0.333333	0.333333	0.5	0.636514
15224	1731	17689	17689	F_N21_F1	-1	0	0	0	-1	0	-1	16	1	1	0	0	7	0	9	G	T	GT	0.5625	0.4375	0.777778	0.685314
15225	1731	17689	17689	F_N21_F3	-1	0	0	0	-1	0	-1	23	0	0	0	0	18	0	5	G	G	GT	0.217391	0.217391	0.277778	0.523586
15226	1731	17689	17689	F_P13_F5	-1	0	0	0	-1	0	-1	78	1	1	0	0	36	0	42	G	T	GT	0.538462	0.461538	0.857143	0.690186
15227	1731	17689	17689	F_P14_F9	-1	0	0	0	-1	0	-1	14	1	1	0	0	4	0	10	G	T	GT	0.714286	0.285714	0.4	0.59827
15228	1731	17689	17689	F_P17_F5	-1	0	0	0	-1	0	-1	58	0	0	0	0	40	0	18	G	G	GT	0.310345	0.310345	0.45	0.619376
15229	1731	17689	17689	F_P18_F9	-1	0	0	0	-1	0	-1	26	0	0	0	0	19	0	7	G	G	GT	0.269231	0.269231	0.368421	0.582492
15230	1731	17689	17689	F_P5_F1	-1	0	0	0	-1	0	-1	46	1	1	0	0	14	0	32	G	T	GT	0.695652	0.304348	0.4375	0.614503
15231	1731	17689	17689	F_P5_F5	-1	0	0	0	-1	0	-1	30	1	1	0	0	14	0	16	G	T	GT	0.533333	0.466667	0.875	0.690923
15232	1731	17689	17689	F_P9_F1	-1	0	0	0	-1	0	-1	26	0	0	0	0	16	0	10	G	G	GT	0.384615	0.384615	0.625	0.666278
15233	1732	17694	17694	F_G121_F1	-1	0	0	0	-1	0	-1	17	1	1	2	15	0	0	0	A	C	AC	0.882353	0.117647	0.133333	0.362211
15234	1732	17694	17694	F_G121_F3	-1	0	0	0	-1	0	-1	39	1	1	20	19	0	0	0	A	A	AC	0.487179	0.487179	0.95	0.692818
15235	1732	17694	17694	F_G122_F9	-1	0	0	0	-1	0	-1	29	1	1	23	6	0	0	0	A	A	AC	0.206897	0.206897	0.26087	0.509816
15236	1732	17694	17694	F_G122_M10	-1	0	0	0	-1	0	-1	18	1	1	2	16	0	0	0	A	C	AC	0.888889	0.111111	0.125	0.348832
15237	1732	17694	17694	F_G134_F7	-1	0	0	0	-1	0	-1	10	1	1	1	9	0	0	0	A	C	AC	0.9	0.1	0.111111	0.325083
15238	1732	17694	17694	F_G135_F3	-1	0	0	0	-1	0	-1	35	1	1	10	25	0	0	0	A	C	AC	0.714286	0.285714	0.4	0.59827
15239	1732	17694	17694	F_G136_M10	-1	0	0	0	-1	0	-1	33	1	1	14	19	0	0	0	A	C	AC	0.575758	0.424242	0.736842	0.681624
15240	1732	17694	17694	F_G142_F5	-1	0	0	0	-1	0	-1	15	1	1	3	12	0	0	0	A	C	AC	0.8	0.2	0.25	0.500402
15241	1732	17694	17694	F_G149_F1	-1	0	0	0	-1	0	-1	13	1	1	7	6	0	0	0	A	A	AC	0.461538	0.461538	0.857143	0.690186
15242	1732	17694	17694	F_G149_F3	-1	0	0	0	-1	0	-1	19	1	1	14	5	0	0	0	A	A	AC	0.263158	0.263158	0.357143	0.576334
15243	1732	17694	17694	F_G149_M2	-1	0	0	0	-1	0	-1	13	1	1	3	10	0	0	0	A	C	AC	0.769231	0.230769	0.3	0.540204
15244	1732	17694	17694	F_G156_F5	-1	0	0	0	-1	0	-1	20	0	0	13	7	0	0	0	A	A	AC	0.35	0.35	0.538462	0.647447
15245	1732	17694	17694	F_N21_F1	-1	0	0	0	-1	0	-1	16	1	1	7	9	0	0	0	A	C	AC	0.5625	0.4375	0.777778	0.685314
15246	1732	17694	17694	F_N21_F3	-1	0	0	0	-1	0	-1	23	0	0	18	5	0	0	0	A	A	AC	0.217391	0.217391	0.277778	0.523586
15247	1732	17694	17694	F_P13_F5	-1	0	0	0	-1	0	-1	80	1	1	41	39	0	0	0	A	A	AC	0.4875	0.4875	0.95122	0.692835
15248	1732	17694	17694	F_P14_F9	-1	0	0	0	-1	0	-1	12	1	1	4	8	0	0	0	A	C	AC	0.666667	0.333333	0.5	0.636514
15249	1732	17694	17694	F_P17_F5	-1	0	0	0	-1	0	-1	57	0	0	38	19	0	0	0	A	A	AC	0.333333	0.333333	0.5	0.636514
15250	1732	17694	17694	F_P18_F9	-1	0	0	0	-1	0	-1	26	0	0	19	7	0	0	0	A	A	AC	0.269231	0.269231	0.368421	0.582492
15251	1732	17694	17694	F_P5_F1	-1	0	0	0	-1	0	-1	50	1	1	15	35	0	0	0	A	C	AC	0.7	0.3	0.428571	0.610864
15252	1732	17694	17694	F_P5_F5	-1	0	0	0	-1	0	-1	31	1	1	14	17	0	0	0	A	C	AC	0.548387	0.451613	0.823529	0.688457
15253	1732	17694	17694	F_P9_F1	-1	0	0	0	-1	0	-1	26	0	0	16	10	0	0	0	A	A	AC	0.384615	0.384615	0.625	0.666278
15254	1733	17738	17738	F_G121_F1	-1	0	0	0	-1	0	-1	16	1	1	2	0	0	0	14	A	T	AT	0.875	0.125	0.142857	0.37677
15255	1733	17738	17738	F_G121_F3	-1	0	0	0	-1	0	-1	44	1	1	21	0	0	0	23	A	T	AT	0.522727	0.477273	0.913043	0.692114
15256	1733	17738	17738	F_G121_F5	-1	0	0	0	-1	0	-1	11	1	1	4	0	0	0	7	A	T	AT	0.636364	0.363636	0.571429	0.655482
15257	1733	17738	17738	F_G122_F9	-1	0	0	0	-1	0	-1	27	1	1	20	0	0	0	7	A	A	AT	0.259259	0.259259	0.35	0.572281
15258	1733	17738	17738	F_G122_M10	-1	0	0	0	-1	0	-1	16	1	1	2	0	0	0	14	A	T	AT	0.875	0.125	0.142857	0.37677
15259	1733	17738	17738	F_G134_F7	-1	0	0	0	-1	0	-1	10	1	1	1	0	0	0	9	A	T	AT	0.9	0.1	0.111111	0.325083
15260	1733	17738	17738	F_G135_F3	-1	0	0	0	-1	0	-1	35	1	1	13	0	0	0	22	A	T	AT	0.628571	0.371429	0.590909	0.659712
15261	1733	17738	17738	F_G136_M10	-1	0	0	0	-1	0	-1	31	1	1	13	0	0	0	18	A	T	AT	0.580645	0.419355	0.722222	0.680083
15262	1733	17738	17738	F_G142_F5	-1	0	0	0	-1	0	-1	15	1	1	2	0	0	0	13	A	T	AT	0.866667	0.133333	0.153846	0.392674
15263	1733	17738	17738	F_G149_F1	-1	0	0	0	-1	0	-1	17	1	1	8	0	1	0	8	A	A	AT	0.529412	0.529412	1	0.876092
15264	1733	17738	17738	F_G149_F3	-1	0	0	0	-1	0	-1	20	1	1	11	0	0	0	9	A	A	AT	0.45	0.45	0.818182	0.688139
15265	1733	17738	17738	F_G149_M2	-1	0	0	0	-1	0	-1	11	1	1	5	0	0	0	6	A	T	AT	0.545455	0.454545	0.833333	0.689009
15266	1733	17738	17738	F_G156_F5	-1	0	0	0	-1	0	-1	18	0	0	13	0	0	0	5	A	A	AT	0.277778	0.277778	0.384615	0.590842
15267	1733	17738	17738	F_G169_F7	-1	0	0	0	-1	0	-1	10	1	1	1	0	0	0	9	A	T	AT	0.9	0.1	0.111111	0.325083
15268	1733	17738	17738	F_N21_F1	-1	0	0	0	-1	0	-1	14	0	0	8	0	0	0	6	A	A	AT	0.428571	0.428571	0.75	0.682908
15269	1733	17738	17738	F_P13_F5	-1	0	0	0	-1	0	-1	96	1	1	44	0	0	0	52	A	T	AT	0.541667	0.458333	0.846154	0.689671
15270	1733	17738	17738	F_P14_F9	-1	0	0	0	-1	0	-1	16	1	1	8	0	0	0	8	A	A	AT	0.5	0.5	1	0.693147
15271	1733	17738	17738	F_P17_F5	-1	0	0	0	-1	0	-1	70	1	1	52	1	0	0	17	A	A	AT	0.257143	0.257143	0.326923	0.62522
15272	1733	17738	17738	F_P18_F9	-1	0	0	0	-1	0	-1	26	0	0	17	0	0	0	9	A	A	AT	0.346154	0.346154	0.529412	0.645033
15273	1733	17738	17738	F_P18_M10	-1	0	0	0	-1	0	-1	31	0	0	27	0	0	0	4	A	A	AT	0.129032	0.129032	0.148148	0.384543
15274	1733	17738	17738	F_P5_F1	-1	0	0	0	-1	0	-1	52	1	1	20	0	0	0	32	A	T	AT	0.615385	0.384615	0.625	0.666278
15275	1733	17738	17738	F_P5_F5	-1	0	0	0	-1	0	-1	37	1	1	16	0	0	0	21	A	T	AT	0.567568	0.432432	0.761905	0.683988
15276	1733	17738	17738	F_P9_F1	-1	0	0	0	-1	0	-1	26	0	0	16	0	0	0	10	A	A	AT	0.384615	0.384615	0.625	0.666278
15277	1734	17797	17797	F_G121_F1	-1	0	0	0	-1	0	-1	13	1	1	5	8	0	0	0	A	C	AC	0.615385	0.384615	0.625	0.666278
15278	1734	17797	17797	F_G121_F3	-1	0	0	0	-1	0	-1	44	1	1	31	13	0	0	0	A	A	AC	0.295455	0.295455	0.419355	0.606964
15279	1734	17797	17797	F_G122_F9	-1	0	0	0	-1	0	-1	24	1	1	15	9	0	0	0	A	A	AC	0.375	0.375	0.6	0.661563
15280	1734	17797	17797	F_G122_M10	-1	0	0	0	-1	0	-1	15	1	1	0	15	0	0	0	A	C	CC	1	0	0	0
15281	1734	17797	17797	F_G135_F3	-1	0	0	0	-1	0	-1	40	1	1	21	19	0	0	0	A	A	AC	0.475	0.475	0.904762	0.691897
15282	1734	17797	17797	F_G136_M10	-1	0	0	0	-1	0	-1	25	1	1	10	15	0	0	0	A	C	AC	0.6	0.4	0.666667	0.673012
15283	1734	17797	17797	F_G142_F5	-1	0	0	0	-1	0	-1	18	1	1	12	6	0	0	0	A	A	AC	0.333333	0.333333	0.5	0.636514
15284	1734	17797	17797	F_G149_F1	-1	0	0	0	-1	0	-1	19	1	1	9	10	0	0	0	A	C	AC	0.526316	0.473684	0.9	0.691761
15285	1734	17797	17797	F_G149_F3	-1	0	0	0	-1	0	-1	28	1	1	18	10	0	0	0	A	A	AC	0.357143	0.357143	0.555556	0.651757
15286	1734	17797	17797	F_G149_M2	-1	0	0	0	-1	0	-1	12	1	1	6	6	0	0	0	A	A	AC	0.5	0.5	1	0.693147
15287	1734	17797	17797	F_G156_F5	-1	0	0	0	-1	0	-1	22	1	1	14	8	0	0	0	A	A	AC	0.363636	0.363636	0.571429	0.655482
15288	1734	17797	17797	F_G169_F7	-1	0	0	0	-1	0	-1	10	1	1	3	7	0	0	0	A	C	AC	0.7	0.3	0.428571	0.610864
15289	1734	17797	17797	F_N21_F1	-1	0	0	0	-1	0	-1	17	1	1	13	4	0	0	0	A	A	AC	0.235294	0.235294	0.307692	0.545595
15290	1734	17797	17797	F_N21_F3	-1	0	0	0	-1	0	-1	29	0	0	25	4	0	0	0	A	A	AC	0.137931	0.137931	0.16	0.40119
15291	1734	17797	17797	F_N21_F5	-1	0	0	0	-1	0	-1	11	1	1	7	4	0	0	0	A	A	AC	0.363636	0.363636	0.571429	0.655482
15292	1734	17797	17797	F_P13_F5	-1	0	0	0	-1	0	-1	103	1	1	74	29	0	0	0	A	A	AC	0.281553	0.281553	0.391892	0.594414
15293	1734	17797	17797	F_P14_F9	-1	0	0	0	-1	0	-1	20	1	1	11	9	0	0	0	A	A	AC	0.45	0.45	0.818182	0.688139
15294	1734	17797	17797	F_P17_F5	-1	0	0	0	-1	0	-1	82	1	1	72	10	0	0	0	A	A	AC	0.121951	0.121951	0.138889	0.370795
15295	1734	17797	17797	F_P18_F9	-1	0	0	0	-1	0	-1	29	0	0	24	5	0	0	0	A	A	AC	0.172414	0.172414	0.208333	0.459693
15296	1734	17797	17797	F_P5_F1	-1	0	0	0	-1	0	-1	61	1	1	29	32	0	0	0	A	C	AC	0.52459	0.47541	0.90625	0.691937
15297	1734	17797	17797	F_P5_F5	-1	0	0	0	-1	0	-1	41	1	1	26	15	0	0	0	A	A	AC	0.365854	0.365854	0.576923	0.656712
15298	1734	17797	17797	F_P9_F1	-1	0	0	0	-1	0	-1	35	1	1	16	19	0	0	0	A	C	AC	0.542857	0.457143	0.842105	0.689469
15299	1735	17801	17801	F_G120_F7	-1	0	0	0	-1	0	-1	12	1	1	0	0	12	0	0	A	G	GG	1	0	0	0
15300	1735	17801	17801	F_G121_F1	-1	0	0	0	-1	0	-1	12	1	1	1	0	11	0	0	A	G	AG	0.916667	0.0833333	0.0909091	0.286836
15301	1735	17801	17801	F_G121_F3	-1	0	0	0	-1	0	-1	44	1	1	18	0	26	0	0	A	G	AG	0.590909	0.409091	0.692308	0.676526
15302	1735	17801	17801	F_G121_F5	-1	0	0	0	-1	0	-1	18	1	1	7	0	11	0	0	A	G	AG	0.611111	0.388889	0.636364	0.668248
15303	1735	17801	17801	F_G122_F9	-1	0	0	0	-1	0	-1	23	1	1	14	0	9	0	0	A	A	AG	0.391304	0.391304	0.642857	0.669328
15304	1735	17801	17801	F_G122_M10	-1	0	0	0	-1	0	-1	17	1	1	0	0	17	0	0	A	G	GG	1	0	0	0
[truncated: 129,924 more rows]

## Sheet: Ar-8_SNV_Density
entry_id	unique_pos_identifier	pos	pos_in_contig	sample_id	corresponding_gene_call	in_noncoding_gene_call	in_coding_gene_call	base_pos_in_codon	codon_order_in_gene	codon_number	gene_length	coverage	cov_outlier_in_split	cov_outlier_in_contig	A	C	G	N	T	reference	consensus	competing_nts	departure_from_reference	departure_from_consensus	n2n1ratio	entropy
0	0	776	776	F_G136_F9	-1	0	0	0	-1	0	-1	10	1	1	10	0	0	0	0	G	A	AA	1	0	0	0
1	0	776	776	F_G156_F5	-1	0	0	0	-1	0	-1	38	0	0	33	0	5	0	0	G	A	AG	0.868421	0.131579	0.151515	0.389377
2	0	776	776	F_G86_F5	-1	0	0	0	-1	0	-1	17	0	0	8	0	9	0	0	G	G	AG	0.470588	0.470588	0.888889	0.691416
3	0	776	776	F_N29_F5	-1	0	0	0	-1	0	-1	17	1	1	16	0	1	0	0	G	A	AG	0.941176	0.0588235	0.0625	0.223718
4	0	776	776	F_P13_F3	-1	0	0	0	-1	0	-1	64	1	1	58	0	6	0	0	G	A	AG	0.90625	0.09375	0.103448	0.311129
5	0	776	776	F_P13_M2	-1	0	0	0	-1	0	-1	14	0	0	7	0	7	0	0	G	A	AG	0.5	0.5	1	0.693147
6	0	776	776	F_P14_F9	-1	0	0	0	-1	0	-1	18	0	0	12	0	6	0	0	G	A	AG	0.666667	0.333333	0.5	0.636514
7	0	776	776	F_P18_F9	-1	0	0	0	-1	0	-1	115	0	0	53	0	62	0	0	G	G	AG	0.46087	0.46087	0.854839	0.690082
8	0	776	776	F_P18_M10	-1	0	0	0	-1	0	-1	103	0	0	59	0	44	0	0	G	A	AG	0.572816	0.427184	0.745763	0.682505
9	1	778	778	F_G136_F9	-1	0	0	0	-1	0	-1	10	1	1	0	10	0	0	0	T	C	CC	1	0	0	0
10	1	778	778	F_G156_F5	-1	0	0	0	-1	0	-1	38	0	0	0	33	0	0	5	T	C	CT	0.868421	0.131579	0.151515	0.389377
11	1	778	778	F_G86_F5	-1	0	0	0	-1	0	-1	17	0	0	0	8	0	0	9	T	T	CT	0.470588	0.470588	0.888889	0.691416
12	1	778	778	F_N29_F5	-1	0	0	0	-1	0	-1	17	1	1	0	16	0	0	1	T	C	CT	0.941176	0.0588235	0.0625	0.223718
13	1	778	778	F_P13_F3	-1	0	0	0	-1	0	-1	64	1	1	0	58	0	0	6	T	C	CT	0.90625	0.09375	0.103448	0.311129
14	1	778	778	F_P13_M2	-1	0	0	0	-1	0	-1	13	0	0	0	6	0	0	7	T	T	CT	0.461538	0.461538	0.857143	0.690186
15	1	778	778	F_P14_F9	-1	0	0	0	-1	0	-1	18	0	0	0	12	0	0	6	T	C	CT	0.666667	0.333333	0.5	0.636514
16	1	778	778	F_P18_F9	-1	0	0	0	-1	0	-1	111	0	0	1	52	0	0	58	T	T	CT	0.477477	0.477477	0.896552	0.736824
17	1	778	778	F_P18_M10	-1	0	0	0	-1	0	-1	101	0	0	0	59	0	0	42	T	C	CT	0.584158	0.415842	0.711864	0.678914
154	10	1867	1867	F_G136_F9	-1	0	0	0	-1	0	-1	15	1	1	0	5	0	0	10	C	T	CT	0.666667	0.333333	0.5	0.636514
155	10	1867	1867	F_P14_F9	-1	0	0	0	-1	0	-1	107	1	1	1	98	0	0	8	C	C	CT	0.0841121	0.0841121	0.0816327	0.318041
156	10	1867	1867	F_P18_F9	-1	0	0	0	-1	0	-1	399	1	1	2	347	1	0	49	C	C	CT	0.130326	0.130326	0.14121	0.420537
157	10	1867	1867	F_P18_M10	-1	0	0	0	-1	0	-1	260	1	1	4	224	0	0	32	C	C	CT	0.138462	0.138462	0.142857	0.450461
695	33	563	563	F_G101_F9	-1	0	0	0	-1	0	-1	14	1	1	0	13	0	0	1	T	C	CT	0.928571	0.0714286	0.0769231	0.257319
696	33	563	563	F_G135_F3	-1	0	0	0	-1	0	-1	23	1	1	0	20	0	0	3	T	C	CT	0.869565	0.130435	0.15	0.387212
697	33	563	563	F_G136_F9	-1	0	0	0	-1	0	-1	21	1	1	0	21	0	0	0	T	C	CC	1	0	0	0
698	33	563	563	F_G149_F3	-1	0	0	0	-1	0	-1	10	1	1	0	9	0	0	1	T	C	CT	0.9	0.1	0.111111	0.325083
699	33	563	563	F_G156_F5	-1	0	0	0	-1	0	-1	153	1	1	1	126	0	0	26	T	C	CT	0.830065	0.176471	0.206349	0.493954
700	33	563	563	F_G85_F7	-1	0	0	0	-1	0	-1	29	1	1	0	27	0	0	2	T	C	CT	0.931034	0.0689655	0.0740741	0.250955
701	33	563	563	F_G86_F3	-1	0	0	0	-1	0	-1	15	1	1	0	13	0	0	2	T	C	CT	0.866667	0.133333	0.153846	0.392674
702	33	563	563	F_G86_F5	-1	0	0	0	-1	0	-1	51	1	1	0	50	0	0	1	T	C	CT	0.980392	0.0196078	0.02	0.096509
703	33	563	563	F_G87_F9	-1	0	0	0	-1	0	-1	48	1	1	1	44	0	0	3	T	C	CT	0.9375	0.0833333	0.0681818	0.333697
704	33	563	563	F_N21_F1	-1	0	0	0	-1	0	-1	21	1	1	0	21	0	0	0	T	C	CC	1	0	0	0
705	33	563	563	F_N21_F3	-1	0	0	0	-1	0	-1	37	1	1	0	34	0	0	3	T	C	CT	0.918919	0.0810811	0.0882353	0.281402
706	33	563	563	F_N21_F5	-1	0	0	0	-1	0	-1	22	0	0	0	22	0	0	0	T	C	CC	1	0	0	0
707	33	563	563	F_N28_F7	-1	0	0	0	-1	0	-1	88	0	0	0	88	0	0	0	T	C	CC	1	0	0	0
708	33	563	563	F_N29_F5	-1	0	0	0	-1	0	-1	32	1	1	0	27	0	0	5	T	C	CT	0.84375	0.15625	0.185185	0.433399
709	33	563	563	F_N30_F9	-1	0	0	0	-1	0	-1	11	1	1	0	9	0	0	2	T	C	CT	0.818182	0.181818	0.222222	0.474139
710	33	563	563	F_N32_F7	-1	0	0	0	-1	0	-1	25	1	1	0	25	0	0	0	T	C	CC	1	0	0	0
711	33	563	563	F_N33_F5	-1	0	0	0	-1	0	-1	20	1	1	0	15	0	0	5	T	C	CT	0.75	0.25	0.333333	0.562335
712	33	563	563	F_N33_M2	-1	0	0	0	-1	0	-1	12	1	1	0	12	0	0	0	T	C	CC	1	0	0	0
713	33	563	563	F_N49_F5	-1	0	0	0	-1	0	-1	12	1	1	0	11	0	0	1	T	C	CT	0.916667	0.0833333	0.0909091	0.286836
714	33	563	563	F_N69_F5	-1	0	0	0	-1	0	-1	30	1	1	0	28	0	0	2	T	C	CT	0.933333	0.0666667	0.0714286	0.24493
715	33	563	563	F_P10_F9	-1	0	0	0	-1	0	-1	181	1	1	0	179	0	0	2	T	C	CT	0.98895	0.0110497	0.0111732	0.0607713
716	33	563	563	F_P12_F7	-1	0	0	0	-1	0	-1	54	0	0	0	39	0	0	15	T	C	CT	0.722222	0.277778	0.384615	0.590842
717	33	563	563	F_P13_F1	-1	0	0	0	-1	0	-1	17	0	0	0	17	0	0	0	T	C	CC	1	0	0	0
718	33	563	563	F_P13_F3	-1	0	0	0	-1	0	-1	262	1	1	0	242	0	0	20	T	C	CT	0.923664	0.0763359	0.0826446	0.269728
719	33	563	563	F_P13_F5	-1	0	0	0	-1	0	-1	149	0	0	0	148	0	0	1	T	C	CT	0.993289	0.00671141	0.00675676	0.0402724
720	33	563	563	F_P13_M2	-1	0	0	0	-1	0	-1	233	1	1	1	227	0	0	5	T	C	CT	0.978541	0.0257511	0.0220264	0.131249
721	33	563	563	F_P14_F9	-1	0	0	0	-1	0	-1	89	1	1	0	86	0	0	3	T	C	CT	0.966292	0.0337079	0.0348837	0.147404
722	33	563	563	F_P16_F7	-1	0	0	0	-1	0	-1	103	0	0	0	79	0	0	24	T	C	CT	0.76699	0.23301	0.303797	0.542888
723	33	563	563	F_P17_F1	-1	0	0	0	-1	0	-1	71	0	0	0	71	0	0	0	T	C	CC	1	0	0	0
724	33	563	563	F_P17_F3	-1	0	0	0	-1	0	-1	86	1	1	0	84	0	0	2	T	C	CT	0.976744	0.0232558	0.0238095	0.110453
725	33	563	563	F_P17_F5	-1	0	0	0	-1	0	-1	553	0	0	0	553	0	0	0	T	C	CC	1	0	0	0
726	33	563	563	F_P18_F9	-1	0	0	0	-1	0	-1	641	1	1	0	595	0	0	46	T	C	CT	0.928237	0.0717629	0.0773109	0.258175
727	33	563	563	F_P18_M10	-1	0	0	0	-1	0	-1	384	1	1	0	354	0	0	30	T	C	CT	0.921875	0.078125	0.0847458	0.274166
728	33	563	563	F_P8_F7	-1	0	0	0	-1	0	-1	38	0	0	0	36	0	0	2	T	C	CT	0.947368	0.0526316	0.0555556	0.206192
729	33	563	563	F_P9_F1	-1	0	0	0	-1	0	-1	235	1	1	0	227	0	0	8	T	C	CT	0.965957	0.0340426	0.0352423	0.148525
730	34	585	585	F_G101_F9	-1	0	0	0	-1	0	-1	10	1	1	0	0	2	0	8	G	T	GT	0.8	0.2	0.25	0.500402
731	34	585	585	F_G135_F3	-1	0	0	0	-1	0	-1	21	1	1	0	0	9	0	12	G	T	GT	0.571429	0.428571	0.75	0.682908
732	34	585	585	F_G136_F9	-1	0	0	0	-1	0	-1	18	1	1	0	0	3	0	15	G	T	GT	0.833333	0.166667	0.2	0.450561
733	34	585	585	F_G156_F5	-1	0	0	0	-1	0	-1	114	1	1	0	0	35	0	79	G	T	GT	0.692982	0.307018	0.443038	0.616694
734	34	585	585	F_G85_F7	-1	0	0	0	-1	0	-1	24	1	1	1	0	11	0	12	G	T	GT	0.541667	0.5	0.916667	0.836565
735	34	585	585	F_G86_F5	-1	0	0	0	-1	0	-1	47	1	1	0	0	30	0	17	G	G	GT	0.361702	0.361702	0.566667	0.654391
736	34	585	585	F_G87_F9	-1	0	0	0	-1	0	-1	35	1	1	1	0	11	0	23	G	T	GT	0.685714	0.342857	0.478261	0.741256
737	34	585	585	F_N21_F1	-1	0	0	0	-1	0	-1	21	1	1	0	0	0	0	21	G	T	TT	1	0	0	0
738	34	585	585	F_N21_F3	-1	0	0	0	-1	0	-1	32	1	1	5	0	4	0	23	G	T	AT	0.875	0.28125	0.217391	0.787338
739	34	585	585	F_N21_F5	-1	0	0	0	-1	0	-1	21	0	0	0	0	2	0	19	G	T	GT	0.904762	0.0952381	0.105263	0.314492
740	34	585	585	F_N28_F7	-1	0	0	0	-1	0	-1	69	0	0	0	0	0	0	69	G	T	TT	1	0	0	0
741	34	585	585	F_N29_F5	-1	0	0	0	-1	0	-1	29	1	1	0	1	16	0	12	G	G	GT	0.448276	0.448276	0.75	0.809354
742	34	585	585	F_N32_F7	-1	0	0	0	-1	0	-1	23	1	1	0	0	0	0	23	G	T	TT	1	0	0	0
743	34	585	585	F_N33_F5	-1	0	0	0	-1	0	-1	20	1	1	0	0	14	0	6	G	G	GT	0.3	0.3	0.428571	0.610864
744	34	585	585	F_N49_F5	-1	0	0	0	-1	0	-1	11	1	1	0	0	2	0	9	G	T	GT	0.818182	0.181818	0.222222	0.474139
745	34	585	585	F_N69_F5	-1	0	0	0	-1	0	-1	30	1	1	0	0	7	0	23	G	T	GT	0.766667	0.233333	0.304348	0.543273
746	34	585	585	F_P10_F9	-1	0	0	0	-1	0	-1	164	1	1	84	0	5	0	75	G	A	AT	0.969512	0.487805	0.892857	0.806894
747	34	585	585	F_P12_F7	-1	0	0	0	-1	0	-1	46	0	0	16	0	8	0	22	G	T	AT	0.826087	0.521739	0.727273	1.0243
748	34	585	585	F_P13_F1	-1	0	0	0	-1	0	-1	17	0	0	1	0	0	0	16	G	T	AT	1	0.0588235	0.0625	0.223718
749	34	585	585	F_P13_F3	-1	0	0	0	-1	0	-1	241	1	1	5	1	85	0	150	G	T	GT	0.647303	0.377593	0.566667	0.765843
750	34	585	585	F_P13_F5	-1	0	0	0	-1	0	-1	137	0	0	2	0	1	0	134	G	T	AT	0.992701	0.0218978	0.0149254	0.119274
751	34	585	585	F_P13_M2	-1	0	0	0	-1	0	-1	214	1	1	9	0	14	0	191	G	T	GT	0.934579	0.107477	0.0732984	0.413144
752	34	585	585	F_P14_F9	-1	0	0	0	-1	0	-1	83	1	1	1	0	27	0	55	G	T	GT	0.674699	0.337349	0.490909	0.691239
753	34	585	585	F_P16_F7	-1	0	0	0	-1	0	-1	93	0	0	30	0	23	0	40	G	T	AT	0.752688	0.569892	0.75	1.07338
754	34	585	585	F_P17_F1	-1	0	0	0	-1	0	-1	61	0	0	0	0	0	0	61	G	T	TT	1	0	0	0
755	34	585	585	F_P17_F3	-1	0	0	0	-1	0	-1	70	1	1	5	0	5	0	60	G	T	AT	0.928571	0.142857	0.0833333	0.509137
756	34	585	585	F_P17_F5	-1	0	0	0	-1	0	-1	485	0	0	4	0	1	0	480	G	T	AT	0.997938	0.0103093	0.00833333	0.0625767
757	34	585	585	F_P18_F9	-1	0	0	0	-1	0	-1	569	1	1	8	0	165	0	396	G	T	GT	0.710018	0.304042	0.416667	0.671198
758	34	585	585	F_P18_M10	-1	0	0	0	-1	0	-1	338	1	1	0	0	108	0	230	G	T	GT	0.680473	0.319527	0.469565	0.626512
759	34	585	585	F_P5_F1	-1	0	0	0	-1	0	-1	10	1	1	0	0	0	0	10	G	T	TT	1	0	0	0
760	34	585	585	F_P8_F7	-1	0	0	0	-1	0	-1	32	0	0	1	0	2	0	29	G	T	GT	0.9375	0.09375	0.0689655	0.370802
761	34	585	585	F_P9_F1	-1	0	0	0	-1	0	-1	212	1	1	1	1	7	0	203	G	T	GT	0.966981	0.0424528	0.0344828	0.204689
762	35	625	625	F_G135_F3	-1	0	0	0	-1	0	-1	17	1	1	8	0	9	0	0	G	G	AG	0.470588	0.470588	0.888889	0.691416
763	35	625	625	F_G136_F9	-1	0	0	0	-1	0	-1	14	1	1	12	0	2	0	0	G	A	AG	0.857143	0.142857	0.166667	0.410116
764	35	625	625	F_G156_F5	-1	0	0	0	-1	0	-1	97	1	1	30	0	67	0	0	G	G	AG	0.309278	0.309278	0.447761	0.618522
765	35	625	625	F_G85_F7	-1	0	0	0	-1	0	-1	22	1	1	15	0	7	0	0	G	A	AG	0.681818	0.318182	0.466667	0.625491
766	35	625	625	F_G86_F5	-1	0	0	0	-1	0	-1	44	1	1	29	0	15	0	0	G	A	AG	0.659091	0.340909	0.517241	0.641637
767	35	625	625	F_G87_F9	-1	0	0	0	-1	0	-1	25	1	1	7	0	18	0	0	G	G	AG	0.28	0.28	0.388889	0.592953
768	35	625	625	F_N21_F1	-1	0	0	0	-1	0	-1	19	1	1	19	0	0	0	0	G	A	AA	1	0	0	0
769	35	625	625	F_N21_F3	-1	0	0	0	-1	0	-1	23	1	1	21	0	2	0	0	G	A	AG	0.913043	0.0869565	0.0952381	0.295439
770	35	625	625	F_N21_F5	-1	0	0	0	-1	0	-1	17	0	0	16	0	1	0	0	G	A	AG	0.941176	0.0588235	0.0625	0.223718
771	35	625	625	F_N28_F7	-1	0	0	0	-1	0	-1	51	0	0	51	0	0	0	0	G	A	AA	1	0	0	0
772	35	625	625	F_N29_F5	-1	0	0	0	-1	0	-1	18	1	1	5	0	13	0	0	G	G	AG	0.277778	0.277778	0.384615	0.590842
773	35	625	625	F_N32_F7	-1	0	0	0	-1	0	-1	16	1	1	16	0	0	0	0	G	A	AA	1	0	0	0
774	35	625	625	F_N33_F5	-1	0	0	0	-1	0	-1	16	1	1	5	0	11	0	0	G	G	AG	0.3125	0.3125	0.454545	0.621086
775	35	625	625	F_N69_F5	-1	0	0	0	-1	0	-1	20	1	1	12	0	8	0	0	G	A	AG	0.6	0.4	0.666667	0.673012
776	35	625	625	F_P10_F9	-1	0	0	0	-1	0	-1	131	1	1	127	0	4	0	0	G	A	AG	0.969466	0.0305344	0.0314961	0.136595
777	35	625	625	F_P12_F7	-1	0	0	0	-1	0	-1	42	0	0	42	0	0	0	0	G	A	AA	1	0	0	0
778	35	625	625	F_P13_F3	-1	0	0	0	-1	0	-1	203	1	1	120	0	83	0	0	G	A	AG	0.591133	0.408867	0.691667	0.676444
779	35	625	625	F_P13_F5	-1	0	0	0	-1	0	-1	108	0	0	108	0	0	0	0	G	A	AA	1	0	0	0
780	35	625	625	F_P13_M2	-1	0	0	0	-1	0	-1	169	1	1	157	0	12	0	0	G	A	AG	0.928994	0.0710059	0.0764331	0.256233
781	35	625	625	F_P14_F9	-1	0	0	0	-1	0	-1	64	1	1	40	0	24	0	0	G	A	AG	0.625	0.375	0.6	0.661563
782	35	625	625	F_P16_F7	-1	0	0	0	-1	0	-1	75	0	0	75	0	0	0	0	G	A	AA	1	0	0	0
783	35	625	625	F_P17_F1	-1	0	0	0	-1	0	-1	54	0	0	54	0	0	0	0	G	A	AA	1	0	0	0
784	35	625	625	F_P17_F3	-1	0	0	0	-1	0	-1	53	1	1	48	0	5	0	0	G	A	AG	0.90566	0.0943396	0.104167	0.312465
785	35	625	625	F_P17_F5	-1	0	0	0	-1	0	-1	371	0	0	370	0	1	0	0	G	A	AG	0.997305	0.00269542	0.0027027	0.0186384
786	35	625	625	F_P18_F9	-1	0	0	0	-1	0	-1	458	1	1	287	0	171	0	0	G	A	AG	0.626638	0.373362	0.595819	0.660721
787	35	625	625	F_P18_M10	-1	0	0	0	-1	0	-1	271	1	1	183	0	86	0	2	G	A	AG	0.682657	0.324723	0.469945	0.665602
788	35	625	625	F_P8_F7	-1	0	0	0	-1	0	-1	22	0	0	22	0	0	0	0	G	A	AA	1	0	0	0
789	35	625	625	F_P9_F1	-1	0	0	0	-1	0	-1	173	1	1	163	0	10	0	0	G	A	AG	0.942197	0.0578035	0.0613497	0.22088
827	41	14657	14657	F_G101_F9	-1	0	0	0	-1	0	-1	11	1	1	9	0	2	0	0	G	A	AG	0.818182	0.181818	0.222222	0.474139
828	41	14657	14657	F_G135_F3	-1	0	0	0	-1	0	-1	16	1	1	10	0	6	0	0	G	A	AG	0.625	0.375	0.6	0.661563
829	41	14657	14657	F_G136_F9	-1	0	0	0	-1	0	-1	10	1	1	10	0	0	0	0	G	A	AA	1	0	0	0
830	41	14657	14657	F_G149_F3	-1	0	0	0	-1	0	-1	11	1	1	7	0	4	0	0	G	A	AG	0.636364	0.363636	0.571429	0.655482
831	41	14657	14657	F_G156_F5	-1	0	0	0	-1	0	-1	115	1	1	71	0	42	0	2	G	A	AG	0.634783	0.382609	0.591549	0.736074
832	41	14657	14657	F_G85_F7	-1	0	0	0	-1	0	-1	40	1	1	40	0	0	0	0	G	A	AA	1	0	0	0
833	41	14657	14657	F_G86_F3	-1	0	0	0	-1	0	-1	19	1	1	19	0	0	0	0	G	A	AA	1	0	0	0
834	41	14657	14657	F_G86_F5	-1	0	0	0	-1	0	-1	57	1	1	37	0	20	0	0	G	A	AG	0.649123	0.350877	0.540541	0.647988
835	41	14657	14657	F_G87_F9	-1	0	0	0	-1	0	-1	57	1	1	57	0	0	0	0	G	A	AA	1	0	0	0
836	41	14657	14657	F_N21_F1	-1	0	0	0	-1	0	-1	24	1	1	24	0	0	0	0	G	A	AA	1	0	0	0
837	41	14657	14657	F_N21_F3	-1	0	0	0	-1	0	-1	27	1	1	25	0	2	0	0	G	A	AG	0.925926	0.0740741	0.08	0.264052
838	41	14657	14657	F_N21_F5	-1	0	0	0	-1	0	-1	17	1	1	17	0	0	0	0	G	A	AA	1	0	0	0
839	41	14657	14657	F_N28_F7	-1	0	0	0	-1	0	-1	77	1	1	77	0	0	0	0	G	A	AA	1	0	0	0
840	41	14657	14657	F_N29_F5	-1	0	0	0	-1	0	-1	36	1	1	26	0	10	0	0	G	A	AG	0.722222	0.277778	0.384615	0.590842
841	41	14657	14657	F_N30_F9	-1	0	0	0	-1	0	-1	11	1	1	8	0	3	0	0	G	A	AG	0.727273	0.272727	0.375	0.585953
842	41	14657	14657	F_N32_F7	-1	0	0	0	-1	0	-1	23	1	1	23	0	0	0	0	G	A	AA	1	0	0	0
843	41	14657	14657	F_N33_F5	-1	0	0	0	-1	0	-1	15	1	1	11	0	4	0	0	G	A	AG	0.733333	0.266667	0.363636	0.579915
844	41	14657	14657	F_N49_F5	-1	0	0	0	-1	0	-1	12	1	1	9	0	3	0	0	G	A	AG	0.75	0.25	0.333333	0.562335
845	41	14657	14657	F_N69_F5	-1	0	0	0	-1	0	-1	15	1	1	11	0	4	0	0	G	A	AG	0.733333	0.266667	0.363636	0.579915
846	41	14657	14657	F_P10_F9	-1	0	0	0	-1	0	-1	24	1	1	23	0	1	0	0	G	A	AG	0.958333	0.0416667	0.0434783	0.173205
847	41	14657	14657	F_P13_F1	-1	0	0	0	-1	0	-1	19	1	1	19	0	0	0	0	G	A	AA	1	0	0	0
848	41	14657	14657	F_P13_F3	-1	0	0	0	-1	0	-1	206	1	1	185	0	21	0	0	G	A	AG	0.898058	0.101942	0.113514	0.329329
849	41	14657	14657	F_P13_F5	-1	0	0	0	-1	0	-1	138	1	1	137	0	0	0	1	G	A	AT	1	0.00724638	0.00729927	0.0429248
850	41	14657	14657	F_P13_M2	-1	0	0	0	-1	0	-1	180	1	1	171	0	9	0	0	G	A	AG	0.95	0.05	0.0526316	0.198515
851	41	14657	14657	F_P14_F9	-1	0	0	0	-1	0	-1	76	1	1	68	0	7	0	1	G	A	AG	0.907895	0.105263	0.102941	0.376156
852	41	14657	14657	F_P16_F7	-1	0	0	0	-1	0	-1	24	1	1	24	0	0	0	0	G	A	AA	1	0	0	0
853	41	14657	14657	F_P17_F1	-1	0	0	0	-1	0	-1	56	1	1	56	0	0	0	0	G	A	AA	1	0	0	0
854	41	14657	14657	F_P17_F3	-1	0	0	0	-1	0	-1	75	1	1	74	0	1	0	0	G	A	AG	0.986667	0.0133333	0.0135135	0.0708106
855	41	14657	14657	F_P17_F5	-1	0	0	0	-1	0	-1	470	1	1	469	0	0	0	1	G	A	AT	1	0.00212766	0.0021322	0.0152163
856	41	14657	14657	F_P18_F9	-1	0	0	0	-1	0	-1	655	1	1	578	0	73	0	4	G	A	AG	0.88855	0.117557	0.126298	0.386036
857	41	14657	14657	F_P18_M10	-1	0	0	0	-1	0	-1	396	1	1	356	0	39	0	1	G	A	AG	0.901515	0.10101	0.109551	0.339106
858	41	14657	14657	F_P8_F7	-1	0	0	0	-1	0	-1	25	1	1	25	0	0	0	0	G	A	AA	1	0	0	0
859	41	14657	14657	F_P9_F1	-1	0	0	0	-1	0	-1	193	1	1	185	0	8	0	0	G	A	AG	0.958549	0.0414508	0.0432432	0.172528
860	42	14663	14663	F_G135_F3	-1	0	0	0	-1	0	-1	16	1	1	0	9	0	0	7	C	C	CT	0.4375	0.4375	0.777778	0.685314
861	42	14663	14663	F_G136_F9	-1	0	0	0	-1	0	-1	10	1	1	0	1	0	0	9	C	T	CT	0.9	0.1	0.111111	0.325083
862	42	14663	14663	F_G156_F5	-1	0	0	0	-1	0	-1	106	1	1	1	67	0	0	38	C	C	CT	0.367925	0.367925	0.567164	0.701716
863	42	14663	14663	F_G85_F7	-1	0	0	0	-1	0	-1	38	1	1	0	29	0	0	9	C	C	CT	0.236842	0.236842	0.310345	0.547412
864	42	14663	14663	F_G86_F5	-1	0	0	0	-1	0	-1	55	1	1	0	45	0	0	10	C	C	CT	0.181818	0.181818	0.222222	0.474139
865	42	14663	14663	F_G87_F9	-1	0	0	0	-1	0	-1	53	1	1	0	30	0	0	23	C	C	CT	0.433962	0.433962	0.766667	0.6844
866	42	14663	14663	F_N29_F5	-1	0	0	0	-1	0	-1	33	1	1	0	21	0	0	12	C	C	CT	0.363636	0.363636	0.571429	0.655482
867	42	14663	14663	F_N30_F9	-1	0	0	0	-1	0	-1	11	1	1	0	7	0	0	4	C	C	CT	0.363636	0.363636	0.571429	0.655482
868	42	14663	14663	F_N33_F5	-1	0	0	0	-1	0	-1	14	1	1	0	7	0	0	7	C	C	CT	0.5	0.5	1	0.693147
869	42	14663	14663	F_P13_F3	-1	0	0	0	-1	0	-1	191	1	1	0	135	0	0	56	C	C	CT	0.293194	0.293194	0.414815	0.604987
870	42	14663	14663	F_P13_M2	-1	0	0	0	-1	0	-1	170	1	1	1	159	0	0	10	C	C	CT	0.0647059	0.0647059	0.0628931	0.259436
871	42	14663	14663	F_P14_F9	-1	0	0	0	-1	0	-1	73	1	1	0	39	0	0	34	C	C	CT	0.465753	0.465753	0.871795	0.6908
872	42	14663	14663	F_P18_F9	-1	0	0	0	-1	0	-1	615	1	1	2	367	0	0	246	C	C	CT	0.403252	0.403252	0.6703	0.693223
873	42	14663	14663	F_P18_M10	-1	0	0	0	-1	0	-1	367	1	1	0	249	0	0	118	C	C	CT	0.321526	0.321526	0.473896	0.628014
874	42	14663	14663	F_P9_F1	-1	0	0	0	-1	0	-1	183	1	1	2	167	0	0	14	C	C	CT	0.0874317	0.0874317	0.0838323	0.329497
875	43	14721	14721	F_G101_F9	-1	0	0	0	-1	0	-1	12	1	1	0	5	0	0	7	C	T	CT	0.583333	0.416667	0.714286	0.679193
876	43	14721	14721	F_G135_F3	-1	0	0	0	-1	0	-1	19	1	1	0	13	0	0	6	C	C	CT	0.315789	0.315789	0.461538	0.623655
877	43	14721	14721	F_G136_F9	-1	0	0	0	-1	0	-1	11	1	1	0	4	0	0	7	C	T	CT	0.636364	0.363636	0.571429	0.655482
878	43	14721	14721	F_G149_F3	-1	0	0	0	-1	0	-1	16	1	1	0	4	0	0	12	C	T	CT	0.75	0.25	0.333333	0.562335
879	43	14721	14721	F_G156_F5	-1	0	0	0	-1	0	-1	138	1	1	0	79	0	0	59	C	C	CT	0.427536	0.427536	0.746835	0.682608
880	43	14721	14721	F_G85_F7	-1	0	0	0	-1	0	-1	54	1	1	0	34	0	0	20	C	C	CT	0.37037	0.37037	0.588235	0.659153
881	43	14721	14721	F_G86_F3	-1	0	0	0	-1	0	-1	22	1	1	0	16	0	0	6	C	C	CT	0.272727	0.272727	0.375	0.585953
882	43	14721	14721	F_G86_F5	-1	0	0	0	-1	0	-1	70	1	1	1	63	0	0	6	C	C	CT	0.1	0.1	0.0952381	0.366095
883	43	14721	14721	F_G87_F9	-1	0	0	0	-1	0	-1	79	1	1	0	48	0	0	31	C	C	CT	0.392405	0.392405	0.645833	0.669812
884	43	14721	14721	F_N21_F1	-1	0	0	0	-1	0	-1	28	1	1	0	0	0	0	28	C	T	TT	1	0	0	0
885	43	14721	14721	F_N21_F3	-1	0	0	0	-1	0	-1	29	1	1	0	5	0	0	24	C	T	CT	0.827586	0.172414	0.208333	0.459693
886	43	14721	14721	F_N21_F5	-1	0	0	0	-1	0	-1	25	1	1	0	1	0	0	24	C	T	CT	0.96	0.04	0.0416667	0.167944
887	43	14721	14721	F_N28_F7	-1	0	0	0	-1	0	-1	87	1	1	0	0	0	0	87	C	T	TT	1	0	0	0
888	43	14721	14721	F_N29_F5	-1	0	0	0	-1	0	-1	39	1	1	1	27	0	0	11	C	C	CT	0.307692	0.307692	0.407407	0.705499
889	43	14721	14721	F_N30_F9	-1	0	0	0	-1	0	-1	15	1	1	0	11	0	0	4	C	C	CT	0.266667	0.266667	0.363636	0.579915
890	43	14721	14721	F_N32_F7	-1	0	0	0	-1	0	-1	28	1	1	0	0	0	0	28	C	T	TT	1	0	0	0
891	43	14721	14721	F_N33_F5	-1	0	0	0	-1	0	-1	22	1	1	0	11	0	0	11	C	C	CT	0.5	0.5	1	0.693147
892	43	14721	14721	F_N69_F5	-1	0	0	0	-1	0	-1	22	1	1	1	15	0	0	6	C	C	CT	0.318182	0.318182	0.4	0.755983
893	43	14721	14721	F_P10_F9	-1	0	0	0	-1	0	-1	18	1	1	0	14	0	0	4	C	C	CT	0.222222	0.222222	0.285714	0.529706
894	43	14721	14721	F_P13_F1	-1	0	0	0	-1	0	-1	20	1	1	0	0	0	0	20	C	T	TT	1	0	0	0
895	43	14721	14721	F_P13_F3	-1	0	0	0	-1	0	-1	249	1	1	0	93	0	0	156	C	T	CT	0.626506	0.373494	0.596154	0.660789
896	43	14721	14721	F_P13_F5	-1	0	0	0	-1	0	-1	164	1	1	0	1	0	0	163	C	T	CT	0.993902	0.00609756	0.00613497	0.0371757
897	43	14721	14721	F_P13_M2	-1	0	0	0	-1	0	-1	217	1	1	1	20	1	0	195	C	T	CT	0.907834	0.101382	0.102564	0.365383
898	43	14721	14721	F_P14_F9	-1	0	0	0	-1	0	-1	86	1	1	0	29	0	0	57	C	T	CT	0.662791	0.337209	0.508772	0.639167
899	43	14721	14721	F_P16_F7	-1	0	0	0	-1	0	-1	29	1	1	0	6	0	0	23	C	T	CT	0.793103	0.206897	0.26087	0.509816
900	43	14721	14721	F_P17_F1	-1	0	0	0	-1	0	-1	71	1	1	0	0	0	0	71	C	T	TT	1	0	0	0
901	43	14721	14721	F_P17_F3	-1	0	0	0	-1	0	-1	85	1	1	0	5	0	0	80	C	T	CT	0.941176	0.0588235	0.0625	0.223718
902	43	14721	14721	F_P17_F5	-1	0	0	0	-1	0	-1	547	1	1	2	0	0	0	545	C	T	AT	1	0.00365631	0.00366972	0.0241663
903	43	14721	14721	F_P18_F9	-1	0	0	0	-1	0	-1	780	1	1	2	306	0	0	472	C	T	CT	0.607692	0.394872	0.648305	0.686349
904	43	14721	14721	F_P18_M10	-1	0	0	0	-1	0	-1	484	1	1	2	154	0	0	328	C	T	CT	0.681818	0.322314	0.469512	0.65071
905	43	14721	14721	F_P8_F7	-1	0	0	0	-1	0	-1	35	1	1	0	2	0	0	33	C	T	CT	0.942857	0.0571429	0.0606061	0.219033
906	43	14721	14721	F_P9_F1	-1	0	0	0	-1	0	-1	263	1	1	1	18	0	0	244	C	T	CT	0.931559	0.0722433	0.0737705	0.2743
907	44	14723	14723	F_G101_F9	-1	0	0	0	-1	0	-1	12	1	1	6	0	0	0	6	A	A	AT	0.5	0.5	1	0.693147
908	44	14723	14723	F_G135_F3	-1	0	0	0	-1	0	-1	18	1	1	12	0	0	0	6	A	A	AT	0.333333	0.333333	0.5	0.636514
909	44	14723	14723	F_G136_F9	-1	0	0	0	-1	0	-1	11	1	1	5	0	0	0	6	A	T	AT	0.545455	0.454545	0.833333	0.689009
910	44	14723	14723	F_G149_F3	-1	0	0	0	-1	0	-1	16	1	1	7	0	0	0	9	A	T	AT	0.5625	0.4375	0.777778	0.685314
911	44	14723	14723	F_G156_F5	-1	0	0	0	-1	0	-1	139	1	1	74	0	0	0	65	A	A	AT	0.467626	0.467626	0.878378	0.69105
912	44	14723	14723	F_G85_F7	-1	0	0	0	-1	0	-1	54	1	1	35	0	0	0	19	A	A	AT	0.351852	0.351852	0.542857	0.648585
913	44	14723	14723	F_G86_F3	-1	0	0	0	-1	0	-1	22	1	1	13	0	0	0	9	A	A	AT	0.409091	0.409091	0.692308	0.676526
914	44	14723	14723	F_G86_F5	-1	0	0	0	-1	0	-1	70	1	1	54	10	0	0	6	A	A	AC	0.228571	0.228571	0.185185	0.688759
915	44	14723	14723	F_G87_F9	-1	0	0	0	-1	0	-1	80	1	1	50	0	0	0	30	A	A	AT	0.375	0.375	0.6	0.661563
916	44	14723	14723	F_N21_F1	-1	0	0	0	-1	0	-1	28	1	1	1	0	0	0	27	A	T	AT	0.964286	0.0357143	0.037037	0.154076
917	44	14723	14723	F_N21_F3	-1	0	0	0	-1	0	-1	29	1	1	5	0	0	0	24	A	T	AT	0.827586	0.172414	0.208333	0.459693
918	44	14723	14723	F_N21_F5	-1	0	0	0	-1	0	-1	25	1	1	2	0	0	0	23	A	T	AT	0.92	0.08	0.0869565	0.278769
919	44	14723	14723	F_N28_F7	-1	0	0	0	-1	0	-1	88	1	1	6	0	0	0	82	A	T	AT	0.931818	0.0681818	0.0731707	0.24891
920	44	14723	14723	F_N29_F5	-1	0	0	0	-1	0	-1	38	1	1	23	0	0	0	15	A	A	AT	0.394737	0.394737	0.652174	0.67082
921	44	14723	14723	F_N32_F7	-1	0	0	0	-1	0	-1	28	1	1	2	0	0	0	26	A	T	AT	0.928571	0.0714286	0.0769231	0.257319
922	44	14723	14723	F_N33_F5	-1	0	0	0	-1	0	-1	22	1	1	12	0	0	0	10	A	A	AT	0.454545	0.454545	0.833333	0.689009
923	44	14723	14723	F_N69_F5	-1	0	0	0	-1	0	-1	21	1	1	12	3	0	0	6	A	A	AT	0.428571	0.428571	0.5	0.9557
924	44	14723	14723	F_P10_F9	-1	0	0	0	-1	0	-1	18	1	1	5	0	0	0	13	A	T	AT	0.722222	0.277778	0.384615	0.590842
925	44	14723	14723	F_P13_F1	-1	0	0	0	-1	0	-1	19	1	1	0	0	0	0	19	A	T	TT	1	0	0	0
926	44	14723	14723	F_P13_F3	-1	0	0	0	-1	0	-1	246	1	1	81	0	0	0	165	A	T	AT	0.670732	0.329268	0.490909	0.633659
927	44	14723	14723	F_P13_F5	-1	0	0	0	-1	0	-1	164	1	1	7	0	0	0	157	A	T	AT	0.957317	0.0426829	0.044586	0.176379
928	44	14723	14723	F_P13_M2	-1	0	0	0	-1	0	-1	217	1	1	26	2	0	0	189	A	T	AT	0.880184	0.129032	0.137566	0.417745
929	44	14723	14723	F_P14_F9	-1	0	0	0	-1	0	-1	86	1	1	28	1	0	0	57	A	T	AT	0.674419	0.337209	0.491228	0.689747
930	44	14723	14723	F_P16_F7	-1	0	0	0	-1	0	-1	29	1	1	3	0	0	0	26	A	T	AT	0.896552	0.103448	0.115385	0.332594
931	44	14723	14723	F_P17_F1	-1	0	0	0	-1	0	-1	71	1	1	5	0	0	0	66	A	T	AT	0.929577	0.0704225	0.0757576	0.254731
932	44	14723	14723	F_P17_F3	-1	0	0	0	-1	0	-1	85	1	1	5	0	0	0	80	A	T	AT	0.941176	0.0588235	0.0625	0.223718
933	44	14723	14723	F_P17_F5	-1	0	0	0	-1	0	-1	543	1	1	22	1	0	0	520	A	T	AT	0.959484	0.0423573	0.0423077	0.18294
934	44	14723	14723	F_P18_F9	-1	0	0	0	-1	0	-1	775	1	1	319	0	0	0	456	A	T	AT	0.588387	0.411613	0.699561	0.67744
935	44	14723	14723	F_P18_M10	-1	0	0	0	-1	0	-1	484	1	1	154	0	1	0	329	A	T	AT	0.681818	0.320248	0.468085	0.639536
936	44	14723	14723	F_P8_F7	-1	0	0	0	-1	0	-1	35	1	1	0	0	0	0	35	A	T	TT	1	0	0	0
937	44	14723	14723	F_P9_F1	-1	0	0	0	-1	0	-1	266	1	1	22	0	0	0	244	A	T	AT	0.917293	0.0827068	0.0901639	0.285331
938	45	14724	14724	F_G101_F9	-1	0	0	0	-1	0	-1	12	1	1	6	0	0	0	6	T	A	AT	0.5	0.5	1	0.693147
939	45	14724	14724	F_G135_F3	-1	0	0	0	-1	0	-1	18	1	1	6	0	0	0	12	T	T	AT	0.333333	0.333333	0.5	0.636514
940	45	14724	14724	F_G136_F9	-1	0	0	0	-1	0	-1	11	1	1	6	0	0	0	5	T	A	AT	0.545455	0.454545	0.833333	0.689009
941	45	14724	14724	F_G149_F3	-1	0	0	0	-1	0	-1	16	1	1	9	0	0	0	7	T	A	AT	0.5625	0.4375	0.777778	0.685314
942	45	14724	14724	F_G156_F5	-1	0	0	0	-1	0	-1	138	1	1	64	0	0	0	74	T	T	AT	0.463768	0.463768	0.864865	0.690519
943	45	14724	14724	F_G85_F7	-1	0	0	0	-1	0	-1	54	1	1	19	0	0	0	35	T	T	AT	0.351852	0.351852	0.542857	0.648585
944	45	14724	14724	F_G86_F3	-1	0	0	0	-1	0	-1	22	1	1	9	0	0	0	13	T	T	AT	0.409091	0.409091	0.692308	0.676526
945	45	14724	14724	F_G86_F5	-1	0	0	0	-1	0	-1	70	1	1	16	0	0	0	54	T	T	AT	0.228571	0.228571	0.296296	0.537544
946	45	14724	14724	F_G87_F9	-1	0	0	0	-1	0	-1	80	1	1	30	0	0	0	50	T	T	AT	0.375	0.375	0.6	0.661563
947	45	14724	14724	F_N21_F1	-1	0	0	0	-1	0	-1	28	1	1	27	0	0	0	1	T	A	AT	0.964286	0.0357143	0.037037	0.154076
948	45	14724	14724	F_N21_F3	-1	0	0	0	-1	0	-1	29	1	1	24	0	0	0	5	T	A	AT	0.827586	0.172414	0.208333	0.459693
949	45	14724	14724	F_N21_F5	-1	0	0	0	-1	0	-1	25	1	1	23	0	0	0	2	T	A	AT	0.92	0.08	0.0869565	0.278769
950	45	14724	14724	F_N28_F7	-1	0	0	0	-1	0	-1	88	1	1	81	0	1	0	6	T	A	AT	0.931818	0.0795455	0.0740741	0.310281
951	45	14724	14724	F_N29_F5	-1	0	0	0	-1	0	-1	38	1	1	15	0	0	0	23	T	T	AT	0.394737	0.394737	0.652174	0.67082
952	45	14724	14724	F_N32_F7	-1	0	0	0	-1	0	-1	28	1	1	26	0	0	0	2	T	A	AT	0.928571	0.0714286	0.0769231	0.257319
953	45	14724	14724	F_N33_F5	-1	0	0	0	-1	0	-1	22	1	1	10	0	0	0	12	T	T	AT	0.454545	0.454545	0.833333	0.689009
954	45	14724	14724	F_N69_F5	-1	0	0	0	-1	0	-1	21	1	1	7	0	1	0	13	T	T	AT	0.380952	0.380952	0.538462	0.80806
955	45	14724	14724	F_P10_F9	-1	0	0	0	-1	0	-1	18	1	1	13	0	0	0	5	T	A	AT	0.722222	0.277778	0.384615	0.590842
956	45	14724	14724	F_P13_F1	-1	0	0	0	-1	0	-1	19	1	1	19	0	0	0	0	T	A	AA	1	0	0	0
957	45	14724	14724	F_P13_F3	-1	0	0	0	-1	0	-1	245	1	1	165	0	0	0	80	T	A	AT	0.673469	0.326531	0.484848	0.631694
958	45	14724	14724	F_P13_F5	-1	0	0	0	-1	0	-1	164	1	1	157	0	0	0	7	T	A	AT	0.957317	0.0426829	0.044586	0.176379
959	45	14724	14724	F_P13_M2	-1	0	0	0	-1	0	-1	217	1	1	192	0	0	0	25	T	A	AT	0.884793	0.115207	0.130208	0.357266
960	45	14724	14724	F_P14_F9	-1	0	0	0	-1	0	-1	86	1	1	57	0	0	0	29	T	A	AT	0.662791	0.337209	0.508772	0.639167
961	45	14724	14724	F_P16_F7	-1	0	0	0	-1	0	-1	29	1	1	26	0	0	0	3	T	A	AT	0.896552	0.103448	0.115385	0.332594
962	45	14724	14724	F_P17_F1	-1	0	0	0	-1	0	-1	71	1	1	66	0	0	0	5	T	A	AT	0.929577	0.0704225	0.0757576	0.254731
963	45	14724	14724	F_P17_F3	-1	0	0	0	-1	0	-1	85	1	1	80	1	0	0	4	T	A	AT	0.952941	0.0588235	0.05	0.253154
964	45	14724	14724	F_P17_F5	-1	0	0	0	-1	0	-1	544	1	1	522	0	0	0	22	T	A	AT	0.959559	0.0404412	0.0421456	0.169344
965	45	14724	14724	F_P18_F9	-1	0	0	0	-1	0	-1	775	1	1	455	0	1	0	319	T	A	AT	0.588387	0.412903	0.701099	0.686629
966	45	14724	14724	F_P18_M10	-1	0	0	0	-1	0	-1	484	1	1	327	0	0	0	157	T	A	AT	0.67562	0.32438	0.480122	0.630127
967	45	14724	14724	F_P8_F7	-1	0	0	0	-1	0	-1	35	1	1	35	0	0	0	0	T	A	AA	1	0	0	0
968	45	14724	14724	F_P9_F1	-1	0	0	0	-1	0	-1	266	1	1	244	0	0	0	22	T	A	AT	0.917293	0.0827068	0.0901639	0.285331
969	46	14725	14725	F_G101_F9	-1	0	0	0	-1	0	-1	11	1	1	6	0	5	0	0	G	A	AG	0.545455	0.454545	0.833333	0.689009
970	46	14725	14725	F_G135_F3	-1	0	0	0	-1	0	-1	18	1	1	6	0	12	0	0	G	G	AG	0.333333	0.333333	0.5	0.636514
971	46	14725	14725	F_G136_F9	-1	0	0	0	-1	0	-1	10	1	1	6	0	4	0	0	G	A	AG	0.6	0.4	0.666667	0.673012
972	46	14725	14725	F_G149_F3	-1	0	0	0	-1	0	-1	13	1	1	9	0	4	0	0	G	A	AG	0.692308	0.307692	0.444444	0.617242
973	46	14725	14725	F_G156_F5	-1	0	0	0	-1	0	-1	138	1	1	65	0	73	0	0	G	G	AG	0.471014	0.471014	0.890411	0.691466
974	46	14725	14725	F_G85_F7	-1	0	0	0	-1	0	-1	54	1	1	19	0	35	0	0	G	G	AG	0.351852	0.351852	0.542857	0.648585
975	46	14725	14725	F_G86_F3	-1	0	0	0	-1	0	-1	22	1	1	9	0	13	0	0	G	G	AG	0.409091	0.409091	0.692308	0.676526
976	46	14725	14725	F_G86_F5	-1	0	0	0	-1	0	-1	70	1	1	16	0	54	0	0	G	G	AG	0.228571	0.228571	0.296296	0.537544
977	46	14725	14725	F_G87_F9	-1	0	0	0	-1	0	-1	79	1	1	30	0	48	0	1	G	G	AG	0.392405	0.392405	0.625	0.725732
978	46	14725	14725	F_N21_F1	-1	0	0	0	-1	0	-1	27	1	1	27	0	0	0	0	G	A	AA	1	0	0	0
979	46	14725	14725	F_N21_F3	-1	0	0	0	-1	0	-1	27	1	1	24	0	3	0	0	G	A	AG	0.888889	0.111111	0.125	0.348832
980	46	14725	14725	F_N21_F5	-1	0	0	0	-1	0	-1	24	1	1	23	0	1	0	0	G	A	AG	0.958333	0.0416667	0.0434783	0.173205
981	46	14725	14725	F_N28_F7	-1	0	0	0	-1	0	-1	82	1	1	82	0	0	0	0	G	A	AA	1	0	0	0
982	46	14725	14725	F_N29_F5	-1	0	0	0	-1	0	-1	38	1	1	15	0	23	0	0	G	G	AG	0.394737	0.394737	0.652174	0.67082
983	46	14725	14725	F_N32_F7	-1	0	0	0	-1	0	-1	27	1	1	27	0	0	0	0	G	A	AA	1	0	0	0
984	46	14725	14725	F_N33_F5	-1	0	0	0	-1	0	-1	21	1	1	9	1	11	0	0	G	G	AG	0.47619	0.47619	0.818182	0.846814
985	46	14725	14725	F_N69_F5	-1	0	0	0	-1	0	-1	21	1	1	8	1	12	0	0	G	G	AG	0.428571	0.428571	0.666667	0.832408
986	46	14725	14725	F_P10_F9	-1	0	0	0	-1	0	-1	18	1	1	13	0	5	0	0	G	A	AG	0.722222	0.277778	0.384615	0.590842
987	46	14725	14725	F_P13_F1	-1	0	0	0	-1	0	-1	19	1	1	19	0	0	0	0	G	A	AA	1	0	0	0
988	46	14725	14725	F_P13_F3	-1	0	0	0	-1	0	-1	236	1	1	162	4	70	0	0	G	A	AG	0.70339	0.313559	0.432099	0.687855
989	46	14725	14725	F_P13_F5	-1	0	0	0	-1	0	-1	157	1	1	157	0	0	0	0	G	A	AA	1	0	0	0
990	46	14725	14725	F_P13_M2	-1	0	0	0	-1	0	-1	209	1	1	191	0	16	0	2	G	A	AG	0.923445	0.0861244	0.0837696	0.323521
991	46	14725	14725	F_P14_F9	-1	0	0	0	-1	0	-1	85	1	1	57	0	28	0	0	G	A	AG	0.670588	0.329412	0.491228	0.633761
992	46	14725	14725	F_P16_F7	-1	0	0	0	-1	0	-1	26	1	1	25	0	1	0	0	G	A	AG	0.961538	0.0384615	0.04	0.163024
993	46	14725	14725	F_P17_F1	-1	0	0	0	-1	0	-1	66	1	1	66	0	0	0	0	G	A	AA	1	0	0	0
994	46	14725	14725	F_P17_F3	-1	0	0	0	-1	0	-1	84	1	1	80	0	4	0	0	G	A	AG	0.952381	0.047619	0.05	0.191444
995	46	14725	14725	F_P17_F5	-1	0	0	0	-1	0	-1	523	1	1	520	0	3	0	0	G	A	AG	0.994264	0.00573614	0.00576923	0.0353237
996	46	14725	14725	F_P18_F9	-1	0	0	0	-1	0	-1	751	1	1	452	5	293	0	1	G	A	AG	0.609854	0.398136	0.64823	0.714985
997	46	14725	14725	F_P18_M10	-1	0	0	0	-1	0	-1	467	1	1	329	0	136	0	2	G	A	AG	0.708779	0.295503	0.413374	0.629391
998	46	14725	14725	F_P8_F7	-1	0	0	0	-1	0	-1	35	1	1	33	0	2	0	0	G	A	AG	0.942857	0.0571429	0.0606061	0.219033
999	46	14725	14725	F_P9_F1	-1	0	0	0	-1	0	-1	259	1	1	244	0	13	0	2	G	A	AG	0.949807	0.0579151	0.0532787	0.243934
1000	47	14736	14736	F_G101_F9	-1	0	0	0	-1	0	-1	12	1	1	0	5	0	0	7	T	T	CT	0.416667	0.416667	0.714286	0.679193
1001	47	14736	14736	F_G135_F3	-1	0	0	0	-1	0	-1	19	1	1	0	12	0	0	7	T	C	CT	0.631579	0.368421	0.583333	0.65811
1002	47	14736	14736	F_G136_F9	-1	0	0	0	-1	0	-1	13	1	1	0	10	0	0	3	T	C	CT	0.769231	0.230769	0.3	0.540204
1003	47	14736	14736	F_G149_F3	-1	0	0	0	-1	0	-1	13	1	1	0	10	0	0	3	T	C	CT	0.769231	0.230769	0.3	0.540204
1004	47	14736	14736	F_G156_F5	-1	0	0	0	-1	0	-1	137	1	1	3	78	0	0	56	T	C	CT	0.591241	0.430657	0.717949	0.770063
1005	47	14736	14736	F_G85_F7	-1	0	0	0	-1	0	-1	60	1	1	2	41	0	0	17	T	C	CT	0.716667	0.316667	0.414634	0.730888
1006	47	14736	14736	F_G86_F3	-1	0	0	0	-1	0	-1	23	1	1	0	19	0	0	4	T	C	CT	0.826087	0.173913	0.210526	0.462037
1007	47	14736	14736	F_G86_F5	-1	0	0	0	-1	0	-1	75	1	1	1	48	0	0	26	T	C	CT	0.653333	0.36	0.541667	0.710446
1008	47	14736	14736	F_G87_F9	-1	0	0	0	-1	0	-1	86	1	1	0	79	0	0	7	T	C	CT	0.918605	0.0813953	0.0886076	0.282164
1009	47	14736	14736	F_N21_F1	-1	0	0	0	-1	0	-1	28	1	1	0	28	0	0	0	T	C	CC	1	0	0	0
1010	47	14736	14736	F_N21_F3	-1	0	0	0	-1	0	-1	26	1	1	0	23	0	0	3	T	C	CT	0.884615	0.115385	0.130435	0.357627
1011	47	14736	14736	F_N21_F5	-1	0	0	0	-1	0	-1	25	1	1	0	25	0	0	0	T	C	CC	1	0	0	0
1012	47	14736	14736	F_N28_F7	-1	0	0	0	-1	0	-1	87	1	1	1	86	0	0	0	T	C	AC	1	0.0114943	0.0116279	0.0627602
1013	47	14736	14736	F_N29_F5	-1	0	0	0	-1	0	-1	37	1	1	0	28	0	0	9	T	C	CT	0.756757	0.243243	0.321429	0.55479
1014	47	14736	14736	F_N30_F9	-1	0	0	0	-1	0	-1	14	1	1	0	12	0	0	2	T	C	CT	0.857143	0.142857	0.166667	0.410116
1015	47	14736	14736	F_N32_F7	-1	0	0	0	-1	0	-1	29	1	1	0	29	0	0	0	T	C	CC	1	0	0	0
1016	47	14736	14736	F_N33_F5	-1	0	0	0	-1	0	-1	22	1	1	0	15	0	0	7	T	C	CT	0.681818	0.318182	0.466667	0.625491
1017	47	14736	14736	F_N49_F5	-1	0	0	0	-1	0	-1	13	1	1	0	13	0	0	0	T	C	CC	1	0	0	0
1018	47	14736	14736	F_N69_F5	-1	0	0	0	-1	0	-1	20	1	1	0	14	0	0	6	T	C	CT	0.7	0.3	0.428571	0.610864
1019	47	14736	14736	F_P10_F9	-1	0	0	0	-1	0	-1	17	1	1	0	15	0	0	2	T	C	CT	0.882353	0.117647	0.133333	0.362211
1020	47	14736	14736	F_P13_F1	-1	0	0	0	-1	0	-1	18	1	1	0	18	0	0	0	T	C	CC	1	0	0	0
1021	47	14736	14736	F_P13_F3	-1	0	0	0	-1	0	-1	236	1	1	3	187	0	0	46	T	C	CT	0.805085	0.207627	0.245989	0.558617
1022	47	14736	14736	F_P13_F5	-1	0	0	0	-1	0	-1	162	1	1	4	157	0	0	1	T	C	AC	0.993827	0.0308642	0.0254777	0.153178
1023	47	14736	14736	F_P13_M2	-1	0	0	0	-1	0	-1	218	1	1	2	203	1	0	12	T	C	CT	0.944954	0.0688073	0.0591133	0.293734
1024	47	14736	14736	F_P14_F9	-1	0	0	0	-1	0	-1	91	1	1	0	69	1	0	21	T	C	CT	0.769231	0.241758	0.304348	0.597801
1025	47	14736	14736	F_P16_F7	-1	0	0	0	-1	0	-1	27	1	1	0	27	0	0	0	T	C	CC	1	0	0	0
1026	47	14736	14736	F_P17_F1	-1	0	0	0	-1	0	-1	62	1	1	1	57	0	0	4	T	C	CT	0.935484	0.0806452	0.0701754	0.320697
1027	47	14736	14736	F_P17_F3	-1	0	0	0	-1	0	-1	83	1	1	1	81	0	0	1	T	C	AC	0.987952	0.0240964	0.0123457	0.130282
1028	47	14736	14736	F_P17_F5	-1	0	0	0	-1	0	-1	532	1	1	3	529	0	0	0	T	C	AC	1	0.0056391	0.00567108	0.0348226
1029	47	14736	14736	F_P18_F9	-1	0	0	0	-1	0	-1	760	1	1	2	587	0	0	171	T	C	CT	0.775	0.227632	0.291312	0.550752
1030	47	14736	14736	F_P18_M10	-1	0	0	0	-1	0	-1	470	1	1	2	397	0	0	71	T	C	CT	0.848936	0.155319	0.178841	0.45133
1031	47	14736	14736	F_P8_F7	-1	0	0	0	-1	0	-1	35	1	1	0	35	0	0	0	T	C	CC	1	0	0	0
1032	47	14736	14736	F_P9_F1	-1	0	0	0	-1	0	-1	278	1	1	3	262	0	0	13	T	C	CT	0.953237	0.057554	0.0496183	0.247958
1033	48	14752	14752	F_G136_F9	-1	0	0	0	-1	0	-1	14	1	1	0	10	0	0	4	C	C	CT	0.285714	0.285714	0.4	0.59827
1034	48	14752	14752	F_G156_F5	-1	0	0	0	-1	0	-1	152	1	1	2	142	0	0	8	C	C	CT	0.0657895	0.0657895	0.056338	0.27553
1035	48	14752	14752	F_P10_F9	-1	0	0	0	-1	0	-1	22	1	1	0	9	0	0	13	C	T	CT	0.590909	0.409091	0.692308	0.676526
1036	48	14752	14752	F_P13_F3	-1	0	0	0	-1	0	-1	239	1	1	1	207	0	0	31	C	C	CT	0.133891	0.133891	0.149758	0.412336
1037	48	14752	14752	F_P14_F9	-1	0	0	0	-1	0	-1	94	1	1	0	80	0	0	14	C	C	CT	0.148936	0.148936	0.175	0.420859
1038	48	14752	14752	F_P16_F7	-1	0	0	0	-1	0	-1	26	1	1	0	15	0	0	11	C	C	CT	0.423077	0.423077	0.733333	0.681266
1039	48	14752	14752	F_P18_F9	-1	0	0	0	-1	0	-1	745	1	1	2	700	0	0	43	C	C	CT	0.0604027	0.0604027	0.0614286	0.239057
1040	48	14752	14752	F_P18_M10	-1	0	0	0	-1	0	-1	447	1	1	3	404	0	0	40	C	C	CT	0.0961969	0.0961969	0.0990099	0.340987
1041	49	14772	14772	F_G101_F9	-1	0	0	0	-1	0	-1	11	1	1	4	0	7	0	0	G	G	AG	0.363636	0.363636	0.571429	0.655482
1042	49	14772	14772	F_G135_F3	-1	0	0	0	-1	0	-1	20	1	1	11	0	9	0	0	G	A	AG	0.55	0.45	0.818182	0.688139
1043	49	14772	14772	F_G136_F9	-1	0	0	0	-1	0	-1	13	1	1	5	0	8	0	0	G	G	AG	0.384615	0.384615	0.625	0.666278
1044	49	14772	14772	F_G149_F3	-1	0	0	0	-1	0	-1	10	1	1	5	0	5	0	0	G	A	AG	0.5	0.5	1	0.693147
1045	49	14772	14772	F_G156_F5	-1	0	0	0	-1	0	-1	138	1	1	56	0	82	0	0	G	G	AG	0.405797	0.405797	0.682927	0.675292
1046	49	14772	14772	F_G85_F7	-1	0	0	0	-1	0	-1	52	1	1	26	0	26	0	0	G	A	AG	0.5	0.5	1	0.693147
1047	49	14772	14772	F_G86_F3	-1	0	0	0	-1	0	-1	21	1	1	12	0	9	0	0	G	A	AG	0.571429	0.428571	0.75	0.682908
1048	49	14772	14772	F_G86_F5	-1	0	0	0	-1	0	-1	60	1	1	23	0	36	0	1	G	G	AG	0.4	0.4	0.638889	0.742294
1049	49	14772	14772	F_G87_F9	-1	0	0	0	-1	0	-1	79	1	1	31	0	47	0	1	G	G	AG	0.405063	0.405063	0.659574	0.73134
1050	49	14772	14772	F_N21_F1	-1	0	0	0	-1	0	-1	20	1	1	20	0	0	0	0	G	A	AA	1	0	0	0
1051	49	14772	14772	F_N21_F3	-1	0	0	0	-1	0	-1	23	1	1	20	0	3	0	0	G	A	AG	0.869565	0.130435	0.15	0.387212
1052	49	14772	14772	F_N21_F5	-1	0	0	0	-1	0	-1	21	1	1	20	0	1	0	0	G	A	AG	0.952381	0.047619	0.05	0.191444
1053	49	14772	14772	F_N28_F7	-1	0	0	0	-1	0	-1	70	1	1	69	1	0	0	0	G	A	AC	1	0.0142857	0.0144928	0.074876
1054	49	14772	14772	F_N29_F5	-1	0	0	0	-1	0	-1	40	1	1	17	0	22	0	1	G	G	AG	0.45	0.45	0.772727	0.78469
1055	49	14772	14772	F_N32_F7	-1	0	0	0	-1	0	-1	30	1	1	30	0	0	0	0	G	A	AA	1	0	0	0
1056	49	14772	14772	F_N33_F5	-1	0	0	0	-1	0	-1	22	1	1	7	0	15	0	0	G	G	AG	0.318182	0.318182	0.466667	0.625491
1057	49	14772	14772	F_N49_F5	-1	0	0	0	-1	0	-1	13	1	1	8	0	5	0	0	G	A	AG	0.615385	0.384615	0.625	0.666278
1058	49	14772	14772	F_N69_F5	-1	0	0	0	-1	0	-1	22	1	1	11	0	9	0	2	G	A	AG	0.590909	0.5	0.818182	0.930217
1059	49	14772	14772	F_P10_F9	-1	0	0	0	-1	0	-1	30	1	1	28	0	2	0	0	G	A	AG	0.933333	0.0666667	0.0714286	0.24493
1060	49	14772	14772	F_P13_F1	-1	0	0	0	-1	0	-1	16	1	1	16	0	0	0	0	G	A	AA	1	0	0	0
1061	49	14772	14772	F_P13_F3	-1	0	0	0	-1	0	-1	210	1	1	152	0	57	0	1	G	A	AG	0.728571	0.27619	0.375	0.613375
1062	49	14772	14772	F_P13_F5	-1	0	0	0	-1	0	-1	138	1	1	138	0	0	0	0	G	A	AA	1	0	0	0
1063	49	14772	14772	F_P13_M2	-1	0	0	0	-1	0	-1	183	1	1	162	0	21	0	0	G	A	AG	0.885246	0.114754	0.12963	0.356341
1064	49	14772	14772	F_P14_F9	-1	0	0	0	-1	0	-1	91	1	1	47	0	43	0	1	G	A	AG	0.527473	0.483516	0.914894	0.745051
1065	49	14772	14772	F_P16_F7	-1	0	0	0	-1	0	-1	32	1	1	32	0	0	0	0	G	A	AA	1	0	0	0
1066	49	14772	14772	F_P17_F1	-1	0	0	0	-1	0	-1	45	1	1	45	0	0	0	0	G	A	AA	1	0	0	0
1067	49	14772	14772	F_P17_F3	-1	0	0	0	-1	0	-1	57	1	1	53	0	4	0	0	G	A	AG	0.929825	0.0701754	0.0754717	0.254093
1068	49	14772	14772	F_P17_F5	-1	0	0	0	-1	0	-1	425	1	1	423	2	0	0	0	G	A	AC	1	0.00470588	0.00472813	0.0299133
1069	49	14772	14772	F_P18_F9	-1	0	0	0	-1	0	-1	700	1	1	357	0	340	0	3	G	A	AG	0.514286	0.49	0.952381	0.717525
1070	49	14772	14772	F_P18_M10	-1	0	0	0	-1	0	-1	399	1	1	228	1	169	0	1	G	A	AG	0.576441	0.428571	0.741228	0.713664
1071	49	14772	14772	F_P8_F7	-1	0	0	0	-1	0	-1	28	1	1	28	0	0	0	0	G	A	AA	1	0	0	0
1072	49	14772	14772	F_P9_F1	-1	0	0	0	-1	0	-1	225	1	1	210	0	15	0	0	G	A	AG	0.933333	0.0666667	0.0714286	0.24493
1073	50	14779	14779	F_G135_F3	-1	0	0	0	-1	0	-1	16	1	1	13	0	3	0	0	G	A	AG	0.8125	0.1875	0.230769	0.482578
1074	50	14779	14779	F_G136_F9	-1	0	0	0	-1	0	-1	14	1	1	14	0	0	0	0	G	A	AA	1	0	0	0
1075	50	14779	14779	F_G156_F5	-1	0	0	0	-1	0	-1	139	1	1	101	0	38	0	0	G	A	AG	0.726619	0.273381	0.376238	0.586593
1076	50	14779	14779	F_G85_F7	-1	0	0	0	-1	0	-1	51	1	1	35	0	15	0	1	G	A	AG	0.705882	0.313725	0.428571	0.695396
1077	50	14779	14779	F_G86_F3	-1	0	0	0	-1	0	-1	20	1	1	14	0	5	0	1	G	A	AG	0.75	0.3	0.357143	0.746033
1078	50	14779	14779	F_G86_F5	-1	0	0	0	-1	0	-1	58	1	1	56	0	2	0	0	G	A	AG	0.965517	0.0344828	0.0357143	0.149995
1079	50	14779	14779	F_G87_F9	-1	0	0	0	-1	0	-1	74	1	1	69	0	5	0	0	G	A	AG	0.932432	0.0675676	0.0724638	0.247301
1080	50	14779	14779	F_N21_F1	-1	0	0	0	-1	0	-1	19	1	1	19	0	0	0	0	G	A	AA	1	0	0	0
1081	50	14779	14779	F_N21_F3	-1	0	0	0	-1	0	-1	18	1	1	17	0	1	0	0	G	A	AG	0.944444	0.0555556	0.0588235	0.214559
1082	50	14779	14779	F_N21_F5	-1	0	0	0	-1	0	-1	18	1	1	18	0	0	0	0	G	A	AA	1	0	0	0
1083	50	14779	14779	F_N28_F7	-1	0	0	0	-1	0	-1	62	1	1	61	0	0	0	1	G	A	AT	1	0.016129	0.0163934	0.0825649
1084	50	14779	14779	F_N29_F5	-1	0	0	0	-1	0	-1	39	1	1	37	0	1	0	1	G	A	AG	0.974359	0.0512821	0.027027	0.237819
1085	50	14779	14779	F_N32_F7	-1	0	0	0	-1	0	-1	31	1	1	31	0	0	0	0	G	A	AA	1	0	0	0
1086	50	14779	14779	F_N33_F5	-1	0	0	0	-1	0	-1	21	1	1	18	0	3	0	0	G	A	AG	0.857143	0.142857	0.166667	0.410116
1087	50	14779	14779	F_N49_F5	-1	0	0	0	-1	0	-1	13	1	1	13	0	0	0	0	G	A	AA	1	0	0	0
1088	50	14779	14779	F_N69_F5	-1	0	0	0	-1	0	-1	23	1	1	21	0	2	0	0	G	A	AG	0.913043	0.0869565	0.0952381	0.295439
1089	50	14779	14779	F_P10_F9	-1	0	0	0	-1	0	-1	34	1	1	33	0	1	0	0	G	A	AG	0.970588	0.0294118	0.030303	0.132691
1090	50	14779	14779	F_P13_F1	-1	0	0	0	-1	0	-1	14	1	1	14	0	0	0	0	G	A	AA	1	0	0	0
1091	50	14779	14779	F_P13_F3	-1	0	0	0	-1	0	-1	208	1	1	184	0	24	0	0	G	A	AG	0.884615	0.115385	0.130435	0.357627
1092	50	14779	14779	F_P13_F5	-1	0	0	0	-1	0	-1	124	1	1	124	0	0	0	0	G	A	AA	1	0	0	0
1093	50	14779	14779	F_P13_M2	-1	0	0	0	-1	0	-1	178	1	1	172	0	6	0	0	G	A	AG	0.966292	0.0337079	0.0348837	0.147404
1094	50	14779	14779	F_P14_F9	-1	0	0	0	-1	0	-1	83	1	1	77	0	6	0	0	G	A	AG	0.927711	0.0722892	0.0779221	0.25952
1095	50	14779	14779	F_P16_F7	-1	0	0	0	-1	0	-1	33	1	1	33	0	0	0	0	G	A	AA	1	0	0	0
1096	50	14779	14779	F_P17_F1	-1	0	0	0	-1	0	-1	42	1	1	42	0	0	0	0	G	A	AA	1	0	0	0
1097	50	14779	14779	F_P17_F3	-1	0	0	0	-1	0	-1	57	1	1	57	0	0	0	0	G	A	AA	1	0	0	0
1098	50	14779	14779	F_P17_F5	-1	0	0	0	-1	0	-1	404	1	1	404	0	0	0	0	G	A	AA	1	0	0	0
1099	50	14779	14779	F_P18_F9	-1	0	0	0	-1	0	-1	664	1	1	592	0	71	0	1	G	A	AG	0.893072	0.108434	0.119932	0.351164
1100	50	14779	14779	F_P18_M10	-1	0	0	0	-1	0	-1	375	1	1	339	0	36	0	0	G	A	AG	0.904	0.096	0.106195	0.316204
1101	50	14779	14779	F_P8_F7	-1	0	0	0	-1	0	-1	25	1	1	25	0	0	0	0	G	A	AA	1	0	0	0
1102	50	14779	14779	F_P9_F1	-1	0	0	0	-1	0	-1	217	1	1	209	0	8	0	0	G	A	AG	0.963134	0.0368664	0.0382775	0.157854
1158	55	18803	18803	F_G136_F9	-1	0	0	0	-1	0	-1	11	1	1	0	0	7	0	4	G	G	GT	0.363636	0.363636	0.571429	0.655482
1159	55	18803	18803	F_G86_F5	-1	0	0	0	-1	0	-1	30	1	1	3	0	26	0	1	G	G	AG	0.133333	0.133333	0.115385	0.467652
1160	55	18803	18803	F_N21_F3	-1	0	0	0	-1	0	-1	26	1	1	0	0	14	0	12	G	G	GT	0.461538	0.461538	0.857143	0.690186
1161	55	18803	18803	F_P10_F9	-1	0	0	0	-1	0	-1	98	1	1	0	0	7	0	91	G	T	GT	0.928571	0.0714286	0.0769231	0.257319
1162	55	18803	18803	F_P13_F3	-1	0	0	0	-1	0	-1	100	1	1	7	0	80	0	13	G	G	GT	0.2	0.2	0.1625	0.629892
1163	55	18803	18803	F_P14_F9	-1	0	0	0	-1	0	-1	37	1	1	5	0	32	0	0	G	G	AG	0.135135	0.135135	0.15625	0.396033
1164	55	18803	18803	F_P16_F7	-1	0	0	0	-1	0	-1	38	1	1	0	0	3	0	35	G	T	GT	0.921053	0.0789474	0.0857143	0.276191
1165	55	18803	18803	F_P17_F1	-1	0	0	0	-1	0	-1	34	1	1	0	0	29	0	5	G	G	GT	0.147059	0.147059	0.172414	0.417573
1166	55	18803	18803	F_P17_F3	-1	0	0	0	-1	0	-1	35	1	1	1	0	31	0	3	G	G	GT	0.114286	0.114286	0.0967742	0.41965
1167	55	18803	18803	F_P18_F9	-1	0	0	0	-1	0	-1	248	1	1	6	0	227	0	15	G	G	GT	0.0846774	0.0846774	0.0660793	0.340707
1168	55	18803	18803	F_P18_M10	-1	0	0	0	-1	0	-1	166	1	1	5	0	157	0	4	G	G	AG	0.0542169	0.0542169	0.0318471	0.247994
1169	55	18803	18803	F_P8_F7	-1	0	0	0	-1	0	-1	17	1	1	0	0	11	0	6	G	G	GT	0.352941	0.352941	0.545455	0.649248
1170	56	18809	18809	F_G135_F3	-1	0	0	0	-1	0	-1	11	1	1	0	7	0	0	4	C	C	CT	0.363636	0.363636	0.571429	0.655482
1171	56	18809	18809	F_G136_F9	-1	0	0	0	-1	0	-1	12	1	1	0	7	0	0	5	C	C	CT	0.416667	0.416667	0.714286	0.679193
1172	56	18809	18809	F_G156_F5	-1	0	0	0	-1	0	-1	68	1	1	1	61	0	0	6	C	C	CT	0.102941	0.102941	0.0983607	0.373716
1173	56	18809	18809	F_G86_F5	-1	0	0	0	-1	0	-1	34	1	1	0	21	0	0	13	C	C	CT	0.382353	0.382353	0.619048	0.665204
1174	56	18809	18809	F_G87_F9	-1	0	0	0	-1	0	-1	33	1	1	0	25	0	0	8	C	C	CT	0.242424	0.242424	0.32	0.553858
1175	56	18809	18809	F_N21_F3	-1	0	0	0	-1	0	-1	32	1	1	0	16	1	0	15	C	C	CT	0.5	0.5	0.9375	0.810043
1176	56	18809	18809	F_N33_M2	-1	0	0	0	-1	0	-1	10	1	1	0	0	0	0	10	C	T	TT	1	0	0	0
1177	56	18809	18809	F_P10_F9	-1	0	0	0	-1	0	-1	119	1	1	0	5	0	0	114	C	T	CT	0.957983	0.0420168	0.0438596	0.174302
1178	56	18809	18809	F_P12_F7	-1	0	0	0	-1	0	-1	10	1	1	0	3	0	0	7	C	T	CT	0.7	0.3	0.428571	0.610864
1179	56	18809	18809	F_P13_F3	-1	0	0	0	-1	0	-1	124	1	1	0	99	0	0	25	C	C	CT	0.201613	0.201613	0.252525	0.50263
1180	56	18809	18809	F_P14_F9	-1	0	0	0	-1	0	-1	45	1	1	0	35	1	0	9	C	C	CT	0.222222	0.222222	0.257143	0.601947
1181	56	18809	18809	F_P16_F7	-1	0	0	0	-1	0	-1	51	1	1	0	9	0	0	42	C	T	CT	0.823529	0.176471	0.214286	0.465999
1182	56	18809	18809	F_P17_F1	-1	0	0	0	-1	0	-1	39	1	1	0	33	0	0	6	C	C	CT	0.153846	0.153846	0.181818	0.429323
1183	56	18809	18809	F_P17_F3	-1	0	0	0	-1	0	-1	46	1	1	0	40	0	0	6	C	C	CT	0.130435	0.130435	0.15	0.387212
1184	56	18809	18809	F_P18_F9	-1	0	0	0	-1	0	-1	320	1	1	1	267	1	0	51	C	C	CT	0.165625	0.165625	0.191011	0.479826
1185	56	18809	18809	F_P18_M10	-1	0	0	0	-1	0	-1	198	1	1	3	170	1	0	24	C	C	CT	0.141414	0.141414	0.141176	0.476879
1186	56	18809	18809	F_P8_F7	-1	0	0	0	-1	0	-1	24	1	1	0	15	0	0	9	C	C	CT	0.375	0.375	0.6	0.661563
1187	57	18818	18818	F_G136_F9	-1	0	0	0	-1	0	-1	14	1	1	0	0	9	0	5	G	G	GT	0.357143	0.357143	0.555556	0.651757
1188	57	18818	18818	F_G156_F5	-1	0	0	0	-1	0	-1	83	1	1	0	1	73	0	9	G	G	GT	0.120482	0.120482	0.123288	0.407051
1189	57	18818	18818	F_N21_F3	-1	0	0	0	-1	0	-1	40	1	1	0	0	24	0	16	G	G	GT	0.4	0.4	0.666667	0.673012
1190	57	18818	18818	F_N33_M2	-1	0	0	0	-1	0	-1	14	1	1	0	0	2	0	12	G	T	GT	0.857143	0.142857	0.166667	0.410116
1191	57	18818	18818	F_P10_F9	-1	0	0	0	-1	0	-1	137	1	1	0	0	43	0	94	G	T	GT	0.686131	0.313869	0.457447	0.622161
1192	57	18818	18818	F_P12_F7	-1	0	0	0	-1	0	-1	11	1	1	0	0	6	0	5	G	G	GT	0.454545	0.454545	0.833333	0.689009
1193	57	18818	18818	F_P13_F3	-1	0	0	0	-1	0	-1	147	1	1	5	0	117	0	25	G	G	GT	0.204082	0.204082	0.213675	0.59796
1194	57	18818	18818	F_P14_F9	-1	0	0	0	-1	0	-1	54	1	1	0	0	44	0	10	G	G	GT	0.185185	0.185185	0.227273	0.479166
1195	57	18818	18818	F_P16_F7	-1	0	0	0	-1	0	-1	64	1	1	0	0	17	0	47	G	T	GT	0.734375	0.265625	0.361702	0.578859
1196	57	18818	18818	F_P17_F3	-1	0	0	0	-1	0	-1	58	1	1	0	0	52	0	6	G	G	GT	0.103448	0.103448	0.115385	0.332594
1197	57	18818	18818	F_P18_F9	-1	0	0	0	-1	0	-1	359	1	1	0	0	327	0	32	G	G	GT	0.0891365	0.0891365	0.0978593	0.300535
1198	57	18818	18818	F_P18_M10	-1	0	0	0	-1	0	-1	246	1	1	0	0	225	0	21	G	G	GT	0.0853659	0.0853659	0.0933333	0.291683
1199	57	18818	18818	F_P8_F7	-1	0	0	0	-1	0	-1	27	1	1	0	0	19	0	8	G	G	GT	0.296296	0.296296	0.421053	0.607693
1200	58	18842	18842	F_G135_F3	-1	0	0	0	-1	0	-1	13	1	1	7	0	6	0	0	A	A	AG	0.461538	0.461538	0.857143	0.690186
1201	58	18842	18842	F_G136_F9	-1	0	0	0	-1	0	-1	14	1	1	4	0	10	0	0	A	G	AG	0.714286	0.285714	0.4	0.59827
1202	58	18842	18842	F_G156_F5	-1	0	0	0	-1	0	-1	92	1	1	68	0	24	0	0	A	A	AG	0.26087	0.26087	0.352941	0.573964
1203	58	18842	18842	F_G85_F7	-1	0	0	0	-1	0	-1	18	1	1	8	0	10	0	0	A	G	AG	0.555556	0.444444	0.8	0.686962
1204	58	18842	18842	F_G86_F5	-1	0	0	0	-1	0	-1	34	1	1	25	0	9	0	0	A	A	AG	0.264706	0.264706	0.36	0.577922
1205	58	18842	18842	F_G87_F9	-1	0	0	0	-1	0	-1	36	1	1	15	0	21	0	0	A	G	AG	0.583333	0.416667	0.714286	0.679193
1206	58	18842	18842	F_N21_F1	-1	0	0	0	-1	0	-1	11	1	1	0	0	11	0	0	A	G	GG	1	0	0	0
1207	58	18842	18842	F_N21_F3	-1	0	0	0	-1	0	-1	44	1	1	2	0	42	0	0	A	G	AG	0.954545	0.0454545	0.047619	0.184907
1208	58	18842	18842	F_N21_F5	-1	0	0	0	-1	0	-1	17	1	1	0	0	17	0	0	A	G	GG	1	0	0	0
1209	58	18842	18842	F_N28_F7	-1	0	0	0	-1	0	-1	60	1	1	0	0	60	0	0	A	G	GG	1	0	0	0
1210	58	18842	18842	F_N29_F5	-1	0	0	0	-1	0	-1	22	1	1	10	0	12	0	0	A	G	AG	0.545455	0.454545	0.833333	0.689009
1211	58	18842	18842	F_N32_F7	-1	0	0	0	-1	0	-1	14	1	1	0	0	13	0	1	A	G	GT	1	0.0714286	0.0769231	0.257319
1212	58	18842	18842	F_N33_M2	-1	0	0	0	-1	0	-1	15	1	1	0	0	15	0	0	A	G	GG	1	0	0	0
1213	58	18842	18842	F_N69_F5	-1	0	0	0	-1	0	-1	13	1	1	9	0	4	0	0	A	A	AG	0.307692	0.307692	0.444444	0.617242
1214	58	18842	18842	F_P10_F9	-1	0	0	0	-1	0	-1	142	1	1	4	0	137	0	1	A	G	AG	0.971831	0.0352113	0.0291971	0.170034
1215	58	18842	18842	F_P12_F7	-1	0	0	0	-1	0	-1	11	1	1	0	0	11	0	0	A	G	GG	1	0	0	0
1216	58	18842	18842	F_P13_F3	-1	0	0	0	-1	0	-1	160	1	1	43	0	116	0	1	A	G	AG	0.73125	0.275	0.37069	0.617998
1217	58	18842	18842	F_P13_F5	-1	0	0	0	-1	0	-1	105	1	1	0	0	105	0	0	A	G	GG	1	0	0	0
1218	58	18842	18842	F_P13_M2	-1	0	0	0	-1	0	-1	150	1	1	12	0	138	0	0	A	G	AG	0.92	0.08	0.0869565	0.278769
1219	58	18842	18842	F_P14_F9	-1	0	0	0	-1	0	-1	61	1	1	14	0	47	0	0	A	G	AG	0.770492	0.229508	0.297872	0.538681
1220	58	18842	18842	F_P16_F7	-1	0	0	0	-1	0	-1	71	1	1	0	0	71	0	0	A	G	GG	1	0	0	0
1221	58	18842	18842	F_P17_F1	-1	0	0	0	-1	0	-1	46	1	1	0	0	46	0	0	A	G	GG	1	0	0	0
1222	58	18842	18842	F_P17_F3	-1	0	0	0	-1	0	-1	66	1	1	5	0	61	0	0	A	G	AG	0.924242	0.0757576	0.0819672	0.268284
1223	58	18842	18842	F_P17_F5	-1	0	0	0	-1	0	-1	381	1	1	0	0	380	0	1	A	G	GT	1	0.00262467	0.00263158	0.0182191
1224	58	18842	18842	F_P18_F9	-1	0	0	0	-1	0	-1	402	1	1	134	0	266	0	2	A	G	AG	0.666667	0.338308	0.503759	0.665838
1225	58	18842	18842	F_P18_M10	-1	0	0	0	-1	0	-1	273	1	1	67	0	206	0	0	A	G	AG	0.754579	0.245421	0.325243	0.557249
1226	58	18842	18842	F_P8_F7	-1	0	0	0	-1	0	-1	36	1	1	0	0	36	0	0	A	G	GG	1	0	0	0
1227	58	18842	18842	F_P9_F1	-1	0	0	0	-1	0	-1	155	1	1	11	0	144	0	0	A	G	AG	0.929032	0.0709677	0.0763889	0.256135
1228	59	18887	18887	F_G135_F3	-1	0	0	0	-1	0	-1	15	1	1	2	0	2	0	11	T	T	AT	0.266667	0.266667	0.181818	0.764754
1229	59	18887	18887	F_G136_F9	-1	0	0	0	-1	0	-1	13	1	1	3	0	3	0	7	T	T	AT	0.461538	0.461538	0.428571	1.0101
1230	59	18887	18887	F_G156_F5	-1	0	0	0	-1	0	-1	83	1	1	9	0	0	0	74	T	T	AT	0.108434	0.108434	0.121622	0.343228
1231	59	18887	18887	F_G87_F9	-1	0	0	0	-1	0	-1	42	1	1	5	0	1	0	36	T	T	AT	0.142857	0.142857	0.138889	0.474482
1232	59	18887	18887	F_N29_F5	-1	0	0	0	-1	0	-1	25	1	1	4	0	2	0	19	T	T	AT	0.24	0.24	0.210526	0.703843
1233	59	18887	18887	F_P10_F9	-1	0	0	0	-1	0	-1	143	1	1	1	0	34	0	108	T	T	GT	0.244755	0.244755	0.314815	0.588254
1234	59	18887	18887	F_P12_F7	-1	0	0	0	-1	0	-1	11	1	1	1	0	3	0	7	T	T	GT	0.363636	0.363636	0.428571	0.859967
1235	59	18887	18887	F_P13_F3	-1	0	0	0	-1	0	-1	173	1	1	6	0	7	0	160	T	T	GT	0.0751445	0.0751445	0.04375	0.318611
1236	59	18887	18887	F_P14_F9	-1	0	0	0	-1	0	-1	65	1	1	7	0	1	0	57	T	T	AT	0.123077	0.123077	0.122807	0.419383
1237	59	18887	18887	F_P16_F7	-1	0	0	0	-1	0	-1	75	1	1	0	0	5	0	70	T	T	GT	0.0666667	0.0666667	0.0714286	0.24493
1238	59	18887	18887	F_P18_F9	-1	0	0	0	-1	0	-1	416	1	1	63	0	10	0	343	T	T	AT	0.175481	0.175481	0.183673	0.534568
1239	59	18887	18887	F_P18_M10	-1	0	0	0	-1	0	-1	261	1	1	38	0	4	0	219	T	T	AT	0.16092	0.16092	0.173516	0.491799
1276	70	768	768	F_G156_F5	-1	0	0	0	-1	0	-1	34	0	0	0	0	27	0	7	T	G	GT	0.794118	0.205882	0.259259	0.50845
1277	70	768	768	F_G86_F5	-1	0	0	0	-1	0	-1	15	0	0	0	0	15	0	0	T	G	GG	1	0	0	0
1278	70	768	768	F_N29_F5	-1	0	0	0	-1	0	-1	10	0	0	0	0	10	0	0	T	G	GG	1	0	0	0
1279	70	768	768	F_P13_F3	-1	0	0	0	-1	0	-1	52	0	0	0	0	47	0	5	T	G	GT	0.903846	0.0961538	0.106383	0.316549
1280	70	768	768	F_P14_F9	-1	0	0	0	-1	0	-1	13	0	0	0	0	9	0	4	T	G	GT	0.692308	0.307692	0.444444	0.617242
1281	70	768	768	F_P18_F9	-1	0	0	0	-1	0	-1	146	1	1	0	0	82	0	64	T	G	GT	0.561644	0.438356	0.780488	0.685528
1282	70	768	768	F_P18_M10	-1	0	0	0	-1	0	-1	91	0	0	1	0	61	0	29	T	G	GT	0.681319	0.32967	0.47541	0.682125
1283	70	768	768	F_P9_F1	-1	0	0	0	-1	0	-1	10	0	0	0	0	8	0	2	T	G	GT	0.8	0.2	0.25	0.500402
1284	71	818	818	F_G86_F5	-1	0	0	0	-1	0	-1	15	0	0	0	6	0	0	9	T	T	CT	0.4	0.4	0.666667	0.673012
1285	71	818	818	F_G87_F9	-1	0	0	0	-1	0	-1	22	0	0	2	2	0	0	18	T	T	AT	0.181818	0.181818	0.111111	0.600166
1286	71	818	818	F_P13_F3	-1	0	0	0	-1	0	-1	49	0	0	1	9	0	0	39	T	T	CT	0.204082	0.204082	0.230769	0.572352
1287	71	818	818	F_P18_F9	-1	0	0	0	-1	0	-1	133	0	0	0	10	0	0	123	T	T	CT	0.075188	0.075188	0.0813008	0.266856
1288	71	818	818	F_P18_M10	-1	0	0	0	-1	0	-1	91	0	0	0	10	0	0	81	T	T	CT	0.10989	0.10989	0.123457	0.346286
1289	72	851	851	F_G86_F5	-1	0	0	0	-1	0	-1	14	0	0	10	0	4	0	0	A	A	AG	0.285714	0.285714	0.4	0.59827
1290	72	851	851	F_P13_F3	-1	0	0	0	-1	0	-1	41	0	0	34	0	7	0	0	A	A	AG	0.170732	0.170732	0.205882	0.457045
1291	72	851	851	F_P18_F9	-1	0	0	0	-1	0	-1	126	0	0	116	0	10	0	0	A	A	AG	0.0793651	0.0793651	0.0862069	0.277216
1292	72	851	851	F_P18_M10	-1	0	0	0	-1	0	-1	88	0	0	80	0	8	0	0	A	A	AG	0.0909091	0.0909091	0.1	0.304636
1308	78	3383	3383	F_G86_F5	-1	0	0	0	-1	0	-1	14	0	0	3	0	10	0	1	A	G	AG	0.785714	0.285714	0.3	0.758937
1336	85	5089	5089	F_G86_F5	-1	0	0	0	-1	0	-1	17	0	0	11	0	6	0	0	G	A	AG	0.647059	0.352941	0.545455	0.649248
1337	85	5089	5089	F_P18_M10	-1	0	0	0	-1	0	-1	91	0	0	4	1	86	0	0	G	G	AG	0.0549451	0.0549451	0.0465116	0.240321
1338	86	5090	5090	F_G86_F5	-1	0	0	0	-1	0	-1	17	0	0	0	12	0	0	5	T	C	CT	0.705882	0.294118	0.416667	0.605797
1403	103	9763	9763	F_G156_F5	-1	0	0	0	-1	0	-1	34	0	0	27	0	7	0	0	G	A	AG	0.794118	0.205882	0.259259	0.50845
1404	103	9763	9763	F_G85_F7	-1	0	0	0	-1	0	-1	10	0	0	10	0	0	0	0	G	A	AA	1	0	0	0
1405	103	9763	9763	F_G86_F5	-1	0	0	0	-1	0	-1	14	0	0	12	0	2	0	0	G	A	AG	0.857143	0.142857	0.166667	0.410116
1406	103	9763	9763	F_G87_F9	-1	0	0	0	-1	0	-1	15	0	0	13	0	2	0	0	G	A	AG	0.866667	0.133333	0.153846	0.392674
1407	103	9763	9763	F_P13_F3	-1	0	0	0	-1	0	-1	35	0	0	25	0	10	0	0	G	A	AG	0.714286	0.285714	0.4	0.59827
1408	103	9763	9763	F_P13_M2	-1	0	0	0	-1	0	-1	16	1	1	11	0	5	0	0	G	A	AG	0.6875	0.3125	0.454545	0.621086
1409	103	9763	9763	F_P18_F9	-1	0	0	0	-1	0	-1	104	0	0	89	0	15	0	0	G	A	AG	0.855769	0.144231	0.168539	0.41257
1410	103	9763	9763	F_P18_M10	-1	0	0	0	-1	0	-1	77	0	0	58	0	19	0	0	G	A	AG	0.753247	0.246753	0.327586	0.55874
1411	104	9815	9815	F_G86_F5	-1	0	0	0	-1	0	-1	13	0	0	8	5	0	0	0	C	A	AC	0.615385	0.384615	0.625	0.666278
1412	104	9815	9815	F_P18_F9	-1	0	0	0	-1	0	-1	103	0	0	8	94	1	0	0	C	C	AC	0.0873786	0.0873786	0.0851064	0.326911
1433	110	11459	11459	F_G86_F5	-1	0	0	0	-1	0	-1	11	0	0	8	0	3	0	0	G	A	AG	0.727273	0.272727	0.375	0.585953
1434	110	11459	11459	F_P18_F9	-1	0	0	0	-1	0	-1	102	0	0	2	0	96	0	4	G	G	GT	0.0588235	0.0588235	0.0416667	0.26116
1445	115	105	105	F_G156_F5	-1	0	0	0	-1	0	-1	31	0	0	0	19	0	0	12	C	C	CT	0.387097	0.387097	0.631579	0.667432
1446	115	105	105	F_G86_F5	-1	0	0	0	-1	0	-1	10	0	0	0	6	0	0	4	C	C	CT	0.4	0.4	0.666667	0.673012
1447	115	105	105	F_G87_F9	-1	0	0	0	-1	0	-1	20	0	0	0	3	0	0	17	C	T	CT	0.85	0.15	0.176471	0.422709
1448	115	105	105	F_N29_F5	-1	0	0	0	-1	0	-1	10	0	0	0	6	0	0	4	C	C	CT	0.4	0.4	0.666667	0.673012
1449	115	105	105	F_P13_F3	-1	0	0	0	-1	0	-1	28	1	1	0	15	0	0	13	C	C	CT	0.464286	0.464286	0.866667	0.690594
1450	115	105	105	F_P14_F9	-1	0	0	0	-1	0	-1	15	0	0	0	1	0	0	14	C	T	CT	0.933333	0.0666667	0.0714286	0.24493
1451	115	105	105	F_P18_F9	-1	0	0	0	-1	0	-1	79	1	1	0	28	0	0	51	C	T	CT	0.64557	0.35443	0.54902	0.650146
1452	115	105	105	F_P18_M10	-1	0	0	0	-1	0	-1	73	0	0	0	21	0	0	52	C	T	CT	0.712329	0.287671	0.403846	0.600053
1453	116	326	326	F_G86_F5	-1	0	0	0	-1	0	-1	11	0	0	4	0	7	0	0	A	G	AG	0.636364	0.363636	0.571429	0.655482
1454	117	422	422	F_G86_F5	-1	0	0	0	-1	0	-1	10	0	0	0	6	0	0	4	T	C	CT	0.6	0.4	0.666667	0.673012
1455	118	612	612	F_G156_F5	-1	0	0	0	-1	0	-1	32	0	0	27	0	5	0	0	A	A	AG	0.15625	0.15625	0.185185	0.433399
1456	118	612	612	F_G86_F5	-1	0	0	0	-1	0	-1	14	0	0	3	0	3	0	8	A	T	AT	0.785714	0.428571	0.375	0.979971
1457	118	612	612	F_P13_F3	-1	0	0	0	-1	0	-1	44	0	0	19	0	25	0	0	A	G	AG	0.568182	0.431818	0.76	0.683821
1458	118	612	612	F_P18_F9	-1	0	0	0	-1	0	-1	91	0	0	79	0	12	0	0	A	A	AG	0.131868	0.131868	0.151899	0.389923
1459	119	618	618	F_G156_F5	-1	0	0	0	-1	0	-1	32	0	0	7	0	0	0	25	T	T	AT	0.21875	0.21875	0.28	0.525321
1460	119	618	618	F_G86_F5	-1	0	0	0	-1	0	-1	14	0	0	12	0	0	0	2	T	A	AT	0.857143	0.142857	0.166667	0.410116
1461	119	618	618	F_P13_F3	-1	0	0	0	-1	0	-1	41	0	0	28	0	0	0	13	T	A	AT	0.682927	0.317073	0.464286	0.624644
1462	119	618	618	F_P14_F9	-1	0	0	0	-1	0	-1	10	0	0	4	0	0	0	6	T	T	AT	0.4	0.4	0.666667	0.673012
1463	119	618	618	F_P18_F9	-1	0	0	0	-1	0	-1	89	1	0	32	0	0	0	57	T	T	AT	0.359551	0.359551	0.561404	0.653159
1464	119	618	618	F_P18_M10	-1	0	0	0	-1	0	-1	51	1	1	12	0	0	0	39	T	T	AT	0.235294	0.235294	0.307692	0.545595
1465	120	674	674	F_G86_F5	-1	0	0	0	-1	0	-1	17	0	0	9	0	8	0	0	G	A	AG	0.529412	0.470588	0.888889	0.691416
1466	121	679	679	F_G86_F5	-1	0	0	0	-1	0	-1	18	0	0	10	0	0	0	8	T	A	AT	0.555556	0.444444	0.8	0.686962
1467	122	690	690	F_G86_F5	-1	0	0	0	-1	0	-1	18	0	0	0	10	8	0	0	G	C	CG	0.555556	0.444444	0.8	0.686962
1468	123	701	701	F_G86_F5	-1	0	0	0	-1	0	-1	16	0	0	10	0	0	0	6	T	A	AT	0.625	0.375	0.6	0.661563
1469	124	705	705	F_G86_F5	-1	0	0	0	-1	0	-1	18	0	0	7	0	0	0	11	A	T	AT	0.611111	0.388889	0.636364	0.668248
1470	125	713	713	F_G86_F5	-1	0	0	0	-1	0	-1	17	0	0	10	0	7	0	0	G	A	AG	0.588235	0.411765	0.7	0.677494
1471	126	730	730	F_G86_F5	-1	0	0	0	-1	0	-1	18	0	0	12	0	6	0	0	G	A	AG	0.666667	0.333333	0.5	0.636514
1472	127	742	742	F_G86_F5	-1	0	0	0	-1	0	-1	18	0	0	0	6	0	0	12	C	T	CT	0.666667	0.333333	0.5	0.636514
1473	128	743	743	F_G86_F5	-1	0	0	0	-1	0	-1	18	0	0	6	0	0	0	12	A	T	AT	0.666667	0.333333	0.5	0.636514
1483	134	3245	3245	F_G156_F5	-1	0	0	0	-1	0	-1	40	0	0	0	0	6	0	34	T	T	GT	0.15	0.15	0.176471	0.422709
1484	134	3245	3245	F_G86_F5	-1	0	0	0	-1	0	-1	16	0	0	0	0	9	0	7	T	G	GT	0.5625	0.4375	0.777778	0.685314
1485	134	3245	3245	F_N29_F5	-1	0	0	0	-1	0	-1	11	0	0	0	0	5	0	6	T	T	GT	0.454545	0.454545	0.833333	0.689009
1486	134	3245	3245	F_P13_F3	-1	0	0	0	-1	0	-1	41	0	0	0	0	10	0	31	T	T	GT	0.243902	0.243902	0.322581	0.555537
1487	134	3245	3245	F_P13_M2	-1	0	0	0	-1	0	-1	13	0	0	0	0	5	0	8	T	T	GT	0.384615	0.384615	0.625	0.666278
1488	134	3245	3245	F_P18_F9	-1	0	0	0	-1	0	-1	130	0	0	0	0	12	0	118	T	T	GT	0.0923077	0.0923077	0.101695	0.307845
1489	134	3245	3245	F_P18_M10	-1	0	0	0	-1	0	-1	80	0	0	0	0	6	0	74	T	T	GT	0.075	0.075	0.0810811	0.266384
1552	146	6059	6059	F_G86_F5	-1	0	0	0	-1	0	-1	27	1	1	4	0	22	0	1	G	G	AG	0.185185	0.185185	0.181818	0.571833
1553	147	6084	6084	F_G86_F5	-1	0	0	0	-1	0	-1	25	1	1	3	0	6	0	16	G	T	GT	0.76	0.36	0.375	0.882563
1554	147	6084	6084	F_P13_F3	-1	0	0	0	-1	0	-1	39	0	0	2	2	31	0	4	G	G	GT	0.205128	0.205128	0.129032	0.720706
1555	147	6084	6084	F_P18_F9	-1	0	0	0	-1	0	-1	154	1	1	14	2	131	0	7	G	G	AG	0.149351	0.149351	0.10687	0.552502
1556	147	6084	6084	F_P18_M10	-1	0	0	0	-1	0	-1	64	0	0	4	0	60	0	0	G	G	AG	0.0625	0.0625	0.0666667	0.233792
1557	148	6133	6133	F_G86_F5	-1	0	0	0	-1	0	-1	16	0	0	3	10	0	0	3	T	C	AC	0.8125	0.375	0.3	0.921493
1558	149	6134	6134	F_G86_F5	-1	0	0	0	-1	0	-1	16	0	0	6	0	10	0	0	A	G	AG	0.625	0.375	0.6	0.661563
1559	150	6136	6136	F_G86_F5	-1	0	0	0	-1	0	-1	16	0	0	10	0	3	0	3	G	A	AG	0.8125	0.375	0.3	0.921493
1560	151	6143	6143	F_G86_F5	-1	0	0	0	-1	0	-1	15	0	0	0	2	0	0	13	C	T	CT	0.866667	0.133333	0.153846	0.392674
1561	152	6144	6144	F_G86_F5	-1	0	0	0	-1	0	-1	14	0	0	3	0	9	0	2	T	G	AG	0.857143	0.357143	0.333333	0.892118
1562	153	6150	6150	F_G86_F5	-1	0	0	0	-1	0	-1	13	0	0	0	9	0	0	4	C	C	CT	0.307692	0.307692	0.444444	0.617242
1563	154	6151	6151	F_G86_F5	-1	0	0	0	-1	0	-1	12	0	0	0	2	10	0	0	C	G	CG	0.833333	0.166667	0.2	0.450561
1564	155	6167	6167	F_G86_F5	-1	0	0	0	-1	0	-1	13	0	0	2	0	0	0	11	A	T	AT	0.846154	0.153846	0.181818	0.429323
2036	200	10921	10921	F_G156_F5	-1	0	0	0	-1	0	-1	50	0	0	0	0	0	0	50	C	T	TT	1	0	0	0
2037	200	10921	10921	F_G86_F5	-1	0	0	0	-1	0	-1	16	0	0	0	0	0	0	16	C	T	TT	1	0	0	0
2038	200	10921	10921	F_G87_F9	-1	0	0	0	-1	0	-1	21	0	0	0	0	0	0	21	C	T	TT	1	0	0	0
2039	200	10921	10921	F_P13_F3	-1	0	0	0	-1	0	-1	42	0	0	0	0	0	0	42	C	T	TT	1	0	0	0
2040	200	10921	10921	F_P13_M2	-1	0	0	0	-1	0	-1	10	0	0	0	0	0	0	10	C	T	TT	1	0	0	0
2041	200	10921	10921	F_P14_F9	-1	0	0	0	-1	0	-1	15	0	0	0	0	0	0	15	C	T	TT	1	0	0	0
2042	200	10921	10921	F_P18_F9	-1	0	0	0	-1	0	-1	97	0	0	0	0	0	0	97	C	T	TT	1	0	0	0
2043	200	10921	10921	F_P18_M10	-1	0	0	0	-1	0	-1	66	0	0	0	0	0	0	66	C	T	TT	1	0	0	0
2044	200	10921	10921	F_P9_F1	-1	0	0	0	-1	0	-1	11	0	0	0	0	0	0	11	C	T	TT	1	0	0	0
2095	215	21260	21260	F_G86_F5	-1	0	0	0	-1	0	-1	17	0	0	4	13	0	0	0	C	C	AC	0.235294	0.235294	0.307692	0.545595
2096	215	21260	21260	F_P18_F9	-1	0	0	0	-1	0	-1	109	0	0	10	99	0	0	0	C	C	AC	0.0917431	0.0917431	0.10101	0.306552
2097	215	21260	21260	F_P18_M10	-1	0	0	0	-1	0	-1	88	0	0	9	79	0	0	0	C	C	AC	0.102273	0.102273	0.113924	0.330048
2240	232	8907	31743	F_G86_F5	-1	0	0	0	-1	0	-1	13	0	0	4	0	9	0	0	A	G	AG	0.692308	0.307692	0.444444	0.617242
2241	232	8907	31743	F_G87_F9	-1	0	0	0	-1	0	-1	18	0	0	14	0	4	0	0	A	A	AG	0.222222	0.222222	0.285714	0.529706
2242	232	8907	31743	F_P13_F3	-1	0	0	0	-1	0	-1	62	0	0	53	0	8	0	1	A	A	AG	0.145161	0.145161	0.150943	0.46486
2243	232	8907	31743	F_P18_F9	-1	0	0	0	-1	0	-1	102	0	0	91	0	11	0	0	A	A	AG	0.107843	0.107843	0.120879	0.341982
2244	233	8994	31830	F_G86_F5	-1	0	0	0	-1	0	-1	12	0	0	9	0	3	0	0	G	A	AG	0.75	0.25	0.333333	0.562335
2245	233	8994	31830	F_N29_F5	-1	0	0	0	-1	0	-1	12	0	0	4	0	8	0	0	G	G	AG	0.333333	0.333333	0.5	0.636514
2246	233	8994	31830	F_P13_F3	-1	0	0	0	-1	0	-1	49	0	0	6	0	43	0	0	G	G	AG	0.122449	0.122449	0.139535	0.371776
2247	233	8994	31830	F_P18_F9	-1	0	0	0	-1	0	-1	106	0	0	11	0	92	0	3	G	G	AG	0.132075	0.132075	0.119565	0.458937
2248	233	8994	31830	F_P18_M10	-1	0	0	0	-1	0	-1	67	0	0	4	0	62	0	1	G	G	AG	0.0746269	0.0746269	0.0645161	0.302789
2407	252	16677	39513	F_G86_F5	-1	0	0	0	-1	0	-1	15	0	0	0	14	0	0	1	T	C	CT	0.933333	0.0666667	0.0714286	0.24493
2408	253	16714	39550	F_G156_F5	-1	0	0	0	-1	0	-1	33	0	0	23	0	0	0	10	T	A	AT	0.69697	0.30303	0.434783	0.61341
2409	253	16714	39550	F_G85_F7	-1	0	0	0	-1	0	-1	13	0	0	12	0	0	0	1	T	A	AT	0.923077	0.0769231	0.0833333	0.271189
2410	253	16714	39550	F_G86_F5	-1	0	0	0	-1	0	-1	18	0	0	18	0	0	0	0	T	A	AA	1	0	0	0
2411	253	16714	39550	F_G87_F9	-1	0	0	0	-1	0	-1	14	0	0	14	0	0	0	0	T	A	AA	1	0	0	0
2412	253	16714	39550	F_P13_F3	-1	0	0	0	-1	0	-1	58	0	0	39	0	0	0	19	T	A	AT	0.672414	0.327586	0.487179	0.632456
2413	253	16714	39550	F_P18_F9	-1	0	0	0	-1	0	-1	95	0	0	66	0	0	0	29	T	A	AT	0.694737	0.305263	0.439394	0.615258
2414	253	16714	39550	F_P18_M10	-1	0	0	0	-1	0	-1	75	0	0	51	0	0	0	24	T	A	AT	0.68	0.32	0.470588	0.626869
2415	254	16719	39555	F_G156_F5	-1	0	0	0	-1	0	-1	33	0	0	8	0	25	0	0	G	G	AG	0.242424	0.242424	0.32	0.553858
2416	254	16719	39555	F_G86_F5	-1	0	0	0	-1	0	-1	14	0	0	13	0	1	0	0	G	A	AG	0.928571	0.0714286	0.0769231	0.257319
2417	254	16719	39555	F_P13_F3	-1	0	0	0	-1	0	-1	53	0	0	3	0	48	0	2	G	G	AG	0.0943396	0.0943396	0.0625	0.375956
2418	254	16719	39555	F_P18_F9	-1	0	0	0	-1	0	-1	87	1	1	22	0	65	0	0	G	G	AG	0.252874	0.252874	0.338462	0.56547
2419	254	16719	39555	F_P18_M10	-1	0	0	0	-1	0	-1	71	0	0	14	0	57	0	0	G	G	AG	0.197183	0.197183	0.245614	0.496472
2420	255	16750	39586	F_G86_F5	-1	0	0	0	-1	0	-1	10	0	0	0	0	8	0	2	T	G	GT	0.8	0.2	0.25	0.500402
2421	255	16750	39586	F_P18_F9	-1	0	0	0	-1	0	-1	86	1	1	1	0	4	0	81	T	T	GT	0.0581395	0.0581395	0.0493827	0.250911
2439	260	20305	43141	F_G86_F5	-1	0	0	0	-1	0	-1	20	0	0	0	16	0	0	4	T	C	CT	0.8	0.2	0.25	0.500402
2440	261	20356	43192	F_G86_F5	-1	0	0	0	-1	0	-1	17	0	0	0	5	0	0	12	C	T	CT	0.705882	0.294118	0.416667	0.605797
2441	262	20403	43239	F_G156_F5	-1	0	0	0	-1	0	-1	42	0	0	3	37	0	0	2	C	C	AC	0.119048	0.119048	0.0810811	0.445144
2442	262	20403	43239	F_G86_F5	-1	0	0	0	-1	0	-1	10	0	0	0	5	0	0	5	C	C	CT	0.5	0.5	1	0.693147
3107	354	5280	5280	F_G156_F5	-1	0	0	0	-1	0	-1	61	1	1	53	8	0	0	0	C	A	AC	0.868852	0.131148	0.150943	0.388562
3108	354	5280	5280	F_G85_F7	-1	0	0	0	-1	0	-1	10	0	0	10	0	0	0	0	C	A	AA	1	0	0	0
3109	354	5280	5280	F_G86_F5	-1	0	0	0	-1	0	-1	13	0	0	13	0	0	0	0	C	A	AA	1	0	0	0
3110	354	5280	5280	F_G87_F9	-1	0	0	0	-1	0	-1	27	1	1	23	4	0	0	0	C	A	AC	0.851852	0.148148	0.173913	0.419483
3111	354	5280	5280	F_N29_F5	-1	0	0	0	-1	0	-1	12	0	0	12	0	0	0	0	C	A	AA	1	0	0	0
3112	354	5280	5280	F_P13_F3	-1	0	0	0	-1	0	-1	49	0	0	39	10	0	0	0	C	A	AC	0.795918	0.204082	0.25641	0.506009
3113	354	5280	5280	F_P13_M2	-1	0	0	0	-1	0	-1	10	0	0	9	0	0	0	1	C	A	AT	1	0.1	0.111111	0.325083
3114	354	5280	5280	F_P14_F9	-1	0	0	0	-1	0	-1	22	1	1	18	4	0	0	0	C	A	AC	0.818182	0.181818	0.222222	0.474139
3115	354	5280	5280	F_P18_F9	-1	0	0	0	-1	0	-1	128	0	0	109	17	0	0	2	C	A	AC	0.867188	0.148438	0.155963	0.469938
3116	354	5280	5280	F_P18_M10	-1	0	0	0	-1	0	-1	97	0	0	80	16	0	0	1	C	A	AC	0.835052	0.175258	0.2	0.503334
3117	354	5280	5280	F_P9_F1	-1	0	0	0	-1	0	-1	13	0	0	11	2	0	0	0	C	A	AC	0.846154	0.153846	0.181818	0.429323
3242	379	9904	9904	F_G156_F5	-1	0	0	0	-1	0	-1	33	0	0	9	0	24	0	0	G	G	AG	0.272727	0.272727	0.375	0.585953
3243	379	9904	9904	F_G86_F5	-1	0	0	0	-1	0	-1	14	0	0	7	0	7	0	0	G	A	AG	0.5	0.5	1	0.693147
3244	379	9904	9904	F_G87_F9	-1	0	0	0	-1	0	-1	14	0	0	11	0	3	0	0	G	A	AG	0.785714	0.214286	0.272727	0.51958
3245	379	9904	9904	F_N29_F5	-1	0	0	0	-1	0	-1	11	0	0	11	0	0	0	0	G	A	AA	1	0	0	0
3246	379	9904	9904	F_P13_F3	-1	0	0	0	-1	0	-1	47	0	0	41	0	6	0	0	G	A	AG	0.87234	0.12766	0.146341	0.381913
3247	379	9904	9904	F_P14_F9	-1	0	0	0	-1	0	-1	11	0	0	8	0	3	0	0	G	A	AG	0.727273	0.272727	0.375	0.585953
3248	379	9904	9904	F_P18_F9	-1	0	0	0	-1	0	-1	101	0	0	72	0	29	0	0	G	A	AG	0.712871	0.287129	0.402778	0.599561
3249	379	9904	9904	F_P18_M10	-1	0	0	0	-1	0	-1	78	0	0	69	0	9	0	0	G	A	AG	0.884615	0.115385	0.130435	0.357627
3470	419	12147	12147	F_G156_F5	-1	0	0	0	-1	0	-1	38	0	0	20	0	0	0	18	T	A	AT	0.526316	0.473684	0.9	0.691761
3471	419	12147	12147	F_G86_F5	-1	0	0	0	-1	0	-1	14	0	0	14	0	0	0	0	T	A	AA	1	0	0	0
3472	419	12147	12147	F_P13_F3	-1	0	0	0	-1	0	-1	37	0	0	15	0	0	0	22	T	T	AT	0.405405	0.405405	0.681818	0.675143
3473	419	12147	12147	F_P13_M2	-1	0	0	0	-1	0	-1	10	0	0	4	0	0	0	6	T	T	AT	0.4	0.4	0.666667	0.673012
3474	419	12147	12147	F_P14_F9	-1	0	0	0	-1	0	-1	15	0	0	7	0	0	0	8	T	T	AT	0.466667	0.466667	0.875	0.690923
3475	419	12147	12147	F_P18_F9	-1	0	0	0	-1	0	-1	87	0	0	47	0	0	0	40	T	A	AT	0.54023	0.45977	0.851064	0.689907
3476	419	12147	12147	F_P18_M10	-1	0	0	0	-1	0	-1	63	0	0	41	0	0	0	22	T	A	AT	0.650794	0.349206	0.536585	0.646954
3477	420	12177	12177	F_G156_F5	-1	0	0	0	-1	0	-1	33	0	0	16	17	0	0	0	C	C	AC	0.484848	0.484848	0.941176	0.692688
3478	420	12177	12177	F_G86_F5	-1	0	0	0	-1	0	-1	11	0	0	11	0	0	0	0	C	A	AA	1	0	0	0
3479	420	12177	12177	F_P13_F3	-1	0	0	0	-1	0	-1	37	0	0	13	24	0	0	0	C	C	AC	0.351351	0.351351	0.541667	0.648279
3480	420	12177	12177	F_P14_F9	-1	0	0	0	-1	0	-1	15	0	0	9	6	0	0	0	C	A	AC	0.6	0.4	0.666667	0.673012
3481	420	12177	12177	F_P18_F9	-1	0	0	0	-1	0	-1	78	1	1	44	34	0	0	0	C	A	AC	0.564103	0.435897	0.772727	0.684906
3482	420	12177	12177	F_P18_M10	-1	0	0	0	-1	0	-1	52	1	1	31	21	0	0	0	C	A	AC	0.596154	0.403846	0.677419	0.67454
3483	421	12178	12178	F_G156_F5	-1	0	0	0	-1	0	-1	33	0	0	0	17	16	0	0	C	C	CG	0.484848	0.484848	0.941176	0.692688
3484	421	12178	12178	F_G86_F5	-1	0	0	0	-1	0	-1	11	0	0	0	0	11	0	0	C	G	GG	1	0	0	0
3485	421	12178	12178	F_P13_F3	-1	0	0	0	-1	0	-1	37	0	0	0	24	13	0	0	C	C	CG	0.351351	0.351351	0.541667	0.648279
3486	421	12178	12178	F_P14_F9	-1	0	0	0	-1	0	-1	15	0	0	0	6	9	0	0	C	G	CG	0.6	0.4	0.666667	0.673012
3487	421	12178	12178	F_P18_F9	-1	0	0	0	-1	0	-1	77	1	1	0	33	44	0	0	C	G	CG	0.571429	0.428571	0.75	0.682908
3488	421	12178	12178	F_P18_M10	-1	0	0	0	-1	0	-1	52	1	1	0	21	31	0	0	C	G	CG	0.596154	0.403846	0.677419	0.67454
3489	422	12180	12180	F_G156_F5	-1	0	0	0	-1	0	-1	33	0	0	17	0	16	0	0	A	A	AG	0.484848	0.484848	0.941176	0.692688
3490	422	12180	12180	F_G86_F5	-1	0	0	0	-1	0	-1	11	0	0	0	0	11	0	0	A	G	GG	1	0	0	0
3491	422	12180	12180	F_P13_F3	-1	0	0	0	-1	0	-1	37	0	0	24	0	13	0	0	A	A	AG	0.351351	0.351351	0.541667	0.648279
3492	422	12180	12180	F_P14_F9	-1	0	0	0	-1	0	-1	15	0	0	6	0	9	0	0	A	G	AG	0.6	0.4	0.666667	0.673012
3493	422	12180	12180	F_P18_F9	-1	0	0	0	-1	0	-1	78	1	1	33	0	45	0	0	A	G	AG	0.576923	0.423077	0.733333	0.681266
3494	422	12180	12180	F_P18_M10	-1	0	0	0	-1	0	-1	52	1	1	21	0	31	0	0	A	G	AG	0.596154	0.403846	0.677419	0.67454
3495	423	12189	12189	F_G156_F5	-1	0	0	0	-1	0	-1	35	0	0	16	19	0	0	0	C	C	AC	0.457143	0.457143	0.842105	0.689469
3496	423	12189	12189	F_G86_F5	-1	0	0	0	-1	0	-1	12	0	0	12	0	0	0	0	C	A	AA	1	0	0	0
3497	423	12189	12189	F_P13_F3	-1	0	0	0	-1	0	-1	38	0	0	14	24	0	0	0	C	C	AC	0.368421	0.368421	0.583333	0.65811
3498	423	12189	12189	F_P14_F9	-1	0	0	0	-1	0	-1	15	0	0	8	7	0	0	0	C	A	AC	0.533333	0.466667	0.875	0.690923
3499	423	12189	12189	F_P18_F9	-1	0	0	0	-1	0	-1	80	1	1	47	33	0	0	0	C	A	AC	0.5875	0.4125	0.702128	0.677756
3500	423	12189	12189	F_P18_M10	-1	0	0	0	-1	0	-1	57	1	1	34	23	0	0	0	C	A	AC	0.596491	0.403509	0.676471	0.674409
3501	424	12191	12191	F_G156_F5	-1	0	0	0	-1	0	-1	35	0	0	16	0	19	0	0	G	G	AG	0.457143	0.457143	0.842105	0.689469
3502	424	12191	12191	F_G86_F5	-1	0	0	0	-1	0	-1	12	0	0	12	0	0	0	0	G	A	AA	1	0	0	0
3503	424	12191	12191	F_P13_F3	-1	0	0	0	-1	0	-1	38	0	0	14	0	24	0	0	G	G	AG	0.368421	0.368421	0.583333	0.65811
3504	424	12191	12191	F_P14_F9	-1	0	0	0	-1	0	-1	15	0	0	8	0	7	0	0	G	A	AG	0.533333	0.466667	0.875	0.690923
3505	424	12191	12191	F_P18_F9	-1	0	0	0	-1	0	-1	79	1	1	47	0	32	0	0	G	A	AG	0.594937	0.405063	0.680851	0.675011
3506	424	12191	12191	F_P18_M10	-1	0	0	0	-1	0	-1	56	1	1	34	0	22	0	0	G	A	AG	0.607143	0.392857	0.647059	0.670009
3507	425	12195	12195	F_G156_F5	-1	0	0	0	-1	0	-1	34	0	0	0	16	0	0	18	T	T	CT	0.470588	0.470588	0.888889	0.691416
3508	425	12195	12195	F_G86_F5	-1	0	0	0	-1	0	-1	12	0	0	0	12	0	0	0	T	C	CC	1	0	0	0
3509	425	12195	12195	F_P13_F3	-1	0	0	0	-1	0	-1	31	0	0	0	13	0	0	18	T	T	CT	0.419355	0.419355	0.722222	0.680083
3510	425	12195	12195	F_P14_F9	-1	0	0	0	-1	0	-1	15	0	0	0	8	0	0	7	T	C	CT	0.533333	0.466667	0.875	0.690923
3511	425	12195	12195	F_P18_F9	-1	0	0	0	-1	0	-1	74	1	1	0	47	0	0	27	T	C	CT	0.635135	0.364865	0.574468	0.656166
3512	425	12195	12195	F_P18_M10	-1	0	0	0	-1	0	-1	55	1	1	0	33	0	0	22	T	C	CT	0.6	0.4	0.666667	0.673012
3537	430	2091	2091	F_G156_F5	-1	0	0	0	-1	0	-1	41	0	0	0	20	0	0	21	T	T	CT	0.487805	0.487805	0.952381	0.69285
3538	430	2091	2091	F_G86_F5	-1	0	0	0	-1	0	-1	13	0	0	0	11	0	0	2	T	C	CT	0.846154	0.153846	0.181818	0.429323
3539	430	2091	2091	F_G87_F9	-1	0	0	0	-1	0	-1	24	0	0	1	21	0	0	2	T	C	CT	0.916667	0.125	0.0952381	0.456334
3540	430	2091	2091	F_N29_F5	-1	0	0	0	-1	0	-1	12	0	0	0	8	0	0	4	T	C	CT	0.666667	0.333333	0.5	0.636514
3541	430	2091	2091	F_P13_F3	-1	0	0	0	-1	0	-1	38	0	0	0	33	0	0	5	T	C	CT	0.868421	0.131579	0.151515	0.389377
3542	430	2091	2091	F_P14_F9	-1	0	0	0	-1	0	-1	17	0	0	0	12	0	0	5	T	C	CT	0.705882	0.294118	0.416667	0.605797
3543	430	2091	2091	F_P18_F9	-1	0	0	0	-1	0	-1	118	0	0	0	75	0	0	43	T	C	CT	0.635593	0.364407	0.573333	0.655912
3544	430	2091	2091	F_P18_M10	-1	0	0	0	-1	0	-1	81	0	0	0	43	0	0	38	T	C	CT	0.530864	0.469136	0.883721	0.691241
3756	483	15661	15661	F_G86_F5	-1	0	0	0	-1	0	-1	23	1	1	0	11	0	0	12	T	T	CT	0.478261	0.478261	0.916667	0.692202
3757	483	15661	15661	F_P18_M10	-1	0	0	0	-1	0	-1	52	1	1	1	2	1	0	48	T	T	CT	0.0769231	0.0769231	0.0416667	0.351168
3758	484	15720	15720	F_G86_F5	-1	0	0	0	-1	0	-1	23	1	1	1	21	0	0	1	T	C	AC	0.956522	0.0869565	0.047619	0.355713
3759	484	15720	15720	F_P13_F3	-1	0	0	0	-1	0	-1	42	0	0	0	6	0	0	36	T	T	CT	0.142857	0.142857	0.166667	0.410116
3760	484	15720	15720	F_P18_F9	-1	0	0	0	-1	0	-1	82	1	1	0	10	0	0	72	T	T	CT	0.121951	0.121951	0.138889	0.370795
3761	484	15720	15720	F_P18_M10	-1	0	0	0	-1	0	-1	48	1	1	0	4	0	0	44	T	T	CT	0.0833333	0.0833333	0.0909091	0.286836
3762	485	15790	15790	F_G86_F5	-1	0	0	0	-1	0	-1	21	0	1	2	0	0	0	19	A	T	AT	0.904762	0.0952381	0.105263	0.314492
3763	485	15790	15790	F_P13_F3	-1	0	0	0	-1	0	-1	38	0	0	30	0	0	0	8	A	A	AT	0.210526	0.210526	0.266667	0.514653
3764	485	15790	15790	F_P18_F9	-1	0	0	0	-1	0	-1	62	1	1	54	0	0	0	8	A	A	AT	0.129032	0.129032	0.148148	0.384543
3765	485	15790	15790	F_P18_M10	-1	0	0	0	-1	0	-1	40	1	1	36	0	0	0	4	A	A	AT	0.1	0.1	0.111111	0.325083
3781	490	19775	19775	F_G86_F5	-1	0	0	0	-1	0	-1	11	0	0	1	10	0	0	0	A	C	AC	0.909091	0.0909091	0.1	0.304636
3782	490	19775	19775	F_P14_F9	-1	0	0	0	-1	0	-1	18	0	0	14	3	0	0	1	A	A	AC	0.222222	0.222222	0.214286	0.65467
3799	494	765	23520	F_G156_F5	-1	0	0	0	-1	0	-1	36	0	0	0	7	0	0	29	T	T	CT	0.194444	0.194444	0.241379	0.492604
3800	494	765	23520	F_G86_F5	-1	0	0	0	-1	0	-1	11	0	0	0	4	0	0	7	T	T	CT	0.363636	0.363636	0.571429	0.655482
3801	494	765	23520	F_P14_F9	-1	0	0	0	-1	0	-1	20	0	0	0	5	0	0	15	T	T	CT	0.25	0.25	0.333333	0.562335
3802	494	765	23520	F_P18_F9	-1	0	0	0	-1	0	-1	112	0	0	0	10	1	0	101	T	T	CT	0.0982143	0.0982143	0.0990099	0.351061
3803	494	765	23520	F_P18_M10	-1	0	0	0	-1	0	-1	89	0	0	0	11	0	0	78	T	T	CT	0.123596	0.123596	0.141026	0.374028
3834	502	4958	27713	F_G86_F5	-1	0	0	0	-1	0	-1	11	0	0	9	0	2	0	0	G	A	AG	0.818182	0.181818	0.222222	0.474139
3849	508	8114	30869	F_G86_F5	-1	0	0	0	-1	0	-1	17	0	0	0	7	0	0	10	C	T	CT	0.588235	0.411765	0.7	0.677494
3850	509	8358	31113	F_G86_F5	-1	0	0	0	-1	0	-1	16	0	0	12	0	0	0	4	A	A	AT	0.25	0.25	0.333333	0.562335
3851	509	8358	31113	F_P13_F3	-1	0	0	0	-1	0	-1	37	0	0	32	0	0	0	5	A	A	AT	0.135135	0.135135	0.15625	0.396033
3852	509	8358	31113	F_P18_F9	-1	0	0	0	-1	0	-1	74	1	1	65	0	0	0	9	A	A	AT	0.121622	0.121622	0.138462	0.370144
3853	510	8361	31116	F_G86_F5	-1	0	0	0	-1	0	-1	16	0	0	11	0	0	0	5	A	A	AT	0.3125	0.3125	0.454545	0.621086
3854	510	8361	31116	F_P13_F3	-1	0	0	0	-1	0	-1	36	0	0	31	0	0	0	5	A	A	AT	0.138889	0.138889	0.16129	0.402941
3855	510	8361	31116	F_P18_F9	-1	0	0	0	-1	0	-1	73	1	1	61	0	0	0	12	A	A	AT	0.164384	0.164384	0.196721	0.446868
3856	511	8363	31118	F_G156_F5	-1	0	0	0	-1	0	-1	34	0	0	6	0	28	0	0	G	G	AG	0.176471	0.176471	0.214286	0.465999
3857	511	8363	31118	F_G86_F5	-1	0	0	0	-1	0	-1	15	0	0	6	0	8	0	1	G	G	AG	0.466667	0.466667	0.75	0.882311
3858	511	8363	31118	F_P13_F3	-1	0	0	0	-1	0	-1	36	0	0	5	0	30	0	1	G	G	AG	0.166667	0.166667	0.166667	0.525655
3859	511	8363	31118	F_P18_F9	-1	0	0	0	-1	0	-1	73	1	1	12	0	59	0	2	G	G	AG	0.191781	0.191781	0.20339	0.567447
3868	513	9703	32458	F_G86_F5	-1	0	0	0	-1	0	-1	25	1	1	0	7	0	0	18	C	T	CT	0.72	0.28	0.388889	0.592953
3869	514	9760	32515	F_G86_F5	-1	0	0	0	-1	0	-1	22	1	1	18	0	4	0	0	A	A	AG	0.181818	0.181818	0.222222	0.474139
3870	514	9760	32515	F_P18_F9	-1	0	0	0	-1	0	-1	120	0	0	112	0	8	0	0	A	A	AG	0.0666667	0.0666667	0.0714286	0.24493
3871	515	10738	33493	F_G156_F5	-1	0	0	0	-1	0	-1	43	0	0	21	0	0	0	22	T	T	AT	0.488372	0.488372	0.954545	0.692877
3872	515	10738	33493	F_G85_F7	-1	0	0	0	-1	0	-1	10	0	0	10	0	0	0	0	T	A	AA	1	0	0	0
3873	515	10738	33493	F_G86_F5	-1	0	0	0	-1	0	-1	21	1	1	19	0	0	0	2	T	A	AT	0.904762	0.0952381	0.105263	0.314492
3874	515	10738	33493	F_G87_F9	-1	0	0	0	-1	0	-1	23	0	0	18	0	0	0	5	T	A	AT	0.782609	0.217391	0.277778	0.523586
3875	515	10738	33493	F_N29_F5	-1	0	0	0	-1	0	-1	21	1	1	14	0	0	0	7	T	A	AT	0.666667	0.333333	0.5	0.636514
3876	515	10738	33493	F_P13_F3	-1	0	0	0	-1	0	-1	52	0	0	26	0	0	0	26	T	A	AT	0.5	0.5	1	0.693147
3877	515	10738	33493	F_P14_F9	-1	0	0	0	-1	0	-1	17	0	0	10	0	0	0	7	T	A	AT	0.588235	0.411765	0.7	0.677494
3878	515	10738	33493	F_P18_F9	-1	0	0	0	-1	0	-1	118	0	0	94	0	0	0	24	T	A	AT	0.79661	0.20339	0.255319	0.505066
3879	515	10738	33493	F_P18_M10	-1	0	0	0	-1	0	-1	97	1	0	67	0	0	0	30	T	A	AT	0.690722	0.309278	0.447761	0.618522
3880	516	10772	33527	F_G156_F5	-1	0	0	0	-1	0	-1	40	0	0	0	4	0	0	36	T	T	CT	0.1	0.1	0.111111	0.325083
3881	516	10772	33527	F_G86_F5	-1	0	0	0	-1	0	-1	19	0	0	0	16	0	0	3	T	C	CT	0.842105	0.157895	0.1875	0.436162
3882	516	10772	33527	F_G87_F9	-1	0	0	0	-1	0	-1	27	1	1	0	20	0	0	7	T	C	CT	0.740741	0.259259	0.35	0.572281
3883	516	10772	33527	F_P13_F3	-1	0	0	0	-1	0	-1	46	0	0	0	9	0	0	37	T	T	CT	0.195652	0.195652	0.243243	0.494316
3884	516	10772	33527	F_P18_F9	-1	0	0	0	-1	0	-1	106	0	0	0	37	0	0	69	T	T	CT	0.349057	0.349057	0.536232	0.646861
3885	516	10772	33527	F_P18_M10	-1	0	0	0	-1	0	-1	75	0	0	0	27	0	0	48	T	T	CT	0.36	0.36	0.5625	0.653418
3919	526	17936	40691	F_G156_F5	-1	0	0	0	-1	0	-1	53	1	1	31	0	22	0	0	G	A	AG	0.584906	0.415094	0.709677	0.678659
3920	526	17936	40691	F_G85_F7	-1	0	0	0	-1	0	-1	14	1	1	5	0	9	0	0	G	G	AG	0.357143	0.357143	0.555556	0.651757
3921	526	17936	40691	F_G86_F5	-1	0	0	0	-1	0	-1	16	0	0	8	0	8	0	0	G	A	AG	0.5	0.5	1	0.693147
3922	526	17936	40691	F_G87_F9	-1	0	0	0	-1	0	-1	22	0	0	4	0	18	0	0	G	G	AG	0.181818	0.181818	0.222222	0.474139
3923	526	17936	40691	F_P13_F3	-1	0	0	0	-1	0	-1	39	0	0	17	0	22	0	0	G	G	AG	0.435897	0.435897	0.772727	0.684906
3924	526	17936	40691	F_P14_F9	-1	0	0	0	-1	0	-1	18	0	0	10	0	8	0	0	G	A	AG	0.555556	0.444444	0.8	0.686962
3925	526	17936	40691	F_P18_F9	-1	0	0	0	-1	0	-1	101	0	0	53	0	45	0	3	G	A	AG	0.554455	0.475248	0.849057	0.80303
3926	526	17936	40691	F_P18_M10	-1	0	0	0	-1	0	-1	75	0	0	44	0	31	0	0	G	A	AG	0.586667	0.413333	0.704545	0.678049
3927	527	17996	40751	F_G86_F5	-1	0	0	0	-1	0	-1	10	0	0	6	0	4	0	0	A	A	AG	0.4	0.4	0.666667	0.673012
3975	538	7795	52742	F_G156_F5	-1	0	0	0	-1	0	-1	34	0	0	27	2	0	0	5	A	A	AT	0.205882	0.205882	0.185185	0.631623
3976	538	7795	52742	F_G85_F7	-1	0	0	0	-1	0	-1	11	0	0	6	0	0	0	5	A	A	AT	0.454545	0.454545	0.833333	0.689009
3977	538	7795	52742	F_G86_F5	-1	0	0	0	-1	0	-1	15	0	0	11	0	0	0	4	A	A	AT	0.266667	0.266667	0.363636	0.579915
3978	538	7795	52742	F_P13_F3	-1	0	0	0	-1	0	-1	36	0	0	26	0	0	0	10	A	A	AT	0.277778	0.277778	0.384615	0.590842
3979	538	7795	52742	F_P18_F9	-1	0	0	0	-1	0	-1	105	0	0	79	1	0	0	25	A	A	AT	0.247619	0.247619	0.316456	0.600072
3980	538	7795	52742	F_P18_M10	-1	0	0	0	-1	0	-1	60	0	0	44	1	0	0	15	A	A	AT	0.266667	0.266667	0.340909	0.64226
3981	539	7797	52744	F_G156_F5	-1	0	0	0	-1	0	-1	34	0	0	5	0	0	0	29	T	T	AT	0.147059	0.147059	0.172414	0.417573
3982	539	7797	52744	F_G85_F7	-1	0	0	0	-1	0	-1	11	0	0	5	0	0	0	6	T	T	AT	0.454545	0.454545	0.833333	0.689009
3983	539	7797	52744	F_G86_F5	-1	0	0	0	-1	0	-1	15	0	0	4	0	0	0	11	T	T	AT	0.266667	0.266667	0.363636	0.579915
3984	539	7797	52744	F_P13_F3	-1	0	0	0	-1	0	-1	33	0	0	8	0	0	0	25	T	T	AT	0.242424	0.242424	0.32	0.553858
3985	539	7797	52744	F_P18_F9	-1	0	0	0	-1	0	-1	98	0	0	22	0	0	0	76	T	T	AT	0.22449	0.22449	0.289474	0.532532
3986	539	7797	52744	F_P18_M10	-1	0	0	0	-1	0	-1	60	0	0	15	0	0	0	45	T	T	AT	0.25	0.25	0.333333	0.562335
3987	540	7801	52748	F_G156_F5	-1	0	0	0	-1	0	-1	33	0	0	28	0	0	0	5	A	A	AT	0.151515	0.151515	0.178571	0.425328
3988	540	7801	52748	F_G85_F7	-1	0	0	0	-1	0	-1	11	0	0	6	0	0	0	5	A	A	AT	0.454545	0.454545	0.833333	0.689009
3989	540	7801	52748	F_G86_F5	-1	0	0	0	-1	0	-1	15	0	0	11	0	0	0	4	A	A	AT	0.266667	0.266667	0.363636	0.579915
3990	540	7801	52748	F_P13_F3	-1	0	0	0	-1	0	-1	33	0	0	24	0	1	0	8	A	A	AT	0.272727	0.272727	0.333333	0.681089
3991	540	7801	52748	F_P18_F9	-1	0	0	0	-1	0	-1	102	0	0	76	0	1	0	25	A	A	AT	0.254902	0.254902	0.328947	0.609212
3992	540	7801	52748	F_P18_M10	-1	0	0	0	-1	0	-1	60	0	0	43	0	1	0	16	A	A	AT	0.283333	0.283333	0.372093	0.659461
4057	550	17286	62233	F_G156_F5	-1	0	0	0	-1	0	-1	44	0	0	0	0	1	0	43	G	T	GT	0.977273	0.0227273	0.0232558	0.108471
4058	550	17286	62233	F_G85_F7	-1	0	0	0	-1	0	-1	14	0	1	0	0	0	0	14	G	T	TT	1	0	0	0
4059	550	17286	62233	F_G86_F5	-1	0	0	0	-1	0	-1	13	0	0	0	0	0	0	13	G	T	TT	1	0	0	0
4060	550	17286	62233	F_N29_F5	-1	0	0	0	-1	0	-1	11	0	0	0	0	0	0	11	G	T	TT	1	0	0	0
4061	550	17286	62233	F_P13_F3	-1	0	0	0	-1	0	-1	44	0	0	0	0	0	0	44	G	T	TT	1	0	0	0
4062	550	17286	62233	F_P18_F9	-1	0	0	0	-1	0	-1	122	0	0	0	0	0	0	122	G	T	TT	1	0	0	0
4063	550	17286	62233	F_P18_M10	-1	0	0	0	-1	0	-1	83	0	0	0	0	0	0	83	G	T	TT	1	0	0	0
4064	551	17290	62237	F_G156_F5	-1	0	0	0	-1	0	-1	44	0	0	1	43	0	0	0	G	C	AC	1	0.0227273	0.0232558	0.108471
4065	551	17290	62237	F_G85_F7	-1	0	0	0	-1	0	-1	14	0	1	0	14	0	0	0	G	C	CC	1	0	0	0
4066	551	17290	62237	F_G86_F5	-1	0	0	0	-1	0	-1	13	0	0	1	12	0	0	0	G	C	AC	1	0.0769231	0.0833333	0.271189
4067	551	17290	62237	F_N29_F5	-1	0	0	0	-1	0	-1	11	0	0	0	11	0	0	0	G	C	CC	1	0	0	0
4068	551	17290	62237	F_P13_F3	-1	0	0	0	-1	0	-1	44	0	0	0	44	0	0	0	G	C	CC	1	0	0	0
4069	551	17290	62237	F_P18_F9	-1	0	0	0	-1	0	-1	122	0	0	0	122	0	0	0	G	C	CC	1	0	0	0
4070	551	17290	62237	F_P18_M10	-1	0	0	0	-1	0	-1	83	0	0	1	82	0	0	0	G	C	AC	1	0.0120482	0.0121951	0.0652144
4071	552	17317	62264	F_G156_F5	-1	0	0	0	-1	0	-1	42	0	0	42	0	0	0	0	C	A	AA	1	0	0	0
4072	552	17317	62264	F_G85_F7	-1	0	0	0	-1	0	-1	14	0	1	14	0	0	0	0	C	A	AA	1	0	0	0
4073	552	17317	62264	F_G86_F5	-1	0	0	0	-1	0	-1	13	0	0	13	0	0	0	0	C	A	AA	1	0	0	0
4074	552	17317	62264	F_N29_F5	-1	0	0	0	-1	0	-1	11	0	0	11	0	0	0	0	C	A	AA	1	0	0	0
4075	552	17317	62264	F_P13_F3	-1	0	0	0	-1	0	-1	42	0	0	42	0	0	0	0	C	A	AA	1	0	0	0
4076	552	17317	62264	F_P18_F9	-1	0	0	0	-1	0	-1	119	0	0	119	0	0	0	0	C	A	AA	1	0	0	0
4077	552	17317	62264	F_P18_M10	-1	0	0	0	-1	0	-1	80	0	0	80	0	0	0	0	C	A	AA	1	0	0	0
4084	554	18611	63558	F_G86_F5	-1	0	0	0	-1	0	-1	24	1	1	0	12	0	0	12	C	C	CT	0.5	0.5	1	0.693147
4085	554	18611	63558	F_N28_F7	-1	0	0	0	-1	0	-1	17	1	1	0	0	17	0	0	C	G	GG	1	0	0	0
4086	554	18611	63558	F_P13_F3	-1	0	0	0	-1	0	-1	57	0	1	0	43	14	0	0	C	C	CG	0.245614	0.245614	0.325581	0.557465
4087	554	18611	63558	F_P13_F5	-1	0	0	0	-1	0	-1	33	1	1	0	2	31	0	0	C	G	CG	0.939394	0.0606061	0.0645161	0.228632
4088	554	18611	63558	F_P13_M2	-1	0	0	0	-1	0	-1	37	1	1	0	9	28	0	0	C	G	CG	0.756757	0.243243	0.321429	0.55479
4089	554	18611	63558	F_P14_F9	-1	0	0	0	-1	0	-1	22	0	1	0	18	4	0	0	C	C	CG	0.181818	0.181818	0.222222	0.474139
4090	554	18611	63558	F_P17_F1	-1	0	0	0	-1	0	-1	11	1	1	0	0	11	0	0	C	G	GG	1	0	0	0
4091	554	18611	63558	F_P17_F3	-1	0	0	0	-1	0	-1	11	1	1	0	1	10	0	0	C	G	CG	0.909091	0.0909091	0.1	0.304636
4092	554	18611	63558	F_P17_F5	-1	0	0	0	-1	0	-1	104	1	1	0	0	104	0	0	C	G	GG	1	0	0	0
4093	554	18611	63558	F_P18_F9	-1	0	0	0	-1	0	-1	160	1	1	1	124	34	0	1	C	C	CG	0.225	0.225	0.274194	0.590104
4094	554	18611	63558	F_P18_M10	-1	0	0	0	-1	0	-1	119	1	1	0	83	36	0	0	C	C	CG	0.302521	0.302521	0.433735	0.612985
4095	554	18611	63558	F_P9_F1	-1	0	0	0	-1	0	-1	36	1	1	0	10	25	0	1	C	G	CG	0.722222	0.305556	0.4	0.708582
4096	555	19628	64575	F_G156_F5	-1	0	0	0	-1	0	-1	48	0	0	5	0	43	0	0	A	G	AG	0.895833	0.104167	0.116279	0.334143
4097	555	19628	64575	F_G86_F5	-1	0	0	0	-1	0	-1	10	0	0	0	0	10	0	0	A	G	GG	1	0	0	0
4098	555	19628	64575	F_G87_F9	-1	0	0	0	-1	0	-1	21	0	0	1	0	19	0	1	A	G	AG	0.952381	0.0952381	0.0526316	0.380506
4099	555	19628	64575	F_P13_F3	-1	0	0	0	-1	0	-1	47	0	0	5	0	42	0	0	A	G	AG	0.893617	0.106383	0.119048	0.338886
4100	555	19628	64575	F_P14_F9	-1	0	0	0	-1	0	-1	17	0	0	2	0	15	0	0	A	G	AG	0.882353	0.117647	0.133333	0.362211
4101	555	19628	64575	F_P18_F9	-1	0	0	0	-1	0	-1	101	0	0	3	0	98	0	0	A	G	AG	0.970297	0.029703	0.0306122	0.133708
4102	555	19628	64575	F_P18_M10	-1	0	0	0	-1	0	-1	87	0	0	14	0	73	0	0	A	G	AG	0.83908	0.16092	0.191781	0.441192
4533	605	346	346	F_G156_F5	-1	0	0	0	-1	0	-1	38	0	0	10	23	0	0	5	C	C	AC	0.394737	0.394737	0.434783	0.922075
4534	605	346	346	F_G86_F5	-1	0	0	0	-1	0	-1	33	1	1	10	23	0	0	0	C	C	AC	0.30303	0.30303	0.434783	0.61341
4535	605	346	346	F_N29_F5	-1	0	0	0	-1	0	-1	16	1	1	3	12	1	0	0	C	C	AC	0.25	0.25	0.25	0.702919
4536	605	346	346	F_P13_F3	-1	0	0	0	-1	0	-1	42	0	0	4	33	1	0	4	C	C	AC	0.214286	0.214286	0.121212	0.726358
4537	605	346	346	F_P13_F5	-1	0	0	0	-1	0	-1	21	0	0	6	8	1	0	6	C	C	AC	0.619048	0.619048	0.75	1.22849
4538	605	346	346	F_P13_M2	-1	0	0	0	-1	0	-1	34	1	1	6	10	3	0	15	C	T	CT	0.705882	0.558824	0.666667	1.24127
4539	605	346	346	F_P14_F9	-1	0	0	0	-1	0	-1	27	1	1	5	21	0	0	1	C	C	AC	0.222222	0.222222	0.238095	0.629831
4540	605	346	346	F_P17_F3	-1	0	0	0	-1	0	-1	20	1	1	3	11	1	0	5	C	C	CT	0.45	0.45	0.454545	1.10974
4541	605	346	346	F_P17_F5	-1	0	0	0	-1	0	-1	73	0	0	13	18	7	0	35	C	T	CT	0.753425	0.520548	0.514286	1.22978
4542	605	346	346	F_P18_F9	-1	0	0	0	-1	0	-1	168	1	1	13	144	4	0	7	C	C	AC	0.142857	0.142857	0.0902778	0.551559
4543	605	346	346	F_P18_M10	-1	0	0	0	-1	0	-1	89	0	0	14	60	3	0	12	C	C	AC	0.325843	0.325843	0.233333	0.941196
4544	605	346	346	F_P9_F1	-1	0	0	0	-1	0	-1	50	1	1	8	22	2	0	18	C	C	CT	0.56	0.56	0.818182	1.15099
4545	606	352	352	F_G156_F5	-1	0	0	0	-1	0	-1	33	0	0	2	28	1	0	2	C	C	AC	0.151515	0.151515	0.0714286	0.585165
4546	606	352	352	F_G86_F5	-1	0	0	0	-1	0	-1	28	1	1	0	20	1	0	7	C	C	CT	0.285714	0.285714	0.35	0.705918
4547	606	352	352	F_P13_F3	-1	0	0	0	-1	0	-1	32	0	0	1	27	0	0	4	C	C	CT	0.15625	0.15625	0.148148	0.511587
4548	606	352	352	F_P17_F3	-1	0	0	0	-1	0	-1	14	1	1	1	10	1	0	2	C	C	CT	0.285714	0.285714	0.2	0.895333
4549	606	352	352	F_P18_F9	-1	0	0	0	-1	0	-1	133	1	1	3	124	1	0	5	C	C	CT	0.0676692	0.0676692	0.0403226	0.310966
4550	606	352	352	F_P18_M10	-1	0	0	0	-1	0	-1	66	0	0	2	62	0	0	2	C	C	AC	0.0606061	0.0606061	0.0322581	0.270641
4551	607	354	354	F_G86_F5	-1	0	0	0	-1	0	-1	27	1	1	7	0	0	0	20	T	T	AT	0.259259	0.259259	0.35	0.572281
4552	607	354	354	F_P13_F3	-1	0	0	0	-1	0	-1	30	0	0	3	1	0	0	26	T	T	AT	0.133333	0.133333	0.115385	0.467652
4553	607	354	354	F_P13_F5	-1	0	0	0	-1	0	-1	10	0	0	5	0	0	0	5	T	A	AT	0.5	0.5	1	0.693147
4554	607	354	354	F_P17_F5	-1	0	0	0	-1	0	-1	39	0	0	7	3	0	0	29	T	T	AT	0.25641	0.25641	0.241379	0.7259
4555	607	354	354	F_P18_F9	-1	0	0	0	-1	0	-1	129	1	1	8	0	0	0	121	T	T	AT	0.0620155	0.0620155	0.0661157	0.232478
4556	607	354	354	F_P18_M10	-1	0	0	0	-1	0	-1	65	0	0	4	0	0	0	61	T	T	AT	0.0615385	0.0615385	0.0655738	0.23118
4557	607	354	354	F_P9_F1	-1	0	0	0	-1	0	-1	30	1	1	5	0	0	0	25	T	T	AT	0.166667	0.166667	0.2	0.450561
4558	608	356	356	F_G86_F5	-1	0	0	0	-1	0	-1	28	1	1	3	1	0	0	24	T	T	AT	0.142857	0.142857	0.125	0.49045
4559	608	356	356	F_P18_F9	-1	0	0	0	-1	0	-1	126	0	0	6	2	1	0	117	T	T	AT	0.0714286	0.0714286	0.0512821	0.317939
4621	630	11372	11372	F_G86_F5	-1	0	0	0	-1	0	-1	12	0	0	4	0	8	0	0	A	G	AG	0.666667	0.333333	0.5	0.636514
4622	631	11396	11396	F_G156_F5	-1	0	0	0	-1	0	-1	31	0	0	3	0	27	0	1	A	G	AG	0.903226	0.129032	0.111111	0.457102
4623	631	11396	11396	F_G86_F5	-1	0	0	0	-1	0	-1	11	0	0	0	0	11	0	0	A	G	GG	1	0	0	0
4624	631	11396	11396	F_G87_F9	-1	0	0	0	-1	0	-1	17	0	0	13	0	4	0	0	A	A	AG	0.235294	0.235294	0.307692	0.545595
4625	631	11396	11396	F_N29_F5	-1	0	0	0	-1	0	-1	10	0	0	0	0	10	0	0	A	G	GG	1	0	0	0
4626	631	11396	11396	F_P13_F3	-1	0	0	0	-1	0	-1	32	0	0	6	0	26	0	0	A	G	AG	0.8125	0.1875	0.230769	0.482578
4627	631	11396	11396	F_P14_F9	-1	0	0	0	-1	0	-1	15	0	0	2	0	12	0	1	A	G	AG	0.866667	0.2	0.166667	0.627705
4628	631	11396	11396	F_P18_F9	-1	0	0	0	-1	0	-1	113	0	0	48	0	65	0	0	A	G	AG	0.575221	0.424779	0.738462	0.681788
4629	631	11396	11396	F_P18_M10	-1	0	0	0	-1	0	-1	67	0	0	24	0	42	0	1	A	G	AG	0.641791	0.373134	0.571429	0.723269
4630	631	11396	11396	F_P9_F1	-1	0	0	0	-1	0	-1	12	0	0	2	0	10	0	0	A	G	AG	0.833333	0.166667	0.2	0.450561
4640	635	14355	14355	F_G86_F5	-1	0	0	0	-1	0	-1	22	1	1	0	4	18	0	0	G	G	CG	0.181818	0.181818	0.222222	0.474139
4641	635	14355	14355	F_P14_F9	-1	0	0	0	-1	0	-1	18	0	0	2	2	14	0	0	G	G	AG	0.222222	0.222222	0.142857	0.683739
4642	635	14355	14355	F_P18_F9	-1	0	0	0	-1	0	-1	70	0	0	7	6	57	0	0	G	G	AG	0.185714	0.185714	0.122807	0.608126
4643	635	14355	14355	F_P18_M10	-1	0	0	0	-1	0	-1	52	1	1	7	0	45	0	0	G	G	AG	0.134615	0.134615	0.155556	0.395067
4681	643	17770	17770	F_G156_F5	-1	0	0	0	-1	0	-1	22	0	0	0	7	0	0	15	T	T	CT	0.318182	0.318182	0.466667	0.625491
4682	643	17770	17770	F_G85_F7	-1	0	0	0	-1	0	-1	12	1	1	0	7	0	0	5	T	C	CT	0.583333	0.416667	0.714286	0.679193
4683	643	17770	17770	F_G86_F5	-1	0	0	0	-1	0	-1	16	0	0	0	15	0	0	1	T	C	CT	0.9375	0.0625	0.0666667	0.233792
4684	643	17770	17770	F_G87_F9	-1	0	0	0	-1	0	-1	28	1	1	0	26	0	0	2	T	C	CT	0.928571	0.0714286	0.0769231	0.257319
4685	643	17770	17770	F_P13_F3	-1	0	0	0	-1	0	-1	54	1	1	0	3	1	0	50	T	T	CT	0.0740741	0.0740741	0.06	0.305707
4686	643	17770	17770	F_P14_F9	-1	0	0	0	-1	0	-1	19	0	0	0	6	0	0	13	T	T	CT	0.315789	0.315789	0.461538	0.623655
4687	643	17770	17770	F_P18_F9	-1	0	0	0	-1	0	-1	88	0	0	0	51	0	0	37	T	C	CT	0.579545	0.420455	0.72549	0.680438
4688	643	17770	17770	F_P18_M10	-1	0	0	0	-1	0	-1	56	0	0	0	27	0	0	29	T	T	CT	0.482143	0.482143	0.931034	0.692509
4689	644	17794	17794	F_G86_F5	-1	0	0	0	-1	0	-1	16	0	0	0	9	0	0	7	C	C	CT	0.4375	0.4375	0.777778	0.685314
4690	644	17794	17794	F_P18_F9	-1	0	0	0	-1	0	-1	117	0	0	0	95	0	0	22	C	C	CT	0.188034	0.188034	0.231579	0.48336
4691	644	17794	17794	F_P18_M10	-1	0	0	0	-1	0	-1	60	0	0	0	50	0	0	10	C	C	CT	0.166667	0.166667	0.2	0.450561
4693	646	20870	20870	F_G156_F5	-1	0	0	0	-1	0	-1	39	0	0	22	0	17	0	0	A	A	AG	0.435897	0.435897	0.772727	0.684906
4694	646	20870	20870	F_G86_F5	-1	0	0	0	-1	0	-1	10	0	0	6	0	4	0	0	A	A	AG	0.4	0.4	0.666667	0.673012
4695	646	20870	20870	F_P13_F3	-1	0	0	0	-1	0	-1	49	0	0	44	0	5	0	0	A	A	AG	0.102041	0.102041	0.113636	0.329544
4696	646	20870	20870	F_P18_F9	-1	0	0	0	-1	0	-1	80	0	0	61	0	19	0	0	A	A	AG	0.2375	0.2375	0.311475	0.548181
4697	646	20870	20870	F_P18_M10	-1	0	0	0	-1	0	-1	68	0	0	38	0	30	0	0	A	A	AG	0.441176	0.441176	0.789474	0.686211
5038	699	23636	23636	F_G86_F5	-1	0	0	0	-1	0	-1	17	0	0	0	5	0	0	12	T	T	CT	0.294118	0.294118	0.416667	0.605797
5039	700	23705	23705	F_G86_F5	-1	0	0	0	-1	0	-1	18	0	0	8	0	9	0	1	G	G	AG	0.5	0.5	0.888889	0.867563
5091	712	3185	3185	F_G156_F5	-1	0	0	0	-1	0	-1	37	0	0	0	0	16	0	21	T	T	GT	0.432432	0.432432	0.761905	0.683988
5092	712	3185	3185	F_G86_F5	-1	0	0	0	-1	0	-1	18	0	0	0	0	18	0	0	T	G	GG	1	0	0	0
5093	712	3185	3185	F_G87_F9	-1	0	0	0	-1	0	-1	24	1	1	0	0	24	0	0	T	G	GG	1	0	0	0
5094	712	3185	3185	F_P13_F3	-1	0	0	0	-1	0	-1	38	0	0	0	0	33	0	5	T	G	GT	0.868421	0.131579	0.151515	0.389377
5095	712	3185	3185	F_P13_M2	-1	0	0	0	-1	0	-1	14	0	0	0	0	12	0	2	T	G	GT	0.857143	0.142857	0.166667	0.410116
5096	712	3185	3185	F_P18_F9	-1	0	0	0	-1	0	-1	100	0	0	0	0	80	0	20	T	G	GT	0.8	0.2	0.25	0.500402
5097	712	3185	3185	F_P18_M10	-1	0	0	0	-1	0	-1	63	0	0	0	0	59	0	4	T	G	GT	0.936508	0.0634921	0.0677966	0.23647
5101	715	7114	7114	F_G86_F5	-1	0	0	0	-1	0	-1	16	0	0	0	9	0	0	7	C	C	CT	0.4375	0.4375	0.777778	0.685314
5102	715	7114	7114	F_P18_F9	-1	0	0	0	-1	0	-1	117	0	0	0	104	0	0	13	C	C	CT	0.111111	0.111111	0.125	0.348832
5103	715	7114	7114	F_P18_M10	-1	0	0	0	-1	0	-1	72	0	0	0	64	0	0	8	C	C	CT	0.111111	0.111111	0.125	0.348832
5791	780	3399	26089	F_G86_F5	-1	0	0	0	-1	0	-1	18	0	0	0	0	13	0	5	G	G	GT	0.277778	0.277778	0.384615	0.590842
5792	780	3399	26089	F_P18_F9	-1	0	0	0	-1	0	-1	130	0	0	0	0	115	0	15	G	G	GT	0.115385	0.115385	0.130435	0.357627
5793	780	3399	26089	F_P18_M10	-1	0	0	0	-1	0	-1	83	0	0	0	0	73	0	10	G	G	GT	0.120482	0.120482	0.136986	0.367884
5794	781	3412	26102	F_G86_F5	-1	0	0	0	-1	0	-1	18	0	0	0	0	5	0	13	T	T	GT	0.277778	0.277778	0.384615	0.590842
5795	781	3412	26102	F_P18_M10	-1	0	0	0	-1	0	-1	87	0	0	0	0	11	0	76	T	T	GT	0.126437	0.126437	0.144737	0.379557
5813	784	5058	27748	F_G156_F5	-1	0	0	0	-1	0	-1	31	0	0	0	16	15	0	0	C	C	CG	0.483871	0.483871	0.9375	0.692627
5814	784	5058	27748	F_G86_F5	-1	0	0	0	-1	0	-1	14	0	0	0	1	13	0	0	C	G	CG	0.928571	0.0714286	0.0769231	0.257319
5815	784	5058	27748	F_P13_F3	-1	0	0	0	-1	0	-1	35	0	0	0	2	33	0	0	C	G	CG	0.942857	0.0571429	0.0606061	0.219033
5816	784	5058	27748	F_P14_F9	-1	0	0	0	-1	0	-1	16	0	0	1	2	13	0	0	C	G	CG	0.875	0.1875	0.153846	0.601924
5817	784	5058	27748	F_P18_F9	-1	0	0	0	-1	0	-1	102	0	0	1	30	71	0	0	C	G	CG	0.705882	0.303922	0.422535	0.657461
5818	784	5058	27748	F_P18_M10	-1	0	0	0	-1	0	-1	69	0	0	0	16	52	0	1	C	G	CG	0.768116	0.246377	0.307692	0.613438
5927	816	4302	45364	F_G156_F5	-1	0	0	0	-1	0	-1	37	0	0	0	0	33	0	4	G	G	GT	0.108108	0.108108	0.121212	0.342542
5928	816	4302	45364	F_G86_F5	-1	0	0	0	-1	0	-1	19	0	0	0	0	13	0	6	G	G	GT	0.315789	0.315789	0.461538	0.623655
5929	816	4302	45364	F_P18_F9	-1	0	0	0	-1	0	-1	123	0	0	0	1	116	0	6	G	G	GT	0.0569106	0.0569106	0.0517241	0.241721
5930	817	4308	45370	F_G156_F5	-1	0	0	0	-1	0	-1	42	0	0	0	5	37	0	0	G	G	CG	0.119048	0.119048	0.135135	0.365023
5931	817	4308	45370	F_G86_F5	-1	0	0	0	-1	0	-1	18	0	0	0	5	13	0	0	G	G	CG	0.277778	0.277778	0.384615	0.590842
5932	818	4355	45417	F_G156_F5	-1	0	0	0	-1	0	-1	40	0	0	36	0	0	0	4	A	A	AT	0.1	0.1	0.111111	0.325083
5933	818	4355	45417	F_G86_F5	-1	0	0	0	-1	0	-1	20	0	0	14	0	0	0	6	A	A	AT	0.3	0.3	0.428571	0.610864
5934	819	4362	45424	F_G156_F5	-1	0	0	0	-1	0	-1	50	0	1	45	0	5	0	0	A	A	AG	0.1	0.1	0.111111	0.325083
5935	819	4362	45424	F_G86_F5	-1	0	0	0	-1	0	-1	22	1	1	15	0	7	0	0	A	A	AG	0.318182	0.318182	0.466667	0.625491
5936	819	4362	45424	F_P18_F9	-1	0	0	0	-1	0	-1	140	1	1	132	0	7	0	1	A	A	AG	0.0571429	0.0571429	0.0530303	0.240562
5937	820	4363	45425	F_G156_F5	-1	0	0	0	-1	0	-1	50	0	1	0	5	0	0	45	T	T	CT	0.1	0.1	0.111111	0.325083
5938	820	4363	45425	F_G86_F5	-1	0	0	0	-1	0	-1	22	1	1	1	6	0	0	15	T	T	CT	0.318182	0.318182	0.4	0.755983
5939	820	4363	45425	F_P18_F9	-1	0	0	0	-1	0	-1	142	1	1	0	8	0	0	134	T	T	CT	0.056338	0.056338	0.0597015	0.21677
5940	821	4365	45427	F_G156_F5	-1	0	0	0	-1	0	-1	50	0	1	0	45	0	0	5	C	C	CT	0.1	0.1	0.111111	0.325083
5941	821	4365	45427	F_G86_F5	-1	0	0	0	-1	0	-1	22	1	1	0	15	0	0	7	C	C	CT	0.318182	0.318182	0.466667	0.625491
5942	821	4365	45427	F_P18_F9	-1	0	0	0	-1	0	-1	146	1	1	4	133	0	0	9	C	C	CT	0.0890411	0.0890411	0.0676692	0.355274
5943	822	4417	45479	F_G86_F5	-1	0	0	0	-1	0	-1	13	0	0	5	0	8	0	0	G	G	AG	0.384615	0.384615	0.625	0.666278
5944	822	4417	45479	F_P18_F9	-1	0	0	0	-1	0	-1	125	0	0	7	0	117	0	1	G	G	AG	0.064	0.064	0.0598291	0.261948
6034	837	5570	46632	F_G156_F5	-1	0	0	0	-1	0	-1	38	0	0	29	0	9	0	0	G	A	AG	0.763158	0.236842	0.310345	0.547412
6035	837	5570	46632	F_G85_F7	-1	0	0	0	-1	0	-1	13	1	1	12	0	1	0	0	G	A	AG	0.923077	0.0769231	0.0833333	0.271189
6036	837	5570	46632	F_G86_F5	-1	0	0	0	-1	0	-1	21	1	1	20	0	1	0	0	G	A	AG	0.952381	0.047619	0.05	0.191444
6037	837	5570	46632	F_G87_F9	-1	0	0	0	-1	0	-1	22	0	0	22	0	0	0	0	G	A	AA	1	0	0	0
6038	837	5570	46632	F_N29_F5	-1	0	0	0	-1	0	-1	12	0	0	12	0	0	0	0	G	A	AA	1	0	0	0
6039	837	5570	46632	F_P13_F3	-1	0	0	0	-1	0	-1	54	0	0	51	0	3	0	0	G	A	AG	0.944444	0.0555556	0.0588235	0.214559
6040	837	5570	46632	F_P13_M2	-1	0	0	0	-1	0	-1	15	1	1	15	0	0	0	0	G	A	AA	1	0	0	0
6041	837	5570	46632	F_P14_F9	-1	0	0	0	-1	0	-1	14	0	0	14	0	0	0	0	G	A	AA	1	0	0	0
6042	837	5570	46632	F_P18_F9	-1	0	0	0	-1	0	-1	118	0	0	112	0	6	0	0	G	A	AG	0.949153	0.0508475	0.0535714	0.201003
6043	837	5570	46632	F_P18_M10	-1	0	0	0	-1	0	-1	80	0	0	76	0	4	0	0	G	A	AG	0.95	0.05	0.0526316	0.198515
6044	838	5629	46691	F_G86_F5	-1	0	0	0	-1	0	-1	20	0	0	10	0	10	0	0	G	A	AG	0.5	0.5	1	0.693147
6045	839	5643	46705	F_G86_F5	-1	0	0	0	-1	0	-1	12	0	0	6	6	0	0	0	C	A	AC	0.5	0.5	1	0.693147
6046	840	5645	46707	F_G86_F5	-1	0	0	0	-1	0	-1	12	0	0	6	0	6	0	0	A	A	AG	0.5	0.5	1	0.693147
6047	841	5646	46708	F_G86_F5	-1	0	0	0	-1	0	-1	12	0	0	0	7	5	0	0	C	C	CG	0.416667	0.416667	0.714286	0.679193
6048	842	5647	46709	F_G86_F5	-1	0	0	0	-1	0	-1	11	0	0	6	5	0	0	0	A	A	AC	0.454545	0.454545	0.833333	0.689009
6049	843	5649	46711	F_G86_F5	-1	0	0	0	-1	0	-1	12	0	0	6	0	0	0	6	A	A	AT	0.5	0.5	1	0.693147
6096	856	9124	50186	F_G156_F5	-1	0	0	0	-1	0	-1	49	0	1	0	41	0	0	8	C	C	CT	0.163265	0.163265	0.195122	0.445045
6097	856	9124	50186	F_G86_F5	-1	0	0	0	-1	0	-1	16	0	0	0	3	0	0	13	C	T	CT	0.8125	0.1875	0.230769	0.482578
6098	856	9124	50186	F_N29_F5	-1	0	0	0	-1	0	-1	12	0	0	0	4	0	0	8	C	T	CT	0.666667	0.333333	0.5	0.636514
6099	856	9124	50186	F_P13_F3	-1	0	0	0	-1	0	-1	51	0	0	0	28	0	0	23	C	C	CT	0.45098	0.45098	0.821429	0.688334
6100	856	9124	50186	F_P14_F9	-1	0	0	0	-1	0	-1	20	1	0	0	13	0	0	7	C	C	CT	0.35	0.35	0.538462	0.647447
6101	856	9124	50186	F_P18_F9	-1	0	0	0	-1	0	-1	144	1	1	0	78	0	0	66	C	C	CT	0.458333	0.458333	0.846154	0.689671
6102	856	9124	50186	F_P18_M10	-1	0	0	0	-1	0	-1	80	0	0	0	54	0	0	26	C	C	CT	0.325	0.325	0.481481	0.630581
6312	890	15777	56839	F_G101_F9	-1	0	0	0	-1	0	-1	10	1	1	7	0	3	0	0	G	A	AG	0.7	0.3	0.428571	0.610864
6313	890	15777	56839	F_G156_F5	-1	0	0	0	-1	0	-1	36	0	0	12	0	24	0	0	G	G	AG	0.333333	0.333333	0.5	0.636514
6314	890	15777	56839	F_G85_F7	-1	0	0	0	-1	0	-1	10	0	0	10	0	0	0	0	G	A	AA	1	0	0	0
6315	890	15777	56839	F_G86_F5	-1	0	0	0	-1	0	-1	15	0	0	4	0	11	0	0	G	G	AG	0.266667	0.266667	0.363636	0.579915
6316	890	15777	56839	F_G87_F9	-1	0	0	0	-1	0	-1	22	0	0	18	0	4	0	0	G	A	AG	0.818182	0.181818	0.222222	0.474139
6317	890	15777	56839	F_P13_F3	-1	0	0	0	-1	0	-1	59	1	1	28	0	31	0	0	G	G	AG	0.474576	0.474576	0.903226	0.691854
6318	890	15777	56839	F_P13_M2	-1	0	0	0	-1	0	-1	13	1	0	4	0	9	0	0	G	G	AG	0.307692	0.307692	0.444444	0.617242
6319	890	15777	56839	F_P14_F9	-1	0	0	0	-1	0	-1	15	0	0	8	0	7	0	0	G	A	AG	0.533333	0.466667	0.875	0.690923
6320	890	15777	56839	F_P18_F9	-1	0	0	0	-1	0	-1	130	0	0	66	1	63	0	0	G	A	AG	0.515385	0.492308	0.954545	0.732652
6321	890	15777	56839	F_P18_M10	-1	0	0	0	-1	0	-1	76	0	0	40	0	35	0	1	G	A	AG	0.539474	0.473684	0.875	0.751886
6322	890	15777	56839	F_P9_F1	-1	0	0	0	-1	0	-1	10	0	0	5	0	5	0	0	G	A	AG	0.5	0.5	1	0.693147
6350	896	20479	61541	F_G156_F5	-1	0	0	0	-1	0	-1	42	0	0	42	0	0	0	0	T	A	AA	1	0	0	0
6351	896	20479	61541	F_G85_F7	-1	0	0	0	-1	0	-1	16	1	1	16	0	0	0	0	T	A	AA	1	0	0	0
6352	896	20479	61541	F_G86_F5	-1	0	0	0	-1	0	-1	16	0	0	16	0	0	0	0	T	A	AA	1	0	0	0
6353	896	20479	61541	F_G87_F9	-1	0	0	0	-1	0	-1	24	1	1	24	0	0	0	0	T	A	AA	1	0	0	0
6354	896	20479	61541	F_P13_F3	-1	0	0	0	-1	0	-1	43	0	0	41	1	0	0	1	T	A	AC	0.976744	0.0465116	0.0243902	0.220352
6355	896	20479	61541	F_P13_M2	-1	0	0	0	-1	0	-1	10	0	0	10	0	0	0	0	T	A	AA	1	0	0	0
6356	896	20479	61541	F_P14_F9	-1	0	0	0	-1	0	-1	13	0	0	13	0	0	0	0	T	A	AA	1	0	0	0
6357	896	20479	61541	F_P18_F9	-1	0	0	0	-1	0	-1	112	0	0	112	0	0	0	0	T	A	AA	1	0	0	0
6358	896	20479	61541	F_P18_M10	-1	0	0	0	-1	0	-1	85	0	0	85	0	0	0	0	T	A	AA	1	0	0	0
6367	898	4016	65609	F_G86_F5	-1	0	0	0	-1	0	-1	11	0	0	0	2	0	0	9	C	T	CT	0.818182	0.181818	0.222222	0.474139
6368	898	4016	65609	F_N29_F5	-1	0	0	0	-1	0	-1	10	0	0	0	5	0	0	5	C	C	CT	0.5	0.5	1	0.693147
6369	898	4016	65609	F_P13_M2	-1	0	0	0	-1	0	-1	11	1	0	0	6	0	0	5	C	C	CT	0.454545	0.454545	0.833333	0.689009
6370	898	4016	65609	F_P18_F9	-1	0	0	0	-1	0	-1	120	0	0	0	105	0	0	15	C	C	CT	0.125	0.125	0.142857	0.37677
6371	898	4016	65609	F_P18_M10	-1	0	0	0	-1	0	-1	75	0	0	0	70	0	0	5	C	C	CT	0.0666667	0.0666667	0.0714286	0.24493
6467	928	11543	73136	F_G156_F5	-1	0	0	0	-1	0	-1	37	0	0	1	12	0	0	24	C	T	CT	0.675676	0.351351	0.5	0.743562
6468	928	11543	73136	F_G85_F7	-1	0	0	0	-1	0	-1	12	0	0	0	0	0	0	12	C	T	TT	1	0	0	0
6469	928	11543	73136	F_G86_F5	-1	0	0	0	-1	0	-1	16	0	0	0	0	0	0	16	C	T	TT	1	0	0	0
6470	928	11543	73136	F_G87_F9	-1	0	0	0	-1	0	-1	21	0	0	0	0	0	0	21	C	T	TT	1	0	0	0
6471	928	11543	73136	F_P13_F3	-1	0	0	0	-1	0	-1	43	0	0	0	16	0	0	27	C	T	CT	0.627907	0.372093	0.592593	0.66006
6472	928	11543	73136	F_P14_F9	-1	0	0	0	-1	0	-1	12	0	0	0	0	0	0	12	C	T	TT	1	0	0	0
6473	928	11543	73136	F_P18_F9	-1	0	0	0	-1	0	-1	95	0	0	0	13	0	0	82	C	T	CT	0.863158	0.136842	0.158537	0.399189
6474	928	11543	73136	F_P18_M10	-1	0	0	0	-1	0	-1	69	0	0	0	12	0	0	57	C	T	CT	0.826087	0.173913	0.210526	0.462037
6475	929	11668	73261	F_G156_F5	-1	0	0	0	-1	0	-1	45	0	0	0	0	41	0	4	G	G	GT	0.0888889	0.0888889	0.097561	0.29996
6476	929	11668	73261	F_G86_F5	-1	0	0	0	-1	0	-1	16	0	0	0	0	0	0	16	G	T	TT	1	0	0	0
6477	929	11668	73261	F_P18_F9	-1	0	0	0	-1	0	-1	109	0	0	0	0	95	0	14	G	G	GT	0.12844	0.12844	0.147368	0.383411
6478	929	11668	73261	F_P18_M10	-1	0	0	0	-1	0	-1	64	0	0	0	0	59	0	5	G	G	GT	0.078125	0.078125	0.0847458	0.274166
6565	951	14717	76310	F_G156_F5	-1	0	0	0	-1	0	-1	36	0	0	0	32	0	0	4	C	C	CT	0.111111	0.111111	0.125	0.348832
6566	951	14717	76310	F_G86_F5	-1	0	0	0	-1	0	-1	21	0	1	0	0	0	0	21	C	T	TT	1	0	0	0
6567	951	14717	76310	F_P18_F9	-1	0	0	0	-1	0	-1	115	0	0	0	94	0	0	21	C	C	CT	0.182609	0.182609	0.223404	0.475326
6568	951	14717	76310	F_P18_M10	-1	0	0	0	-1	0	-1	80	0	0	1	75	0	0	4	C	C	CT	0.0625	0.0625	0.0533333	0.265067
6619	967	19428	81021	F_G156_F5	-1	0	0	0	-1	0	-1	12	1	1	7	5	0	0	0	A	A	AC	0.416667	0.416667	0.714286	0.679193
6620	967	19428	81021	F_G86_F5	-1	0	0	0	-1	0	-1	22	1	1	7	15	0	0	0	A	C	AC	0.681818	0.318182	0.466667	0.625491
6621	967	19428	81021	F_G87_F9	-1	0	0	0	-1	0	-1	26	1	1	2	24	0	0	0	A	C	AC	0.923077	0.0769231	0.0833333	0.271189
6622	967	19428	81021	F_P13_F3	-1	0	0	0	-1	0	-1	21	1	1	11	10	0	0	0	A	A	AC	0.47619	0.47619	0.909091	0.692013
6623	967	19428	81021	F_P18_F9	-1	0	0	0	-1	0	-1	73	1	1	27	46	0	0	0	A	C	AC	0.630137	0.369863	0.586957	0.658883
6624	967	19428	81021	F_P18_M10	-1	0	0	0	-1	0	-1	47	1	1	20	27	0	0	0	A	C	AC	0.574468	0.425532	0.740741	0.682015
6625	968	19451	81044	F_G86_F5	-1	0	0	0	-1	0	-1	18	0	0	11	0	7	0	0	G	A	AG	0.611111	0.388889	0.636364	0.668248
6626	969	19477	81070	F_G86_F5	-1	0	0	0	-1	0	-1	23	1	1	2	0	2	0	19	T	T	AT	0.173913	0.173913	0.105263	0.582584
6711	985	7112	7112	F_G86_F5	-1	0	0	0	-1	0	-1	10	0	0	5	0	5	0	0	G	A	AG	0.5	0.5	1	0.693147
6712	985	7112	7112	F_P18_F9	-1	0	0	0	-1	0	-1	100	0	0	22	0	78	0	0	G	G	AG	0.22	0.22	0.282051	0.526908
6713	985	7112	7112	F_P18_M10	-1	0	0	0	-1	0	-1	72	0	0	10	0	62	0	0	G	G	AG	0.138889	0.138889	0.16129	0.402941
6714	986	7127	7127	F_G156_F5	-1	0	0	0	-1	0	-1	25	0	0	0	0	25	0	0	T	G	GG	1	0	0	0
6715	986	7127	7127	F_G86_F5	-1	0	0	0	-1	0	-1	10	0	0	0	0	10	0	0	T	G	GG	1	0	0	0
6716	986	7127	7127	F_G87_F9	-1	0	0	0	-1	0	-1	11	0	0	0	0	11	0	0	T	G	GG	1	0	0	0
6717	986	7127	7127	F_P13_F3	-1	0	0	0	-1	0	-1	21	1	1	0	0	21	0	0	T	G	GG	1	0	0	0
6718	986	7127	7127	F_P14_F9	-1	0	0	0	-1	0	-1	16	0	0	0	0	15	0	1	T	G	GT	0.9375	0.0625	0.0666667	0.233792
6719	986	7127	7127	F_P18_F9	-1	0	0	0	-1	0	-1	109	0	0	0	0	99	0	10	T	G	GT	0.908257	0.0917431	0.10101	0.306552
6720	986	7127	7127	F_P18_M10	-1	0	0	0	-1	0	-1	74	0	0	0	0	68	0	6	T	G	GT	0.918919	0.0810811	0.0882353	0.281402
6732	990	518	518	F_G156_F5	-1	0	0	0	-1	0	-1	36	0	0	0	10	0	0	26	T	T	CT	0.277778	0.277778	0.384615	0.590842
6733	990	518	518	F_G86_F5	-1	0	0	0	-1	0	-1	15	0	0	0	4	0	0	11	T	T	CT	0.266667	0.266667	0.363636	0.579915
6734	990	518	518	F_P13_F3	-1	0	0	0	-1	0	-1	42	0	0	0	7	0	0	35	T	T	CT	0.166667	0.166667	0.2	0.450561
6735	990	518	518	F_P14_F9	-1	0	0	0	-1	0	-1	17	0	0	0	5	0	0	12	T	T	CT	0.294118	0.294118	0.416667	0.605797
6736	990	518	518	F_P18_F9	-1	0	0	0	-1	0	-1	82	0	0	0	16	0	0	66	T	T	CT	0.195122	0.195122	0.242424	0.493565
6737	990	518	518	F_P18_M10	-1	0	0	0	-1	0	-1	83	0	0	0	20	0	0	63	T	T	CT	0.240964	0.240964	0.31746	0.552188
7104	1044	7696	7696	F_G86_F5	-1	0	0	0	-1	0	-1	21	0	1	0	0	5	0	16	T	T	GT	0.238095	0.238095	0.3125	0.548874
7123	1048	11620	11620	F_G156_F5	-1	0	0	0	-1	0	-1	37	0	0	0	34	0	0	3	T	C	CT	0.918919	0.0810811	0.0882353	0.281402
7124	1048	11620	11620	F_G86_F5	-1	0	0	0	-1	0	-1	13	0	0	0	6	1	0	6	T	C	CT	0.538462	0.538462	1	0.911018
7125	1048	11620	11620	F_P13_F3	-1	0	0	0	-1	0	-1	39	0	0	0	35	0	0	4	T	C	CT	0.897436	0.102564	0.114286	0.330681
7126	1048	11620	11620	F_P14_F9	-1	0	0	0	-1	0	-1	13	0	0	0	5	0	0	8	T	T	CT	0.384615	0.384615	0.625	0.666278
7127	1048	11620	11620	F_P18_F9	-1	0	0	0	-1	0	-1	148	0	1	0	85	0	0	63	T	C	CT	0.574324	0.425676	0.741176	0.682058
7128	1048	11620	11620	F_P18_M10	-1	0	0	0	-1	0	-1	93	0	0	0	54	0	0	39	T	C	CT	0.580645	0.419355	0.722222	0.680083
7186	1060	20099	20099	F_G156_F5	-1	0	0	0	-1	0	-1	43	0	0	37	0	6	0	0	A	A	AG	0.139535	0.139535	0.162162	0.404118
7187	1060	20099	20099	F_G86_F5	-1	0	0	0	-1	0	-1	17	0	0	10	0	7	0	0	A	A	AG	0.411765	0.411765	0.7	0.677494
7188	1060	20099	20099	F_P18_F9	-1	0	0	0	-1	0	-1	115	0	0	105	0	10	0	0	A	A	AG	0.0869565	0.0869565	0.0952381	0.295439
7189	1060	20099	20099	F_P18_M10	-1	0	0	0	-1	0	-1	73	0	0	64	0	9	0	0	A	A	AG	0.123288	0.123288	0.140625	0.373425
7271	1080	12158	36421	F_G156_F5	-1	0	0	0	-1	0	-1	36	0	0	4	0	32	0	0	A	G	AG	0.888889	0.111111	0.125	0.348832
7272	1080	12158	36421	F_G86_F5	-1	0	0	0	-1	0	-1	13	0	0	5	0	8	0	0	A	G	AG	0.615385	0.384615	0.625	0.666278
7273	1080	12158	36421	F_G87_F9	-1	0	0	0	-1	0	-1	10	1	1	3	0	7	0	0	A	G	AG	0.7	0.3	0.428571	0.610864
7274	1080	12158	36421	F_P13_F3	-1	0	0	0	-1	0	-1	24	1	1	9	0	14	0	1	A	G	AG	0.625	0.416667	0.642857	0.814645
7275	1080	12158	36421	F_P14_F9	-1	0	0	0	-1	0	-1	17	0	0	6	0	11	0	0	A	G	AG	0.647059	0.352941	0.545455	0.649248
7276	1080	12158	36421	F_P18_F9	-1	0	0	0	-1	0	-1	90	0	0	25	0	65	0	0	A	G	AG	0.722222	0.277778	0.384615	0.590842
7277	1080	12158	36421	F_P18_M10	-1	0	0	0	-1	0	-1	82	0	0	25	1	56	0	0	A	G	AG	0.695122	0.317073	0.446429	0.676334
7484	1102	17534	41797	F_G86_F5	-1	0	0	0	-1	0	-1	11	0	0	9	2	0	0	0	C	A	AC	0.818182	0.181818	0.222222	0.474139
7485	1102	17534	41797	F_N29_F5	-1	0	0	0	-1	0	-1	11	0	0	10	1	0	0	0	C	A	AC	0.909091	0.0909091	0.1	0.304636
7486	1102	17534	41797	F_P13_F3	-1	0	0	0	-1	0	-1	42	0	0	10	32	0	0	0	C	C	AC	0.238095	0.238095	0.3125	0.548874
7487	1102	17534	41797	F_P18_F9	-1	0	0	0	-1	0	-1	90	0	0	6	84	0	0	0	C	C	AC	0.0666667	0.0666667	0.0714286	0.24493
7860	1176	11954	62195	F_G86_F5	-1	0	0	0	-1	0	-1	13	0	0	4	0	9	0	0	G	G	AG	0.307692	0.307692	0.444444	0.617242
7863	1178	13070	63311	F_G86_F5	-1	0	0	0	-1	0	-1	17	0	0	10	0	7	0	0	G	A	AG	0.588235	0.411765	0.7	0.677494
7876	1183	14302	64543	F_G156_F5	-1	0	0	0	-1	0	-1	56	1	1	1	52	0	0	3	C	C	CT	0.0714286	0.0714286	0.0576923	0.297485
7877	1183	14302	64543	F_G86_F5	-1	0	0	0	-1	0	-1	13	0	0	0	0	0	0	13	C	T	TT	1	0	0	0
7878	1183	14302	64543	F_P13_F3	-1	0	0	0	-1	0	-1	66	1	1	0	34	0	0	32	C	C	CT	0.484848	0.484848	0.941176	0.692688
7879	1183	14302	64543	F_P18_F9	-1	0	0	0	-1	0	-1	121	0	0	0	110	0	0	11	C	C	CT	0.0909091	0.0909091	0.1	0.304636
7880	1183	14302	64543	F_P18_M10	-1	0	0	0	-1	0	-1	72	0	0	1	59	0	0	12	C	C	CT	0.180556	0.180556	0.20339	0.5212
7881	1184	14307	64548	F_G86_F5	-1	0	0	0	-1	0	-1	14	0	0	12	2	0	0	0	C	A	AC	0.857143	0.142857	0.166667	0.410116
7882	1184	14307	64548	F_P13_F3	-1	0	0	0	-1	0	-1	64	1	1	26	38	0	0	0	C	C	AC	0.40625	0.40625	0.684211	0.675465
7883	1184	14307	64548	F_P18_F9	-1	0	0	0	-1	0	-1	130	0	0	9	121	0	0	0	C	C	AC	0.0692308	0.0692308	0.0743802	0.251645
7884	1184	14307	64548	F_P18_M10	-1	0	0	0	-1	0	-1	75	0	0	8	67	0	0	0	C	C	AC	0.106667	0.106667	0.119403	0.339489
7885	1185	14308	64549	F_G86_F5	-1	0	0	0	-1	0	-1	12	0	0	5	0	0	0	7	T	T	AT	0.416667	0.416667	0.714286	0.679193
7886	1185	14308	64549	F_P13_F3	-1	0	0	0	-1	0	-1	64	1	1	17	0	0	0	47	T	T	AT	0.265625	0.265625	0.361702	0.578859
7887	1186	14312	64553	F_G156_F5	-1	0	0	0	-1	0	-1	56	1	1	49	0	0	0	7	A	A	AT	0.125	0.125	0.142857	0.37677
7888	1186	14312	64553	F_G86_F5	-1	0	0	0	-1	0	-1	14	0	0	7	0	0	0	7	A	A	AT	0.5	0.5	1	0.693147
7889	1186	14312	64553	F_P13_F3	-1	0	0	0	-1	0	-1	64	1	1	50	0	0	0	14	A	A	AT	0.21875	0.21875	0.28	0.525321
7890	1186	14312	64553	F_P18_F9	-1	0	0	0	-1	0	-1	128	0	0	120	0	0	0	8	A	A	AT	0.0625	0.0625	0.0666667	0.233792
7891	1186	14312	64553	F_P18_M10	-1	0	0	0	-1	0	-1	76	0	0	67	1	0	0	8	A	A	AT	0.118421	0.118421	0.119403	0.405076
7892	1187	14313	64554	F_G156_F5	-1	0	0	0	-1	0	-1	56	1	1	7	0	1	0	48	T	T	AT	0.142857	0.142857	0.145833	0.463941
7893	1187	14313	64554	F_G86_F5	-1	0	0	0	-1	0	-1	14	0	0	7	0	0	0	7	T	A	AT	0.5	0.5	1	0.693147
7894	1187	14313	64554	F_P13_F3	-1	0	0	0	-1	0	-1	64	1	1	14	0	0	0	50	T	T	AT	0.21875	0.21875	0.28	0.525321
7895	1187	14313	64554	F_P18_F9	-1	0	0	0	-1	0	-1	129	0	0	8	0	1	0	120	T	T	AT	0.0697674	0.0697674	0.0666667	0.277374
7896	1187	14313	64554	F_P18_M10	-1	0	0	0	-1	0	-1	77	0	0	8	0	0	0	69	T	T	AT	0.103896	0.103896	0.115942	0.33356
7897	1188	14323	64564	F_G156_F5	-1	0	0	0	-1	0	-1	53	1	1	4	0	49	0	0	G	G	AG	0.0754717	0.0754717	0.0816327	0.267568
7898	1188	14323	64564	F_G86_F5	-1	0	0	0	-1	0	-1	13	0	0	12	0	1	0	0	G	A	AG	0.923077	0.0769231	0.0833333	0.271189
7899	1189	14333	64574	F_G86_F5	-1	0	0	0	-1	0	-1	12	0	0	8	0	4	0	0	G	A	AG	0.666667	0.333333	0.5	0.636514
8012	1212	468	468	F_G86_F5	-1	0	0	0	-1	0	-1	11	0	0	4	0	0	0	7	T	T	AT	0.363636	0.363636	0.571429	0.655482
8013	1212	468	468	F_P13_F3	-1	0	0	0	-1	0	-1	29	0	0	4	0	0	0	25	T	T	AT	0.137931	0.137931	0.16	0.40119
8014	1212	468	468	F_P14_F9	-1	0	0	0	-1	0	-1	14	0	0	8	0	0	0	6	T	A	AT	0.571429	0.428571	0.75	0.682908
8015	1212	468	468	F_P18_F9	-1	0	0	0	-1	0	-1	58	1	1	26	0	0	0	32	T	T	AT	0.448276	0.448276	0.8125	0.687787
8016	1212	468	468	F_P18_M10	-1	0	0	0	-1	0	-1	38	1	1	21	0	0	0	17	T	A	AT	0.552632	0.447368	0.809524	0.687597
8092	1226	10068	10068	F_G156_F5	-1	0	0	0	-1	0	-1	44	0	0	44	0	0	0	0	C	A	AA	1	0	0	0
8093	1226	10068	10068	F_G86_F5	-1	0	0	0	-1	0	-1	21	1	1	21	0	0	0	0	C	A	AA	1	0	0	0
8094	1226	10068	10068	F_G87_F9	-1	0	0	0	-1	0	-1	32	1	1	31	1	0	0	0	C	A	AC	0.96875	0.03125	0.0322581	0.139061
8095	1226	10068	10068	F_N29_F5	-1	0	0	0	-1	0	-1	15	1	1	15	0	0	0	0	C	A	AA	1	0	0	0
8096	1226	10068	10068	F_P13_F3	-1	0	0	0	-1	0	-1	53	0	0	53	0	0	0	0	C	A	AA	1	0	0	0
8097	1226	10068	10068	F_P13_M2	-1	0	0	0	-1	0	-1	10	0	0	10	0	0	0	0	C	A	AA	1	0	0	0
8098	1226	10068	10068	F_P14_F9	-1	0	0	0	-1	0	-1	10	0	0	10	0	0	0	0	C	A	AA	1	0	0	0
8099	1226	10068	10068	F_P18_F9	-1	0	0	0	-1	0	-1	124	0	0	124	0	0	0	0	C	A	AA	1	0	0	0
8100	1226	10068	10068	F_P18_M10	-1	0	0	0	-1	0	-1	77	0	0	77	0	0	0	0	C	A	AA	1	0	0	0
8101	1227	10086	10086	F_G156_F5	-1	0	0	0	-1	0	-1	40	0	0	40	0	0	0	0	T	A	AA	1	0	0	0
8102	1227	10086	10086	F_G86_F5	-1	0	0	0	-1	0	-1	16	0	0	16	0	0	0	0	T	A	AA	1	0	0	0
8103	1227	10086	10086	F_G87_F9	-1	0	0	0	-1	0	-1	33	1	1	33	0	0	0	0	T	A	AA	1	0	0	0
8104	1227	10086	10086	F_N29_F5	-1	0	0	0	-1	0	-1	12	0	0	12	0	0	0	0	T	A	AA	1	0	0	0
8105	1227	10086	10086	F_P13_F3	-1	0	0	0	-1	0	-1	55	0	0	54	0	0	0	1	T	A	AT	0.981818	0.0181818	0.0185185	0.0908761
8106	1227	10086	10086	F_P13_M2	-1	0	0	0	-1	0	-1	11	0	0	11	0	0	0	0	T	A	AA	1	0	0	0
8107	1227	10086	10086	F_P14_F9	-1	0	0	0	-1	0	-1	12	0	0	12	0	0	0	0	T	A	AA	1	0	0	0
8108	1227	10086	10086	F_P18_F9	-1	0	0	0	-1	0	-1	123	0	0	122	0	0	0	1	T	A	AT	0.99187	0.00813008	0.00819672	0.0472204
8109	1227	10086	10086	F_P18_M10	-1	0	0	0	-1	0	-1	74	0	0	74	0	0	0	0	T	A	AA	1	0	0	0
8276	1244	12338	12338	F_G85_F7	-1	0	0	0	-1	0	-1	13	1	1	0	8	0	0	5	C	C	CT	0.384615	0.384615	0.625	0.666278
8277	1244	12338	12338	F_G86_F5	-1	0	0	0	-1	0	-1	20	1	1	0	12	0	0	8	C	C	CT	0.4	0.4	0.666667	0.673012
8278	1244	12338	12338	F_G87_F9	-1	0	0	0	-1	0	-1	14	0	0	0	10	0	0	4	C	C	CT	0.285714	0.285714	0.4	0.59827
8279	1244	12338	12338	F_P18_F9	-1	0	0	0	-1	0	-1	97	0	0	0	69	0	0	28	C	C	CT	0.28866	0.28866	0.405797	0.600947
8280	1244	12338	12338	F_P18_M10	-1	0	0	0	-1	0	-1	83	0	0	0	73	0	0	10	C	C	CT	0.120482	0.120482	0.136986	0.367884
8362	1259	18829	18829	F_G86_F5	-1	0	0	0	-1	0	-1	18	0	0	3	0	0	0	15	A	T	AT	0.833333	0.166667	0.2	0.450561
8364	1261	20761	20761	F_G156_F5	-1	0	0	0	-1	0	-1	41	0	0	0	0	23	0	18	G	G	GT	0.439024	0.439024	0.782609	0.685693
8365	1261	20761	20761	F_G86_F5	-1	0	0	0	-1	0	-1	19	0	0	0	0	15	0	4	G	G	GT	0.210526	0.210526	0.266667	0.514653
8366	1261	20761	20761	F_G87_F9	-1	0	0	0	-1	0	-1	17	0	0	0	1	13	0	3	G	G	GT	0.235294	0.235294	0.230769	0.677909
8367	1261	20761	20761	F_P13_F3	-1	0	0	0	-1	0	-1	31	0	0	0	0	25	0	6	G	G	GT	0.193548	0.193548	0.24	0.491327
8368	1261	20761	20761	F_P18_F9	-1	0	0	0	-1	0	-1	135	1	1	0	0	105	0	30	G	G	GT	0.222222	0.222222	0.285714	0.529706
8369	1261	20761	20761	F_P18_M10	-1	0	0	0	-1	0	-1	77	0	0	0	0	50	0	27	G	G	GT	0.350649	0.350649	0.54	0.647848
8370	1262	20794	20794	F_G86_F5	-1	0	0	0	-1	0	-1	16	0	0	9	0	7	0	0	A	A	AG	0.4375	0.4375	0.777778	0.685314
8377	1264	22036	22036	F_G156_F5	-1	0	0	0	-1	0	-1	38	0	0	8	0	30	0	0	G	G	AG	0.210526	0.210526	0.266667	0.514653
8378	1264	22036	22036	F_G86_F5	-1	0	0	0	-1	0	-1	13	0	0	11	0	2	0	0	G	A	AG	0.846154	0.153846	0.181818	0.429323
8379	1264	22036	22036	F_G87_F9	-1	0	0	0	-1	0	-1	14	0	0	12	0	2	0	0	G	A	AG	0.857143	0.142857	0.166667	0.410116
8380	1264	22036	22036	F_P13_F3	-1	0	0	0	-1	0	-1	48	0	0	30	0	17	0	1	G	A	AG	0.645833	0.375	0.566667	0.742023
8381	1264	22036	22036	F_P14_F9	-1	0	0	0	-1	0	-1	24	1	1	11	0	13	0	0	G	G	AG	0.458333	0.458333	0.846154	0.689671
8382	1264	22036	22036	F_P18_F9	-1	0	0	0	-1	0	-1	110	0	0	50	0	59	0	1	G	G	AG	0.463636	0.463636	0.847458	0.735245
8383	1264	22036	22036	F_P18_M10	-1	0	0	0	-1	0	-1	79	0	0	41	0	38	0	0	G	A	AG	0.518987	0.481013	0.926829	0.692426
8393	1267	23068	23068	F_G156_F5	-1	0	0	0	-1	0	-1	30	0	0	22	0	8	0	0	A	A	AG	0.266667	0.266667	0.363636	0.579915
8394	1267	23068	23068	F_G85_F7	-1	0	0	0	-1	0	-1	12	1	1	1	0	11	0	0	A	G	AG	0.916667	0.0833333	0.0909091	0.286836
8395	1267	23068	23068	F_G86_F5	-1	0	0	0	-1	0	-1	19	0	0	11	0	8	0	0	A	A	AG	0.421053	0.421053	0.727273	0.680629
8396	1267	23068	23068	F_G87_F9	-1	0	0	0	-1	0	-1	24	1	1	2	0	22	0	0	A	G	AG	0.916667	0.0833333	0.0909091	0.286836
8397	1267	23068	23068	F_P13_F3	-1	0	0	0	-1	0	-1	41	0	0	37	0	4	0	0	A	A	AG	0.097561	0.097561	0.108108	0.319691
8398	1267	23068	23068	F_P18_F9	-1	0	0	0	-1	0	-1	136	1	1	81	0	55	0	0	A	A	AG	0.404412	0.404412	0.679012	0.67476
8399	1267	23068	23068	F_P18_M10	-1	0	0	0	-1	0	-1	90	0	0	50	0	40	0	0	A	A	AG	0.444444	0.444444	0.8	0.686962
8400	1267	23068	23068	F_P9_F1	-1	0	0	0	-1	0	-1	10	0	0	6	0	4	0	0	A	A	AG	0.4	0.4	0.666667	0.673012
8407	1269	23602	23602	F_G156_F5	-1	0	0	0	-1	0	-1	32	0	0	1	19	0	0	12	C	C	CT	0.40625	0.40625	0.631579	0.785635
8408	1269	23602	23602	F_G85_F7	-1	0	0	0	-1	0	-1	17	1	1	0	0	0	0	17	C	T	TT	1	0	0	0
8409	1269	23602	23602	F_G86_F5	-1	0	0	0	-1	0	-1	18	0	0	1	12	0	0	5	C	C	CT	0.333333	0.333333	0.416667	0.786701
8410	1269	23602	23602	F_G87_F9	-1	0	0	0	-1	0	-1	18	0	0	0	3	0	0	15	C	T	CT	0.833333	0.166667	0.2	0.450561
8411	1269	23602	23602	F_P13_F3	-1	0	0	0	-1	0	-1	52	0	0	0	45	0	0	7	C	C	CT	0.134615	0.134615	0.155556	0.395067
8412	1269	23602	23602	F_P13_M2	-1	0	0	0	-1	0	-1	11	0	0	0	3	0	0	8	C	T	CT	0.727273	0.272727	0.375	0.585953
8413	1269	23602	23602	F_P14_F9	-1	0	0	0	-1	0	-1	12	0	0	0	7	0	0	5	C	C	CT	0.416667	0.416667	0.714286	0.679193
8414	1269	23602	23602	F_P17_F5	-1	0	0	0	-1	0	-1	14	1	1	0	0	0	0	14	C	T	TT	1	0	0	0
8415	1269	23602	23602	F_P18_F9	-1	0	0	0	-1	0	-1	118	0	0	1	76	0	0	41	C	C	CT	0.355932	0.355932	0.539474	0.69109
8416	1269	23602	23602	F_P18_M10	-1	0	0	0	-1	0	-1	89	0	0	0	48	0	0	41	C	C	CT	0.460674	0.460674	0.854167	0.690051
8417	1270	23603	23603	F_G86_F5	-1	0	0	0	-1	0	-1	18	0	0	0	13	0	0	5	T	C	CT	0.722222	0.277778	0.384615	0.590842
8418	1270	23603	23603	F_P13_F3	-1	0	0	0	-1	0	-1	52	0	0	1	14	0	0	37	T	T	CT	0.288462	0.288462	0.378378	0.671421
8419	1270	23603	23603	F_P18_F9	-1	0	0	0	-1	0	-1	116	0	0	0	7	0	0	109	T	T	CT	0.0603448	0.0603448	0.0642202	0.227915
8439	1275	26170	26170	F_G86_F5	-1	0	0	0	-1	0	-1	18	0	0	8	10	0	0	0	C	C	AC	0.444444	0.444444	0.8	0.686962
8440	1275	26170	26170	F_P13_F3	-1	0	0	0	-1	0	-1	39	0	0	8	31	0	0	0	C	C	AC	0.205128	0.205128	0.258065	0.50743
8441	1275	26170	26170	F_P18_F9	-1	0	0	0	-1	0	-1	119	0	0	7	112	0	0	0	C	C	AC	0.0588235	0.0588235	0.0625	0.223718
8446	1278	26867	26867	F_G86_F5	-1	0	0	0	-1	0	-1	25	1	1	7	0	0	0	18	A	T	AT	0.72	0.28	0.388889	0.592953
8474	1286	4873	4873	F_G156_F5	-1	0	0	0	-1	0	-1	39	0	0	0	4	0	0	35	T	T	CT	0.102564	0.102564	0.114286	0.330681
8475	1286	4873	4873	F_G86_F5	-1	0	0	0	-1	0	-1	13	0	0	0	7	0	0	6	T	C	CT	0.538462	0.461538	0.857143	0.690186
8476	1286	4873	4873	F_N21_F3	-1	0	0	0	-1	0	-1	26	1	1	2	10	1	0	13	T	T	CT	0.5	0.5	0.769231	1.03669
8477	1286	4873	4873	F_N28_F7	-1	0	0	0	-1	0	-1	34	1	1	0	27	0	0	7	T	C	CT	0.794118	0.205882	0.259259	0.50845
8478	1286	4873	4873	F_N32_F7	-1	0	0	0	-1	0	-1	17	1	1	0	12	0	0	5	T	C	CT	0.705882	0.294118	0.416667	0.605797
8479	1286	4873	4873	F_P13_F3	-1	0	0	0	-1	0	-1	100	1	1	0	46	0	0	54	T	T	CT	0.46	0.46	0.851852	0.689944
8480	1286	4873	4873	F_P13_F5	-1	0	0	0	-1	0	-1	58	1	1	0	57	0	0	1	T	C	CT	0.982759	0.0172414	0.0175439	0.0870995
8481	1286	4873	4873	F_P13_M2	-1	0	0	0	-1	0	-1	83	1	1	0	57	0	0	26	T	C	CT	0.686747	0.313253	0.45614	0.621679
8482	1286	4873	4873	F_P14_F9	-1	0	0	0	-1	0	-1	36	1	1	0	12	0	0	24	T	T	CT	0.333333	0.333333	0.5	0.636514
8483	1286	4873	4873	F_P16_F7	-1	0	0	0	-1	0	-1	37	1	1	0	4	0	0	33	T	T	CT	0.108108	0.108108	0.121212	0.342542
8484	1286	4873	4873	F_P17_F1	-1	0	0	0	-1	0	-1	21	1	1	0	11	0	0	10	T	C	CT	0.52381	0.47619	0.909091	0.692013
8485	1286	4873	4873	F_P17_F3	-1	0	0	0	-1	0	-1	30	1	1	0	23	0	0	7	T	C	CT	0.766667	0.233333	0.304348	0.543273
8486	1286	4873	4873	F_P17_F5	-1	0	0	0	-1	0	-1	146	1	1	0	143	0	0	3	T	C	CT	0.979452	0.0205479	0.020979	0.100164
8487	1286	4873	4873	F_P18_F9	-1	0	0	0	-1	0	-1	194	1	1	1	52	0	0	141	T	T	CT	0.273196	0.273196	0.368794	0.611983
8488	1286	4873	4873	F_P18_M10	-1	0	0	0	-1	0	-1	90	0	0	2	27	0	0	61	T	T	CT	0.322222	0.322222	0.442623	0.709396
8489	1286	4873	4873	F_P8_F7	-1	0	0	0	-1	0	-1	11	1	1	0	7	0	0	4	T	C	CT	0.636364	0.363636	0.571429	0.655482
8490	1286	4873	4873	F_P9_F1	-1	0	0	0	-1	0	-1	62	1	1	0	53	0	0	9	T	C	CT	0.854839	0.145161	0.169811	0.414223
8576	1308	14099	14099	F_G86_F5	-1	0	0	0	-1	0	-1	13	0	0	0	0	12	0	1	T	G	GT	0.923077	0.0769231	0.0833333	0.271189
8577	1308	14099	14099	F_P13_F3	-1	0	0	0	-1	0	-1	42	0	0	0	0	17	0	25	T	T	GT	0.404762	0.404762	0.68	0.674895
8578	1308	14099	14099	F_P18_F9	-1	0	0	0	-1	0	-1	87	0	0	1	0	50	0	36	T	G	GT	0.586207	0.425287	0.72	0.734784
8579	1308	14099	14099	F_P18_M10	-1	0	0	0	-1	0	-1	68	0	0	0	0	27	0	41	T	T	GT	0.397059	0.397059	0.658537	0.671801
8581	1310	15824	15824	F_G156_F5	-1	0	0	0	-1	0	-1	38	0	0	0	0	29	0	9	G	G	GT	0.236842	0.236842	0.310345	0.547412
8582	1310	15824	15824	F_G86_F5	-1	0	0	0	-1	0	-1	14	0	0	0	0	9	0	5	G	G	GT	0.357143	0.357143	0.555556	0.651757
8583	1310	15824	15824	F_P13_F3	-1	0	0	0	-1	0	-1	37	0	0	0	0	24	0	13	G	G	GT	0.351351	0.351351	0.541667	0.648279
8584	1310	15824	15824	F_P18_F9	-1	0	0	0	-1	0	-1	122	0	0	0	0	87	0	35	G	G	GT	0.286885	0.286885	0.402299	0.599339
8585	1310	15824	15824	F_P18_M10	-1	0	0	0	-1	0	-1	65	0	0	0	0	49	0	16	G	G	GT	0.246154	0.246154	0.326531	0.55807
8586	1311	15826	15826	F_G156_F5	-1	0	0	0	-1	0	-1	37	0	0	0	0	28	0	9	G	G	GT	0.243243	0.243243	0.321429	0.55479
8587	1311	15826	15826	F_G86_F5	-1	0	0	0	-1	0	-1	14	0	0	9	0	0	0	5	G	A	AT	1	0.357143	0.555556	0.651757
8588	1311	15826	15826	F_P13_F3	-1	0	0	0	-1	0	-1	39	0	0	0	0	26	0	13	G	G	GT	0.333333	0.333333	0.5	0.636514
8589	1311	15826	15826	F_P18_F9	-1	0	0	0	-1	0	-1	120	0	0	0	0	86	0	34	G	G	GT	0.283333	0.283333	0.395349	0.596074
8590	1311	15826	15826	F_P18_M10	-1	0	0	0	-1	0	-1	65	0	0	0	0	49	0	16	G	G	GT	0.246154	0.246154	0.326531	0.55807
8591	1312	15863	15863	F_G156_F5	-1	0	0	0	-1	0	-1	41	0	0	31	10	0	0	0	A	A	AC	0.243902	0.243902	0.322581	0.555537
8592	1312	15863	15863	F_G86_F5	-1	0	0	0	-1	0	-1	15	0	0	9	6	0	0	0	A	A	AC	0.4	0.4	0.666667	0.673012
8593	1312	15863	15863	F_P13_F3	-1	0	0	0	-1	0	-1	39	0	0	25	14	0	0	0	A	A	AC	0.358974	0.358974	0.56	0.652826
8594	1312	15863	15863	F_P14_F9	-1	0	0	0	-1	0	-1	19	0	0	14	5	0	0	0	A	A	AC	0.263158	0.263158	0.357143	0.576334
8595	1312	15863	15863	F_P18_F9	-1	0	0	0	-1	0	-1	127	0	0	91	36	0	0	0	A	A	AC	0.283465	0.283465	0.395604	0.596196
8596	1312	15863	15863	F_P18_M10	-1	0	0	0	-1	0	-1	69	0	0	50	19	0	0	0	A	A	AC	0.275362	0.275362	0.38	0.58852
8597	1312	15863	15863	F_P9_F1	-1	0	0	0	-1	0	-1	11	0	0	6	5	0	0	0	A	A	AC	0.454545	0.454545	0.833333	0.689009
8602	1314	16305	16305	F_G156_F5	-1	0	0	0	-1	0	-1	30	0	0	0	15	0	0	15	T	C	CT	0.5	0.5	1	0.693147
8603	1314	16305	16305	F_G86_F5	-1	0	0	0	-1	0	-1	10	0	0	0	8	0	0	2	T	C	CT	0.8	0.2	0.25	0.500402
8604	1314	16305	16305	F_P13_F3	-1	0	0	0	-1	0	-1	34	0	0	0	20	0	0	14	T	C	CT	0.588235	0.411765	0.7	0.677494
8605	1314	16305	16305	F_P13_M2	-1	0	0	0	-1	0	-1	11	0	0	0	8	0	0	3	T	C	CT	0.727273	0.272727	0.375	0.585953
8606	1314	16305	16305	F_P14_F9	-1	0	0	0	-1	0	-1	13	0	0	0	6	0	0	7	T	T	CT	0.461538	0.461538	0.857143	0.690186
8607	1314	16305	16305	F_P18_F9	-1	0	0	0	-1	0	-1	83	0	0	0	65	0	0	18	T	C	CT	0.783133	0.216867	0.276923	0.522915
8608	1314	16305	16305	F_P18_M10	-1	0	0	0	-1	0	-1	51	1	1	0	28	0	0	23	T	C	CT	0.54902	0.45098	0.821429	0.688334
8609	1315	16621	16621	F_G156_F5	-1	0	0	0	-1	0	-1	30	0	0	23	0	7	0	0	A	A	AG	0.233333	0.233333	0.304348	0.543273
8610	1315	16621	16621	F_G85_F7	-1	0	0	0	-1	0	-1	14	1	1	2	0	11	0	1	A	G	AG	0.857143	0.214286	0.181818	0.655976
8611	1315	16621	16621	F_G86_F5	-1	0	0	0	-1	0	-1	17	0	0	6	0	10	0	1	A	G	AG	0.647059	0.411765	0.6	0.846366
8612	1315	16621	16621	F_G87_F9	-1	0	0	0	-1	0	-1	13	0	0	1	0	12	0	0	A	G	AG	0.923077	0.0769231	0.0833333	0.271189
8613	1315	16621	16621	F_P13_F3	-1	0	0	0	-1	0	-1	58	1	1	30	0	28	0	0	A	A	AG	0.482759	0.482759	0.933333	0.692553
8614	1315	16621	16621	F_P14_F9	-1	0	0	0	-1	0	-1	14	0	0	7	0	7	0	0	A	A	AG	0.5	0.5	1	0.693147
8615	1315	16621	16621	F_P18_F9	-1	0	0	0	-1	0	-1	93	0	0	50	0	43	0	0	A	A	AG	0.462366	0.462366	0.86	0.690312
8616	1315	16621	16621	F_P18_M10	-1	0	0	0	-1	0	-1	90	0	0	64	0	26	0	0	A	A	AG	0.288889	0.288889	0.40625	0.601154
8937	1351	561	561	F_G86_F5	-1	0	0	0	-1	0	-1	51	1	1	0	0	41	0	10	G	G	GT	0.196078	0.196078	0.243902	0.494918
8938	1351	561	561	F_N69_F5	-1	0	0	0	-1	0	-1	30	1	1	0	0	26	0	4	G	G	GT	0.133333	0.133333	0.153846	0.392674
8939	1352	576	576	F_G135_F3	-1	0	0	0	-1	0	-1	22	1	1	4	0	18	0	0	G	G	AG	0.181818	0.181818	0.222222	0.474139
8940	1352	576	576	F_G156_F5	-1	0	0	0	-1	0	-1	129	1	1	13	0	116	0	0	G	G	AG	0.100775	0.100775	0.112069	0.326783
8941	1352	576	576	F_G86_F5	-1	0	0	0	-1	0	-1	48	1	1	4	0	44	0	0	G	G	AG	0.0833333	0.0833333	0.0909091	0.286836
8942	1352	576	576	F_N21_F3	-1	0	0	0	-1	0	-1	31	1	1	0	4	27	0	0	G	G	CG	0.129032	0.129032	0.148148	0.384543
8943	1352	576	576	F_N21_F5	-1	0	0	0	-1	0	-1	19	0	0	0	5	14	0	0	G	G	CG	0.263158	0.263158	0.357143	0.576334
8944	1352	576	576	F_N28_F7	-1	0	0	0	-1	0	-1	84	0	0	0	25	59	0	0	G	G	CG	0.297619	0.297619	0.423729	0.608833
8945	1352	576	576	F_N32_F7	-1	0	0	0	-1	0	-1	23	1	1	0	7	16	0	0	G	G	CG	0.304348	0.304348	0.4375	0.614503
8946	1352	576	576	F_P13_F1	-1	0	0	0	-1	0	-1	16	0	0	0	5	11	0	0	G	G	CG	0.3125	0.3125	0.454545	0.621086
8947	1352	576	576	F_P13_F3	-1	0	0	0	-1	0	-1	237	1	1	27	18	191	0	1	G	G	AG	0.194093	0.194093	0.141361	0.640218
8948	1352	576	576	F_P13_F5	-1	0	0	0	-1	0	-1	140	0	0	0	37	103	0	0	G	G	CG	0.264286	0.264286	0.359223	0.577492
8949	1352	576	576	F_P13_M2	-1	0	0	0	-1	0	-1	212	1	1	4	38	169	0	1	G	G	CG	0.20283	0.20283	0.224852	0.589009
8950	1352	576	576	F_P14_F9	-1	0	0	0	-1	0	-1	81	1	1	7	3	71	0	0	G	G	AG	0.123457	0.123457	0.0985915	0.449172
8951	1352	576	576	F_P16_F7	-1	0	0	0	-1	0	-1	93	0	0	0	5	88	0	0	G	G	CG	0.0537634	0.0537634	0.0568182	0.209451
8952	1352	576	576	F_P17_F1	-1	0	0	0	-1	0	-1	67	0	0	0	13	54	0	0	G	G	CG	0.19403	0.19403	0.240741	0.492014
8953	1352	576	576	F_P17_F3	-1	0	0	0	-1	0	-1	70	1	1	0	6	64	0	0	G	G	CG	0.0857143	0.0857143	0.09375	0.292508
8954	1352	576	576	F_P17_F5	-1	0	0	0	-1	0	-1	482	0	0	0	106	376	0	0	G	G	CG	0.219917	0.219917	0.281915	0.526803
8955	1352	576	576	F_P18_F9	-1	0	0	0	-1	0	-1	576	1	1	45	50	481	0	0	G	G	CG	0.164931	0.164931	0.10395	0.561849
8956	1352	576	576	F_P18_M10	-1	0	0	0	-1	0	-1	353	1	1	21	31	301	0	0	G	G	CG	0.147309	0.147309	0.10299	0.517378
8957	1352	576	576	F_P8_F7	-1	0	0	0	-1	0	-1	35	0	0	0	5	30	0	0	G	G	CG	0.142857	0.142857	0.166667	0.410116
8958	1352	576	576	F_P9_F1	-1	0	0	0	-1	0	-1	220	1	1	1	33	186	0	0	G	G	CG	0.154545	0.154545	0.177419	0.45102
8959	1353	589	589	F_G135_F3	-1	0	0	0	-1	0	-1	20	1	1	0	15	0	0	5	C	C	CT	0.25	0.25	0.333333	0.562335
8960	1353	589	589	F_G156_F5	-1	0	0	0	-1	0	-1	111	1	1	0	93	0	0	18	C	C	CT	0.162162	0.162162	0.193548	0.443238
8961	1353	589	589	F_G85_F7	-1	0	0	0	-1	0	-1	26	1	1	0	16	0	0	10	C	C	CT	0.384615	0.384615	0.625	0.666278
8962	1353	589	589	F_G86_F5	-1	0	0	0	-1	0	-1	46	1	1	0	18	0	0	28	C	T	CT	0.608696	0.391304	0.642857	0.669328
8963	1353	589	589	F_G87_F9	-1	0	0	0	-1	0	-1	35	1	1	0	24	0	0	11	C	C	CT	0.314286	0.314286	0.458333	0.622487
8964	1353	589	589	F_N21_F3	-1	0	0	0	-1	0	-1	32	1	1	1	16	0	0	15	C	C	CT	0.5	0.5	0.9375	0.810043
8965	1353	589	589	F_N29_F5	-1	0	0	0	-1	0	-1	28	1	1	0	16	0	0	12	C	C	CT	0.428571	0.428571	0.75	0.682908
8966	1353	589	589	F_N33_F5	-1	0	0	0	-1	0	-1	20	1	1	0	10	0	0	10	C	C	CT	0.5	0.5	1	0.693147
8967	1353	589	589	F_N69_F5	-1	0	0	0	-1	0	-1	32	1	1	0	18	0	0	14	C	C	CT	0.4375	0.4375	0.777778	0.685314
8968	1353	589	589	F_P10_F9	-1	0	0	0	-1	0	-1	165	1	1	0	45	0	0	120	C	T	CT	0.727273	0.272727	0.375	0.585953
8969	1353	589	589	F_P12_F7	-1	0	0	0	-1	0	-1	47	0	0	0	17	0	0	30	C	T	CT	0.638298	0.361702	0.566667	0.654391
8970	1353	589	589	F_P13_F3	-1	0	0	0	-1	0	-1	241	1	1	0	164	0	0	77	C	C	CT	0.319502	0.319502	0.469512	0.626494
8971	1353	589	589	F_P13_M2	-1	0	0	0	-1	0	-1	208	1	1	2	181	0	0	25	C	C	CT	0.129808	0.129808	0.138122	0.420297
8972	1353	589	589	F_P14_F9	-1	0	0	0	-1	0	-1	83	1	1	0	59	0	0	24	C	C	CT	0.289157	0.289157	0.40678	0.601395
8973	1353	589	589	F_P16_F7	-1	0	0	0	-1	0	-1	96	0	0	2	38	0	0	56	C	T	CT	0.604167	0.416667	0.678571	0.761908
8974	1353	589	589	F_P17_F1	-1	0	0	0	-1	0	-1	61	0	0	0	55	0	0	6	C	C	CT	0.0983607	0.0983607	0.109091	0.321466
8975	1353	589	589	F_P17_F3	-1	0	0	0	-1	0	-1	71	1	1	0	63	0	0	8	C	C	CT	0.112676	0.112676	0.126984	0.352074
8976	1353	589	589	F_P18_F9	-1	0	0	0	-1	0	-1	566	1	1	2	425	0	0	139	C	C	CT	0.249117	0.249117	0.327059	0.579908
8977	1353	589	589	F_P18_M10	-1	0	0	0	-1	0	-1	332	1	1	0	261	0	0	71	C	C	CT	0.213855	0.213855	0.272031	0.51902
8978	1353	589	589	F_P8_F7	-1	0	0	0	-1	0	-1	31	0	0	0	27	0	0	4	C	C	CT	0.129032	0.129032	0.148148	0.384543
8979	1353	589	589	F_P9_F1	-1	0	0	0	-1	0	-1	215	1	1	1	202	0	0	12	C	C	CT	0.0604651	0.0604651	0.0594059	0.244643
8980	1354	612	612	F_G86_F5	-1	0	0	0	-1	0	-1	46	1	1	0	38	0	0	8	C	C	CT	0.173913	0.173913	0.210526	0.462037
8981	1354	612	612	F_N49_F5	-1	0	0	0	-1	0	-1	12	1	1	0	7	0	0	5	C	C	CT	0.416667	0.416667	0.714286	0.679193
8982	1354	612	612	F_P13_F3	-1	0	0	0	-1	0	-1	222	1	1	2	204	0	0	16	C	C	CT	0.0810811	0.0810811	0.0784314	0.309686
8983	1355	633	633	F_G156_F5	-1	0	0	0	-1	0	-1	83	1	1	0	76	0	0	7	C	C	CT	0.0843373	0.0843373	0.0921053	0.289237
8984	1355	633	633	F_G86_F5	-1	0	0	0	-1	0	-1	41	1	1	0	34	0	0	7	C	C	CT	0.170732	0.170732	0.205882	0.457045
8985	1355	633	633	F_P13_F3	-1	0	0	0	-1	0	-1	185	1	1	0	162	0	0	23	C	C	CT	0.124324	0.124324	0.141975	0.375453
8986	1355	633	633	F_P18_F9	-1	0	0	0	-1	0	-1	421	1	1	2	395	0	0	24	C	C	CT	0.0617577	0.0617577	0.0607595	0.248525
8987	1356	643	643	F_G135_F3	-1	0	0	0	-1	0	-1	13	1	1	0	8	0	0	5	C	C	CT	0.384615	0.384615	0.625	0.666278
8988	1356	643	643	F_G156_F5	-1	0	0	0	-1	0	-1	74	1	1	0	60	0	0	14	C	C	CT	0.189189	0.189189	0.233333	0.485045
8989	1356	643	643	F_G85_F7	-1	0	0	0	-1	0	-1	15	1	1	0	11	0	0	4	C	C	CT	0.266667	0.266667	0.363636	0.579915
8990	1356	643	643	F_G86_F5	-1	0	0	0	-1	0	-1	34	1	1	0	28	0	0	6	C	C	CT	0.176471	0.176471	0.214286	0.465999
8991	1356	643	643	F_P10_F9	-1	0	0	0	-1	0	-1	99	1	1	24	27	0	0	48	C	T	CT	0.727273	0.515152	0.5625	1.04887
8992	1356	643	643	F_P12_F7	-1	0	0	0	-1	0	-1	29	0	0	5	6	0	0	18	C	T	CT	0.793103	0.37931	0.333333	0.925074
8993	1356	643	643	F_P13_F3	-1	0	0	0	-1	0	-1	164	1	1	2	138	0	0	24	C	C	CT	0.158537	0.158537	0.173913	0.480229
8994	1356	643	643	F_P14_F9	-1	0	0	0	-1	0	-1	59	1	1	4	45	0	0	10	C	C	CT	0.237288	0.237288	0.222222	0.689896
8995	1356	643	643	F_P16_F7	-1	0	0	0	-1	0	-1	62	0	0	14	20	0	0	28	C	T	CT	0.677419	0.548387	0.714286	1.05999
8996	1356	643	643	F_P17_F3	-1	0	0	0	-1	0	-1	47	1	1	3	42	0	0	2	C	C	AC	0.106383	0.106383	0.0714286	0.410483
8997	1356	643	643	F_P18_F9	-1	0	0	0	-1	0	-1	361	1	1	2	307	0	0	52	C	C	CT	0.149584	0.149584	0.169381	0.445683
8998	1356	643	643	F_P18_M10	-1	0	0	0	-1	0	-1	227	1	1	1	215	0	0	11	C	C	CT	0.0528634	0.0528634	0.0511628	0.222025
8999	1356	643	643	F_P8_F7	-1	0	0	0	-1	0	-1	15	0	0	3	10	0	0	2	C	C	AC	0.333333	0.333333	0.3	0.860851
9000	1357	645	645	F_G135_F3	-1	0	0	0	-1	0	-1	13	1	1	4	0	9	0	0	G	G	AG	0.307692	0.307692	0.444444	0.617242
9001	1357	645	645	F_G156_F5	-1	0	0	0	-1	0	-1	75	1	1	7	0	68	0	0	G	G	AG	0.0933333	0.0933333	0.102941	0.310183
9002	1357	645	645	F_G85_F7	-1	0	0	0	-1	0	-1	17	1	1	5	0	12	0	0	G	G	AG	0.294118	0.294118	0.416667	0.605797
9003	1357	645	645	F_G86_F5	-1	0	0	0	-1	0	-1	35	1	1	6	0	29	0	0	G	G	AG	0.171429	0.171429	0.206897	0.458144
9004	1357	645	645	F_P10_F9	-1	0	0	0	-1	0	-1	100	1	1	62	0	38	0	0	G	A	AG	0.62	0.38	0.612903	0.664064
9005	1357	645	645	F_P12_F7	-1	0	0	0	-1	0	-1	31	0	0	23	0	8	0	0	G	A	AG	0.741935	0.258065	0.347826	0.571023
9006	1357	645	645	F_P13_F3	-1	0	0	0	-1	0	-1	163	1	1	31	0	132	0	0	G	G	AG	0.190184	0.190184	0.234848	0.48649
9007	1357	645	645	F_P14_F9	-1	0	0	0	-1	0	-1	61	1	1	14	0	47	0	0	G	G	AG	0.229508	0.229508	0.297872	0.538681
9008	1357	645	645	F_P16_F7	-1	0	0	0	-1	0	-1	62	0	0	42	0	20	0	0	G	A	AG	0.677419	0.322581	0.47619	0.628799
9009	1357	645	645	F_P17_F3	-1	0	0	0	-1	0	-1	48	1	1	5	0	43	0	0	G	G	AG	0.104167	0.104167	0.116279	0.334143
9010	1357	645	645	F_P18_F9	-1	0	0	0	-1	0	-1	374	1	1	68	0	306	0	0	G	G	AG	0.181818	0.181818	0.222222	0.474139
9011	1357	645	645	F_P18_M10	-1	0	0	0	-1	0	-1	228	1	1	18	0	210	0	0	G	G	AG	0.0789474	0.0789474	0.0857143	0.276191
9012	1357	645	645	F_P8_F7	-1	0	0	0	-1	0	-1	14	0	0	5	0	9	0	0	G	G	AG	0.357143	0.357143	0.555556	0.651757
9013	1358	647	647	F_G135_F3	-1	0	0	0	-1	0	-1	13	1	1	4	0	9	0	0	G	G	AG	0.307692	0.307692	0.444444	0.617242
9014	1358	647	647	F_G156_F5	-1	0	0	0	-1	0	-1	76	1	1	5	0	71	0	0	G	G	AG	0.0657895	0.0657895	0.0704225	0.242609
9015	1358	647	647	F_G85_F7	-1	0	0	0	-1	0	-1	17	1	1	5	0	12	0	0	G	G	AG	0.294118	0.294118	0.416667	0.605797
9016	1358	647	647	F_G86_F5	-1	0	0	0	-1	0	-1	35	1	1	6	0	29	0	0	G	G	AG	0.171429	0.171429	0.206897	0.458144
9017	1358	647	647	F_P10_F9	-1	0	0	0	-1	0	-1	98	1	1	49	0	48	0	1	G	A	AG	0.510204	0.5	0.979592	0.742959
9018	1358	647	647	F_P12_F7	-1	0	0	0	-1	0	-1	30	0	0	17	0	13	0	0	G	A	AG	0.566667	0.433333	0.764706	0.684232
9019	1358	647	647	F_P13_F3	-1	0	0	0	-1	0	-1	164	1	1	28	0	136	0	0	G	G	AG	0.170732	0.170732	0.205882	0.457045
9020	1358	647	647	F_P14_F9	-1	0	0	0	-1	0	-1	62	1	1	12	0	50	0	0	G	G	AG	0.193548	0.193548	0.24	0.491327
9021	1358	647	647	F_P16_F7	-1	0	0	0	-1	0	-1	60	0	0	26	0	34	0	0	G	G	AG	0.433333	0.433333	0.764706	0.684232
9022	1358	647	647	F_P18_F9	-1	0	0	0	-1	0	-1	374	1	1	54	0	317	0	3	G	G	AG	0.152406	0.152406	0.170347	0.458286
9023	1358	647	647	F_P18_M10	-1	0	0	0	-1	0	-1	228	1	1	15	0	210	0	3	G	G	AG	0.0789474	0.0789474	0.0714286	0.311762
9024	1359	649	649	F_G135_F3	-1	0	0	0	-1	0	-1	12	1	1	0	8	0	0	4	C	C	CT	0.333333	0.333333	0.5	0.636514
9025	1359	649	649	F_G156_F5	-1	0	0	0	-1	0	-1	74	1	1	1	67	0	0	6	C	C	CT	0.0945946	0.0945946	0.0895522	0.351836
9026	1359	649	649	F_G85_F7	-1	0	0	0	-1	0	-1	16	1	1	1	12	0	0	3	C	C	CT	0.25	0.25	0.25	0.702919
9027	1359	649	649	F_G86_F5	-1	0	0	0	-1	0	-1	33	1	1	0	29	0	0	4	C	C	CT	0.121212	0.121212	0.137931	0.369333
9028	1359	649	649	F_N21_F3	-1	0	0	0	-1	0	-1	18	1	1	0	13	0	0	5	C	C	CT	0.277778	0.277778	0.384615	0.590842
9029	1359	649	649	F_P10_F9	-1	0	0	0	-1	0	-1	91	1	1	0	46	0	0	45	C	C	CT	0.494505	0.494505	0.978261	0.693087
9030	1359	649	649	F_P12_F7	-1	0	0	0	-1	0	-1	30	0	0	1	13	0	0	16	C	T	CT	0.566667	0.466667	0.8125	0.811005
9031	1359	649	649	F_P13_F3	-1	0	0	0	-1	0	-1	158	1	1	0	134	0	0	24	C	C	CT	0.151899	0.151899	0.179104	0.425989
9032	1359	649	649	F_P14_F9	-1	0	0	0	-1	0	-1	61	1	1	1	50	0	0	10	C	C	CT	0.180328	0.180328	0.2	0.526825
9033	1359	649	649	F_P16_F7	-1	0	0	0	-1	0	-1	53	0	0	1	30	0	0	22	C	C	CT	0.433962	0.433962	0.733333	0.762012
9034	1359	649	649	F_P18_F9	-1	0	0	0	-1	0	-1	356	1	1	1	304	0	0	51	C	C	CT	0.146067	0.146067	0.167763	0.429707
9035	1359	649	649	F_P18_M10	-1	0	0	0	-1	0	-1	217	1	1	1	204	0	0	12	C	C	CT	0.0599078	0.0599078	0.0588235	0.24296
9036	1360	675	675	F_G135_F3	-1	0	0	0	-1	0	-1	12	1	1	0	9	0	0	3	T	C	CT	0.75	0.25	0.333333	0.562335
9037	1360	675	675	F_G156_F5	-1	0	0	0	-1	0	-1	65	1	1	0	45	0	0	20	T	C	CT	0.692308	0.307692	0.444444	0.617242
9038	1360	675	675	F_G85_F7	-1	0	0	0	-1	0	-1	15	1	1	0	15	0	0	0	T	C	CC	1	0	0	0
9039	1360	675	675	F_G86_F5	-1	0	0	0	-1	0	-1	32	1	1	0	23	0	0	9	T	C	CT	0.71875	0.28125	0.391304	0.59413
9040	1360	675	675	F_G87_F9	-1	0	0	0	-1	0	-1	15	0	0	0	15	0	0	0	T	C	CC	1	0	0	0
9041	1360	675	675	F_N21_F1	-1	0	0	0	-1	0	-1	12	1	1	0	12	0	0	0	T	C	CC	1	0	0	0
9042	1360	675	675	F_N21_F3	-1	0	0	0	-1	0	-1	15	1	1	0	15	0	0	0	T	C	CC	1	0	0	0
9043	1360	675	675	F_N21_F5	-1	0	0	0	-1	0	-1	14	0	0	0	14	0	0	0	T	C	CC	1	0	0	0
9044	1360	675	675	F_N28_F7	-1	0	0	0	-1	0	-1	38	0	0	0	37	0	0	1	T	C	CT	0.973684	0.0263158	0.027027	0.121692
9045	1360	675	675	F_N29_F5	-1	0	0	0	-1	0	-1	20	1	1	0	17	0	0	3	T	C	CT	0.85	0.15	0.176471	0.422709
9046	1360	675	675	F_N32_F7	-1	0	0	0	-1	0	-1	10	1	1	0	10	0	0	0	T	C	CC	1	0	0	0
9047	1360	675	675	F_N33_F5	-1	0	0	0	-1	0	-1	11	1	1	0	7	0	0	4	T	C	CT	0.636364	0.363636	0.571429	0.655482
9048	1360	675	675	F_N69_F5	-1	0	0	0	-1	0	-1	12	1	1	0	9	0	0	3	T	C	CT	0.75	0.25	0.333333	0.562335
9049	1360	675	675	F_P10_F9	-1	0	0	0	-1	0	-1	68	1	1	0	67	0	0	1	T	C	CT	0.985294	0.0147059	0.0149254	0.0766488
9050	1360	675	675	F_P12_F7	-1	0	0	0	-1	0	-1	25	0	0	0	25	0	0	0	T	C	CC	1	0	0	0
9051	1360	675	675	F_P13_F3	-1	0	0	0	-1	0	-1	140	1	1	0	109	0	0	31	T	C	CT	0.778571	0.221429	0.284404	0.52871
9052	1360	675	675	F_P13_F5	-1	0	0	0	-1	0	-1	84	0	0	0	84	0	0	0	T	C	CC	1	0	0	0
9053	1360	675	675	F_P13_M2	-1	0	0	0	-1	0	-1	123	1	1	0	120	0	0	3	T	C	CT	0.97561	0.0243902	0.025	0.114665
9054	1360	675	675	F_P14_F9	-1	0	0	0	-1	0	-1	51	1	1	0	47	0	0	4	T	C	CT	0.921569	0.0784314	0.0851064	0.274921
9055	1360	675	675	F_P16_F7	-1	0	0	0	-1	0	-1	45	0	0	0	45	0	0	0	T	C	CC	1	0	0	0
9056	1360	675	675	F_P17_F1	-1	0	0	0	-1	0	-1	33	0	0	0	33	0	0	0	T	C	CC	1	0	0	0
9057	1360	675	675	F_P17_F3	-1	0	0	0	-1	0	-1	41	1	1	0	37	0	0	4	T	C	CT	0.902439	0.097561	0.108108	0.319691
9058	1360	675	675	F_P17_F5	-1	0	0	0	-1	0	-1	246	0	0	0	246	0	0	0	T	C	CC	1	0	0	0
9059	1360	675	675	F_P18_F9	-1	0	0	0	-1	0	-1	296	1	1	1	268	0	0	27	T	C	CT	0.908784	0.0945946	0.100746	0.327616
9060	1360	675	675	F_P18_M10	-1	0	0	0	-1	0	-1	185	1	1	0	168	0	0	17	T	C	CT	0.908108	0.0918919	0.10119	0.306893
9061	1360	675	675	F_P8_F7	-1	0	0	0	-1	0	-1	12	0	0	0	12	0	0	0	T	C	CC	1	0	0	0
9062	1360	675	675	F_P9_F1	-1	0	0	0	-1	0	-1	118	1	1	0	118	0	0	0	T	C	CC	1	0	0	0
9063	1361	682	682	F_G86_F5	-1	0	0	0	-1	0	-1	31	1	1	23	0	8	0	0	A	A	AG	0.258065	0.258065	0.347826	0.571023
9064	1362	689	689	F_G135_F3	-1	0	0	0	-1	0	-1	10	1	1	5	0	5	0	0	A	A	AG	0.5	0.5	1	0.693147
9065	1362	689	689	F_G156_F5	-1	0	0	0	-1	0	-1	66	1	1	56	0	10	0	0	A	A	AG	0.151515	0.151515	0.178571	0.425328
9066	1362	689	689	F_G86_F5	-1	0	0	0	-1	0	-1	32	1	1	22	0	10	0	0	A	A	AG	0.3125	0.3125	0.454545	0.621086
9067	1362	689	689	F_N21_F1	-1	0	0	0	-1	0	-1	10	1	1	4	0	6	0	0	A	G	AG	0.6	0.4	0.666667	0.673012
9068	1362	689	689	F_N21_F3	-1	0	0	0	-1	0	-1	13	1	1	4	0	9	0	0	A	G	AG	0.692308	0.307692	0.444444	0.617242
9069	1362	689	689	F_N21_F5	-1	0	0	0	-1	0	-1	12	0	0	5	0	7	0	0	A	G	AG	0.583333	0.416667	0.714286	0.679193
9070	1362	689	689	F_N28_F7	-1	0	0	0	-1	0	-1	38	0	0	16	0	22	0	0	A	G	AG	0.578947	0.421053	0.727273	0.680629
9071	1362	689	689	F_N32_F7	-1	0	0	0	-1	0	-1	10	1	1	4	0	6	0	0	A	G	AG	0.6	0.4	0.666667	0.673012
9072	1362	689	689	F_N69_F5	-1	0	0	0	-1	0	-1	12	1	1	8	0	4	0	0	A	A	AG	0.333333	0.333333	0.5	0.636514
9073	1362	689	689	F_P10_F9	-1	0	0	0	-1	0	-1	55	1	1	10	0	45	0	0	A	G	AG	0.818182	0.181818	0.222222	0.474139
9074	1362	689	689	F_P12_F7	-1	0	0	0	-1	0	-1	21	0	0	6	0	15	0	0	A	G	AG	0.714286	0.285714	0.4	0.59827
9075	1362	689	689	F_P13_F3	-1	0	0	0	-1	0	-1	130	1	1	71	0	59	0	0	A	A	AG	0.453846	0.453846	0.830986	0.688881
9076	1362	689	689	F_P13_F5	-1	0	0	0	-1	0	-1	75	0	0	32	0	43	0	0	A	G	AG	0.573333	0.426667	0.744186	0.682353
9077	1362	689	689	F_P13_M2	-1	0	0	0	-1	0	-1	117	1	1	60	0	57	0	0	A	A	AG	0.487179	0.487179	0.95	0.692818
9078	1362	689	689	F_P14_F9	-1	0	0	0	-1	0	-1	51	1	1	28	0	23	0	0	A	A	AG	0.45098	0.45098	0.821429	0.688334
9079	1362	689	689	F_P16_F7	-1	0	0	0	-1	0	-1	39	0	0	13	0	26	0	0	A	G	AG	0.666667	0.333333	0.5	0.636514
9080	1362	689	689	F_P17_F1	-1	0	0	0	-1	0	-1	29	0	0	9	0	20	0	0	A	G	AG	0.689655	0.310345	0.45	0.619376
9081	1362	689	689	F_P17_F3	-1	0	0	0	-1	0	-1	39	1	1	19	0	20	0	0	A	G	AG	0.512821	0.487179	0.95	0.692818
9082	1362	689	689	F_P17_F5	-1	0	0	0	-1	0	-1	227	0	0	97	0	130	0	0	A	G	AG	0.572687	0.427313	0.746154	0.682543
9083	1362	689	689	F_P18_F9	-1	0	0	0	-1	0	-1	275	1	1	160	0	115	0	0	A	A	AG	0.418182	0.418182	0.71875	0.679698
9084	1362	689	689	F_P18_M10	-1	0	0	0	-1	0	-1	176	1	1	108	0	68	0	0	A	A	AG	0.386364	0.386364	0.62963	0.667094
9085	1362	689	689	F_P8_F7	-1	0	0	0	-1	0	-1	11	0	0	2	0	9	0	0	A	G	AG	0.818182	0.181818	0.222222	0.474139
9086	1362	689	689	F_P9_F1	-1	0	0	0	-1	0	-1	116	1	1	65	0	51	0	0	A	A	AG	0.439655	0.439655	0.784615	0.685846
9087	1363	696	696	F_G86_F5	-1	0	0	0	-1	0	-1	33	1	1	0	19	0	0	14	C	C	CT	0.424242	0.424242	0.736842	0.681624
9088	1364	745	745	F_G135_F3	-1	0	0	0	-1	0	-1	11	1	1	6	0	5	0	0	G	A	AG	0.545455	0.454545	0.833333	0.689009
9089	1364	745	745	F_G156_F5	-1	0	0	0	-1	0	-1	30	0	0	10	0	20	0	0	G	G	AG	0.333333	0.333333	0.5	0.636514
9090	1364	745	745	F_G85_F7	-1	0	0	0	-1	0	-1	13	1	1	12	0	1	0	0	G	A	AG	0.923077	0.0769231	0.0833333	0.271189
9091	1364	745	745	F_G86_F5	-1	0	0	0	-1	0	-1	21	1	1	10	0	11	0	0	G	G	AG	0.47619	0.47619	0.909091	0.692013
9092	1364	745	745	F_G87_F9	-1	0	0	0	-1	0	-1	10	0	0	10	0	0	0	0	G	A	AA	1	0	0	0
9093	1364	745	745	F_N28_F7	-1	0	0	0	-1	0	-1	18	0	0	18	0	0	0	0	G	A	AA	1	0	0	0
9094	1364	745	745	F_P10_F9	-1	0	0	0	-1	0	-1	13	1	1	13	0	0	0	0	G	A	AA	1	0	0	0
9095	1364	745	745	F_P13_F3	-1	0	0	0	-1	0	-1	66	1	1	41	0	25	0	0	G	A	AG	0.621212	0.378788	0.609756	0.663468
9096	1364	745	745	F_P13_F5	-1	0	0	0	-1	0	-1	52	0	0	52	0	0	0	0	G	A	AA	1	0	0	0
9097	1364	745	745	F_P13_M2	-1	0	0	0	-1	0	-1	59	1	1	54	0	5	0	0	G	A	AG	0.915254	0.0847458	0.0925926	0.29021
9098	1364	745	745	F_P14_F9	-1	0	0	0	-1	0	-1	30	1	1	26	0	4	0	0	G	A	AG	0.866667	0.133333	0.153846	0.392674
9099	1364	745	745	F_P16_F7	-1	0	0	0	-1	0	-1	12	0	0	12	0	0	0	0	G	A	AA	1	0	0	0
9100	1364	745	745	F_P17_F1	-1	0	0	0	-1	0	-1	16	0	0	16	0	0	0	0	G	A	AA	1	0	0	0
9101	1364	745	745	F_P17_F3	-1	0	0	0	-1	0	-1	18	1	1	16	0	2	0	0	G	A	AG	0.888889	0.111111	0.125	0.348832
9102	1364	745	745	F_P17_F5	-1	0	0	0	-1	0	-1	123	0	0	123	0	0	0	0	G	A	AA	1	0	0	0
9103	1364	745	745	F_P18_F9	-1	0	0	0	-1	0	-1	161	1	1	110	0	50	0	1	G	A	AG	0.689441	0.31677	0.454545	0.654982
9104	1364	745	745	F_P18_M10	-1	0	0	0	-1	0	-1	117	1	1	88	0	29	0	0	G	A	AG	0.752137	0.247863	0.329545	0.559975
9105	1364	745	745	F_P9_F1	-1	0	0	0	-1	0	-1	64	1	1	63	0	1	0	0	G	A	AG	0.984375	0.015625	0.015873	0.0804848
9106	1365	754	754	F_G135_F3	-1	0	0	0	-1	0	-1	10	1	1	5	0	5	0	0	G	A	AG	0.5	0.5	1	0.693147
9107	1365	754	754	F_G156_F5	-1	0	0	0	-1	0	-1	34	0	0	12	0	22	0	0	G	G	AG	0.352941	0.352941	0.545455	0.649248
9108	1365	754	754	F_G85_F7	-1	0	0	0	-1	0	-1	11	0	0	10	0	1	0	0	G	A	AG	0.909091	0.0909091	0.1	0.304636
9109	1365	754	754	F_G86_F5	-1	0	0	0	-1	0	-1	24	1	1	13	0	11	0	0	G	A	AG	0.541667	0.458333	0.846154	0.689671
9110	1365	754	754	F_G87_F9	-1	0	0	0	-1	0	-1	10	0	0	10	0	0	0	0	G	A	AA	1	0	0	0
9111	1365	754	754	F_N21_F5	-1	0	0	0	-1	0	-1	12	0	0	12	0	0	0	0	G	A	AA	1	0	0	0
9112	1365	754	754	F_N28_F7	-1	0	0	0	-1	0	-1	20	0	0	20	0	0	0	0	G	A	AA	1	0	0	0
9113	1365	754	754	F_N29_F5	-1	0	0	0	-1	0	-1	17	1	1	5	0	12	0	0	G	G	AG	0.294118	0.294118	0.416667	0.605797
9114	1365	754	754	F_P13_F3	-1	0	0	0	-1	0	-1	75	1	1	46	0	29	0	0	G	A	AG	0.613333	0.386667	0.630435	0.667234
9115	1365	754	754	F_P13_F5	-1	0	0	0	-1	0	-1	58	0	0	58	0	0	0	0	G	A	AA	1	0	0	0
9116	1365	754	754	F_P13_M2	-1	0	0	0	-1	0	-1	68	1	1	63	0	5	0	0	G	A	AG	0.926471	0.0735294	0.0793651	0.262674
9117	1365	754	754	F_P14_F9	-1	0	0	0	-1	0	-1	28	1	1	24	0	4	0	0	G	A	AG	0.857143	0.142857	0.166667	0.410116
9118	1365	754	754	F_P16_F7	-1	0	0	0	-1	0	-1	10	0	0	10	0	0	0	0	G	A	AA	1	0	0	0
9119	1365	754	754	F_P17_F1	-1	0	0	0	-1	0	-1	16	0	0	15	0	1	0	0	G	A	AG	0.9375	0.0625	0.0666667	0.233792
9120	1365	754	754	F_P17_F3	-1	0	0	0	-1	0	-1	19	1	1	17	0	2	0	0	G	A	AG	0.894737	0.105263	0.117647	0.336496
9121	1365	754	754	F_P17_F5	-1	0	0	0	-1	0	-1	144	0	0	143	0	0	0	1	G	A	AT	1	0.00694444	0.00699301	0.0414329
9122	1365	754	754	F_P18_F9	-1	0	0	0	-1	0	-1	166	1	1	112	0	54	0	0	G	A	AG	0.674699	0.325301	0.482143	0.630801
9123	1365	754	754	F_P18_M10	-1	0	0	0	-1	0	-1	126	1	1	98	0	27	0	1	G	A	AG	0.785714	0.222222	0.27551	0.563945
9124	1365	754	754	F_P9_F1	-1	0	0	0	-1	0	-1	72	1	1	71	0	1	0	0	G	A	AG	0.986111	0.0138889	0.0140845	0.0731901
9125	1366	775	775	F_G156_F5	-1	0	0	0	-1	0	-1	38	0	0	1	11	0	0	26	T	T	CT	0.315789	0.315789	0.423077	0.714235
9126	1366	775	775	F_G85_F7	-1	0	0	0	-1	0	-1	10	0	0	0	9	0	0	1	T	C	CT	0.9	0.1	0.111111	0.325083
9127	1366	775	775	F_G86_F5	-1	0	0	0	-1	0	-1	25	1	1	0	13	0	0	12	T	C	CT	0.52	0.48	0.923077	0.692347
9128	1366	775	775	F_N21_F5	-1	0	0	0	-1	0	-1	14	0	0	0	14	0	0	0	T	C	CC	1	0	0	0
9129	1366	775	775	F_N28_F7	-1	0	0	0	-1	0	-1	26	0	0	0	26	0	0	0	T	C	CC	1	0	0	0
9130	1366	775	775	F_N29_F5	-1	0	0	0	-1	0	-1	15	1	1	0	4	0	0	11	T	T	CT	0.266667	0.266667	0.363636	0.579915
9131	1366	775	775	F_N69_F5	-1	0	0	0	-1	0	-1	13	1	1	0	5	0	0	8	T	T	CT	0.384615	0.384615	0.625	0.666278
9132	1366	775	775	F_P13_F1	-1	0	0	0	-1	0	-1	10	0	0	0	10	0	0	0	T	C	CC	1	0	0	0
9133	1366	775	775	F_P13_F3	-1	0	0	0	-1	0	-1	77	1	1	0	47	0	0	30	T	C	CT	0.61039	0.38961	0.638298	0.668573
9134	1366	775	775	F_P13_F5	-1	0	0	0	-1	0	-1	60	0	0	0	60	0	0	0	T	C	CC	1	0	0	0
9135	1366	775	775	F_P13_M2	-1	0	0	0	-1	0	-1	71	1	1	0	64	0	0	7	T	C	CT	0.901408	0.0985915	0.109375	0.321977
9136	1366	775	775	F_P14_F9	-1	0	0	0	-1	0	-1	26	1	1	0	23	0	0	3	T	C	CT	0.884615	0.115385	0.130435	0.357627
9137	1366	775	775	F_P17_F1	-1	0	0	0	-1	0	-1	19	0	0	0	19	0	0	0	T	C	CC	1	0	0	0
9138	1366	775	775	F_P17_F3	-1	0	0	0	-1	0	-1	18	1	1	0	17	0	0	1	T	C	CT	0.944444	0.0555556	0.0588235	0.214559
9139	1366	775	775	F_P17_F5	-1	0	0	0	-1	0	-1	186	0	0	0	186	0	0	0	T	C	CC	1	0	0	0
9140	1366	775	775	F_P18_F9	-1	0	0	0	-1	0	-1	178	1	1	1	124	0	0	53	T	C	CT	0.702247	0.303371	0.427419	0.641669
9141	1366	775	775	F_P18_M10	-1	0	0	0	-1	0	-1	123	1	1	2	90	0	0	31	T	C	CT	0.747967	0.268293	0.344444	0.642894
9142	1366	775	775	F_P9_F1	-1	0	0	0	-1	0	-1	76	1	1	1	74	0	0	1	T	C	AC	0.986842	0.0263158	0.0135135	0.139933
9143	1367	797	797	F_G156_F5	-1	0	0	0	-1	0	-1	34	0	0	0	10	0	0	24	T	T	CT	0.294118	0.294118	0.416667	0.605797
9144	1367	797	797	F_G86_F5	-1	0	0	0	-1	0	-1	25	1	1	0	12	0	0	13	T	T	CT	0.48	0.48	0.923077	0.692347
9145	1367	797	797	F_N21_F5	-1	0	0	0	-1	0	-1	10	0	0	7	3	0	0	0	T	A	AC	1	0.3	0.428571	0.610864
9146	1367	797	797	F_N28_F7	-1	0	0	0	-1	0	-1	23	0	0	7	16	0	0	0	T	C	AC	1	0.304348	0.4375	0.614503
9147	1367	797	797	F_N29_F5	-1	0	0	0	-1	0	-1	13	1	1	0	4	0	0	9	T	T	CT	0.307692	0.307692	0.444444	0.617242
9148	1367	797	797	F_N69_F5	-1	0	0	0	-1	0	-1	10	1	1	1	4	0	0	5	T	T	CT	0.5	0.5	0.8	0.943348
9149	1367	797	797	F_P13_F3	-1	0	0	0	-1	0	-1	74	1	1	8	38	0	0	28	T	C	CT	0.621622	0.486486	0.736842	0.950477
9150	1367	797	797	F_P13_F5	-1	0	0	0	-1	0	-1	53	0	0	20	33	0	0	0	T	C	AC	1	0.377358	0.606061	0.662756
9151	1367	797	797	F_P13_M2	-1	0	0	0	-1	0	-1	60	1	1	14	38	0	0	8	T	C	AC	0.866667	0.366667	0.368421	0.897501
9152	1367	797	797	F_P14_F9	-1	0	0	0	-1	0	-1	22	1	1	2	16	0	0	4	T	C	CT	0.818182	0.272727	0.25	0.759547
9153	1367	797	797	F_P17_F1	-1	0	0	0	-1	0	-1	20	0	0	11	9	0	0	0	T	A	AC	1	0.45	0.818182	0.688139
9154	1367	797	797	F_P17_F3	-1	0	0	0	-1	0	-1	14	1	1	8	6	0	0	0	T	A	AC	1	0.428571	0.75	0.682908
9155	1367	797	797	F_P17_F5	-1	0	0	0	-1	0	-1	169	0	0	56	113	0	0	0	T	C	AC	1	0.331361	0.495575	0.635138
9156	1367	797	797	F_P18_F9	-1	0	0	0	-1	0	-1	161	1	1	19	83	0	0	59	T	C	CT	0.63354	0.484472	0.710843	0.961635
9157	1367	797	797	F_P18_M10	-1	0	0	0	-1	0	-1	114	1	1	18	61	0	0	35	T	C	CT	0.692982	0.464912	0.57377	0.988592
9158	1367	797	797	F_P9_F1	-1	0	0	0	-1	0	-1	66	1	1	17	48	0	0	1	T	C	AC	0.984848	0.272727	0.354167	0.644469
9159	1368	892	892	F_G156_F5	-1	0	0	0	-1	0	-1	30	0	0	2	2	25	0	1	G	G	AG	0.166667	0.166667	0.08	0.626381
9160	1368	892	892	F_G86_F5	-1	0	0	0	-1	0	-1	20	1	1	5	0	14	0	1	G	G	AG	0.3	0.3	0.357143	0.746033
9161	1368	892	892	F_N28_F7	-1	0	0	0	-1	0	-1	15	0	0	8	0	7	0	0	G	A	AG	0.533333	0.466667	0.875	0.690923
9162	1368	892	892	F_P13_F3	-1	0	0	0	-1	0	-1	36	0	0	13	0	22	0	1	G	G	AG	0.388889	0.388889	0.590909	0.768317
9163	1368	892	892	F_P13_F5	-1	0	0	0	-1	0	-1	33	0	0	19	0	12	0	2	G	A	AG	0.636364	0.424242	0.631579	0.855613
9164	1368	892	892	F_P13_M2	-1	0	0	0	-1	0	-1	43	1	1	15	0	25	0	3	G	G	AG	0.418605	0.418605	0.6	0.868445
9165	1368	892	892	F_P14_F9	-1	0	0	0	-1	0	-1	13	0	0	3	0	8	0	2	G	G	AG	0.384615	0.384615	0.375	0.925129
9166	1368	892	892	F_P17_F1	-1	0	0	0	-1	0	-1	13	0	0	9	0	4	0	0	G	A	AG	0.692308	0.307692	0.444444	0.617242
9167	1368	892	892	F_P17_F5	-1	0	0	0	-1	0	-1	104	0	0	47	0	50	0	7	G	G	AG	0.519231	0.519231	0.94	0.892665
9168	1368	892	892	F_P18_F9	-1	0	0	0	-1	0	-1	112	0	0	22	4	78	0	8	G	G	AG	0.303571	0.303571	0.282051	0.879151
9169	1368	892	892	F_P18_M10	-1	0	0	0	-1	0	-1	75	0	0	19	1	51	0	4	G	G	AG	0.32	0.32	0.372549	0.823986
9170	1368	892	892	F_P9_F1	-1	0	0	0	-1	0	-1	40	1	1	13	0	24	0	3	G	G	AG	0.4	0.4	0.541667	0.866043
9171	1369	893	893	F_G156_F5	-1	0	0	0	-1	0	-1	31	0	0	3	2	0	0	26	T	T	AT	0.16129	0.16129	0.115385	0.550354
9172	1369	893	893	F_G86_F5	-1	0	0	0	-1	0	-1	20	1	1	5	0	0	0	15	T	T	AT	0.25	0.25	0.333333	0.562335
9173	1369	893	893	F_P13_F3	-1	0	0	0	-1	0	-1	45	0	0	8	8	0	0	29	T	T	AT	0.355556	0.355556	0.275862	0.89727
9174	1369	893	893	F_P13_F5	-1	0	0	0	-1	0	-1	33	0	0	10	0	0	0	23	T	T	AT	0.30303	0.30303	0.434783	0.61341
9175	1369	893	893	F_P13_M2	-1	0	0	0	-1	0	-1	43	1	1	10	0	0	0	33	T	T	AT	0.232558	0.232558	0.30303	0.542349
9176	1369	893	893	F_P17_F1	-1	0	0	0	-1	0	-1	13	0	0	6	0	0	0	7	T	T	AT	0.461538	0.461538	0.857143	0.690186
9177	1369	893	893	F_P17_F5	-1	0	0	0	-1	0	-1	104	0	0	26	0	0	0	78	T	T	AT	0.25	0.25	0.333333	0.562335
9178	1369	893	893	F_P18_F9	-1	0	0	0	-1	0	-1	124	0	0	11	9	1	0	103	T	T	AT	0.169355	0.169355	0.106796	0.598274
9179	1369	893	893	F_P18_M10	-1	0	0	0	-1	0	-1	81	0	0	12	6	0	0	63	T	T	AT	0.222222	0.222222	0.190476	0.671154
9180	1369	893	893	F_P9_F1	-1	0	0	0	-1	0	-1	40	1	1	8	0	0	0	32	T	T	AT	0.2	0.2	0.25	0.500402
9181	1370	898	898	F_G86_F5	-1	0	0	0	-1	0	-1	17	0	0	0	3	1	0	13	T	T	CT	0.235294	0.235294	0.230769	0.677909
9182	1370	898	898	F_N28_F7	-1	0	0	0	-1	0	-1	14	0	0	3	1	1	0	9	T	T	AT	0.357143	0.357143	0.333333	0.991139
9183	1370	898	898	F_P13_F3	-1	0	0	0	-1	0	-1	41	0	0	3	3	0	0	35	T	T	AT	0.146341	0.146341	0.0857143	0.517746
9184	1370	898	898	F_P13_F5	-1	0	0	0	-1	0	-1	28	0	0	1	6	2	0	19	T	T	CT	0.321429	0.321429	0.315789	0.900733
9185	1370	898	898	F_P13_M2	-1	0	0	0	-1	0	-1	32	1	1	1	4	0	0	27	T	T	CT	0.15625	0.15625	0.148148	0.511587
9186	1370	898	898	F_P14_F9	-1	0	0	0	-1	0	-1	13	0	0	2	1	2	0	8	T	T	AT	0.384615	0.384615	0.25	1.07202
9187	1370	898	898	F_P17_F1	-1	0	0	0	-1	0	-1	11	0	0	2	5	0	0	4	T	C	CT	0.636364	0.545455	0.8	1.0362
9188	1370	898	898	F_P17_F5	-1	0	0	0	-1	0	-1	87	0	0	2	16	3	0	66	T	T	CT	0.241379	0.241379	0.242424	0.72383
9189	1370	898	898	F_P18_F9	-1	0	0	0	-1	0	-1	115	0	0	8	7	5	0	95	T	T	AT	0.173913	0.173913	0.0842105	0.649955
9190	1370	898	898	F_P18_M10	-1	0	0	0	-1	0	-1	68	0	0	3	4	0	0	61	T	T	CT	0.102941	0.102941	0.0655738	0.401797
9191	1370	898	898	F_P9_F1	-1	0	0	0	-1	0	-1	38	1	1	0	6	3	0	29	T	T	CT	0.236842	0.236842	0.206897	0.698166
9320	1397	15674	15674	F_G156_F5	-1	0	0	0	-1	0	-1	34	0	0	0	26	0	0	8	C	C	CT	0.235294	0.235294	0.307692	0.545595
9321	1397	15674	15674	F_G86_F5	-1	0	0	0	-1	0	-1	12	0	0	0	8	0	0	4	C	C	CT	0.333333	0.333333	0.5	0.636514
9322	1397	15674	15674	F_G87_F9	-1	0	0	0	-1	0	-1	12	0	0	0	2	0	0	10	C	T	CT	0.833333	0.166667	0.2	0.450561
9323	1397	15674	15674	F_P13_F3	-1	0	0	0	-1	0	-1	45	0	0	0	28	0	0	17	C	C	CT	0.377778	0.377778	0.607143	0.662966
9324	1397	15674	15674	F_P13_M2	-1	0	0	0	-1	0	-1	12	0	0	0	8	0	0	4	C	C	CT	0.333333	0.333333	0.5	0.636514
9325	1397	15674	15674	F_P18_F9	-1	0	0	0	-1	0	-1	108	0	0	0	55	0	0	53	C	C	CT	0.490741	0.490741	0.963636	0.692976
9326	1397	15674	15674	F_P18_M10	-1	0	0	0	-1	0	-1	62	0	0	1	34	0	0	27	C	C	CT	0.451613	0.451613	0.794118	0.75804
9363	1406	21108	21108	F_G86_F5	-1	0	0	0	-1	0	-1	11	0	0	2	0	2	0	7	T	T	AT	0.363636	0.363636	0.285714	0.907535
9364	1406	21108	21108	F_P18_F9	-1	0	0	0	-1	0	-1	85	0	0	4	0	1	0	80	T	T	AT	0.0588235	0.0588235	0.05	0.253154
9365	1407	21113	21113	F_G86_F5	-1	0	0	0	-1	0	-1	18	0	0	3	0	1	0	14	T	T	AT	0.222222	0.222222	0.214286	0.65467
9366	1408	21115	21115	F_G86_F5	-1	0	0	0	-1	0	-1	19	0	0	0	4	1	0	14	T	T	CT	0.263158	0.263158	0.285714	0.708019
9445	1423	26258	26258	F_G156_F5	-1	0	0	0	-1	0	-1	34	0	0	27	7	0	0	0	A	A	AC	0.205882	0.205882	0.259259	0.50845
9446	1423	26258	26258	F_G85_F7	-1	0	0	0	-1	0	-1	11	0	0	4	7	0	0	0	A	C	AC	0.636364	0.363636	0.571429	0.655482
9447	1423	26258	26258	F_G86_F5	-1	0	0	0	-1	0	-1	16	0	0	6	10	0	0	0	A	C	AC	0.625	0.375	0.6	0.661563
9448	1423	26258	26258	F_P13_F3	-1	0	0	0	-1	0	-1	36	0	0	31	5	0	0	0	A	A	AC	0.138889	0.138889	0.16129	0.402941
9449	1423	26258	26258	F_P18_F9	-1	0	0	0	-1	0	-1	109	0	0	98	11	0	0	0	A	A	AC	0.100917	0.100917	0.112245	0.327094
9450	1423	26258	26258	F_P18_M10	-1	0	0	0	-1	0	-1	72	0	0	62	10	0	0	0	A	A	AC	0.138889	0.138889	0.16129	0.402941
9460	1426	27786	27786	F_G156_F5	-1	0	0	0	-1	0	-1	37	0	0	26	0	11	0	0	A	A	AG	0.297297	0.297297	0.423077	0.608557
9461	1426	27786	27786	F_G86_F5	-1	0	0	0	-1	0	-1	19	0	0	6	0	13	0	0	A	G	AG	0.684211	0.315789	0.461538	0.623655
9462	1426	27786	27786	F_G87_F9	-1	0	0	0	-1	0	-1	13	0	0	0	0	13	0	0	A	G	GG	1	0	0	0
9463	1426	27786	27786	F_P13_F3	-1	0	0	0	-1	0	-1	54	0	0	32	0	21	0	1	A	A	AG	0.407407	0.407407	0.65625	0.751234
9464	1426	27786	27786	F_P13_F5	-1	0	0	0	-1	0	-1	15	0	0	1	0	14	0	0	A	G	AG	0.933333	0.0666667	0.0714286	0.24493
9465	1426	27786	27786	F_P13_M2	-1	0	0	0	-1	0	-1	21	1	1	7	0	14	0	0	A	G	AG	0.666667	0.333333	0.5	0.636514
9466	1426	27786	27786	F_P14_F9	-1	0	0	0	-1	0	-1	24	1	1	12	0	12	0	0	A	A	AG	0.5	0.5	1	0.693147
9467	1426	27786	27786	F_P17_F3	-1	0	0	0	-1	0	-1	13	1	1	1	0	12	0	0	A	G	AG	0.923077	0.0769231	0.0833333	0.271189
9468	1426	27786	27786	F_P17_F5	-1	0	0	0	-1	0	-1	61	0	0	0	0	60	0	1	A	G	GT	1	0.0163934	0.0166667	0.0836497
9469	1426	27786	27786	F_P18_F9	-1	0	0	0	-1	0	-1	137	1	1	62	0	75	0	0	A	G	AG	0.547445	0.452555	0.826667	0.688638
9470	1426	27786	27786	F_P18_M10	-1	0	0	0	-1	0	-1	100	1	1	49	0	51	0	0	A	G	AG	0.51	0.49	0.960784	0.692947
9471	1426	27786	27786	F_P9_F1	-1	0	0	0	-1	0	-1	17	1	1	4	0	13	0	0	A	G	AG	0.764706	0.235294	0.307692	0.545595
9472	1427	28015	28015	F_G86_F5	-1	0	0	0	-1	0	-1	18	0	0	0	2	0	0	16	C	T	CT	0.888889	0.111111	0.125	0.348832
9473	1427	28015	28015	F_P13_F3	-1	0	0	0	-1	0	-1	40	0	0	0	33	0	0	7	C	C	CT	0.175	0.175	0.212121	0.463726
9474	1427	28015	28015	F_P18_F9	-1	0	0	0	-1	0	-1	99	0	0	0	81	0	0	18	C	C	CT	0.181818	0.181818	0.222222	0.474139
9475	1427	28015	28015	F_P18_M10	-1	0	0	0	-1	0	-1	83	0	0	1	64	0	0	18	C	C	CT	0.228916	0.228916	0.28125	0.585163
9478	1430	35239	35239	F_G86_F5	-1	0	0	0	-1	0	-1	24	1	1	0	6	0	0	18	C	T	CT	0.75	0.25	0.333333	0.562335
9480	1432	36873	36873	F_G86_F5	-1	0	0	0	-1	0	-1	12	0	0	6	6	0	0	0	A	A	AC	0.5	0.5	1	0.693147
9481	1433	36886	36886	F_G156_F5	-1	0	0	0	-1	0	-1	25	0	0	0	16	0	0	9	T	C	CT	0.64	0.36	0.5625	0.653418
9482	1433	36886	36886	F_G86_F5	-1	0	0	0	-1	0	-1	11	0	0	0	7	0	0	4	T	C	CT	0.636364	0.363636	0.571429	0.655482
9483	1433	36886	36886	F_P13_F3	-1	0	0	0	-1	0	-1	22	1	1	0	5	0	0	17	T	T	CT	0.227273	0.227273	0.294118	0.53596
9484	1433	36886	36886	F_P18_F9	-1	0	0	0	-1	0	-1	80	0	0	0	20	0	0	60	T	T	CT	0.25	0.25	0.333333	0.562335
9485	1433	36886	36886	F_P18_M10	-1	0	0	0	-1	0	-1	56	0	0	0	10	0	0	46	T	T	CT	0.178571	0.178571	0.217391	0.46922
9486	1434	299	299	F_G156_F5	-1	0	0	0	-1	0	-1	39	0	0	0	19	0	0	20	T	T	CT	0.487179	0.487179	0.95	0.692818
9487	1434	299	299	F_G86_F5	-1	0	0	0	-1	0	-1	13	0	0	0	12	0	0	1	T	C	CT	0.923077	0.0769231	0.0833333	0.271189
9488	1434	299	299	F_G87_F9	-1	0	0	0	-1	0	-1	16	0	0	0	16	0	0	0	T	C	CC	1	0	0	0
9489	1434	299	299	F_P13_F3	-1	0	0	0	-1	0	-1	48	0	0	0	41	0	0	7	T	C	CT	0.854167	0.145833	0.170732	0.415413
9490	1434	299	299	F_P13_M2	-1	0	0	0	-1	0	-1	10	0	0	0	5	0	0	5	T	C	CT	0.5	0.5	1	0.693147
9491	1434	299	299	F_P18_F9	-1	0	0	0	-1	0	-1	119	0	0	0	78	1	0	40	T	C	CT	0.663866	0.344538	0.512821	0.683506
9492	1434	299	299	F_P18_M10	-1	0	0	0	-1	0	-1	82	0	0	0	42	0	0	40	T	C	CT	0.512195	0.487805	0.952381	0.69285
9590	1454	11931	11931	F_G86_F5	-1	0	0	0	-1	0	-1	17	0	0	15	0	2	0	0	G	A	AG	0.882353	0.117647	0.133333	0.362211
9591	1454	11931	11931	F_P18_F9	-1	0	0	0	-1	0	-1	96	0	0	6	0	90	0	0	G	G	AG	0.0625	0.0625	0.0666667	0.233792
9619	1464	18798	18798	F_G156_F5	-1	0	0	0	-1	0	-1	36	0	0	23	13	0	0	0	A	A	AC	0.361111	0.361111	0.565217	0.654055
9620	1464	18798	18798	F_G85_F7	-1	0	0	0	-1	0	-1	12	0	0	0	12	0	0	0	A	C	CC	1	0	0	0
9621	1464	18798	18798	F_G86_F5	-1	0	0	0	-1	0	-1	15	0	0	1	14	0	0	0	A	C	AC	0.933333	0.0666667	0.0714286	0.24493
9622	1464	18798	18798	F_G87_F9	-1	0	0	0	-1	0	-1	17	0	0	1	16	0	0	0	A	C	AC	0.941176	0.0588235	0.0625	0.223718
9623	1464	18798	18798	F_N29_F5	-1	0	0	0	-1	0	-1	10	0	0	2	8	0	0	0	A	C	AC	0.8	0.2	0.25	0.500402
9624	1464	18798	18798	F_P13_F3	-1	0	0	0	-1	0	-1	40	0	0	11	29	0	0	0	A	C	AC	0.725	0.275	0.37931	0.588169
9625	1464	18798	18798	F_P14_F9	-1	0	0	0	-1	0	-1	16	0	0	7	9	0	0	0	A	C	AC	0.5625	0.4375	0.777778	0.685314
9626	1464	18798	18798	F_P18_F9	-1	0	0	0	-1	0	-1	126	0	0	56	70	0	0	0	A	C	AC	0.555556	0.444444	0.8	0.686962
9627	1464	18798	18798	F_P18_M10	-1	0	0	0	-1	0	-1	80	0	0	42	38	0	0	0	A	A	AC	0.475	0.475	0.904762	0.691897
9638	1467	19616	19616	F_G86_F5	-1	0	0	0	-1	0	-1	11	0	0	8	0	0	0	3	T	A	AT	0.727273	0.272727	0.375	0.585953
9639	1468	19617	19617	F_G156_F5	-1	0	0	0	-1	0	-1	35	0	0	2	26	1	0	6	C	C	CT	0.257143	0.257143	0.230769	0.788281
9640	1468	19617	19617	F_G86_F5	-1	0	0	0	-1	0	-1	11	0	0	0	2	8	0	1	C	G	CG	0.818182	0.272727	0.25	0.759547
9641	1468	19617	19617	F_P13_F3	-1	0	0	0	-1	0	-1	47	0	0	1	40	0	0	6	C	C	CT	0.148936	0.148936	0.15	0.48194
9642	1468	19617	19617	F_P18_F9	-1	0	0	0	-1	0	-1	144	1	1	3	118	2	0	21	C	C	CT	0.180556	0.180556	0.177966	0.583995
9643	1468	19617	19617	F_P18_M10	-1	0	0	0	-1	0	-1	88	0	0	4	70	0	0	14	C	C	CT	0.204545	0.204545	0.2	0.614989
9666	1476	3544	25546	F_G86_F5	-1	0	0	0	-1	0	-1	17	0	0	0	2	0	0	15	C	T	CT	0.882353	0.117647	0.133333	0.362211
9667	1477	3622	25624	F_G156_F5	-1	0	0	0	-1	0	-1	29	0	0	0	22	0	0	7	C	C	CT	0.241379	0.241379	0.318182	0.552665
9668	1477	3622	25624	F_G86_F5	-1	0	0	0	-1	0	-1	20	1	1	1	2	0	0	17	C	T	CT	0.9	0.15	0.117647	0.518186
9669	1477	3622	25624	F_P13_F3	-1	0	0	0	-1	0	-1	29	1	0	0	14	0	0	15	C	T	CT	0.517241	0.482759	0.933333	0.692553
9670	1477	3622	25624	F_P18_F9	-1	0	0	0	-1	0	-1	115	0	0	1	90	0	0	24	C	C	CT	0.217391	0.217391	0.266667	0.560096
9671	1477	3622	25624	F_P18_M10	-1	0	0	0	-1	0	-1	59	0	0	0	46	0	0	13	C	C	CT	0.220339	0.220339	0.282609	0.527337
9722	1486	7437	29439	F_G156_F5	-1	0	0	0	-1	0	-1	40	0	0	0	29	0	0	11	C	C	CT	0.275	0.275	0.37931	0.588169
9723	1486	7437	29439	F_G86_F5	-1	0	0	0	-1	0	-1	16	0	0	0	5	0	0	11	C	T	CT	0.6875	0.3125	0.454545	0.621086
9724	1486	7437	29439	F_G87_F9	-1	0	0	0	-1	0	-1	18	0	0	0	1	0	0	17	C	T	CT	0.944444	0.0555556	0.0588235	0.214559
9725	1486	7437	29439	F_N29_F5	-1	0	0	0	-1	0	-1	19	1	1	0	14	0	0	5	C	C	CT	0.263158	0.263158	0.357143	0.576334
9726	1486	7437	29439	F_P14_F9	-1	0	0	0	-1	0	-1	12	0	0	0	8	0	0	4	C	C	CT	0.333333	0.333333	0.5	0.636514
9727	1486	7437	29439	F_P18_F9	-1	0	0	0	-1	0	-1	115	0	0	0	75	1	0	39	C	C	CT	0.347826	0.347826	0.52	0.686754
9728	1486	7437	29439	F_P18_M10	-1	0	0	0	-1	0	-1	60	0	0	0	46	0	0	14	C	C	CT	0.233333	0.233333	0.304348	0.543273
9753	1492	11052	33054	F_G86_F5	-1	0	0	0	-1	0	-1	23	1	1	13	0	10	0	0	A	A	AG	0.434783	0.434783	0.769231	0.684616
9754	1492	11052	33054	F_P14_F9	-1	0	0	0	-1	0	-1	14	0	0	9	0	5	0	0	A	A	AG	0.357143	0.357143	0.555556	0.651757
9755	1492	11052	33054	F_P18_F9	-1	0	0	0	-1	0	-1	119	0	0	107	0	12	0	0	A	A	AG	0.10084	0.10084	0.11215	0.326925
9756	1492	11052	33054	F_P18_M10	-1	0	0	0	-1	0	-1	78	0	0	66	0	12	0	0	A	A	AG	0.153846	0.153846	0.181818	0.429323
9757	1493	11137	33139	F_G86_F5	-1	0	0	0	-1	0	-1	14	0	0	7	0	7	0	0	A	A	AG	0.5	0.5	1	0.693147
9758	1493	11137	33139	F_P18_F9	-1	0	0	0	-1	0	-1	101	0	0	92	0	9	0	0	A	A	AG	0.0891089	0.0891089	0.0978261	0.300471
9759	1493	11137	33139	F_P18_M10	-1	0	0	0	-1	0	-1	71	0	0	60	0	11	0	0	A	A	AG	0.15493	0.15493	0.183333	0.431165
9760	1494	11152	33154	F_G156_F5	-1	0	0	0	-1	0	-1	41	0	0	0	34	0	0	7	C	C	CT	0.170732	0.170732	0.205882	0.457045
9761	1494	11152	33154	F_G86_F5	-1	0	0	0	-1	0	-1	15	0	0	0	6	0	0	9	C	T	CT	0.6	0.4	0.666667	0.673012
9762	1494	11152	33154	F_P14_F9	-1	0	0	0	-1	0	-1	16	0	0	0	12	0	0	4	C	C	CT	0.25	0.25	0.333333	0.562335
9763	1494	11152	33154	F_P18_F9	-1	0	0	0	-1	0	-1	109	0	0	0	101	0	0	8	C	C	CT	0.0733945	0.0733945	0.0792079	0.262332
9764	1494	11152	33154	F_P18_M10	-1	0	0	0	-1	0	-1	75	0	0	0	67	0	0	8	C	C	CT	0.106667	0.106667	0.119403	0.339489
9774	1497	14080	36082	F_G156_F5	-1	0	0	0	-1	0	-1	24	1	0	6	0	0	0	18	T	T	AT	0.25	0.25	0.333333	0.562335
9775	1497	14080	36082	F_G86_F5	-1	0	0	0	-1	0	-1	11	0	0	7	0	0	0	4	T	A	AT	0.636364	0.363636	0.571429	0.655482
9776	1497	14080	36082	F_G87_F9	-1	0	0	0	-1	0	-1	24	0	1	21	0	0	0	3	T	A	AT	0.875	0.125	0.142857	0.37677
9777	1497	14080	36082	F_P14_F9	-1	0	0	0	-1	0	-1	16	0	0	5	0	0	0	11	T	T	AT	0.3125	0.3125	0.454545	0.621086
9778	1497	14080	36082	F_P18_F9	-1	0	0	0	-1	0	-1	97	0	0	49	0	0	0	48	T	A	AT	0.505155	0.494845	0.979592	0.693094
9779	1497	14080	36082	F_P18_M10	-1	0	0	0	-1	0	-1	51	1	1	25	0	0	0	26	T	T	AT	0.490196	0.490196	0.961538	0.692955
9781	1499	14438	36440	F_G156_F5	-1	0	0	0	-1	0	-1	51	1	1	49	0	2	0	0	G	A	AG	0.960784	0.0392157	0.0408163	0.165443
9782	1499	14438	36440	F_G86_F5	-1	0	0	0	-1	0	-1	12	0	0	12	0	0	0	0	G	A	AA	1	0	0	0
9783	1499	14438	36440	F_G87_F9	-1	0	0	0	-1	0	-1	14	0	0	13	0	1	0	0	G	A	AG	0.928571	0.0714286	0.0769231	0.257319
9784	1499	14438	36440	F_P13_F3	-1	0	0	0	-1	0	-1	30	1	0	28	0	2	0	0	G	A	AG	0.933333	0.0666667	0.0714286	0.24493
9785	1499	14438	36440	F_P14_F9	-1	0	0	0	-1	0	-1	33	1	1	26	0	7	0	0	G	A	AG	0.787879	0.212121	0.269231	0.516754
9786	1499	14438	36440	F_P18_F9	-1	0	0	0	-1	0	-1	122	0	0	114	0	8	0	0	G	A	AG	0.934426	0.0655738	0.0701754	0.242036
9787	1499	14438	36440	F_P18_M10	-1	0	0	0	-1	0	-1	72	0	0	70	0	2	0	0	G	A	AG	0.972222	0.0277778	0.0285714	0.126931
9788	1500	14488	36490	F_G156_F5	-1	0	0	0	-1	0	-1	47	0	1	23	24	0	0	0	A	C	AC	0.510638	0.489362	0.958333	0.692921
9789	1500	14488	36490	F_G86_F5	-1	0	0	0	-1	0	-1	12	0	0	0	12	0	0	0	A	C	CC	1	0	0	0
9790	1500	14488	36490	F_G87_F9	-1	0	0	0	-1	0	-1	21	0	0	2	19	0	0	0	A	C	AC	0.904762	0.0952381	0.105263	0.314492
9791	1500	14488	36490	F_P13_F3	-1	0	0	0	-1	0	-1	34	0	0	19	15	0	0	0	A	A	AC	0.441176	0.441176	0.789474	0.686211
9792	1500	14488	36490	F_P13_M2	-1	0	0	0	-1	0	-1	13	0	0	6	7	0	0	0	A	C	AC	0.538462	0.461538	0.857143	0.690186
9793	1500	14488	36490	F_P14_F9	-1	0	0	0	-1	0	-1	26	1	1	16	10	0	0	0	A	A	AC	0.384615	0.384615	0.625	0.666278
9794	1500	14488	36490	F_P18_F9	-1	0	0	0	-1	0	-1	130	0	0	53	77	0	0	0	A	C	AC	0.592308	0.407692	0.688312	0.676008
9795	1500	14488	36490	F_P18_M10	-1	0	0	0	-1	0	-1	61	0	0	18	43	0	0	0	A	C	AC	0.704918	0.295082	0.418605	0.606639
9796	1501	14490	36492	F_G156_F5	-1	0	0	0	-1	0	-1	47	0	1	0	21	26	0	0	C	G	CG	0.553191	0.446809	0.807692	0.687478
9797	1501	14490	36492	F_G86_F5	-1	0	0	0	-1	0	-1	11	0	0	0	0	11	0	0	C	G	GG	1	0	0	0
9798	1501	14490	36492	F_G87_F9	-1	0	0	0	-1	0	-1	20	0	0	0	0	20	0	0	C	G	GG	1	0	0	0
9799	1501	14490	36492	F_P13_F3	-1	0	0	0	-1	0	-1	33	0	0	0	3	30	0	0	C	G	CG	0.909091	0.0909091	0.1	0.304636
9800	1501	14490	36492	F_P13_M2	-1	0	0	0	-1	0	-1	13	0	0	0	0	13	0	0	C	G	GG	1	0	0	0
9801	1501	14490	36492	F_P14_F9	-1	0	0	0	-1	0	-1	22	1	1	0	0	22	0	0	C	G	GG	1	0	0	0
9802	1501	14490	36492	F_P18_F9	-1	0	0	0	-1	0	-1	129	0	0	0	3	126	0	0	C	G	CG	0.976744	0.0232558	0.0238095	0.110453
9803	1501	14490	36492	F_P18_M10	-1	0	0	0	-1	0	-1	60	0	0	0	7	53	0	0	C	G	CG	0.883333	0.116667	0.132075	0.360231
9804	1502	14539	36541	F_G156_F5	-1	0	0	0	-1	0	-1	47	0	1	0	25	0	0	22	C	C	CT	0.468085	0.468085	0.88	0.691109
9805	1502	14539	36541	F_G86_F5	-1	0	0	0	-1	0	-1	17	0	0	0	0	0	0	17	C	T	TT	1	0	0	0
9806	1502	14539	36541	F_G87_F9	-1	0	0	0	-1	0	-1	19	0	0	0	0	0	0	19	C	T	TT	1	0	0	0
9807	1502	14539	36541	F_P13_F3	-1	0	0	0	-1	0	-1	29	1	0	0	17	0	0	12	C	C	CT	0.413793	0.413793	0.705882	0.678209
9808	1502	14539	36541	F_P14_F9	-1	0	0	0	-1	0	-1	15	0	0	0	9	0	0	6	C	C	CT	0.4	0.4	0.666667	0.673012
9809	1502	14539	36541	F_P18_F9	-1	0	0	0	-1	0	-1	115	0	0	1	50	0	0	64	C	T	CT	0.565217	0.443478	0.78125	0.729544
9810	1502	14539	36541	F_P18_M10	-1	0	0	0	-1	0	-1	51	1	1	0	22	0	0	29	C	T	CT	0.568627	0.431373	0.758621	0.683698
9811	1503	14619	36621	F_G86_F5	-1	0	0	0	-1	0	-1	22	1	1	12	0	0	0	10	A	A	AT	0.454545	0.454545	0.833333	0.689009
9812	1503	14619	36621	F_P13_F3	-1	0	0	0	-1	0	-1	40	0	0	29	0	0	0	11	A	A	AT	0.275	0.275	0.37931	0.588169
9813	1504	14737	36739	F_G86_F5	-1	0	0	0	-1	0	-1	17	0	0	11	6	0	0	0	C	A	AC	0.647059	0.352941	0.545455	0.649248
9814	1504	14737	36739	F_P13_F3	-1	0	0	0	-1	0	-1	30	1	0	5	25	0	0	0	C	C	AC	0.166667	0.166667	0.2	0.450561
9815	1505	14941	36943	F_G156_F5	-1	0	0	0	-1	0	-1	43	0	0	2	0	39	0	2	G	G	AG	0.0930233	0.0930233	0.0512821	0.373956
9816	1505	14941	36943	F_G86_F5	-1	0	0	0	-1	0	-1	11	0	0	1	0	0	0	10	G	T	AT	1	0.0909091	0.1	0.304636
9817	1505	14941	36943	F_N29_F5	-1	0	0	0	-1	0	-1	13	1	1	3	0	7	0	3	G	G	AG	0.461538	0.461538	0.428571	1.0101
9818	1505	14941	36943	F_P13_F3	-1	0	0	0	-1	0	-1	45	0	0	18	0	26	0	1	G	G	AG	0.422222	0.422222	0.692308	0.768058
9819	1505	14941	36943	F_P14_F9	-1	0	0	0	-1	0	-1	15	0	0	4	0	9	0	2	G	G	AG	0.4	0.4	0.444444	0.927617
9820	1505	14941	36943	F_P18_F9	-1	0	0	0	-1	0	-1	125	0	0	34	0	89	0	2	G	G	AG	0.288	0.288	0.382022	0.662144
9821	1505	14941	36943	F_P18_M10	-1	0	0	0	-1	0	-1	80	0	0	15	0	65	0	0	G	G	AG	0.1875	0.1875	0.230769	0.482578
9886	1520	4838	45480	F_G156_F5	-1	0	0	0	-1	0	-1	36	0	0	0	25	0	0	11	C	C	CT	0.305556	0.305556	0.44	0.615498
9887	1520	4838	45480	F_G86_F5	-1	0	0	0	-1	0	-1	10	0	0	0	0	0	0	10	C	T	TT	1	0	0	0
9888	1520	4838	45480	F_P13_F3	-1	0	0	0	-1	0	-1	39	0	0	0	9	0	0	30	C	T	CT	0.769231	0.230769	0.3	0.540204
9889	1520	4838	45480	F_P14_F9	-1	0	0	0	-1	0	-1	13	0	0	0	8	0	0	5	C	C	CT	0.384615	0.384615	0.625	0.666278
9890	1520	4838	45480	F_P18_F9	-1	0	0	0	-1	0	-1	127	0	0	1	80	0	0	46	C	C	CT	0.370079	0.370079	0.575	0.697103
9891	1520	4838	45480	F_P18_M10	-1	0	0	0	-1	0	-1	55	0	0	0	37	0	0	18	C	C	CT	0.327273	0.327273	0.486486	0.63223
9944	1539	13064	53706	F_G156_F5	-1	0	0	0	-1	0	-1	50	1	1	1	49	0	0	0	G	C	AC	1	0.02	0.0204082	0.0980391
9945	1539	13064	53706	F_G86_F5	-1	0	0	0	-1	0	-1	13	0	0	1	12	0	0	0	G	C	AC	1	0.0769231	0.0833333	0.271189
9946	1539	13064	53706	F_G87_F9	-1	0	0	0	-1	0	-1	22	0	0	0	22	0	0	0	G	C	CC	1	0	0	0
9947	1539	13064	53706	F_P13_F3	-1	0	0	0	-1	0	-1	29	0	0	1	28	0	0	0	G	C	AC	1	0.0344828	0.0357143	0.149995
9948	1539	13064	53706	F_P14_F9	-1	0	0	0	-1	0	-1	13	0	0	0	13	0	0	0	G	C	CC	1	0	0	0
9949	1539	13064	53706	F_P18_F9	-1	0	0	0	-1	0	-1	135	0	0	1	134	0	0	0	G	C	AC	1	0.00740741	0.00746269	0.0437153
9950	1539	13064	53706	F_P18_M10	-1	0	0	0	-1	0	-1	76	0	0	0	76	0	0	0	G	C	CC	1	0	0	0
9951	1540	13088	53730	F_G156_F5	-1	0	0	0	-1	0	-1	56	1	1	56	0	0	0	0	G	A	AA	1	0	0	0
9952	1540	13088	53730	F_G86_F5	-1	0	0	0	-1	0	-1	10	0	0	10	0	0	0	0	G	A	AA	1	0	0	0
9953	1540	13088	53730	F_G87_F9	-1	0	0	0	-1	0	-1	24	1	1	23	0	0	0	1	G	A	AT	1	0.0416667	0.0434783	0.173205
9954	1540	13088	53730	F_P13_F3	-1	0	0	0	-1	0	-1	31	0	0	30	1	0	0	0	G	A	AC	1	0.0322581	0.0333333	0.142506
9955	1540	13088	53730	F_P14_F9	-1	0	0	0	-1	0	-1	16	0	0	16	0	0	0	0	G	A	AA	1	0	0	0
9956	1540	13088	53730	F_P18_F9	-1	0	0	0	-1	0	-1	132	0	0	129	1	1	0	1	G	A	AC	0.992424	0.0227273	0.00775194	0.13344
9957	1540	13088	53730	F_P18_M10	-1	0	0	0	-1	0	-1	69	0	0	68	0	1	0	0	G	A	AG	0.985507	0.0144928	0.0147059	0.0757511
9958	1540	13088	53730	F_P9_F1	-1	0	0	0	-1	0	-1	11	1	0	11	0	0	0	0	G	A	AA	1	0	0	0
9959	1541	13090	53732	F_G156_F5	-1	0	0	0	-1	0	-1	58	1	1	58	0	0	0	0	T	A	AA	1	0	0	0
9960	1541	13090	53732	F_G86_F5	-1	0	0	0	-1	0	-1	11	0	0	11	0	0	0	0	T	A	AA	1	0	0	0
9961	1541	13090	53732	F_G87_F9	-1	0	0	0	-1	0	-1	24	1	1	24	0	0	0	0	T	A	AA	1	0	0	0
9962	1541	13090	53732	F_P13_F3	-1	0	0	0	-1	0	-1	31	0	0	31	0	0	0	0	T	A	AA	1	0	0	0
9963	1541	13090	53732	F_P14_F9	-1	0	0	0	-1	0	-1	16	0	0	16	0	0	0	0	T	A	AA	1	0	0	0
9964	1541	13090	53732	F_P18_F9	-1	0	0	0	-1	0	-1	132	0	0	131	0	0	0	1	T	A	AT	0.992424	0.00757576	0.00763359	0.0445379
9965	1541	13090	53732	F_P18_M10	-1	0	0	0	-1	0	-1	70	0	0	69	0	0	0	1	T	A	AT	0.985714	0.0142857	0.0144928	0.074876
9966	1541	13090	53732	F_P9_F1	-1	0	0	0	-1	0	-1	11	1	0	11	0	0	0	0	T	A	AA	1	0	0	0
10113	1579	1626	64264	F_G156_F5	-1	0	0	0	-1	0	-1	36	0	0	1	0	14	0	21	G	T	GT	0.611111	0.416667	0.666667	0.781247
10114	1579	1626	64264	F_G85_F7	-1	0	0	0	-1	0	-1	14	1	1	0	0	9	0	5	G	G	GT	0.357143	0.357143	0.555556	0.651757
10115	1579	1626	64264	F_G86_F5	-1	0	0	0	-1	0	-1	16	0	0	0	0	10	0	6	G	G	GT	0.375	0.375	0.6	0.661563
10116	1579	1626	64264	F_P13_F3	-1	0	0	0	-1	0	-1	29	0	0	0	0	3	0	26	G	T	GT	0.896552	0.103448	0.115385	0.332594
10117	1579	1626	64264	F_P14_F9	-1	0	0	0	-1	0	-1	11	0	0	0	0	6	0	5	G	G	GT	0.454545	0.454545	0.833333	0.689009
10118	1579	1626	64264	F_P18_F9	-1	0	0	0	-1	0	-1	95	0	0	0	0	56	0	39	G	G	GT	0.410526	0.410526	0.696429	0.67705
10119	1579	1626	64264	F_P18_M10	-1	0	0	0	-1	0	-1	42	1	1	0	0	18	0	24	G	T	GT	0.571429	0.428571	0.75	0.682908
10127	1582	2727	65365	F_G156_F5	-1	0	0	0	-1	0	-1	49	1	1	20	0	29	0	0	A	G	AG	0.591837	0.408163	0.689655	0.676183
10128	1582	2727	65365	F_G86_F5	-1	0	0	0	-1	0	-1	17	0	0	1	0	16	0	0	A	G	AG	0.941176	0.0588235	0.0625	0.223718
10129	1582	2727	65365	F_G87_F9	-1	0	0	0	-1	0	-1	12	0	0	0	0	12	0	0	A	G	GG	1	0	0	0
10130	1582	2727	65365	F_N29_F5	-1	0	0	0	-1	0	-1	12	1	0	1	0	11	0	0	A	G	AG	0.916667	0.0833333	0.0909091	0.286836
10131	1582	2727	65365	F_P13_F3	-1	0	0	0	-1	0	-1	37	0	0	11	0	26	0	0	A	G	AG	0.702703	0.297297	0.423077	0.608557
10132	1582	2727	65365	F_P13_M2	-1	0	0	0	-1	0	-1	15	1	1	9	0	6	0	0	A	A	AG	0.4	0.4	0.666667	0.673012
10133	1582	2727	65365	F_P14_F9	-1	0	0	0	-1	0	-1	17	0	0	9	0	8	0	0	A	A	AG	0.470588	0.470588	0.888889	0.691416
10134	1582	2727	65365	F_P18_F9	-1	0	0	0	-1	0	-1	106	0	0	33	0	73	0	0	A	G	AG	0.688679	0.311321	0.452055	0.620153
10135	1582	2727	65365	F_P18_M10	-1	0	0	0	-1	0	-1	57	0	0	19	0	38	0	0	A	G	AG	0.666667	0.333333	0.5	0.636514
10220	1599	8485	71123	F_G86_F5	-1	0	0	0	-1	0	-1	19	0	0	14	0	0	0	5	A	A	AT	0.263158	0.263158	0.357143	0.576334
10221	1600	8550	71188	F_G156_F5	-1	0	0	0	-1	0	-1	32	0	0	0	17	0	0	15	C	C	CT	0.46875	0.46875	0.882353	0.691193
10222	1600	8550	71188	F_G86_F5	-1	0	0	0	-1	0	-1	22	1	1	0	17	0	0	5	C	C	CT	0.227273	0.227273	0.294118	0.53596
10223	1600	8550	71188	F_P18_F9	-1	0	0	0	-1	0	-1	110	0	0	0	103	0	0	7	C	C	CT	0.0636364	0.0636364	0.0679612	0.236858
10224	1600	8550	71188	F_P18_M10	-1	0	0	0	-1	0	-1	85	0	0	1	69	0	0	15	C	C	CT	0.188235	0.188235	0.217391	0.527662
10266	1607	11456	74094	F_G156_F5	-1	0	0	0	-1	0	-1	44	0	0	9	35	0	0	0	C	C	AC	0.204545	0.204545	0.257143	0.50664
10267	1607	11456	74094	F_G86_F5	-1	0	0	0	-1	0	-1	15	0	0	9	6	0	0	0	C	A	AC	0.6	0.4	0.666667	0.673012
10268	1607	11456	74094	F_G87_F9	-1	0	0	0	-1	0	-1	14	0	0	9	5	0	0	0	C	A	AC	0.642857	0.357143	0.555556	0.651757
10269	1607	11456	74094	F_P13_F3	-1	0	0	0	-1	0	-1	44	0	0	6	38	0	0	0	C	C	AC	0.136364	0.136364	0.157895	0.398307
10270	1607	11456	74094	F_P13_M2	-1	0	0	0	-1	0	-1	10	0	0	4	6	0	0	0	C	C	AC	0.4	0.4	0.666667	0.673012
10271	1607	11456	74094	F_P18_F9	-1	0	0	0	-1	0	-1	105	0	0	50	55	0	0	0	C	C	AC	0.47619	0.47619	0.909091	0.692013
10272	1607	11456	74094	F_P18_M10	-1	0	0	0	-1	0	-1	64	0	0	24	40	0	0	0	C	C	AC	0.375	0.375	0.6	0.661563
10273	1608	11469	74107	F_G156_F5	-1	0	0	0	-1	0	-1	44	0	0	14	0	30	0	0	G	G	AG	0.318182	0.318182	0.466667	0.625491
10274	1608	11469	74107	F_G85_F7	-1	0	0	0	-1	0	-1	10	0	0	10	0	0	0	0	G	A	AA	1	0	0	0
10275	1608	11469	74107	F_G86_F5	-1	0	0	0	-1	0	-1	14	0	0	12	0	2	0	0	G	A	AG	0.857143	0.142857	0.166667	0.410116
10276	1608	11469	74107	F_G87_F9	-1	0	0	0	-1	0	-1	16	0	0	14	0	2	0	0	G	A	AG	0.875	0.125	0.142857	0.37677
10277	1608	11469	74107	F_P13_F3	-1	0	0	0	-1	0	-1	44	0	0	9	0	35	0	0	G	G	AG	0.204545	0.204545	0.257143	0.50664
10278	1608	11469	74107	F_P18_F9	-1	0	0	0	-1	0	-1	110	0	0	54	0	56	0	0	G	G	AG	0.490909	0.490909	0.964286	0.692982
10279	1608	11469	74107	F_P18_M10	-1	0	0	0	-1	0	-1	66	0	0	31	0	35	0	0	G	G	AG	0.469697	0.469697	0.885714	0.69131
10321	1622	21339	83977	F_G86_F5	-1	0	0	0	-1	0	-1	16	0	0	4	12	0	0	0	A	C	AC	0.75	0.25	0.333333	0.562335
10704	1667	14482	98522	F_G156_F5	-1	0	0	0	-1	0	-1	31	0	0	14	0	17	0	0	A	G	AG	0.548387	0.451613	0.823529	0.688457
10705	1667	14482	98522	F_G86_F5	-1	0	0	0	-1	0	-1	18	0	0	1	0	17	0	0	A	G	AG	0.944444	0.0555556	0.0588235	0.214559
10706	1667	14482	98522	F_P13_F3	-1	0	0	0	-1	0	-1	47	0	0	29	0	7	0	11	A	A	AT	0.382979	0.382979	0.37931	0.921428
10707	1667	14482	98522	F_P13_F5	-1	0	0	0	-1	0	-1	12	0	1	0	0	0	0	12	A	T	TT	1	0	0	0
10708	1667	14482	98522	F_P13_M2	-1	0	0	0	-1	0	-1	21	0	1	3	0	12	0	6	A	G	GT	0.857143	0.428571	0.5	0.9557
10709	1667	14482	98522	F_P17_F5	-1	0	0	0	-1	0	-1	28	0	1	0	0	0	0	28	A	T	TT	1	0	0	0
10710	1667	14482	98522	F_P18_F9	-1	0	0	0	-1	0	-1	118	0	0	80	0	21	0	17	A	A	AG	0.322034	0.322034	0.2625	0.849823
10711	1667	14482	98522	F_P18_M10	-1	0	0	0	-1	0	-1	82	0	0	45	0	21	0	16	A	A	AG	0.45122	0.45122	0.466667	0.997009
10712	1667	14482	98522	F_P9_F1	-1	0	0	0	-1	0	-1	22	0	1	5	0	5	0	12	A	T	AT	0.772727	0.454545	0.416667	1.00408
11029	1695	19717	103757	F_G156_F5	-1	0	0	0	-1	0	-1	31	0	0	30	0	0	0	1	T	A	AT	0.967742	0.0322581	0.0333333	0.142506
11030	1695	19717	103757	F_G86_F5	-1	0	0	0	-1	0	-1	12	0	0	12	0	0	0	0	T	A	AA	1	0	0	0
11031	1695	19717	103757	F_G87_F9	-1	0	0	0	-1	0	-1	18	0	0	18	0	0	0	0	T	A	AA	1	0	0	0
11032	1695	19717	103757	F_N21_F3	-1	0	0	0	-1	0	-1	16	1	1	16	0	0	0	0	T	A	AA	1	0	0	0
11033	1695	19717	103757	F_N28_F7	-1	0	0	0	-1	0	-1	16	1	1	16	0	0	0	0	T	A	AA	1	0	0	0
11034	1695	19717	103757	F_N29_F5	-1	0	0	0	-1	0	-1	12	0	0	11	0	0	0	1	T	A	AT	0.916667	0.0833333	0.0909091	0.286836
11035	1695	19717	103757	F_P10_F9	-1	0	0	0	-1	0	-1	46	1	1	46	0	0	0	0	T	A	AA	1	0	0	0
11036	1695	19717	103757	F_P12_F7	-1	0	0	0	-1	0	-1	14	1	1	14	0	0	0	0	T	A	AA	1	0	0	0
11037	1695	19717	103757	F_P13_F3	-1	0	0	0	-1	0	-1	57	0	1	57	0	0	0	0	T	A	AA	1	0	0	0
11038	1695	19717	103757	F_P13_F5	-1	0	0	0	-1	0	-1	29	0	1	29	0	0	0	0	T	A	AA	1	0	0	0
11039	1695	19717	103757	F_P13_M2	-1	0	0	0	-1	0	-1	50	1	1	50	0	0	0	0	T	A	AA	1	0	0	0
11040	1695	19717	103757	F_P14_F9	-1	0	0	0	-1	0	-1	19	0	0	18	0	0	0	1	T	A	AT	0.947368	0.0526316	0.0555556	0.206192
11041	1695	19717	103757	F_P16_F7	-1	0	0	0	-1	0	-1	16	1	1	16	0	0	0	0	T	A	AA	1	0	0	0
11042	1695	19717	103757	F_P17_F3	-1	0	0	0	-1	0	-1	16	0	1	16	0	0	0	0	T	A	AA	1	0	0	0
11043	1695	19717	103757	F_P17_F5	-1	0	0	0	-1	0	-1	90	0	1	90	0	0	0	0	T	A	AA	1	0	0	0
11044	1695	19717	103757	F_P18_F9	-1	0	0	0	-1	0	-1	143	0	1	143	0	0	0	0	T	A	AA	1	0	0	0
11045	1695	19717	103757	F_P18_M10	-1	0	0	0	-1	0	-1	93	0	0	92	0	0	0	1	T	A	AT	0.989247	0.0107527	0.0108696	0.0594323
11046	1695	19717	103757	F_P9_F1	-1	0	0	0	-1	0	-1	27	0	1	27	0	0	0	0	T	A	AA	1	0	0	0
11047	1696	19724	103764	F_G156_F5	-1	0	0	0	-1	0	-1	34	0	0	1	31	0	0	2	T	C	CT	0.941176	0.0882353	0.0645161	0.354599
11048	1696	19724	103764	F_G86_F5	-1	0	0	0	-1	0	-1	15	0	0	2	10	0	0	3	T	C	CT	0.8	0.333333	0.3	0.860851
11049	1696	19724	103764	F_G87_F9	-1	0	0	0	-1	0	-1	20	0	0	0	18	0	0	2	T	C	CT	0.9	0.1	0.111111	0.325083
11050	1696	19724	103764	F_N21_F3	-1	0	0	0	-1	0	-1	15	1	1	0	6	0	0	9	T	T	CT	0.4	0.4	0.666667	0.673012
11051	1696	19724	103764	F_N28_F7	-1	0	0	0	-1	0	-1	16	1	1	0	13	0	0	3	T	C	CT	0.8125	0.1875	0.230769	0.482578
11052	1696	19724	103764	F_N29_F5	-1	0	0	0	-1	0	-1	12	0	0	0	11	0	0	1	T	C	CT	0.916667	0.0833333	0.0909091	0.286836
11053	1696	19724	103764	F_P13_F3	-1	0	0	0	-1	0	-1	60	0	1	0	51	0	0	9	T	C	CT	0.85	0.15	0.176471	0.422709
11054	1696	19724	103764	F_P13_F5	-1	0	0	0	-1	0	-1	29	0	1	0	25	0	0	4	T	C	CT	0.862069	0.137931	0.16	0.40119
11055	1696	19724	103764	F_P13_M2	-1	0	0	0	-1	0	-1	50	1	1	0	35	0	0	15	T	C	CT	0.7	0.3	0.428571	0.610864
11056	1696	19724	103764	F_P14_F9	-1	0	0	0	-1	0	-1	21	0	1	0	12	0	0	9	T	C	CT	0.571429	0.428571	0.75	0.682908
11057	1696	19724	103764	F_P17_F3	-1	0	0	0	-1	0	-1	16	0	1	0	11	0	0	5	T	C	CT	0.6875	0.3125	0.454545	0.621086
11058	1696	19724	103764	F_P17_F5	-1	0	0	0	-1	0	-1	90	0	1	0	89	0	0	1	T	C	CT	0.988889	0.0111111	0.011236	0.061047
11059	1696	19724	103764	F_P18_F9	-1	0	0	0	-1	0	-1	147	0	1	2	129	0	0	16	T	C	CT	0.891156	0.122449	0.124031	0.41449
11060	1696	19724	103764	F_P18_M10	-1	0	0	0	-1	0	-1	99	0	1	0	87	0	0	12	T	C	CT	0.878788	0.121212	0.137931	0.369333
11061	1696	19724	103764	F_P9_F1	-1	0	0	0	-1	0	-1	27	0	1	0	25	0	0	2	T	C	CT	0.925926	0.0740741	0.08	0.264052
11062	1697	19732	103772	F_G156_F5	-1	0	0	0	-1	0	-1	35	0	0	21	0	12	0	2	C	A	AG	1	0.4	0.571429	0.837058
11063	1697	19732	103772	F_G86_F5	-1	0	0	0	-1	0	-1	15	0	0	9	1	5	0	0	C	A	AG	0.933333	0.4	0.555556	0.853236
11064	1697	19732	103772	F_G87_F9	-1	0	0	0	-1	0	-1	19	0	0	16	0	2	0	1	C	A	AG	1	0.157895	0.125	0.536665
11065	1697	19732	103772	F_N21_F3	-1	0	0	0	-1	0	-1	11	1	1	11	0	0	0	0	C	A	AA	1	0	0	0
11066	1697	19732	103772	F_N29_F5	-1	0	0	0	-1	0	-1	12	0	0	8	0	4	0	0	C	A	AG	1	0.333333	0.5	0.636514
11067	1697	19732	103772	F_P10_F9	-1	0	0	0	-1	0	-1	46	1	1	44	0	0	0	2	C	A	AT	1	0.0434783	0.0454545	0.178845
11068	1697	19732	103772	F_P12_F7	-1	0	0	0	-1	0	-1	14	1	1	14	0	0	0	0	C	A	AA	1	0	0	0
11069	1697	19732	103772	F_P13_F3	-1	0	0	0	-1	0	-1	51	0	0	38	0	13	0	0	C	A	AG	1	0.254902	0.342105	0.567657
11070	1697	19732	103772	F_P13_M2	-1	0	0	0	-1	0	-1	27	0	1	22	1	3	0	1	C	A	AG	0.962963	0.185185	0.136364	0.655142
11071	1697	19732	103772	F_P14_F9	-1	0	0	0	-1	0	-1	19	0	0	14	0	5	0	0	C	A	AG	1	0.263158	0.357143	0.576334
11072	1697	19732	103772	F_P16_F7	-1	0	0	0	-1	0	-1	13	1	1	13	0	0	0	0	C	A	AA	1	0	0	0
11073	1697	19732	103772	F_P18_F9	-1	0	0	0	-1	0	-1	125	0	0	100	1	24	0	0	C	A	AG	0.992	0.2	0.24	0.533991
11074	1697	19732	103772	F_P18_M10	-1	0	0	0	-1	0	-1	76	0	0	65	0	11	0	0	C	A	AG	1	0.144737	0.169231	0.41347
11075	1698	19737	103777	F_G156_F5	-1	0	0	0	-1	0	-1	41	0	0	1	40	0	0	0	A	C	AC	0.97561	0.0243902	0.025	0.114665
11077	1698	19737	103777	F_G87_F9	-1	0	0	0	-1	0	-1	20	0	0	0	19	1	0	0	A	C	CG	1	0.05	0.0526316	0.198515
11078	1698	19737	103777	F_N21_F3	-1	0	0	0	-1	0	-1	15	1	1	0	15	0	0	0	A	C	CC	1	0	0	0
11080	1698	19737	103777	F_N29_F5	-1	0	0	0	-1	0	-1	12	0	0	0	12	0	0	0	A	C	CC	1	0	0	0
11081	1698	19737	103777	F_N69_F5	-1	0	0	0	-1	0	-1	10	1	1	0	10	0	0	0	A	C	CC	1	0	0	0
11082	1698	19737	103777	F_P10_F9	-1	0	0	0	-1	0	-1	47	1	1	0	47	0	0	0	A	C	CC	1	0	0	0
11083	1698	19737	103777	F_P12_F7	-1	0	0	0	-1	0	-1	15	1	1	0	15	0	0	0	A	C	CC	1	0	0	0
11084	1698	19737	103777	F_P13_F3	-1	0	0	0	-1	0	-1	58	0	1	0	58	0	0	0	A	C	CC	1	0	0	0
11085	1698	19737	103777	F_P13_F5	-1	0	0	0	-1	0	-1	29	0	1	0	29	0	0	0	A	C	CC	1	0	0	0
11086	1698	19737	103777	F_P13_M2	-1	0	0	0	-1	0	-1	50	1	1	0	50	0	0	0	A	C	CC	1	0	0	0
11087	1698	19737	103777	F_P14_F9	-1	0	0	0	-1	0	-1	21	0	1	0	21	0	0	0	A	C	CC	1	0	0	0
11088	1698	19737	103777	F_P16_F7	-1	0	0	0	-1	0	-1	16	1	1	0	16	0	0	0	A	C	CC	1	0	0	0
11089	1698	19737	103777	F_P17_F3	-1	0	0	0	-1	0	-1	16	0	1	0	16	0	0	0	A	C	CC	1	0	0	0
11090	1698	19737	103777	F_P17_F5	-1	0	0	0	-1	0	-1	87	0	1	0	87	0	0	0	A	C	CC	1	0	0	0
11091	1698	19737	103777	F_P18_F9	-1	0	0	0	-1	0	-1	148	0	1	0	148	0	0	0	A	C	CC	1	0	0	0
11092	1698	19737	103777	F_P18_M10	-1	0	0	0	-1	0	-1	99	0	1	1	98	0	0	0	A	C	AC	0.989899	0.010101	0.0102041	0.0564652
11093	1698	19737	103777	F_P9_F1	-1	0	0	0	-1	0	-1	25	0	1	0	25	0	0	0	A	C	CC	1	0	0	0
11100	1704	494	105717	F_G86_F5	-1	0	0	0	-1	0	-1	15	0	0	14	1	0	0	0	C	A	AC	0.933333	0.0666667	0.0714286	0.24493
11101	1704	494	105717	F_P18_F9	-1	0	0	0	-1	0	-1	85	0	0	3	79	0	0	3	C	C	AC	0.0705882	0.0705882	0.0379747	0.304086
11103	1706	2074	107297	F_G156_F5	-1	0	0	0	-1	0	-1	37	0	0	25	0	12	0	0	G	A	AG	0.675676	0.324324	0.48	0.630086
11104	1706	2074	107297	F_G86_F5	-1	0	0	0	-1	0	-1	19	0	0	19	0	0	0	0	G	A	AA	1	0	0	0
11105	1706	2074	107297	F_N29_F5	-1	0	0	0	-1	0	-1	14	1	1	14	0	0	0	0	G	A	AA	1	0	0	0
11106	1706	2074	107297	F_P13_F3	-1	0	0	0	-1	0	-1	40	0	0	40	0	0	0	0	G	A	AA	1	0	0	0
11107	1706	2074	107297	F_P14_F9	-1	0	0	0	-1	0	-1	19	0	0	7	0	12	0	0	G	G	AG	0.368421	0.368421	0.583333	0.65811
11108	1706	2074	107297	F_P18_F9	-1	0	0	0	-1	0	-1	132	0	0	80	0	52	0	0	G	A	AG	0.606061	0.393939	0.65	0.670478
11109	1706	2074	107297	F_P18_M10	-1	0	0	0	-1	0	-1	86	0	0	58	0	28	0	0	G	A	AG	0.674419	0.325581	0.482759	0.631005
11111	1708	3748	108971	F_G156_F5	-1	0	0	0	-1	0	-1	30	0	0	10	20	0	0	0	C	C	AC	0.333333	0.333333	0.5	0.636514
11112	1708	3748	108971	F_G86_F5	-1	0	0	0	-1	0	-1	21	1	1	0	9	0	0	12	C	T	CT	0.571429	0.428571	0.75	0.682908
11113	1708	3748	108971	F_G87_F9	-1	0	0	0	-1	0	-1	16	0	0	13	3	0	0	0	C	A	AC	0.8125	0.1875	0.230769	0.482578
11114	1708	3748	108971	F_N29_F5	-1	0	0	0	-1	0	-1	11	0	0	1	7	0	0	3	C	C	CT	0.363636	0.363636	0.428571	0.859967
11115	1708	3748	108971	F_P13_F3	-1	0	0	0	-1	0	-1	42	0	0	18	24	0	0	0	C	C	AC	0.428571	0.428571	0.75	0.682908
11116	1708	3748	108971	F_P14_F9	-1	0	0	0	-1	0	-1	19	0	0	10	9	0	0	0	C	A	AC	0.526316	0.473684	0.9	0.691761
11117	1708	3748	108971	F_P18_F9	-1	0	0	0	-1	0	-1	117	0	0	55	62	0	0	0	C	C	AC	0.470085	0.470085	0.887097	0.691356
11118	1708	3748	108971	F_P18_M10	-1	0	0	0	-1	0	-1	77	0	0	24	52	0	0	1	C	C	AC	0.324675	0.324675	0.461538	0.684871
11119	1709	4021	109244	F_G156_F5	-1	0	0	0	-1	0	-1	29	0	0	0	7	0	0	22	T	T	CT	0.241379	0.241379	0.318182	0.552665
11120	1709	4021	109244	F_G86_F5	-1	0	0	0	-1	0	-1	24	1	1	0	4	0	0	20	T	T	CT	0.166667	0.166667	0.2	0.450561
11121	1709	4021	109244	F_G87_F9	-1	0	0	0	-1	0	-1	20	0	0	1	19	0	0	0	T	C	AC	1	0.05	0.0526316	0.198515
11122	1709	4021	109244	F_N29_F5	-1	0	0	0	-1	0	-1	11	0	0	0	5	0	0	6	T	T	CT	0.454545	0.454545	0.833333	0.689009
11123	1709	4021	109244	F_P13_F3	-1	0	0	0	-1	0	-1	51	0	0	0	32	1	0	18	T	C	CT	0.647059	0.372549	0.5625	0.737115
11124	1709	4021	109244	F_P13_M2	-1	0	0	0	-1	0	-1	10	0	0	0	7	0	0	3	T	C	CT	0.7	0.3	0.428571	0.610864
11125	1709	4021	109244	F_P14_F9	-1	0	0	0	-1	0	-1	19	0	0	1	14	0	0	4	T	C	CT	0.789474	0.263158	0.285714	0.708019
11126	1709	4021	109244	F_P18_F9	-1	0	0	0	-1	0	-1	148	1	1	1	98	0	0	49	T	C	CT	0.668919	0.337838	0.5	0.672712
11127	1709	4021	109244	F_P18_M10	-1	0	0	0	-1	0	-1	66	0	0	0	31	0	0	35	T	T	CT	0.469697	0.469697	0.885714	0.69131
11181	1718	6935	112158	F_G156_F5	-1	0	0	0	-1	0	-1	12	1	1	7	0	0	0	5	T	A	AT	0.583333	0.416667	0.714286	0.679193
11182	1718	6935	112158	F_G86_F5	-1	0	0	0	-1	0	-1	15	0	0	15	0	0	0	0	T	A	AA	1	0	0	0
11183	1718	6935	112158	F_P18_F9	-1	0	0	0	-1	0	-1	53	1	1	8	0	0	0	45	T	T	AT	0.150943	0.150943	0.177778	0.424342
11184	1718	6935	112158	F_P18_M10	-1	0	0	0	-1	0	-1	48	1	1	10	0	0	0	38	T	T	AT	0.208333	0.208333	0.263158	0.51174
11185	1719	6967	112190	F_G156_F5	-1	0	0	0	-1	0	-1	11	1	1	0	5	0	0	6	C	T	CT	0.545455	0.454545	0.833333	0.689009
11186	1719	6967	112190	F_G86_F5	-1	0	0	0	-1	0	-1	12	0	0	0	0	0	0	12	C	T	TT	1	0	0	0
11187	1719	6967	112190	F_P18_F9	-1	0	0	0	-1	0	-1	44	1	1	0	37	0	0	7	C	C	CT	0.159091	0.159091	0.189189	0.438159
11188	1719	6967	112190	F_P18_M10	-1	0	0	0	-1	0	-1	45	1	1	0	37	1	0	7	C	C	CT	0.177778	0.177778	0.189189	0.534988
11190	1721	8531	113754	F_G156_F5	-1	0	0	0	-1	0	-1	37	0	0	23	14	0	0	0	C	A	AC	0.621622	0.378378	0.608696	0.663265
11191	1721	8531	113754	F_G86_F5	-1	0	0	0	-1	0	-1	18	0	0	17	1	0	0	0	C	A	AC	0.944444	0.0555556	0.0588235	0.214559
11192	1721	8531	113754	F_G87_F9	-1	0	0	0	-1	0	-1	15	0	0	14	1	0	0	0	C	A	AC	0.933333	0.0666667	0.0714286	0.24493
11193	1721	8531	113754	F_P13_F3	-1	0	0	0	-1	0	-1	39	0	0	21	18	0	0	0	C	A	AC	0.538462	0.461538	0.857143	0.690186
11194	1721	8531	113754	F_P13_M2	-1	0	0	0	-1	0	-1	16	1	1	4	12	0	0	0	C	C	AC	0.25	0.25	0.333333	0.562335
11195	1721	8531	113754	F_P14_F9	-1	0	0	0	-1	0	-1	23	1	1	11	12	0	0	0	C	C	AC	0.478261	0.478261	0.916667	0.692202
11196	1721	8531	113754	F_P18_F9	-1	0	0	0	-1	0	-1	107	0	0	47	60	0	0	0	C	C	AC	0.439252	0.439252	0.783333	0.685748
11197	1721	8531	113754	F_P18_M10	-1	0	0	0	-1	0	-1	80	0	0	50	30	0	0	0	C	A	AC	0.625	0.375	0.6	0.661563
11198	1722	8591	113814	F_G86_F5	-1	0	0	0	-1	0	-1	18	0	0	13	0	4	0	1	A	A	AG	0.277778	0.277778	0.307692	0.729843
11248	1735	4567	4567	F_G86_F5	-1	0	0	0	-1	0	-1	12	0	0	6	6	0	0	0	A	A	AC	0.5	0.5	1	0.693147
11249	1735	4567	4567	F_P13_F3	-1	0	0	0	-1	0	-1	36	0	0	30	6	0	0	0	A	A	AC	0.166667	0.166667	0.2	0.450561
11250	1736	4570	4570	F_G156_F5	-1	0	0	0	-1	0	-1	27	0	0	20	0	7	0	0	G	A	AG	0.740741	0.259259	0.35	0.572281
11251	1736	4570	4570	F_G86_F5	-1	0	0	0	-1	0	-1	10	0	0	5	0	5	0	0	G	A	AG	0.5	0.5	1	0.693147
11252	1736	4570	4570	F_G87_F9	-1	0	0	0	-1	0	-1	16	0	0	13	0	3	0	0	G	A	AG	0.8125	0.1875	0.230769	0.482578
11253	1736	4570	4570	F_N29_F5	-1	0	0	0	-1	0	-1	13	1	1	6	0	7	0	0	G	G	AG	0.461538	0.461538	0.857143	0.690186
11254	1736	4570	4570	F_P13_F3	-1	0	0	0	-1	0	-1	35	0	0	25	0	10	0	0	G	A	AG	0.714286	0.285714	0.4	0.59827
11255	1736	4570	4570	F_P14_F9	-1	0	0	0	-1	0	-1	10	0	0	7	0	3	0	0	G	A	AG	0.7	0.3	0.428571	0.610864
11256	1736	4570	4570	F_P18_F9	-1	0	0	0	-1	0	-1	100	0	0	81	0	19	0	0	G	A	AG	0.81	0.19	0.234568	0.486223
11257	1736	4570	4570	F_P18_M10	-1	0	0	0	-1	0	-1	75	0	0	62	0	13	0	0	G	A	AG	0.826667	0.173333	0.209677	0.461132
11307	1749	8595	8595	F_G86_F5	-1	0	0	0	-1	0	-1	20	0	0	15	0	5	0	0	A	A	AG	0.25	0.25	0.333333	0.562335
11308	1750	8598	8598	F_G86_F5	-1	0	0	0	-1	0	-1	21	0	0	16	0	5	0	0	A	A	AG	0.238095	0.238095	0.3125	0.548874
11309	1750	8598	8598	F_P13_F3	-1	0	0	0	-1	0	-1	52	0	0	47	0	5	0	0	A	A	AG	0.0961538	0.0961538	0.106383	0.316549
11310	1750	8598	8598	F_P18_F9	-1	0	0	0	-1	0	-1	105	0	0	99	0	6	0	0	A	A	AG	0.0571429	0.0571429	0.0606061	0.219033
11311	1750	8598	8598	F_P18_M10	-1	0	0	0	-1	0	-1	82	0	0	76	0	5	0	1	A	A	AG	0.0731707	0.0731707	0.0657895	0.294732
11312	1751	8600	8600	F_G86_F5	-1	0	0	0	-1	0	-1	20	0	0	16	0	0	0	4	A	A	AT	0.2	0.2	0.25	0.500402
11313	1751	8600	8600	F_P13_F3	-1	0	0	0	-1	0	-1	52	0	0	47	0	2	0	3	A	A	AT	0.0961538	0.0961538	0.0638298	0.381262
11314	1751	8600	8600	F_P18_M10	-1	0	0	0	-1	0	-1	82	0	0	74	1	4	0	3	A	A	AG	0.097561	0.097561	0.0540541	0.414746
11315	1752	8601	8601	F_G86_F5	-1	0	0	0	-1	0	-1	20	0	0	16	0	4	0	0	A	A	AG	0.2	0.2	0.25	0.500402
11316	1752	8601	8601	F_P13_F3	-1	0	0	0	-1	0	-1	52	0	0	47	0	3	0	2	A	A	AG	0.0961538	0.0961538	0.0638298	0.381262
11317	1752	8601	8601	F_P18_M10	-1	0	0	0	-1	0	-1	82	0	0	77	0	2	0	3	A	A	AT	0.0609756	0.0609756	0.038961	0.270681
11318	1753	8602	8602	F_G86_F5	-1	0	0	0	-1	0	-1	20	0	0	16	0	0	0	4	A	A	AT	0.2	0.2	0.25	0.500402
11319	1753	8602	8602	F_P13_F3	-1	0	0	0	-1	0	-1	52	0	0	47	1	1	0	3	A	A	AT	0.0961538	0.0961538	0.0638298	0.407921
11320	1753	8602	8602	F_P18_M10	-1	0	0	0	-1	0	-1	82	0	0	76	1	2	0	3	A	A	AT	0.0731707	0.0731707	0.0394737	0.33577
11653	1809	6735	6735	F_G156_F5	-1	0	0	0	-1	0	-1	38	0	0	16	0	22	0	0	A	G	AG	0.578947	0.421053	0.727273	0.680629
11654	1809	6735	6735	F_G86_F5	-1	0	0	0	-1	0	-1	10	0	0	6	0	4	0	0	A	A	AG	0.4	0.4	0.666667	0.673012
11655	1809	6735	6735	F_P13_F3	-1	0	0	0	-1	0	-1	22	1	1	15	0	7	0	0	A	A	AG	0.318182	0.318182	0.466667	0.625491
11656	1809	6735	6735	F_P18_F9	-1	0	0	0	-1	0	-1	82	0	0	60	0	21	0	1	A	A	AG	0.268293	0.268293	0.35	0.631163
11657	1809	6735	6735	F_P18_M10	-1	0	0	0	-1	0	-1	66	0	0	48	0	18	0	0	A	A	AG	0.272727	0.272727	0.375	0.585953
11667	1813	3853	3853	F_G156_F5	-1	0	0	0	-1	0	-1	44	0	0	28	16	0	0	0	C	A	AC	0.636364	0.363636	0.571429	0.655482
11668	1813	3853	3853	F_G85_F7	-1	0	0	0	-1	0	-1	15	1	1	10	5	0	0	0	C	A	AC	0.666667	0.333333	0.5	0.636514
11669	1813	3853	3853	F_G86_F5	-1	0	0	0	-1	0	-1	18	0	0	18	0	0	0	0	C	A	AA	1	0	0	0
11670	1813	3853	3853	F_G87_F9	-1	0	0	0	-1	0	-1	20	0	0	4	16	0	0	0	C	C	AC	0.2	0.2	0.25	0.500402
11671	1813	3853	3853	F_P13_F3	-1	0	0	0	-1	0	-1	47	0	0	29	18	0	0	0	C	A	AC	0.617021	0.382979	0.62069	0.665504
11672	1813	3853	3853	F_P14_F9	-1	0	0	0	-1	0	-1	19	0	0	7	12	0	0	0	C	C	AC	0.368421	0.368421	0.583333	0.65811
11673	1813	3853	3853	F_P18_F9	-1	0	0	0	-1	0	-1	131	0	0	55	76	0	0	0	C	C	AC	0.419847	0.419847	0.723684	0.680243
11674	1813	3853	3853	F_P18_M10	-1	0	0	0	-1	0	-1	64	0	0	33	31	0	0	0	C	A	AC	0.515625	0.484375	0.939394	0.692659
11675	1814	3922	3922	F_G86_F5	-1	0	0	0	-1	0	-1	14	0	0	11	0	3	0	0	G	A	AG	0.785714	0.214286	0.272727	0.51958
11676	1814	3922	3922	F_P13_F3	-1	0	0	0	-1	0	-1	50	0	0	5	0	45	0	0	G	G	AG	0.1	0.1	0.111111	0.325083
11677	1814	3922	3922	F_P18_F9	-1	0	0	0	-1	0	-1	139	0	0	9	0	130	0	0	G	G	AG	0.0647482	0.0647482	0.0692308	0.239837
11774	1840	15025	15025	F_G86_F5	-1	0	0	0	-1	0	-1	16	0	0	11	5	0	0	0	A	A	AC	0.3125	0.3125	0.454545	0.621086
11775	1841	15130	15130	F_G156_F5	-1	0	0	0	-1	0	-1	18	1	1	11	0	7	0	0	A	A	AG	0.388889	0.388889	0.636364	0.668248
11776	1841	15130	15130	F_G86_F5	-1	0	0	0	-1	0	-1	13	0	0	0	0	13	0	0	A	G	GG	1	0	0	0
11777	1841	15130	15130	F_G87_F9	-1	0	0	0	-1	0	-1	19	0	0	15	0	4	0	0	A	A	AG	0.210526	0.210526	0.266667	0.514653
11778	1841	15130	15130	F_N29_F5	-1	0	0	0	-1	0	-1	10	0	0	4	0	6	0	0	A	G	AG	0.6	0.4	0.666667	0.673012
11779	1841	15130	15130	F_P18_F9	-1	0	0	0	-1	0	-1	85	1	1	77	0	8	0	0	A	A	AG	0.0941176	0.0941176	0.103896	0.311962
11780	1841	15130	15130	F_P18_M10	-1	0	0	0	-1	0	-1	55	1	1	51	0	4	0	0	A	A	AG	0.0727273	0.0727273	0.0784314	0.260637
11781	1842	15582	15582	F_G86_F5	-1	0	0	0	-1	0	-1	22	1	1	19	0	3	0	0	G	A	AG	0.863636	0.136364	0.157895	0.398307
11782	1842	15582	15582	F_P18_F9	-1	0	0	0	-1	0	-1	103	0	0	8	0	95	0	0	G	G	AG	0.0776699	0.0776699	0.0842105	0.273041
11783	1842	15582	15582	F_P18_M10	-1	0	0	0	-1	0	-1	67	0	0	5	0	60	0	2	G	G	AG	0.104478	0.104478	0.0833333	0.397317
11784	1843	15706	15706	F_G86_F5	-1	0	0	0	-1	0	-1	15	0	0	10	4	0	0	1	A	A	AC	0.333333	0.333333	0.4	0.803315
11785	1844	15707	15707	F_G86_F5	-1	0	0	0	-1	0	-1	15	0	0	0	11	0	0	4	C	C	CT	0.266667	0.266667	0.363636	0.579915
11786	1845	15708	15708	F_G86_F5	-1	0	0	0	-1	0	-1	14	0	0	6	2	0	0	6	A	A	AT	0.571429	0.571429	1	1.00424
11787	1845	15708	15708	F_P18_M10	-1	0	0	0	-1	0	-1	61	1	1	57	0	0	0	4	A	A	AT	0.0655738	0.0655738	0.0701754	0.242036
11788	1846	15709	15709	F_G86_F5	-1	0	0	0	-1	0	-1	14	0	0	1	6	0	0	7	T	T	CT	0.5	0.5	0.857143	0.898205
11789	1846	15709	15709	F_P18_F9	-1	0	0	0	-1	0	-1	102	0	0	0	5	1	0	96	T	T	CT	0.0588235	0.0588235	0.0520833	0.250222
11790	1846	15709	15709	F_P18_M10	-1	0	0	0	-1	0	-1	61	1	1	0	4	0	0	57	T	T	CT	0.0655738	0.0655738	0.0701754	0.242036
11791	1847	15711	15711	F_G86_F5	-1	0	0	0	-1	0	-1	13	0	0	7	0	0	0	6	A	A	AT	0.461538	0.461538	0.857143	0.690186
11792	1847	15711	15711	F_P18_F9	-1	0	0	0	-1	0	-1	104	0	0	98	0	0	0	6	A	A	AT	0.0576923	0.0576923	0.0612245	0.22057
11793	1847	15711	15711	F_P18_M10	-1	0	0	0	-1	0	-1	62	0	0	58	0	0	0	4	A	A	AT	0.0645161	0.0645161	0.0689655	0.239217
11794	1848	15738	15738	F_G156_F5	-1	0	0	0	-1	0	-1	35	0	0	30	5	0	0	0	A	A	AC	0.142857	0.142857	0.166667	0.410116
11795	1848	15738	15738	F_G86_F5	-1	0	0	0	-1	0	-1	12	0	0	2	10	0	0	0	A	C	AC	0.833333	0.166667	0.2	0.450561
11796	1848	15738	15738	F_P18_F9	-1	0	0	0	-1	0	-1	93	0	0	75	18	0	0	0	A	A	AC	0.193548	0.193548	0.24	0.491327
11797	1848	15738	15738	F_P18_M10	-1	0	0	0	-1	0	-1	62	0	0	49	13	0	0	0	A	A	AC	0.209677	0.209677	0.265306	0.513529
11798	1849	15789	15789	F_G156_F5	-1	0	0	0	-1	0	-1	43	0	0	6	37	0	0	0	C	C	AC	0.139535	0.139535	0.162162	0.404118
11799	1849	15789	15789	F_G86_F5	-1	0	0	0	-1	0	-1	15	0	0	5	10	0	0	0	C	C	AC	0.333333	0.333333	0.5	0.636514
11800	1849	15789	15789	F_P13_F3	-1	0	0	0	-1	0	-1	45	0	0	19	26	0	0	0	C	C	AC	0.422222	0.422222	0.730769	0.680999
11801	1849	15789	15789	F_P14_F9	-1	0	0	0	-1	0	-1	16	0	0	10	6	0	0	0	C	A	AC	0.625	0.375	0.6	0.661563
11802	1849	15789	15789	F_P18_F9	-1	0	0	0	-1	0	-1	83	1	1	31	52	0	0	0	C	C	AC	0.373494	0.373494	0.596154	0.660789
11803	1849	15789	15789	F_P18_M10	-1	0	0	0	-1	0	-1	60	1	1	19	41	0	0	0	C	C	AC	0.316667	0.316667	0.463415	0.624331
11833	1855	516	516	F_G156_F5	-1	0	0	0	-1	0	-1	48	0	0	15	33	0	0	0	C	C	AC	0.3125	0.3125	0.454545	0.621086
11834	1855	516	516	F_G86_F5	-1	0	0	0	-1	0	-1	13	0	0	8	5	0	0	0	C	A	AC	0.615385	0.384615	0.625	0.666278
11835	1855	516	516	F_P13_F3	-1	0	0	0	-1	0	-1	37	0	0	12	25	0	0	0	C	C	AC	0.324324	0.324324	0.48	0.630086
11836	1855	516	516	F_P13_M2	-1	0	0	0	-1	0	-1	13	0	0	7	6	0	0	0	C	A	AC	0.538462	0.461538	0.857143	0.690186
11837	1855	516	516	F_P14_F9	-1	0	0	0	-1	0	-1	15	0	0	5	10	0	0	0	C	C	AC	0.333333	0.333333	0.5	0.636514
11838	1855	516	516	F_P18_F9	-1	0	0	0	-1	0	-1	109	0	0	46	63	0	0	0	C	C	AC	0.422018	0.422018	0.730159	0.680935
11839	1855	516	516	F_P18_M10	-1	0	0	0	-1	0	-1	64	0	0	28	36	0	0	0	C	C	AC	0.4375	0.4375	0.777778	0.685314
11877	1864	580	580	F_G86_F5	-1	0	0	0	-1	0	-1	10	0	0	0	0	0	0	10	C	T	TT	1	0	0	0
11878	1864	580	580	F_P13_F3	-1	0	0	0	-1	0	-1	31	0	0	0	9	1	0	21	C	T	CT	0.709677	0.322581	0.428571	0.733665
11879	1864	580	580	F_P18_F9	-1	0	0	0	-1	0	-1	53	1	1	0	3	0	0	50	C	T	CT	0.943396	0.0566038	0.06	0.217519
11880	1864	580	580	F_P18_M10	-1	0	0	0	-1	0	-1	52	0	1	0	8	0	0	44	C	T	CT	0.846154	0.153846	0.181818	0.429323
11881	1865	858	858	F_G86_F5	-1	0	0	0	-1	0	-1	12	0	0	5	7	0	0	0	C	C	AC	0.416667	0.416667	0.714286	0.679193
11882	1865	858	858	F_P13_F3	-1	0	0	0	-1	0	-1	44	0	0	20	24	0	0	0	C	C	AC	0.454545	0.454545	0.833333	0.689009
11883	1865	858	858	F_P18_F9	-1	0	0	0	-1	0	-1	65	1	1	40	25	0	0	0	C	A	AC	0.615385	0.384615	0.625	0.666278
11884	1865	858	858	F_P18_M10	-1	0	0	0	-1	0	-1	22	1	1	18	4	0	0	0	C	A	AC	0.818182	0.181818	0.222222	0.474139
11885	1866	901	901	F_G86_F5	-1	0	0	0	-1	0	-1	10	0	0	5	0	0	0	5	T	A	AT	0.5	0.5	1	0.693147
11886	1866	901	901	F_P13_F3	-1	0	0	0	-1	0	-1	44	0	0	22	0	0	0	22	T	A	AT	0.5	0.5	1	0.693147
11887	1866	901	901	F_P18_F9	-1	0	0	0	-1	0	-1	65	1	1	41	0	0	0	24	T	A	AT	0.630769	0.369231	0.585366	0.658545
11888	1866	901	901	F_P18_M10	-1	0	0	0	-1	0	-1	21	1	1	19	0	0	0	2	T	A	AT	0.904762	0.0952381	0.105263	0.314492
11889	1867	1328	1328	F_G86_F5	-1	0	0	0	-1	0	-1	17	0	0	0	0	9	0	8	G	G	GT	0.470588	0.470588	0.888889	0.691416
11890	1867	1328	1328	F_P13_F3	-1	0	0	0	-1	0	-1	47	0	0	0	0	34	0	13	G	G	GT	0.276596	0.276596	0.382353	0.589709
11891	1867	1328	1328	F_P18_F9	-1	0	0	0	-1	0	-1	52	1	1	0	0	29	0	23	G	G	GT	0.442308	0.442308	0.793103	0.686476
11892	1867	1328	1328	F_P18_M10	-1	0	0	0	-1	0	-1	28	1	1	0	0	9	0	19	G	T	GT	0.678571	0.321429	0.473684	0.627942
11903	1870	2904	2904	F_G156_F5	-1	0	0	0	-1	0	-1	22	0	0	0	15	0	0	7	C	C	CT	0.318182	0.318182	0.466667	0.625491
11904	1870	2904	2904	F_G86_F5	-1	0	0	0	-1	0	-1	12	0	0	0	6	2	0	4	C	C	CT	0.5	0.5	0.666667	1.0114
11905	1870	2904	2904	F_P13_F3	-1	0	0	0	-1	0	-1	34	0	0	0	19	0	0	15	C	C	CT	0.441176	0.441176	0.789474	0.686211
11906	1870	2904	2904	F_P18_F9	-1	0	0	0	-1	0	-1	75	0	1	0	11	1	0	63	C	T	CT	0.853333	0.16	0.174603	0.485564
11907	1870	2904	2904	F_P18_M10	-1	0	0	0	-1	0	-1	28	1	1	0	8	0	0	20	C	T	CT	0.714286	0.285714	0.4	0.59827
11932	1876	5007	5007	F_G156_F5	-1	0	0	0	-1	0	-1	36	0	0	0	5	0	0	31	T	T	CT	0.138889	0.138889	0.16129	0.402941
11933	1876	5007	5007	F_G86_F5	-1	0	0	0	-1	0	-1	13	0	0	0	5	0	0	8	T	T	CT	0.384615	0.384615	0.625	0.666278
11934	1876	5007	5007	F_P13_F3	-1	0	0	0	-1	0	-1	43	0	0	0	17	0	0	26	T	T	CT	0.395349	0.395349	0.653846	0.671081
11935	1876	5007	5007	F_P18_F9	-1	0	0	0	-1	0	-1	97	0	0	0	15	0	0	82	T	T	CT	0.154639	0.154639	0.182927	0.430673
11936	1876	5007	5007	F_P18_M10	-1	0	0	0	-1	0	-1	81	0	0	0	22	0	0	59	T	T	CT	0.271605	0.271605	0.372881	0.584849
11937	1876	5007	5007	F_P9_F1	-1	0	0	0	-1	0	-1	13	1	1	0	6	0	0	7	T	T	CT	0.461538	0.461538	0.857143	0.690186
12051	1900	15872	15872	F_G86_F5	-1	0	0	0	-1	0	-1	17	0	0	0	10	0	0	7	T	C	CT	0.588235	0.411765	0.7	0.677494
12052	1900	15872	15872	F_P13_M2	-1	0	0	0	-1	0	-1	11	1	1	0	4	0	0	7	T	T	CT	0.363636	0.363636	0.571429	0.655482
12053	1900	15872	15872	F_P18_F9	-1	0	0	0	-1	0	-1	92	0	0	2	7	0	0	83	T	T	CT	0.0978261	0.0978261	0.0843373	0.372099
12114	1912	19760	19760	F_G156_F5	-1	0	0	0	-1	0	-1	24	0	0	18	6	0	0	0	A	A	AC	0.25	0.25	0.333333	0.562335
12115	1912	19760	19760	F_G86_F5	-1	0	0	0	-1	0	-1	11	0	0	7	4	0	0	0	A	A	AC	0.363636	0.363636	0.571429	0.655482
12116	1912	19760	19760	F_P13_F3	-1	0	0	0	-1	0	-1	43	0	0	20	23	0	0	0	A	C	AC	0.534884	0.465116	0.869565	0.690711
12117	1912	19760	19760	F_P14_F9	-1	0	0	0	-1	0	-1	13	0	0	7	6	0	0	0	A	A	AC	0.461538	0.461538	0.857143	0.690186
12118	1912	19760	19760	F_P18_F9	-1	0	0	0	-1	0	-1	88	0	0	62	26	0	0	0	A	A	AC	0.295455	0.295455	0.419355	0.606964
12119	1912	19760	19760	F_P18_M10	-1	0	0	0	-1	0	-1	63	0	0	44	19	0	0	0	A	A	AC	0.301587	0.301587	0.431818	0.612203
12120	1913	19761	19761	F_G156_F5	-1	0	0	0	-1	0	-1	24	0	0	12	0	12	0	0	G	A	AG	0.5	0.5	1	0.693147
12121	1913	19761	19761	F_G86_F5	-1	0	0	0	-1	0	-1	11	0	0	4	0	6	0	1	G	G	AG	0.454545	0.454545	0.666667	0.916465
12122	1913	19761	19761	F_P18_F9	-1	0	0	0	-1	0	-1	87	0	0	5	0	82	0	0	G	G	AG	0.0574713	0.0574713	0.0609756	0.219952
12123	1913	19761	19761	F_P18_M10	-1	0	0	0	-1	0	-1	63	0	0	8	1	52	0	2	G	G	AG	0.174603	0.174603	0.153846	0.59573
12124	1914	19766	19766	F_G156_F5	-1	0	0	0	-1	0	-1	25	0	0	0	1	0	0	24	C	T	CT	0.96	0.04	0.0416667	0.167944
12125	1914	19766	19766	F_G85_F7	-1	0	0	0	-1	0	-1	10	0	0	0	3	0	0	7	C	T	CT	0.7	0.3	0.428571	0.610864
12126	1914	19766	19766	F_G86_F5	-1	0	0	0	-1	0	-1	13	0	0	0	1	0	0	12	C	T	CT	0.923077	0.0769231	0.0833333	0.271189
12127	1914	19766	19766	F_N29_F5	-1	0	0	0	-1	0	-1	10	0	0	0	0	0	0	10	C	T	TT	1	0	0	0
12128	1914	19766	19766	F_P13_F3	-1	0	0	0	-1	0	-1	48	0	0	0	14	0	0	34	C	T	CT	0.708333	0.291667	0.411765	0.603637
12129	1914	19766	19766	F_P13_M2	-1	0	0	0	-1	0	-1	11	1	1	0	1	0	0	10	C	T	CT	0.909091	0.0909091	0.1	0.304636
12130	1914	19766	19766	F_P14_F9	-1	0	0	0	-1	0	-1	15	0	0	0	1	0	0	14	C	T	CT	0.933333	0.0666667	0.0714286	0.24493
12131	1914	19766	19766	F_P18_F9	-1	0	0	0	-1	0	-1	98	0	0	0	18	0	0	80	C	T	CT	0.816327	0.183673	0.225	0.476918
12132	1914	19766	19766	F_P18_M10	-1	0	0	0	-1	0	-1	69	0	0	1	4	0	0	64	C	T	CT	0.942029	0.0724638	0.0625	0.296227
12232	1933	4436	25111	F_G86_F5	-1	0	0	0	-1	0	-1	14	0	0	5	0	0	0	9	A	T	AT	0.642857	0.357143	0.555556	0.651757
12233	1934	5099	25774	F_G86_F5	-1	0	0	0	-1	0	-1	15	0	0	5	0	10	0	0	A	G	AG	0.666667	0.333333	0.5	0.636514
12243	1937	6130	26805	F_G156_F5	-1	0	0	0	-1	0	-1	37	0	0	0	15	0	0	22	T	T	CT	0.405405	0.405405	0.681818	0.675143
12244	1937	6130	26805	F_G86_F5	-1	0	0	0	-1	0	-1	22	1	1	0	19	0	0	3	T	C	CT	0.863636	0.136364	0.157895	0.398307
12245	1937	6130	26805	F_P13_F3	-1	0	0	0	-1	0	-1	32	0	0	0	23	0	0	9	T	C	CT	0.71875	0.28125	0.391304	0.59413
12246	1937	6130	26805	F_P18_F9	-1	0	0	0	-1	0	-1	123	0	0	0	46	0	0	77	T	T	CT	0.373984	0.373984	0.597403	0.661042
12247	1937	6130	26805	F_P18_M10	-1	0	0	0	-1	0	-1	69	0	0	0	27	0	0	42	T	T	CT	0.391304	0.391304	0.642857	0.669328
12266	1941	7056	27731	F_G86_F5	-1	0	0	0	-1	0	-1	18	0	0	12	6	0	0	0	C	A	AC	0.666667	0.333333	0.5	0.636514
12267	1941	7056	27731	F_P18_F9	-1	0	0	0	-1	0	-1	92	0	0	5	87	0	0	0	C	C	AC	0.0543478	0.0543478	0.0574713	0.211123
12282	1944	8033	28708	F_G156_F5	-1	0	0	0	-1	0	-1	43	0	0	0	0	15	0	28	G	T	GT	0.651163	0.348837	0.535714	0.646724
12283	1944	8033	28708	F_G85_F7	-1	0	0	0	-1	0	-1	13	1	1	0	0	0	0	13	G	T	TT	1	0	0	0
12284	1944	8033	28708	F_G86_F5	-1	0	0	0	-1	0	-1	15	0	0	0	0	1	0	14	G	T	GT	0.933333	0.0666667	0.0714286	0.24493
12285	1944	8033	28708	F_G87_F9	-1	0	0	0	-1	0	-1	24	1	1	0	0	0	0	24	G	T	TT	1	0	0	0
12286	1944	8033	28708	F_N33_F5	-1	0	0	0	-1	0	-1	11	1	1	0	0	2	0	9	G	T	GT	0.818182	0.181818	0.222222	0.474139
12287	1944	8033	28708	F_P13_F3	-1	0	0	0	-1	0	-1	37	0	0	0	0	0	0	37	G	T	TT	1	0	0	0
12288	1944	8033	28708	F_P13_M2	-1	0	0	0	-1	0	-1	11	0	1	0	0	0	0	11	G	T	TT	1	0	0	0
12289	1944	8033	28708	F_P14_F9	-1	0	0	0	-1	0	-1	16	0	0	0	0	3	0	13	G	T	GT	0.8125	0.1875	0.230769	0.482578
12290	1944	8033	28708	F_P18_F9	-1	0	0	0	-1	0	-1	116	0	0	0	0	15	0	101	G	T	GT	0.87069	0.12931	0.148515	0.385074
12291	1944	8033	28708	F_P18_M10	-1	0	0	0	-1	0	-1	89	0	0	0	0	6	0	83	G	T	GT	0.932584	0.0674157	0.0722892	0.246902
12325	1949	11103	31778	F_G156_F5	-1	0	0	0	-1	0	-1	31	0	0	0	0	0	0	31	G	T	TT	1	0	0	0
12326	1949	11103	31778	F_G85_F7	-1	0	0	0	-1	0	-1	11	0	0	0	0	0	0	11	G	T	TT	1	0	0	0
12327	1949	11103	31778	F_G86_F5	-1	0	0	0	-1	0	-1	12	0	0	0	0	0	0	12	G	T	TT	1	0	0	0
12328	1949	11103	31778	F_G87_F9	-1	0	0	0	-1	0	-1	13	0	0	0	0	0	0	13	G	T	TT	1	0	0	0
12329	1949	11103	31778	F_P13_F3	-1	0	0	0	-1	0	-1	41	0	0	0	0	0	0	41	G	T	TT	1	0	0	0
12330	1949	11103	31778	F_P14_F9	-1	0	0	0	-1	0	-1	13	0	0	0	0	0	0	13	G	T	TT	1	0	0	0
12331	1949	11103	31778	F_P18_F9	-1	0	0	0	-1	0	-1	92	0	0	0	0	0	0	92	G	T	TT	1	0	0	0
12332	1949	11103	31778	F_P18_M10	-1	0	0	0	-1	0	-1	79	0	0	0	0	0	0	79	G	T	TT	1	0	0	0
[truncated: 280,972+ more rows]
