# Supplementary material for: Novel complete methanogenic pathways in longitudinal genomic study of monogastric age-associated archaea
Source: Anim Microbiome. 2023 Jul 17;5:35. doi: 10.1186/s42523-023-00256-6 (PMC10353118; doi:10.1186/s42523-023-00256-6)
Supplement: Supplementary file 7 — Additional file 7: Table S7. Detection results from metagenome mapping to archaea-MAGs. [file 42523_2023_256_MOESM7_ESM.xlsx]

## Sheet: China_swine
	CNS0178931	CNS0178932	CNS0178933	CNS0178934	CNS0178935	CNS0178936	CNS0178937	CNS0178938	CNS0178939	CNS0178940	CNS0178941	CNS0178942	CNS0178951	CNS0178952	CNS0178953	CNS0178967
Ar-1	0.0191377	0.00706514	0.0544799	0.00836378	0.00032604	0.0095933	0.0286979	0.00018351	0.0106558	0.00039088	0.914268	0.91561	0.667341	0.854547	0.890792	0.945348
Ar-2	0.106747	0.00989985	0.0174438	0.033045	0.00044474	0.394112	0.00498652	0.00075586	0.0844228	0.00037486	0.724649	0.579843	0.756006	0.815621	0.865059	0.876861
Ar-3	0.0516596	0.0211875	0.0137936	0.0348947	0.00042581	0.202168	0.00392704	0.00093699	0.0807855	0.00032795	0.867799	0.790976	0.944309	0.94614	0.972616	0.966217
Ar-4	0.195778	0.11555	0.161585	0.344786	0.0378994	0.0402375	0.0469526	0.016389	0.694027	0.00646532	0.0344749	0.0312284	0.51481	0.81223	0.634414	0.0970074
Ar-5	0.994254	0.994323	0.995399	0.994574	0.986517	0.993575	0.652466	0.282288	0.992593	0.97156	0.0683378	0.0739449	0.0544051	0.467999	0.168422	0.0620892
Ar-6	0.0795934	0.270775	0.0599917	0.261607	0.039886	0.234175	0.0900478	0.110881	0.182995	0.0523612	0.160762	0.181857	0.138686	0.118223	0.0182907	0.143345
Ar-7	0.967468	0.420255	0.811565	0.97606	0.041918	0.958007	0.0001096	0.00043171	0.964062	0.00029824	0.980383	0.976196	0.964167	0.980716	0.96639	0.984655
Ar-8	0.0944399	0.998053	0.0829776	0.99547	0.0557005	0.995953	0.721324	0.880733	0.619291	0.0513671	0.983325	0.993523	0.96376	0.886966	0.0934541	0.932936

## Sheet: Mexico_and_paleo_human
	SRR12557712	SRR12557719	SRR12557720	SRR12557702	SRR12557703	SRR12557732	SRR12557713	SRR12557714	SRR12557721	SRR12557725	SRR12557726	SRR12557729	SRR12557730	SRR12557731	SRR12557715	SRR12557718	SRR12557724	SRR12557708	SRR12557727	SRR12557717	SRR12557710	SRR12557716	SRR12557723	SRR12557728	SRR12557709	SRR12557707	SRR12557711	SRR12557706	SRR12557722	SRR12557733	SRR12557734	SRR12557704	SRR12557705
Ar-1	9.7872e-05	2.2021e-05	0.0001358	0.0001933	0.0004704	0.00033338	0.0001462	7.7074e-05	0.00012112	0.00024285	0.00022327	0.00021226	0.00022449	0.00031258	0.0001517	0.00017066	0.00024223	0.00031747	0.00024957	0.00456879	0.00013824	0.00032175	0.00022205	0.00011683	0.00049976	0.00151824	0.0134923	0.0131185	0.0108877	0.00732573	0.0237903	0.00464954	0.00276366
Ar-2	4.5323e-05	8.4037e-05	0.00017846	0.00013975	0.00026911	0.0002422	6.5152e-05	0.00010339	5.9015e-05	0.00013503	0.00010623	5.0989e-05	0.00026627	0.00035362	0.00013739	7.8844e-05	6.3264e-05	0.00016099	0.00014447	0.0125253	5.9487e-05	0.00013078	8.923e-05	1.6996e-05	0.00049478	0.00189933	0.0343103	0.0380282	0.0172545	0.020667	0.0672599	0.0131348	0.0058826
Ar-3	0.00020614	6.2466e-05	0.00044872	0.00023633	0.00077666	0.00035814	0.00038729	0.00020093	0.00026444	0.00021967	0.00021239	0.00022904	0.00034669	0.00062883	0.00012389	0.00012806	0.00022384	0.00075584	0.00081102	0.0258652	9.7864e-05	0.00046225	0.00051222	0.00038729	0.00065173	0.00399472	0.066666	0.0747762	0.0358015	0.0411517	0.123882	0.0269438	0.011221
Ar-4	7.5627e-05	6.5386e-05	0.00018119	0.00014338	0.00060423	0.00030251	1.8907e-05	3.9389e-05	0.00021664	0.0001095	4.963e-05	0.00014889	0.00018198	0.00045613	2.9148e-05	0.00013235	9.6109e-05	0.00014574	0.00017489	0.00819686	0.00012841	0.00035923	0.00011029	1.4968e-05	0.00057666	0.00145897	0.0165741	0.0180748	0.0118128	0.00961487	0.0320257	0.00799677	0.00397593
Ar-5	0.0224234	0.00150443	0.00046282	0.00086296	0.00298066	0.0108852	0.0744224	0.00085565	0.00129966	0.00045237	0.0013822	0.00151279	0.00547446	0.00134772	0.528598	0.543626	0.544327	0.977809	0.958661	0.708282	0.78327	0.8661	0.286544	0.725461	0.481731	0.678017	0.356285	0.774535	0.90626	0.970987	0.975731	0.0255921	0.0564559
Ar-6	0.00037227	4.349e-05	0	3.7691e-05	4.291e-05	0.00035024	0.00102288	0	4.349e-05	2.3195e-05	2.4354e-05	0	0.00016816	1.7396e-05	0.0122653	0.0115039	0.0126434	0.0394894	0.0329027	0.0211709	0.0183579	0.0365402	0.00614947	0.015247	0.0105466	0.0237472	0.00758927	0.0279454	0.0436221	0.0430097	0.0600033	0.00049231	0.00125541
Ar-7	0	0	9.6929e-05	0.00011557	0.00127499	0.00028706	0	2.5351e-05	7.6052e-05	7.7543e-05	5.5175e-05	0	6.2631e-05	9.3946e-05	0	3.1315e-05	0	0.00020131	6.1885e-05	0.00363185	3.6535e-05	0.00016552	9.3946e-05	6.5613e-05	0.00011035	0.00565468	0.691255	0.00587464	0.926449	0.737431	0.0176865	0.0033612	0.00192665
Ar-8	0.00050741	0	3.3695e-05	4.2945e-05	0.00011232	0.00027947	0.00200518	0	3.1052e-05	0.00013148	0	0.00015724	0.00014733	1.9821e-05	0.0148106	0.0123813	0.0141156	0.0500748	0.0383251	0.0250651	0.021142	0.0411766	0.00707727	0.0188593	0.0135348	0.0274687	0.00892521	0.0347944	0.0554131	0.0535837	0.0741574	0.00102274	0.00183341

## Sheet: Swedish_human
	ERR525758	ERR526074	ERR526086	ERR525698	ERR525707	ERR525752	ERR525814	ERR525894	ERR525902	ERR525906	ERR525910	ERR525930	ERR525954	ERR526066	ERR526072	ERR526078	ERR526082	ERR525691	ERR525696	ERR525705	ERR525711	ERR525715	ERR525719	ERR525724	ERR525728	ERR525732	ERR525736	ERR525740	ERR525745	ERR525749	ERR525756	ERR525762	ERR525766	ERR525770	ERR525774	ERR525778	ERR525782	ERR525786	ERR525790	ERR525794	ERR525798	ERR525803	ERR525808	ERR525812	ERR525818	ERR525822	ERR525826	ERR525830	ERR525834
Ar-1	6.117e-05	0	0	0	0	0	0	0	0	0	0	0	0	0	0	0	0	0	0	0	0	0	0	0	0	0	0	0	0	0	0	0	0	0	0	0	0	0	0	0	0	0	0	0	0	0	0	0	0
Ar-2	0	0	0	0	0	0	0	0	0	0	0	0	0	0	0	0	0	0	0	0	0	0	0	0	0	0	0	0	0	0	0	4.7212e-05	0	0	0	0	0	0	0	0	0	0	0	0	0	0	0	0	0
Ar-3	0	0	0	0	0	0	0	0	0	0	0	0	0	0	0	0	0	0	0	0	0	0	0	0	0	0	0	0	0	0	0	0	0	0	0	0	0	0	0	0	0	0	0	0	0	0	0	0	0
Ar-4	7.87781e-05	0	0	0	0	0	0	0	0	0	0	0	0	0	0	0	0	0	0	0	0	0	0	0	0	0	0	0	0	0	0	7.799e-05	0	0	0	0	0	0	0	0	0	0	0	0	0	0	7.8778e-05	0	0
Ar-5	0	0	0	0	0	0.00208949	0	0.00146264	0.00020895	0.00251365	0	0	0	0	0.00020895	0	0	0	0	0.0014616	0	0	0	0	0	0	0	0	0.00125369	0	0	0	0	0.00802155	0.00062685	0	0	0	0	0	0	0	0.00052133	0	0	0	0	0	0.00020895
Ar-6	0	0	0	0	0	5.7986e-05	0	0.00011539	0	5.7986e-05	0	0	0	0	0	0	0	0	0	0	0	0	0	0	0	0	0	0	5.7986e-05	0	0	0	0	0.00017396	0	0	0	0	0	0	0	0	0	0	0	0	0	0	0
Ar-7	0	0	0	0	0	0	0	0	0	0	0	0	0	0	0	0	0	0	0	0	0	0	0	0	0	0	0	0	0	0	0	0	0	0	0	0	0	0	0	0	0	0	0	0	0	0	0	0	0
Ar-8	0	0	0	0	0	6.5408e-05	0	0	6.6069e-05	6.6069e-05	0	0	0	0	0	6.6069e-05	0	0	0	0	0	0	0	0	0	0	0	0	0.00026824	0	0	0	0	0	0	0	0	0	0	0	0	0	7.664e-05	0	0	0	0	0	0
[truncated: 351 more columns]

## Sheet: Mice
	SRR7968713	SRR7968688	SRR7968807	SRR7968830	SRR7968690	SRR7968811	SRR7968669	SRR7968826	SRR7968805	SRR7968684	SRR7968671	SRR7968663	SRR7968665	SRR7968667	SRR7968682	SRR7968686	SRR7968715	SRR7968717	SRR7968719	SRR7968756	SRR7968774	SRR7968776	SRR7968778	SRR7968780	SRR7968782	SRR7968809	SRR7968813	SRR7968824	SRR7968828	SRR7968832	SRR7968662	SRR7968664	SRR7968666	SRR7968668	SRR7968670	SRR7968683	SRR7968685	SRR7968687	SRR7968689	SRR7968691	SRR7968712	SRR7968714	SRR7968716	SRR7968718	SRR7968777	SRR7968779	SRR7968781	SRR7968783	SRR7968804
Ar-1	5.93e-05	0	0	0	0	0	3.12e-05	2.2e-05	0	0	0	0	0	0	0	0	0	0	0	0	0	0	0	0	0	0	0	0	0	0	0	0	0	0	0	0	0	0	0	0	0	0	0	0	0	0	0	0	0
Ar-2	4.82e-05	2.31e-05	0	0	0	0	0	0	2.93e-05	2.69e-05	2.08e-05	0	0	0	0	0	0	0	0	0	0	0	0	0	0	0	0	0	0	0	0	0	0	0	0	0	0	0	0	0	0	0	0	0	0	0	0	0	0
Ar-3	4.79e-05	5.1e-05	0	0	0	0	0	0	0	0	0	0	0	0	0	0	0	0	0	0	0	0	0	0	0	0	0	0	0	0	0	0	0	0	0	0	0	0	0	0	0	0	0	0	0	0	0	0	0
Ar-4	4.33e-05	0	4.96e-05	0	0	3.94e-05	0	0	0	0	0	0	0	0	0	0	0	0	0	0	0	0	0	0	0	0	0	0	0	0	0	0	0	0	0	0	0	0	0	0	0	0	0	0	0	0	0	0	0
Ar-5	0	0	0.000278947	5.43e-05	5.22e-05	0	0	0	0	0	0	0	0	0	0	0	0	0	0	0	0	0	0	0	0	0	0	0	0	0	0	0	0	0	0	0	0	0	0	0	0	0	0	0	0	0	0	0	0
Ar-6	0	0	0	0	0	0	0	0	0	0	0	0	0	0	0	0	0	0	0	0	0	0	0	0	0	0	0	0	0	0	0	0	0	0	0	0	0	0	0	0	0	0	0	0	0	0	0	0	0
Ar-7	4.79e-05	5.1e-05	0	0	0	0	0	0	0	0	0	0	0	0	0	0	0	0	0	0	0	0	0	0	0	0	0	0	0	0	0	0	0	0	0	0	0	0	0	0	0	0	0	0	0	0	0	0	0
Ar-8	4.79e-05	5.1e-05	0	0	0	0	0	0	0	0	0	0	0	0	0	0	0	0	0	0	0	0	0	0	0	0	0	0	0	0	0	0	0	0	0	0	0	0	0	0	0	0	0	0	0	0	0	0	0
[truncated: 11 more columns]

## Sheet: Chicken
	SRR14687527	SRR14687525	SRR14687565	SRR14687566	SRR14687513	SRR14687524	SRR14687520	SRR14687531	SRR14687523	SRR14687514	SRR14687519	SRR14687518	SRR14687526	SRR14687516	SRR14687529	SRR14687771	SRR14687764	SRR14687769	SRR14687765	SRR14687766	SRR14687775	SRR14687774	SRR14687770	SRR14687781	SRR14687782	SRR14687776	SRR14687778	SRR14687779	SRR14687783	SRR14687768	SRR14687777	SRR14687772	SRR14687780	SRR14687785	SRR14687988	SRR14687973	SRR14687984	SRR14687987	SRR14687977	SRR14687975	SRR14687974	SRR14687971	SRR14687981	SRR14687979	SRR14687980	SRR14687985	SRR14687986	SRR14687969	SRR14687976
Ar-1	0	0	0	0	0	0	0	0	0	0	0	0	0	0	0	0	0	0	0	0	0	0	0	0	0	0	0	0	0	0	0	0	0	0	0	0	0	0	0	0	0	0	0	0	0	0	0	0	0
Ar-2	2.31e-05	0	1.56e-05	1.94e-05	2.22e-05	3.12e-05	2.12e-05	2.17e-05	1.94e-05	3.07e-05	1.98e-05	2.12e-05	1.61e-05	1.89e-05	2.17e-05	1.7e-05	2.97e-05	2.83e-05	2.08e-05	2.55e-05	2.41e-05	2.22e-05	2.83e-05	1.89e-05	2.46e-05	2.27e-05	2.08e-05	2.36e-05	2.22e-05	2.22e-05	2.17e-05	2.08e-05	2.64e-05	2.79e-05	3.12e-05	0	2.17e-05	0	2.6e-05	2.5e-05	1.79e-05	1.98e-05	2.46e-05	2.12e-05	2.5e-05	5.05e-05	1.94e-05	2.12e-05	1.51e-05
Ar-3	0	5.83e-05	3.44e-05	4.48e-05	0.000224878	0.000181152	0.000175947	0.000163453	8.54e-05	9.47e-05	0.000109316	0.000155124	0.000131179	0.000142631	0.000152001	3.75e-05	0.00027381	0.000228002	0.00015096	0.000139508	0.00014159	0.000117645	0.000115563	0.000121809	0.000195728	0.000164494	0.000173864	0.000157207	0.000162412	0.00018844	0.00017907	0.000206139	0.000196769	0.00019781	3.12e-05	5.52e-05	5.31e-05	0.000156166	0.000117645	0.000131179	0.000130138	0.000133261	0.000171782	0.000166577	0.000159289	0.000235289	4.27e-05	5.83e-05	8.33e-05
Ar-4	0	4.33e-05	2.6e-05	3.55e-05	6.93e-05	8.27e-05	7.01e-05	7.33e-05	3.39e-05	4.73e-05	4.25e-05	4.33e-05	3.86e-05	6.77e-05	7.09e-05	2.84e-05	7.01e-05	8.11e-05	4.25e-05	3.94e-05	4.65e-05	4.25e-05	6.7e-05	7.09e-05	4.33e-05	4.57e-05	3.86e-05	7.96e-05	8.19e-05	7.33e-05	7.17e-05	7.09e-05	8.51e-05	7.64e-05	6.93e-05	4.41e-05	0.000210338	0	3.86e-05	4.18e-05	7.48e-05	6.85e-05	4.33e-05	4.49e-05	4.41e-05	6.77e-05	3.23e-05	4.49e-05	6.3e-05
Ar-5	0	0	0	0	0	0	0	0	0	0	0	5.01e-05	0	0	0	0	0	3.66e-05	0	0	0	0	0	0	0	0	0	0	0	0	0	0	0	0	0	0	0	0	0	0	0	0	0	0	0	0	0	0	0
Ar-6	0	0	0	0	0	0	0	0	0	0	0	0	0	0	0	0	0	0	0	0	0	0	0	0	0	0	0	0	0	0	0	0	0	0	0.000144966	9.51e-05	0.000106115	0	0	0	0	0	0	0	0	0	0	0	0
Ar-7	0	0	0	0	0	0	0	0	0	0	0	0	0	0	0	0	0	0	0	0	0	0	0	0	0	0	0	0	0	0	0	0	0	0	0	0	0	0	0	0	0	0	0	0	0	0	0	0	0
Ar-8	0	0	0	0	0	0	0	0	0	0	0	0	0	0	0	0	0	0	0	0	0	0	0	0	0	0	0	0	0	0	0	0	0	0	0.000165172	0.000108353	0.000120906	0.000248418	0	0	0	0	0	0	0	0	0	0	0
[truncated: 22 more columns]

## Sheet: Cattle
	SRR10098296	SRR10098297	SRR10098298	SRR10098299	SRR10098300	SRR10098301	SRR10098302	SRR10098303	SRR10098304	SRR10098305	SRR10098306	SRR10098307	SRR10098308	SRR10098309	SRR10098310	SRR10098311	SRR10098312	SRR10098313	SRR10098314	SRR10098315	SRR10098316	SRR10098317	SRR10098318	SRR10098319	SRR10098320	SRR10098321	SRR10098322	SRR10098323	SRR10098324	SRR10098325	SRR10098326	SRR10098327	SRR10098328	SRR10098329
Ar-1	0.00591943	0.00194154	0.00541722	0.00104907	0.0025355	0.0264836	0.00594084	5.08e-05	6.48e-05	0.00394975	0.00975601	0.000205531	9.18e-05	9.24e-05	9.24e-05	0.000681434	0.0026138	0.000107048	0.0148857	1.59e-05	0.000139468	0.000642897	0.00825796	2.87e-05	0.00380111	0.00187242	0.018296	0.00333132	0.00673054	0.0187168	0.0473786	0.00425315	0.00750985	0.0125698
Ar-2	0.00669559	0.00379253	0.00251781	0.00250176	0.00238892	0.0108054	0.276742	1.42e-05	0.000179877	0.0101161	0.00640146	0.00012039	0.00616492	8.92e-05	7.13e-05	0.0194626	0.0400772	0	0.743673	0	7.41e-05	0.00166044	0.0124653	8.4e-05	0.209398	0.00112931	0.00379583	0.000441431	0.00433971	0.00344458	0.0137859	0.00260185	0.00190547	0.0206269
Ar-3	0.0123017	0.00751989	0.00423313	0.00306293	0.00482239	0.0211521	0.279724	3.12e-05	0.000289427	0.0111908	0.0104829	2.92e-05	0.0017147	0	0.000374797	0.00687441	0.0172167	0.000200933	0.375881	0	0.00025507	0.00430809	0.0117843	0.000814143	0.0851259	0.00198955	0.00707014	0.0011119	0.00484321	0.00478387	0.0244951	0.00453401	0.00297027	0.0353767
Ar-4	0.00285728	0.00146685	0.000356077	0.000709791	0.00106744	0.0045904	0.00535928	0.000281238	0.000157556	0.803891	0.00348278	0	0.000118167	0	0.000138649	0.00023791	0.00138807	0.000118955	0.0148418	0	2.05e-05	0.000629437	0.855946	0.000375772	0.323056	0.000939035	0.00160392	0.000207974	0.00237437	0.00116749	0.00551683	0.00119585	0.000614469	0.00614706
Ar-5	0.046068	0.048122	0.0355234	0.0260862	0.0107024	0.0204853	0.00629563	0.0033202	0	0.000157756	0.0191491	0	0.00172905	0.000472224	0.00758693	0.000691621	0.0138679	0.00828587	0.00282812	0.00201113	0.000309244	0.0243906	0.000661323	0.00601041	0.00143861	0.0703144	0.0365702	0.0351097	0.0442292	0.0241576	0.0485597	0.0440172	0.0261604	0.0165644
Ar-6	0.0696255	0.0728902	0.0609826	0.0349293	0.0148411	0.0323449	0.0110731	0.00184803	1.39e-05	0.000348499	0.0314814	2.9e-05	0.00351514	0	0.00215478	0.00055899	0.0299703	0.0141789	0.00177497	0.00295441	0.000364155	0.0396117	0.000895311	0.00783629	0.000869217	0.116552	0.0581077	0.0517547	0.0655114	0.0336832	0.0718632	0.063926	0.0462326	0.0247266
Ar-7	0.00231511	0.00126082	0.00080451	0.00135775	0.00123323	0.00325308	0.0017052	0	1.94e-05	0.00230691	0.00438193	0	0.000111841	0	0	0.000111841	0.00158442	1.86e-05	0.00570091	0	0	0.000448855	0.00309129	0	0.00168582	0.00165898	0.00235015	0.000336269	0.00268791	0.00237327	0.0043782	0.00135999	0.000447364	0.00384584
Ar-8	0.0758448	0.0807927	0.0655969	0.0371887	0.017783	0.0396247	0.010641	0.00404076	0.000134119	0.000728737	0.0333871	5.62e-05	0.00169863	0	0.00544075	0.000771021	0.0317282	0.00832135	0.00307682	0.00341971	0.000911087	0.0398744	0.00063558	0.00837883	0.00140264	0.121691	0.0615502	0.0550074	0.0714268	0.0387261	0.0785715	0.069417	0.0459283	0.0308917
